# Supplementary material for: BOSO: A novel feature selection algorithm for linear regression with high-dimensional data
Source: PLoS Comput Biol. 2022 May 31;18(5):e1010180. doi: 10.1371/journal.pcbi.1010180 (PMC9187084; doi:10.1371/journal.pcbi.1010180)
Supplement: S1 Table — For each setting (Low, Medium, High-5 and High-10), computation time was averaged across all cases considered (1200 cases: 4 beta-types, 3 autocorrelation levels, 10 SNR values and 10 random repetitions). (XLSX) [file pcbi.1010180.s002.xlsx]

## Sheet: S1 Table
Setting	BOSO	Best Subset	Forward Stepwise	Lasso	Relaxed Lasso
Low	6.041	0.692	0.014	0.003	0.003
Medium	73.029	17140.2	1.76	0.011	0.009
High-5	65.313	5444.81	0.334	0.013	0.006
High-10	104.607	10050.7	1.452	0.026	0.014
