# Supplementary material for: BOSO: A novel feature selection algorithm for linear regression with high-dimensional data
Source: PLoS Comput Biol. 2022 May 31;18(5):e1010180. doi: 10.1371/journal.pcbi.1010180 (PMC9187084; doi:10.1371/journal.pcbi.1010180)
Supplement: S2 Table — Details of 100 models generated with BOSO–AIC based on different random partitions of data into training, validation and test. Column ‘Variable Name’ indicates Gene symbol and ENSEMBL ID. Column ‘numTimes’ indicates the number of times a gene is repeated in the 100 different models. Columns ‘seed_1’ to ‘seed_100’ indicates the coefficients of each variable in each random partition, being the value 0 if it is not active. (XLSX) [file pcbi.1010180.s003.xlsx]

## Sheet: S2 Table
Variable Name	numTimes	seed_1	seed_2	seed_3	seed_4	seed_5	seed_6	seed_7	seed_8	seed_9	seed_10	seed_11	seed_12	seed_13	seed_14	seed_15	seed_16	seed_17	seed_18	seed_19	seed_20	seed_21	seed_22	seed_23	seed_24	seed_25	seed_26	seed_27	seed_28	seed_29	seed_30	seed_31	seed_32	seed_33	seed_34	seed_35	seed_36	seed_37	seed_38	seed_39	seed_40	seed_41	seed_42	seed_43	seed_44	seed_45	seed_46	seed_47	seed_48
(Intercept)	100	-3.00199	-0.277367	-1.39513	-3.1094	-0.544416	-2.29407	-1.60079	-3.7295	-3.26665	-2.54597	-1.09144	-1.45957	-2.52994	-1.81541	-1.11376	-2.30831	-2.47931	-2.70116	-2.06196	-0.790778	-1.61958	-1.70323	-1.511	-1.75119	-1.59838	-1.77569	-1.15823	-2.7403	-2.66314	-2.6773	-1.5009	-2.70962	-2.02214	-0.417294	-1.67272	-2.09202	-2.32511	-3.36536	-2.79653	-1.87155	-1.79572	-2.52541	-2.43843	-1.92798	-1.30826	-2.39816	-1.79345	-0.832048
KBTBD11 (ENSG00000176595)	74	0	-0.115638	-0.0624108	-0.146261	-0.16723	-0.186362	-0.137292	0	-0.039663	0	-0.230322	-0.130207	0	-0.142663	0	-0.105192	-0.122397	-0.129968	-0.107711	0	-0.14031	-0.160103	-0.131695	-0.0666778	0	-0.152461	0	-0.202561	0	-0.0697559	-0.157146	-0.0948411	-0.134684	0	-0.0354612	0	-0.100435	0	-0.0761184	-0.113474	0	-0.145371	-0.146251	-0.257157	-0.202779	-0.123005	-0.101509	-0.121547
LRRC8C (ENSG00000171488)	71	-0.0852654	-0.103914	-0.159089	-0.0871114	-0.201244	0	-0.141063	-0.186716	-0.223717	-0.0873087	0	-0.12189	-0.143429	-0.186445	-0.177024	-0.177474	-0.0717906	-0.120354	0	0	0	0	0	-0.11909	-0.10309	0	-0.125812	-0.106675	-0.311512	-0.212187	-0.182636	-0.222107	-0.207991	0	-0.0724769	0	-0.12321	-0.134182	-0.111995	-0.181685	0	-0.135364	-0.111981	0	-0.168187	-0.171907	-0.125182	0
ISL2 (ENSG00000159556)	61	-0.0431556	-0.0882009	-0.199386	0	-0.212999	0	0	-0.210258	0	-0.098374	0	-0.0577889	0	-0.120372	0	-0.11001	-0.0443845	0	0	0	0	-0.179454	0	-0.196527	-0.174286	0	-0.15754	-0.149485	0	0	-0.21494	0	-0.221052	0	0	-0.142493	-0.0838568	0	-0.202168	-0.0827815	-0.213876	-0.0858533	-0.1043	-0.17324	-0.14472	0	-0.0582819	-0.0778515
RNLS (ENSG00000184719)	61	0.0741355	0	0.0407593	0	0.108697	0.116347	0.118089	0	0.123668	0.088586	0.145167	0.0985517	0.0606882	0	0.0763396	0.0954159	0.105579	0	0	0.113128	0	0.140726	0.161624	0.0325277	0	0	0	0	0	0	0	0.134575	0	0.156136	0.102283	0	0.136445	0.132401	0.0650965	0.0868352	0.143181	0	0.087183	0	0	0	0	0
MFNG (ENSG00000100060)	54	-0.0219292	-0.166418	-0.0780278	-0.0853602	-0.118259	0	0	0	-0.06195	-0.0756415	0	-0.0356977	0	-0.098423	-0.0823578	0	-0.143002	-0.106361	0	0	0	-0.099489	-0.0734744	-0.0952729	-0.0997506	0	-0.097212	-0.0766013	0	0	-0.101847	0	-0.104545	-0.108007	0	-0.0718715	0	0	-0.144462	0	-0.113415	0	-0.0806407	0	0	0	-0.103192	-0.124041
EDN1 (ENSG00000078401)	49	0	0.0999524	0	0	0	0	0	0	0.0953282	0.0855335	0	0.0905472	0.0614424	0.0566452	0	0.0560413	0.0479729	0	0.146064	0.0840133	0.14785	0.107652	0	0.0626142	0	0	0.0525787	0.0729663	0.1273	0.0558002	0	0	0	0.0354247	0	0.0984411	0.0910479	0	0.0951584	0	0	0.057722	0	0	0.10585	0.0826795	0.059121	0.0662507
PARP8 (ENSG00000151883)	49	0	-0.170706	-0.112756	-0.0728409	-0.0908303	0	0	0	0	-0.151681	0	-0.11938	0	-0.0887638	-0.0881834	-0.0980141	0	-0.127597	0	0	0	-0.10556	-0.166191	-0.157511	0	0	-0.121932	0	0	-0.0798635	0	0	-0.14526	-0.143908	-0.150707	0	0	0	0	-0.0459909	-0.0644101	0	-0.0915227	0	0	0	0	0
CUEDC1 (ENSG00000180891)	49	0.113568	0	0.100514	0	0	0	0.135433	0	0	0.157916	0	0.0704476	0	0.0994203	0	0.172544	0	0	0.162771	0	0	0	0.32849	0	0	0	0.036413	0	0.256398	0.0934026	0	0.214032	0	0	0.102911	0.0990973	0.124537	0	0.186333	0	0.12088	0.167709	0.170334	0	0	0.12586	0.121255	0.136106
LMO7 (ENSG00000136153)	45	0	0.119864	0.10219	0	0.0930094	0	0	0.150678	0	0.0690862	0	0	0.0968949	0	0.0894848	0.132936	0.0549403	0.115953	0.141804	0	0	0	0	0.0716556	0.0620908	0	0.0223695	0.0969951	0	0.0935966	0.139312	0	0.160004	0	0.127495	0.10243	0	0	0.125901	0	0	0	0.0733336	0.133979	0	0	0	0
SLX1B (ENSG00000181625)	40	0	-0.113276	0	0	-0.162647	0	0	0	0	-0.103674	0	0	0	-0.134794	-0.120651	0	0	0	0	0	0	0	-0.216437	0	0	0	-0.074579	0	0	0	0	0	-0.0792725	0	-0.0972344	-0.123981	-0.215267	0	0	0	-0.0942584	-0.190766	0	-0.165976	-0.114065	-0.0857728	0	0
SLC7A5 (ENSG00000103257)	38	0	-0.0755722	0	-0.0764836	0	0	0	0	0	0	-0.0899343	-0.120145	0	0	-0.0853077	-0.100152	0	-0.113855	-0.138514	-0.110598	0	0	0	0	0	0	0	0	0	-0.114348	0	0	0	-0.088207	0	0	-0.147289	0	-0.0413178	-0.126343	0	-0.136563	0	-0.120466	-0.113734	0	0	0
AC005332.6 (ENSG00000278730)	35	0	0.19158	0	0	0.0873429	0	0	0	0.157129	0	0.252993	0	0	0.19362	0.177079	0	0	0.179253	0	0	0.278874	0.123592	0	0.103787	0	0	0.0870806	0.136712	0	0.119358	0	0	0.198579	0	0	0.100393	0	0	0	0.166838	0.18106	0	0	0	0	0	0	0
NEU1 (ENSG00000204386)	31	0.129586	0	0	0	0	0	0.156807	0.139175	0	0.0509538	0	0	0.119611	0	0	0	0	0.130058	0.218569	0	0	0	0	0	0	0.119285	0	0.151988	0	0.114835	0	0	0	0	0	0.0934301	0.0902566	0	0	0	0	0.167727	0.142713	0	0	0.1166	0	0
ZNF600 (ENSG00000189190)	30	0.127328	0	0	0.12787	0	0	0.158601	0	0	0.0709297	0.118175	0	0	0.16966	0	0	0.170297	0	0	0	0	0	0.195687	0	0.219004	0	0.153113	0	0	0	0.11422	0	0	0	0	0.103403	0	0	0.115541	0	0	0	0	0	0	0.135643	0.186529	0
H2BC5 (ENSG00000158373)	29	0	0	0	0	0	0	0	0	0.0530139	0	0	0.0449296	0.127798	0	0.054796	0	0.0762063	0	0	0.0866987	0	0	0	0.100143	0	0	0	0	0	0	0.116956	0.160332	0	0.0949882	0.0986361	0	0	0	0.0965951	0	0	0	0	0	0	0	0	0
TSC22D1 (ENSG00000102804)	27	0.0826143	0	0	0	0	0.118896	0	0	0.116286	0.10371	0	0	0	0	0	0	0.107215	0	0	0.176381	0	0	0	0	0	0	0	0	0	0	0	0	0	0	0	0	0.0506268	0	0	0	0	0.0938924	0.06491	0	0	0	0.0572068	0
CTSF (ENSG00000174080)	25	0.0544517	0	0	0	0	0.0788418	0	0.108885	0	0	0	0	0.0693018	0	0	0	0	0	0	0	0	0	0	0	0	0	0	0.0689951	0	0.0497753	0	0	0.0384223	0	0	0	0.0562882	0	0	0	0	0	0.09592	0	0	0	0	0.0479605
MIR17HG (ENSG00000215417)	23	0	-0.140562	0	0	0	0	0	0	0	0	-0.179599	0	0	0	-0.111552	0	-0.196833	-0.191407	0	-0.179415	0	0	0	-0.145161	-0.19567	0	-0.174931	-0.135101	0	0	0	-0.241104	0	-0.0622284	-0.134219	0	0	0	0	0	0	0	0	0	0	0	-0.0858331	0
AC015688.6 (ENSG00000266872)	22	-0.20497	0	0	0	0	-0.187252	0	0	0	0	0	0	0	0	0	-0.139425	-0.108811	-0.0556744	0	0	0	0	0	0	0	0	-0.188249	0	0	0	0	0	0	0	0	-0.0913449	0	0	0	0	0	-0.125561	0	0	0	0	-0.0937893	0
P4HA2 (ENSG00000072682)	21	0	0	0.117182	0	0.100403	0	0	0	0.0858412	0	0	0	0	0.105976	0	0.0402902	0	0	0	0	0	0	0	0	0	0	0	0	0	0	0	0	0.151162	0	0.0559951	0	0	0	0.137373	0.0915423	0	0	0	0	0	0	0	0
WAS (ENSG00000015285)	17	-0.139486	0	0	0	0	0	0	-0.0981952	0	0	-0.19646	0	-0.194389	0	0	0	0	0	0	0	0	0	0	0	0	0	0	0	0	-0.152679	0	0	0	0	0	0	0	-0.333076	0	-0.147182	0	0	0	0	-0.243803	-0.113412	0	0
NPC2 (ENSG00000119655)	17	0	0	0	0.153542	0	0.182593	0	0	0	0.127393	0	0	0	0	0	0.133844	0	0	0	0	0	0	0	0	0.101712	0	0	0	0.249877	0.243346	0	0.112906	0	0	0	0	0	0	0	0	0	0	0	0	0	0	0	0
ZNF585A (ENSG00000196967)	16	0	0	0	0	0	0	0	0.15596	0.0481184	0	0	0	0	0	0	0	0	0.0825981	0	0	0	0	0	0	0	0	0	0	0	0	0	0	0	0	0.0613842	0	0	0	0	0.024731	0	0	0.115633	0.20219	0.23358	0	0.0546136	0
AC006441.3 (ENSG00000265784)	16	0	0	0.109414	0	0	0.145112	0	0.0999091	0	0	0	0	0	0	0	0	0.155396	0	0	0	0	0	0	0	0	0	0	0	0	0	0	0	0	0	0	0	0	0	0	0.0602861	0.157644	0	0	0	0	0	0.157458	0
ENSG00000283196	16	0	0	0	0.124841	0	0	0	0	0	0	0	0.101754	0	0	0	0.105617	0	0.0951721	0	0	0	0	0	0	0	0	0	0.0909402	0	0.0972142	0.112915	0	0	0	0	0	0	0	0	0	0	0	0	0	0	0	0.0922558	0
CACNA2D4 (ENSG00000151062)	15	0	0	0	0	0	0	0	0	0	-0.0741988	0	0	0	0	0	0	0	0	-0.115681	0	0	0	0	-0.055569	-0.0302808	0	0	0	0	-0.0807377	0	0	0	0	0	0	-0.0093966	0	0	-0.0560459	0	0	0	0	0	0	-0.0458373	0
ABCB6 (ENSG00000115657)	14	0	0	0	0	0	0	0	0.180607	0	0	0	0.103614	0	0	0	0	0	0	0	0	0	0	0	0.0872343	0	0	0	0.0718321	0	0	0	0	0	0	0	0	0	0	0.12006	0	0	0	0	0.192395	0	0	0	0
AKR1E2 (ENSG00000165568)	14	0	0	0	0.0689563	0	0	0	0	0	0	0	0	0	0	0	0	0	0	0	0	0	0.110103	0	0	0.121899	0	0.110186	0	0	0	0	0	0	0	0	0	0	0	0	0	0	0.0245401	0	0	0.0711197	0	0	0
ZNF506 (ENSG00000081665)	13	0	0	0.154896	0	0	0	0	0	0	0	0	0	0	0	0	0	0	0	0	0	0	0.156144	0	0	0	0	0	0	0	0	0	0	0	0	0	0	0.149863	0	0	0	0	0	0	0	0	0	0	0.200176
BCL2L1 (ENSG00000171552)	13	0.0892897	0	0	0	0	0	0	0.203533	0	0	0	0.0743755	0	0	0	0	0	0.116729	0	0	0	0	0	0	0	0	0	0.169921	0	0	0	0	0.0880978	0.0682835	0.158263	0	0	0	0	0	0	0	0	0	0	0	0	0
MID2 (ENSG00000080561)	12	0	0	0.0871138	0	0	0	0	0	0	0	0	0.0582788	0	0	0	0	0	0	0	0.0702222	0	0	0	0	0	0	0	0	0	0	0	0	0	0.0635879	0.0727958	0	0	0	0	0	0	0	0	0	0	0	0	0
IRAG2 (ENSG00000118308)	12	0	0	0	0	0	0	0	0	0	0	0	0	0	0	0	-0.0704973	0	0	-0.140672	0	0	0	0	0	-0.0789886	0	0	0	0	0	0	0	0	0	0	0	0	0	0	0	0	0	0	0	0	0	0	0
AC090204.1 (ENSG00000247134)	12	0	0	0	-0.0814773	0	0	0	-0.112401	0	-0.0827487	0	0	0	0	0	0	0	0	0	0	0	0	0	0	0	0	0	0	0	0	0	0	0	-0.0757868	0	0	0	0	0	0	0	0	0	0	0	0	0	0
AC020909.3 (ENSG00000268854)	12	0	0	0	0	0	0	0	0	0.110756	0.0439665	0	0	0.0877481	0	0	0.0446873	0	0	0	0	0	0	0	0	0	0	0	0.0362613	0	0	0	0	0	0	0.0666014	0	0	0	0	0	0	0	0.0739526	0	0	0	0	0
LMO4 (ENSG00000143013)	11	0	0	0	0	0	0	-0.14021	-0.0780457	0	0	0	0	0	0	0	0	-0.131753	0	0	0	0	0	0	0	0	0	0	0	0	0	-0.0792843	0	0	-0.0891329	0	0	0	0	0	0	0	0	0	0	0	0	0	0
NUDT12 (ENSG00000112874)	10	0	0	0	0	0	0.144004	0	0.167251	0.135712	0	0	0	0	0	0	0	0	0	0	0	0	0	0	0.131623	0	0	0	0	0	0	0	0	0	0	0	0	0	0	0	0	0	0	0.110115	0	0	0	0	0
GMFG (ENSG00000130755)	10	-0.0527327	0	0	0	0	0	0	0	0	0	0	0	0	0	0	0	0	0	0	0	0	0	0	0	0	0	0	0	0	0	-0.0784117	0	0	0	0	-0.0505219	0	0	0	0	0	0	0	0	0	0	0	0
SUMF1 (ENSG00000144455)	10	0	0	0	0	0	0	0	0	0	0	0	0	0	0	0	0	0	0	0	0	0	0	0	0	0	0	0	0	0	0	0	0	0	0	0	0	0.16534	0	0	0.13801	0	0	0	0.244597	0	0	0	0
LAT (ENSG00000213658)	10	0	0	0	0	0	0	0	0	0	0	0	0	-0.182906	0	0	-0.0856807	0	0	0	-0.0755729	0	0	0	-0.0949035	0	0	0	0	0	0	0	-0.116811	0	0	0	0	0	0	0	0	0	0	-0.0887677	0	0	0	0	0
KRT23 (ENSG00000108244)	9	0	0	0	0	0	0	0	0	0	0	0	0	0	0	0	0	0	0	0.126	0.0900231	0	0	0	0	0.088932	0	0	0	0	0	0	0	0	0	0	0.0895881	0	0	0	0	0	0	0	0	0	0	0	0
FOLR1 (ENSG00000110195)	9	0	0	0.0322865	0	0	0	0	0	0	0	0	0	0	0	0	0	0.0493606	0	0	0.0677767	0	0	0	0	0	0	0.0617535	0	0	0	0	0	0	0	0	0	0	0	0	0	0	0	0	0	0	0	0.0815964	0.0992442
IL6ST (ENSG00000134352)	9	0	0	0	0	0	0	0	0	0	0.086536	0	0	0.1284	0.140801	0.141474	0.0547193	0	0	0	0	0	0	0	0	0	0	0.137098	0	0	0	0	0	0	0	0	0	0	0	0	0	0	0	0	0	0	0	0	0
SLC2A8 (ENSG00000136856)	9	0	0.131265	0.0629502	0	0	0	0	0	0.100435	0	0.120691	0	0	0	0	0	0	0	0	0	0	0	0	0	0.168193	0	0	0	0	0	0	0	0	0	0	0	0	0	0	0	0	0	0	0	0.152814	0	0	0.103236
MAPK12 (ENSG00000188130)	9	0	0	0	0	0	0	0	0	0	0	0	0	0	0	0	0	0	0	0	0	0	0	-0.214823	0	0	0	0	0	0	-0.0862156	0	0	0	0	0	0	0	0	0	0	0	0	0	0	0	0	0	0
AC103591.3 (ENSG00000273338)	9	0	0	0	0	0	-0.12618	0	0	0	0	0	-0.0740622	0	0	0	0	0	0	0	0	0	0	0	0	-0.0303472	0	0	0	0	0	0	0	0	0	0	0	0	0	0	0	0	0	0	0	0	-0.0902411	0	0
ATP6V0A1 (ENSG00000033627)	8	0	0	0	0	0	0.123626	0	0	0	0	0	0	0	0	0	0	0.240347	0.0782669	0	0	0	0	0	0	0	0	0	0	0	0	0	0	0	0	0	0	0	0	0	0	0	0	0	0	0	0	0.108101	0
FES (ENSG00000182511)	8	0	0	0	-0.0683887	0	0	-0.165693	0	0	0	0	0	0	0	-0.0793801	0	0	0	0	0	0	0	0	0	0	0	0	0	0	0	0	0	0	-0.0794028	0	0	0	0	0	0	0	0	0	0	0	0	0	-0.138498
PTTG1IP (ENSG00000183255)	8	0	0	0	0	0	0	0	0	0	0	0	0.103966	0	0	0	0	0	0	0	0	0	0	0	0	0	0	0	0	0	0	0	0	0	0	0	0	0	0.276935	0	0	0	0	0	0	0	0	0	0
SFTA1P (ENSG00000225383)	8	0	0	0	0	0	0	0	0	0	0	0	0	0	0	0	0	0	0	0	0	0	0	0.115004	0.0830631	0	0	0	0	0	0	0	0	0.0949431	0	0	0	0	0	0	0.0710904	0	0	0.106905	0	0	0	0	0
ZNF350 (ENSG00000256683)	8	0	0.0990597	0	0	0.0679151	0	0	0	0	0	0	0	0.214994	0	0.053965	0.141939	0	0	0	0	0	0	0	0	0	0	0	0.0526216	0	0	0	0	0.180342	0	0	0	0	0	0	0	0	0	0	0	0	0	0	0
CCND1 (ENSG00000110092)	7	0	0	0	0	0.0626853	0	0	0	0	0	0	0	0	0	0	0	0	0	0	0	0	0	0	0	0	0	0	0	0	0	0	0	0	0	0	0	0	0	0	0	0	0	0	0	0	0	0	0
ITPRIPL1 (ENSG00000198885)	7	0	0	0	-0.0979889	0	0	0	0	0	0	0	-0.0899151	0	0	0	0	0	0	0	0	0	0	0	0	0	0	0	0	0	0	0	0	0	0	0	0	0	0	0	0	0	0	0	0	0	0	0	0
AC087632.2 (ENSG00000259316)	7	0	0	0	0	0	0	-0.153394	0	0	-0.0975149	0	0	0	0	0	0	0	0	0	0	0	0	0	0	0	0	0	0	0	0	0	0	0	0	0	0	0	0	0	0	0	0	0	0	0	0	-0.0928496	0
MTHFD2 (ENSG00000065911)	6	0	0	-0.0938787	0	0	0	0	0	-0.123686	0	0	0	0	0	0	0	0	0	0	0	0	0	0	0	0	0	0	0	0	0	0	0	0	0	0	-0.0737658	0	0	0	0	0	0	0	0	0	0	0	-0.136846
TRIB3 (ENSG00000101255)	6	0	0	0	0	-0.137095	-0.0218246	0	0	0	0	0	0	0	0	0	0	0	0	0	0	0	0	0	0	0	0	0	0	0	0	0	0	0	-0.0958419	0	0	0	0	0	0	0	0	0	0	0	0	0	0
C3orf14 (ENSG00000114405)	6	0	0	0	0	0	0	0	0	0	0	0.0508913	0	0	0.047964	0	0	0	0	0	0.0823117	0	0	0	0	0	0	0	0	0	0	0	0	0	0	0	0	0	0	0	0	0	0	0	0	0	0	0	0
IGFBP5 (ENSG00000115461)	6	0	0	0	0	0	0	0	0	0	0	0	0	0	0	0	0	0	0	0	0	0	0	0	0	0.0524103	0	0	0	0	0	0.0577036	0	0	0	0	0	0	0	0	0	0	0	0	0	0	0	0	0
GSN (ENSG00000148180)	6	0	0	0	0	0	0	0	0	0	0	0	0	0	0	0.115352	0	0	0	0	0	0	0	0	0	0	0	0	0	0	0	0	0	0	0	0	0	0	0	0	0.0742071	0	0	0	0	0	0	0	0
FARP1 (ENSG00000152767)	6	0	0	0	0	0	0	0	0	0	0	0	0	0	0	0	0	0	0	0	0.0662104	0	0	0	0	0	0	0.044206	0	0	0	0	0.113124	0	0	0	0	0	0	0	0.0669429	0	0	0	0	0	0	0	0
TOM1L2 (ENSG00000175662)	6	0	0	0	0	0.191501	0	0	0	0	0	0	0	0	0	0	0	0	0	0	0	0	0	0	0	0	0	0	0	0	0	0	0	0	0	0	0.0611303	0	0	0	0	0	0	0	0	0	0	0.12693	0
AC092070.2 (ENSG00000269001)	6	0	0	0	0	0	0	0	0	0	0.0784491	0	0	0	0	0	0	0	0	0.148136	0	0	0	0	0	0	0.16623	0	0	0	0	0	0	0	0.107811	0	0	0	0	0	0	0	0	0	0	0	0	0	0
RHBDF1 (ENSG00000007384)	5	0	0	0	0	0	0	0	0	0	0	0	0	0	0	0	0	0	0	0	0	0	0	0	0.0857321	0	0	0	0	0	0	0	0	0	0	0	0	0	0	0	0	0	0	0	0	0	0	0	0.0480525
CHAC1 (ENSG00000128965)	5	0	0	0	0	0	0	0	0	0	0	0	0	0	0	0	0	0	-0.083162	0	0	0	0	0	0	0	0	0	-0.110653	0	0	0	0	0	0	0	0	0	0	0	0	0	-0.068313	0	0	0	0	0	0
RGS16 (ENSG00000143333)	5	0	0	0	0	0	-0.0835006	0	0	0	0	0	0	0	0	0	0	0	0	0	0	0	0	0	0	0	-0.114359	0	0	0	0	0	0	0	0	0	0	0	-0.148309	0	0	0	0	0	0	0	0	0	0
CTDSPL (ENSG00000144677)	5	0	0	0	0.0889312	0	0	0	0	0	0	0	0	0	0	0	0	0	0	0	0	0	0	0	0	0	0	0	0	0	0	0	0.187277	0	0.114236	0	0	0	0	0	0	0	0	0	0	0	0	0	0
LONRF1 (ENSG00000154359)	5	0	0	0	0	0	0	0	0	0	0	0	0	0	0	-0.0909294	0	0	0	0	0	0	0	0	0	-0.11899	0	0	0	0	0	0	0	0	0	0	0	0	0	0	0	0	0	0	0	0	0	-0.0347813	0
MIRLET7BHG (ENSG00000197182)	5	0	0	0	0.136404	0	0	0.220166	0	0	0	0.2125	0	0	0	0	0	0	0	0	0	0	0.107268	0	0	0	0	0	0	0	0.10882	0	0	0	0	0	0	0	0	0	0	0	0	0	0	0	0	0	0
PSAP (ENSG00000197746)	5	0	0	0	0	0	0	0	0	0.0725686	0	0	0	0	0	0	0	0	0.15021	0	0	0	0	0	0	0	0	0	0	0	0	0	0	0	0	0	0	0	0	0	0	0	0.121248	0	0	0	0	0	0
STARD10 (ENSG00000214530)	5	0	0	0	0	0	0	0	0	0	0.046132	0	0	0	0	0	0	0	0	0	0	0	0	0	0	0	0	0	0	0	0	0	0	0	0	0	0	0	0	0	0.106553	0	0.11386	0	0	0	0	0	0
DUX4L50 (ENSG00000232815)	5	0	0	0	0	0	0	0	0	0	0	0	0	-0.0993239	0	-0.10627	0	0	0	0	0	0	0	0	0	0	0	0	0	0	0	0	0	0	0	0	0	0	0	0	0	0	0	-0.0842388	0	0	0	0	-0.158387
AL627309.2 (ENSG00000239906)	5	0	0	0	0	0	0	0	0	0	0	0	0	0	0	0	0	0	0	0	0	0	-0.112276	0	0	-0.122838	0	0	0	0	0	0	0	0	0	0	0	0	0	0	0	0	0	0	-0.123328	0	0	0	0
SEMA3B (ENSG00000012171)	4	0	0	0	0	0	0	0	0	0	0	0	0	0	0	0	0	0	0	0	0	0	0	0	0	0	0.190008	0	0	0	0	0	0	0	0.0739359	0	0	0	0	0	0	0	0	0	0	0	0	0	0
DUSP3 (ENSG00000108861)	4	0	0	0	0	0	0	0	0	0	0	0	0	0	0	0	0	0	0	0	0	0	0	0	0	0	0	0	0	0	0	0	0	0	0	0	0	0	0	0	0	0	0	0	0	0	0	0	0
CRYAB (ENSG00000109846)	4	0	0	0	0	0	0	0	0	0	0	0	0	0	0	0	0	0	0	0	0	0	0	0	0	0	0	0	0	0	0	0	0	0	0	0	0	0	0	0	0	0	0	0	0	0	0	0	0
CPEB4 (ENSG00000113742)	4	0	0	0	0	0	0	0	0	0	0	0	0	0	0	0	0	0	0	0	0	0	0	0	0.106826	0	0	0.112331	0	0	0	0	0	0	0	0	0	0	0	0	0	0	0	0	0	0	0	0	0
SLC25A37 (ENSG00000147454)	4	0	0	0	0	0	-0.196286	0	0	0	0	0	0	0	0	0	0	0	0	0	0	0	0	0	0	0	0	0	0	0	0	0	0	0	0	-0.15898	0	0	0	0	0	0	0	0	0	0	0	0	0
PCDH1 (ENSG00000156453)	4	0	0	0	0	0	0	0	0	0	0	0	0	0	0.0919558	0.0352043	0	0	0	0	0	0	0	0	0	0	0	0	0	0	0	0	0	0	0	0	0	0.129248	0	0	0	0.121042	0	0	0	0	0	0	0
CYGB (ENSG00000161544)	4	0.0899399	0	0	0	0	0	0	0	0	0	0	0	0	0	0	0	0.104173	0	0	0	0	0	0	0	0	0	0	0	0	0	0	0	0	0	0	0	0	0	0	0	0	0	0	0	0	0	0	0
H2BC4 (ENSG00000180596)	4	0.107984	0	0.0958175	0	0	0.11721	0	0	0	0	0	0	0	0	0	0	0	0	0	0	0	0	0	0	0.0430869	0	0	0	0	0	0	0	0	0	0	0	0	0	0	0	0	0	0	0	0	0	0	0
IKZF1 (ENSG00000185811)	4	0	0	0	0	0	0	0	0	0	0	0	0	0	0	0	0	0	0	0	0	-0.299031	0	0	0	0	-0.264838	0	0	-0.172997	0	0	0	0	0	0	0	0	0	0	0	0	0	0	-0.190196	0	0	0	0
CYRIA (ENSG00000197872)	4	0	0	-0.0735247	0	0	0	0	0	0	0	0	0	0	0	0	0	0	0	0	-0.145934	0	0	0	0	0	0	0	0	0	0	0	0	0	0	0	0	0	0	0	0	0	0	0	0	0	0	0	0
FTH1P10 (ENSG00000223361)	4	0	0	0	0.201373	0.0990443	0	0	0	0	0	0	0	0	0	0	0	0	0	0	0	0	0	0	0	0	0	0	0	0	0	0	0	0	0	0	0	0	0	0	0	0	0	0	0	0	0	0	0
FAM27E3 (ENSG00000274026)	4	0	0	0	0	0	0	0	0	0	0	0	0	0	0	0	0	0	0	0	0	0	0	0	0	0	0	0	0	0	0	0	0	0	0	0	0	0	0	0	0	-0.0624447	0	0	0	0	0	0	0
AL161431.1 (ENSG00000275216)	4	0	0	0	0	0	0	0	0	0	0	0	0	0	0	0	0	0	0	0	0	0	0	0	0	0	0	0	0	0	0	0	0	0	0	0	0	0	0	0	0	0	0	0	0	0	0	0	0
RAB7B (ENSG00000276600)	4	0	0.135975	0	0	0	0	0	0	0	0	0	0	0	0	0	0	0	0	0	0	0	0	0	0	0	0	0	0	0	0	0	0	0	0	0	0	0	0	0	0	0	0	0	0	0	0	0	0
AASS (ENSG00000008311)	3	0	0	0	0	0	0	0	-0.0761416	0	0	0	0	0	0	0	0	0	0	0	0	0	0	0	0	0	-0.228801	0	0	0	0	0	0	0	0	0	0	0	0	0	0	0	0	0	-0.150438	0	0	0	0
AGPAT4 (ENSG00000026652)	3	0	0	0	0	0	0	0	0	0	0	0	0	0	0	0	0	0	-0.11017	0	0	0	0	0	-0.0713756	0	0	0	0	0	0	0	0	0	0	0	0	0	0	0	0	0	0	0	0	0	0	0	0
SLC46A1 (ENSG00000076351)	3	0	0	0	0	0	0	0	0	0	0	0	0	0	0	0	0	0	0	0	0	0	0	0	0	0	0	0	0	0	0	0	0	0	0	0	0	0	0	0	0	0	0	0	0.161217	0	0	0	0
CEP170B (ENSG00000099814)	3	0	0	0	0	0	0	0	0	0	0	0	0	0	0	0	0	0	0	0	0	0	0.24405	0	0	0	0	0	0.130638	0	0	0	0	0	0	0	0	0	0	0	0	0	0	0	0	0	0	0	0
CNN3 (ENSG00000117519)	3	0	0	0.0684794	0	0	0	0	0	0	0.0231139	0	0	0	0	0	0	0	0	0	0	0	0	0	0	0	0	0	0	0	0	0	0	0	0	0	0	0	0	0	0	0	0	0	0	0	0	0	0
MYB (ENSG00000118513)	3	0	0	0	0	0	0	0	-0.107697	0	0	0	0	0	0	0	0	0	0	0	-0.116975	0	0	0	0	0	0	0	0	0	0	0	0	0	0	0	0	0	0	0	0	0	0	0	0	0	0	0	0
MATN2 (ENSG00000132561)	3	0	0	0	0	0	0	0	0	0	0	0	0	0	0	0	0	0.0676338	0	0	0	0	0	0	0	0	0	0	0	0	0	0	0	0	0	0	0	0	0	0	0	0	0	0	0	0	0	0	0
RBM38 (ENSG00000132819)	3	0	0	-0.0806617	0	0	0	0	0	0	0	0	0	0	0	0	0	0	0	0	0	0	0	0	0	0	0	0	0	0	0	0	0	0	0	0	0	0	0	0	0	0	0	0	0	0	0	-0.100805	0
AGAP2 (ENSG00000135439)	3	0	0	0	0	0	0	0	0	0	0	0	0	0	0	0	0	0	0	0	-0.131886	0	0	0	0	0	0	0	0	0	0	0	0	0	0	0	0	0	0	0	0	0	0	0	0	0	0	0	0
CYP1A1 (ENSG00000140465)	3	0	0	0	0	0	0	0	0	0	0	0	0	0	0	0	0	0	0	0	0	0	0	0	0	0	0	0	0	0	0	0	0	0	0.0917834	0	0	0	0.107115	0	0	0	0	0	0	0	0	0	0
LACTB2 (ENSG00000147592)	3	0	0	0	0.144507	0	0	0	0	0	0	0	0	0	0	0	0	0	0	0	0	0	0	0	0	0	0	0	0	0	0	0	0	0	0	0	0	0	0	0	0	0	0	0	0	0	0	0	0.139229
TENT5B (ENSG00000158246)	3	0	0	0	0	0	0	0	0	0	0	0	0	0	0	0	0	0	0	0	0	0	0	0	0	0	0	0	0	0	0	0	0	0	0	0	0	0.0907735	0	0	0	0	0	0	0	0	0	0	0
ACE (ENSG00000159640)	3	0	0	0	0	0	0	0	0	0	0	0	0	0	0	0	0	0	0	0	0	0	0	0	0	0	0	0	0	0	0	0	0	0	0	0	0	0	0	0	0	0	0	0	0	0	0	0	0
CAVIN1 (ENSG00000177469)	3	0	0	0	0	0	0	0.107761	0	0	0	0	0	0	0	0	0	0	0	0	0	0	0	0	0	0	0	0	0	0	0	0	0	0	0	0	0	0	0	0	0	0	0.107467	0	0	0	0	0	0
NANOS1 (ENSG00000188613)	3	0	0	0	0	0	0	0	0	0	0	0	0	0	0	0	0	0	0	0	0	0	0	0	0	0.0493211	0	0	0	0	0	0	0	0	0	0	0	0	0	0	0	0	0	0	0	0	0	0	0
HRCT1 (ENSG00000196196)	3	0.0547779	0	0	0	0	0	0	0	0	0	0	0	0	0	0	0	0	0	0	0	0	0	0	0	0	0	0	0	0	0	0	0	0	0	0	0	0	0	0	0	0	0	0	0	0	0	0	0
TCEAL3 (ENSG00000196507)	3	0	0	0	0	0	0	0	0	0	0	0	0	0	0	0	0	0	0	0	0	0	0	0	0	0	0	0	0	0	0	0	0	0	0	0	0	0	0	0	0	0	0	0	0	0	0.203125	0	0
TCEA3 (ENSG00000204219)	3	0	0	0	0	0	0	0.0791722	0	0	0	0	0	0	0	0	0	0	0	0	0	0	0	0	0	0	0	0	0	0	0	0	0	0	0	0	0	0	0	0	0	0	0	0	0	0	0	0.0392093	0
ANG (ENSG00000214274)	3	0	0	0	0	0	0	0	0	0	0	0	0.0917569	0	0	0	0	0	0	0	0	0	0	0	0	0	0	0	0	0	0	0	0	0	0	0	0	0	0	0	0.0984919	0.17485	0	0	0	0	0	0	0
LNC-LBCS (ENSG00000228412)	3	0	0	0	0	0	0	0	0	0	0	0	0	0	0	0.110774	0	0	0	0	0	0	0	0	0	0	0	0	0	0	0	0	0	0	0	0	0	0	0	0	0	0	0	0.110007	0	0	0	0	0
PRKCQ-AS1 (ENSG00000237943)	3	0	0	0	0	0	0	0	0	0	0	0	0	0	0	0	0	0	0	0	-0.12847	0	0	0	0	0	0	0	0	0	0	0	0	0	0	0	0	0	0	0	0	0	0	0	0	0	0	0	0
AC008771.1 (ENSG00000249042)	3	0	0	0	0	0	0	0	0	0	0	0	0.0840289	0	0	0	0	0	0	0	0	0	0.127448	0	0	0	0	0	0	0	0	0	0	0	0	0	0	0	0	0	0	0	0	0	0	0	0	0	0
AC012254.2 (ENSG00000267228)	3	0	0	0	0	0	0	0	0	0	0	0	0	0	0	0	0	0	0	0	0	0	0	0	0	0	0	0	0	0	0	0	0	0.101226	0	0	0	0	0	0	0	0	0	0	0	0	0.0991187	0	0.111529
MCUB (ENSG00000005059)	2	0	-0.152416	0	0	0	0	0	0	0	0	0	0	0	0	0	0	0	0	0	0	0	0	0	0	0	0	0	0	0	0	0	0	0	0	-0.0911183	0	0	0	0	0	0	0	0	0	0	0	0	0
CX3CL1 (ENSG00000006210)	2	0	0	0	0	0.0968763	0	0	0	0	0	0	0	0	0	0	0	0	0	0	0	0	0	0	0	0.101439	0	0	0	0	0	0	0	0	0	0	0	0	0	0	0	0	0	0	0	0	0	0	0
TRIO (ENSG00000038382)	2	0	0	0	0	0	0	0	0	0	0	0	0	0	0	0	0	0	0	0	0	0	0	0.112522	0	0	0	0	0	0	0	0	0	0	0	0	0	0	0	0	0	0	0	0	0	0	0	0	0
GNA15 (ENSG00000060558)	2	0	0	0	0	0	0	0	0	0	0	0	0	0	0	0	0	0	0	0	0	0	0	0	0	0	0	0	0	0	0	0	0	0	0	0	0	0	0	0	0	-0.0805168	0	0	0	0	0	0	0
KLF6 (ENSG00000067082)	2	0	0	0	0	0	0	0	0	0	0	0	0	0	0	0	0	0	0	0	0	0	0	0	0.0940513	0	0	0	0	0	0	0	0	0	0	0	0	0	0	0	0	0	0	0	0.143015	0	0	0	0
OPHN1 (ENSG00000079482)	2	0	0	0	0	0	0	0	0	0	0	0	0	0	0	0	0	0	0	0	0	0	0	0	0	0	0	0	0	0	0	0	0	0	0	0	0.156258	0	0	0	0	0	0	0	0	0	0	0	0
SLC7A8 (ENSG00000092068)	2	0.0573939	0	0	0	0	0	0	0	0	0	0	0	0	0	0.0388923	0	0	0	0	0	0	0	0	0	0	0	0	0	0	0	0	0	0	0	0	0	0	0	0	0	0	0	0	0	0	0	0	0
GPD2 (ENSG00000115159)	2	0	0	0	0	0	0	0	0	0	0	0	0	0	0	0	0	0	0	0	0	0	0	0	0	0	0	0	0	0	0	0	0	0	0	0	0	0	0	0	0	0	0	0	0	0	0	0	0
KIF21B (ENSG00000116852)	2	0	0	0	0	0	0	0	0	0	0	0	0	0	0	0	0	0	0	0	0	0	0	0	0	0	0	0	0	0	0	0	0	0	0	-0.073543	0	0	0	0	0	0	0	0	0	0	0	0	0
CTSD (ENSG00000117984)	2	0	0	0	0	0	0	0	0	0	0	0	0	0	0	0	0	0	0	0	0	0	0	0	0	0	0	0	0	0	0	0	0	0	0	0	0	0	0	0	0	0	0	0	0	0.219934	0	0	0
SLC16A7 (ENSG00000118596)	2	0	0	0	0	0	0	0	0	0	0	0	0	0	0	0	0	0	0	0	0	0	0	0	0	0	0	0	0	0	0	0	0	0	0	0	0	0	0	0	0	0	0	0	0	0	-0.145794	0	0
CD70 (ENSG00000125726)	2	0	0	0	0	0	0	0	0	0	0	0	0	0	0	0	0	0	0	0	0	0	0	0	0	0	0	0	0	0	0	0	0	0	0	-0.0577385	0	0	0	0	0	0	0	-0.0376918	0	0	0	0	0
PRRG1 (ENSG00000130962)	2	0	0	0	0	0	0	0	0	0	0	0	0	0	0	0	0	0	0	0	0	0	0	0.131204	0	0	0	0	0	0	0	0	0	0	0	0	0.0643099	0	0	0	0	0	0	0	0	0	0	0	0
TRIM47 (ENSG00000132481)	2	0	0	0	0	0	0	0	0	0	0	0	0	0	0	0	0	0	0	0	0	0	0	0	0	0	0	0	0	0	0	0	0	0	0	0	0	0	0	0	0.0620407	0	0	0	0	0	0	0	0
CD63 (ENSG00000135404)	2	0	0	0	0	0	0	0	0	0	0	0	0	0	0	0	0	0	0	0	0	0	0	0	0	0	0	0	0	0	0	0	0	0	0	0	0	0	0	0	0	0	0	0	0	0	0	0	0
GULP1 (ENSG00000144366)	2	0	0	0	0	0	0	0	0	0	0	0	0	0	0	0	0	0	0	0	0	0	0	0	0	0	0	0	0	0	0	0	0	0	0	0	0	0	0	0	0	0	0	0	0	0	0	0	0
LHFPL2 (ENSG00000145685)	2	0	0	0	0	0	0	0	0	0	0	0	0.127533	0	0	0	0	0	0	0	0	0	0	0	0	0	0	0	0	0	0	0	0	0	0	0	0	0	0	0	0	0	0	0	0	0	0	0	0
TMEM47 (ENSG00000147027)	2	0	0	0	0	0	0	0	0	0	0	0	0	0	0	0	0	0	0	0	0	0	0	0	0	0	0	0	0	0	0	0	0	0	0	0	0	0	0	0	0	0	0	0	0	0	0	0	0
TAGLN (ENSG00000149591)	2	0	0	0	0	0	0	0	0	0	0	0	0	0	0	0	0	0	0	0	0	0	0	0	0	0	0	0	0	0	0	0	0	0	0	0	0	0	0	0	0	0.0975428	0	0	0	0	0	0	0
PRSS23 (ENSG00000150687)	2	0	0	0	0	0	0	0	0	0	0	0	0	0	0	0	0	0	0	0	0	0	0	0	0	0	0	0	0	0	0	0.0713171	0	0	0	0	0	0	0	0	0	0	0	0	0	0	0	0	0
TCF7L1 (ENSG00000152284)	2	0	0	0	0	0	0	0	0	0.10271	0	0	0	0	0	0	0	0	0	0	0	0	0	0	0	0	0	0	0	0	0	0	0	0	0	0	0	0	0	0	0	0	0	0	0	0	0	0	0
DAB2 (ENSG00000153071)	2	0	0	0	0	0	0	0	0.0441951	0	0	0	0	0	0	0	0	0	0	0	0	0	0	0	0	0.0701539	0	0	0	0	0	0	0	0	0	0	0	0	0	0	0	0	0	0	0	0	0	0	0
CABYR (ENSG00000154040)	2	0	0	0	0	0	0	0	0	0	0	0	0	0	0	0	0	0	0	0	0	0	0	0	0	0	0	0	0	0	0	0	0	0	0	0	0	0	0	0	0	0	0	0	0	0	0	0	0
FAM81A (ENSG00000157470)	2	0	0	0	0	-0.10125	0	0	0	0	0	0	0	0	0	0	0	0	0	0	0	0	0	0	0	0	0	0	0	0	0	0	0	0	0	0	0	0	0	0	0	0	0	0	0	0	0	0	0
GALNT14 (ENSG00000158089)	2	-0.0302722	0	0	0	0	0	0	0	0	0	0	0	0	0	0	0	0	0	0	0	0	0	0	0	0	0	0	0	0	0	0	0	0	0	0	0	0	0	0	0	0	0	0	0	0	0	0	0
LAPTM5 (ENSG00000162511)	2	0	0	0	0	0	0	0	0	0	0	0	0	0	0	0	0	0	0	0	0	0	0	0	0	0	0	0	0	0	0	0	0	0	0	0	0	-0.0539727	0	0	0	0	0	0	0	0	0	0	0
LAMB2 (ENSG00000172037)	2	0	0	0	0	0	0	0	0	0	0	0	0	0	0	0	0	0	0	0	0	0	0	0	0	0	0	0	0	0	0	0	0	0	0	0.0778542	0	0	0	0	0	0	0	0	0	0	0	0	0
HOXB2 (ENSG00000173917)	2	0	0	0	0	0	0	0	0	0	0.0597037	0	0	0	0	0	0	0	0	0	0	0	0	0	0	0	0	0	0	0	0	0	0	0	0	0	0	0	0	0	0	0	0	0	0	0	0	0	0
ACOT1 (ENSG00000184227)	2	0	0	0	0	0	0	0	0	0	0	0	0	0	0	0	0	0	0	0	0	0	0	0	0	0	0	0	0	0	0	0	0	0	0	0	0	0.0743563	0	0	0	0	0	0	0	0	0	0	0
DUSP8 (ENSG00000184545)	2	0	0	0	0	0	0	0	0	0	0	0	0	0	0	0	0	0	0	0	0	0	0	0	0	0	0	0	0	0	0	0	0	0	0	0	0	0	0	0	0	0	0	0	0	0	0	0	0
H2BC21 (ENSG00000184678)	2	0	0	0	0	0	0	0	0	0	0	0	0	0	0	0	0.0535109	0	0	0	0	0	0	0	0	0	0	0	0	0	0	0	0	0	0	0	0	0	0.203224	0	0	0	0	0	0	0	0	0	0
CARD9 (ENSG00000187796)	2	0	0	0	0	0	0	0	0	0	0	0	0	0	0	0	0	0	0	0	0	0	0	0	0	0	0	0	0	0	0	0	0	0	0	0	0	0	0	0	0	0	0	0	0	0	0	0	0
L1CAM (ENSG00000198910)	2	0	0	0	0	0	0	0	0	0	0	0	0	0	0	0	0	0	0	0	0	0	0	0	0	0	0	0	0	0	0	0	0	0	0	0	0	0	0	0	0	0	0	0	0	0	0	0	0
SNORA23 (ENSG00000201998)	2	0	0	0	0	0	0	0	0	0.127681	0	0	0	0	0	0	0	0	0	0	0	0	0	0	0	0	0	0	0	0	0	0	0	0	0.0902716	0	0	0	0	0	0	0	0	0	0	0	0	0	0
TUBA5P (ENSG00000214796)	2	0	0	0	0	0	0	0.256943	0	0	0	0	0	0	0	0	0	0	0	0	0	0	0	0	0	0	0	0	0	0	0	0	0	0	0	0	0	0	0	0	0	0	0.108655	0	0	0	0	0	0
AL732372.2 (ENSG00000237094)	2	0	0	0	0	0	0	0	0	0	0	0	0	0	0	0	0	0	0	0	0	0	0	0	0	0	0	0	0	0	0	0	0	0	0	0	0	0	0	0	0	0	0	-0.0491493	0	0	0	0	-0.158346
LINC01410 (ENSG00000238113)	2	0	0	0	0	0	0	0	0	0	0	-0.160473	0	0	0	0	0	0	0	0	0	0	0	0	0	0	0	0	0	0	0	0	0	0	-0.11614	0	0	0	0	0	0	0	0	0	0	0	0	0	0
CRYZL2P (ENSG00000242193)	2	0	0	0	0	0	0	0	0	0	0	0	0	0	0	0	0	0	0	0	0	0	0	0	0	0	0	0.0383471	0	0	0	0	0	0	0	0.0564044	0	0	0	0	0	0	0	0	0	0	0	0	0
RRN3P1 (ENSG00000248124)	2	0	0	0	0	0	0	0	0	0	0	0	0	0	0	0	0	0	0	0	0	0	0	0	0	0	0	0	0	0	0	0	0	0	0	0	-0.100859	0	0	0	0	0	0	0	0	0	-0.0882837	0	0
TRNP1 (ENSG00000253368)	2	0	0	0	0	0	0	0	0	0	0	0	0	0	0	0.0680881	0	0	0	0	0	0	0	0	0	0	0	0	0	0	0	0	0	0	0	0	0	0	0	0	0	0	0	0	0	0	0	0	0
AC004079.5 (ENSG00000277694)	2	0	0	0	0	0	0	0	0	0	0	0	0	0	0	0	0	0	0	0	0	0	0	0	0	0	0	0	0	0	0	0	0	0	0	0	0	0	0	0	0	0	0.0894731	0	0	0	0	0	0
BAIAP2L1 (ENSG00000006453)	1	0	0	0	0	0	0	0	0	0	0	0	0	0	0	0	0	0	0	0	0	0	0	0	0	0	0	0	0	0	0	0	0	0	0	0	0	0	0	0	0	0	0	0	0	0	0	0	0
CYTH3 (ENSG00000008256)	1	0	0	0	0	0	0	0	0	0	0	0	0	0	0	0	0	0	0	0	0	0	0	0	0	0	0	0	0	0	0	0	0	0	0	0	0	0	0	0	0	0	0	0	0	0	0	0	0
TRAF3IP3 (ENSG00000009790)	1	0	0	0	0	0	-0.160645	0	0	0	0	0	0	0	0	0	0	0	0	0	0	0	0	0	0	0	0	0	0	0	0	0	0	0	0	0	0	0	0	0	0	0	0	0	0	0	0	0	0
CD9 (ENSG00000010278)	1	0	0	0	0	0	0	0	0	0	0	0	0.0557103	0	0	0	0	0	0	0	0	0	0	0	0	0	0	0	0	0	0	0	0	0	0	0	0	0	0	0	0	0	0	0	0	0	0	0	0
KDM5D (ENSG00000012817)	1	0	0	0	0	0	0	0	0	0	0	0	0	0	0	0	0	0	0	0	0	0	0	0	-0.0391406	0	0	0	0	0	0	0	0	0	0	0	0	0	0	0	0	0	0	0	0	0	0	0	0
SAMD4A (ENSG00000020577)	1	0	0	0	0	0	0	0	0	0	0	0	0	0	0	0	0	0	0	0	0	0	0	0	0	0	0	0	0	0	0	0	0	0	0	0	0	0	0	0	0	0	0	0	0	0	0	0	0
VCL (ENSG00000035403)	1	0	0	0	0	0	0	0	0	0	0	0	0	0	0	0	0	0	0.142031	0	0	0	0	0	0	0	0	0	0	0	0	0	0	0	0	0	0	0	0	0	0	0	0	0	0	0	0	0	0
MYOM2 (ENSG00000036448)	1	0	0	0	0	0	0	0	0	0	0	0	0	0	0	0	0	0	0	0	0	0	0	0	0	0	0	0	0	0	0	0	0	0	0	0	0	0	0	0	0	-0.056916	0	0	0	0	0	0	0
ERBB3 (ENSG00000065361)	1	0	0	0	0	0	0	0	0	0	0	0	0	0	0	0	0	0	0	0	0	0	0	0	0	0	0	0	0	0	0	0	0	0	0	0	0	0	0	0	0	0	0	0	0	0	0	0	0
RASAL2 (ENSG00000075391)	1	0	0	0	0	0	0	0	0	0	0	0	0	0	0	0	0	0	0	0	0	0	0	0	0	0	0	0	0	0	0	0	0	0	0	0	0	0	0	0	0	0	0	0	0	0	0	0	0
APLP2 (ENSG00000084234)	1	0	0	0	0	0	0	0	0	0	0	0	0	0	0	0	0	0	0	0	0	0	0	0	0	0	0	0	0	0	0	0	0	0	0	0	0	0	0	0	0	0	0	0	0	0	0.131491	0	0
PXN (ENSG00000089159)	1	0	0	0	0	0	0	0	0	0	0	0	0	0	0	0	0	0	0	0	0	0	0	0	0	0	0	0	0	0	0	0	0	0	0	0	0	0	0	0	0	0	0	0	0	0	0	0	0
SH3BP1 (ENSG00000100092)	1	0	0	0	0	0	0	0	0	0	0	0	0	0	0	0	0	0	0	0	0	0	0	0	0	0	0	0	-0.100239	0	0	0	0	0	0	0	0	0	0	0	0	0	0	0	0	0	0	0	0
PLA2G4C (ENSG00000105499)	1	0	0	0	0	0	0	0	0	0	0	0	0	0	0	0	0	0	0	0	0	0	0	0	0	0	0	0	0	0	0	0	0	0	0	0	0	0	0	0	0	0	0	0	0	0	0	0	0
PLEKHA4 (ENSG00000105559)	1	0	0	0	0	0	0	0	0	0	0	0	0	0	0	0	0	0	0	0	0	0	0	0	0	0	0	0	0	0	0	0	0	0	0	0	0	0	0	0	0	0	0	0	0	0	0	0	0
WFS1 (ENSG00000109501)	1	0	0	0	0	0	0	0	0	0	0	0	0	0	0	0	0	0	0	0	0	0	0	0	0	0	0	0	0	0	0	0	0	0	0	0	0	0	0	0	0	0	0	0	0	0	0	0	0
TNS2 (ENSG00000111077)	1	0	0	0	0	0	0	0	0	0	0	0	0	0	0	0	0	0	0	0	0	0	0	0	0.0214711	0	0	0	0	0	0	0	0	0	0	0	0	0	0	0	0	0	0	0	0	0	0	0	0
LDHB (ENSG00000111716)	1	0	0	0	0	0	0	0	0	0	0	0	0	0	0	0	0	0	0	0	0	0	0	0	0	0	0	0	0	0	0	0	0	0	0	0	0	0	0	0	0	0	0	0	0	0	0	0	0
TNNC1 (ENSG00000114854)	1	0	0	0	0	0	0	0	0	0	0	0	0	0	0	0	0	0	0	0	0	0	0	0	0	0	0	0	0	0	0	0	0	0	0	0	0	0	0	0	0	0	0	0	0	0	0	0	0
CCL20 (ENSG00000115009)	1	0	0	0	0	0	0	0	0	0	0	0	0	0	0	0	0	0	0	0	0	0	0	0	0	0	0	0	0	0	0	0	0	0	0	0	0	0	0	0	0	0	0	0	0	0	0	0	0
TP53I3 (ENSG00000115129)	1	0	0.0638807	0	0	0	0	0	0	0	0	0	0	0	0	0	0	0	0	0	0	0	0	0	0	0	0	0	0	0	0	0	0	0	0	0	0	0	0	0	0	0	0	0	0	0	0	0	0
ACOT2 (ENSG00000119673)	1	0	0	0	0	0	0	0	0	0	0	0	0	0	0	0	0	0	0	0	0	0	0	0	0	0	0	0	0	0	0	0	0	0	0	0	0.0812791	0	0	0	0	0	0	0	0	0	0	0	0
NCKAP1L (ENSG00000123338)	1	0	0	0	0	0	0	0	0	0	0	0	0	0	0	0	0	0	0	0	0	0	0	0	0	0	0	0	0	0	0	0	0	0	0	0	0	0	0	0	0	0	0	0	0	0	0	0	0
BATF3 (ENSG00000123685)	1	0	0	0	0	0	0	0	0	0	0	0	0	0	0	0	0	0	0	0	0	0	0	0	0	0	0	0	0	0	0	0	0	0	0	0	0	0	0	0	0	0	0	0	0	0	0	0	0
SDC4 (ENSG00000124145)	1	0	0	0	0	0	0	0	0	0	0	0	0	0	0	0	0	0	0	0	0	0	0	0	0	0	0	0	0	0	0	0	0	0	0	0	0	0	0	0	0	0	0	0	0	0	0	0	0
HSPA2 (ENSG00000126803)	1	0	0	0	0	0	0	0	0	0	0	0	0	0	0	0	0	0	0	0	0	0	0	0	0	0	0	0	0	0	0	0	0	0	0	0	0.0265723	0	0	0	0	0	0	0	0	0	0	0	0
LRFN1 (ENSG00000128011)	1	0	0	0	0	0	0	0	0	0	0	0	0	0	0	0	0	0	0	0	0	0	0	0	0	0	0	0	0	0	0	0	0	0	0	0	0	0	0	0	0	0	0	0	0	0	0	0	0
TPST2 (ENSG00000128294)	1	0	0	0	0	0	0	0	0	0	0	0	0	0	0	0	0	0	0	0	0	0	0	0	0	0	0	0	0	0	0	0	0	0	0	0	0	0	0	0	0	0	0	0	0	0	0	0	0
CALU (ENSG00000128595)	1	0	0	0	0	0	0	0	0	0	0	0	0	0	0	0	0	0	0	0	0	0	0	0	0	0	0	0	0	0	0	0	0	0	0	0	0	0.12836	0	0	0	0	0	0	0	0	0	0	0
LARGE1 (ENSG00000133424)	1	0	0	0	0	0	0	0	0	0	0	0	0	0	0	0	0	0	0	0	0	0	0	0	0	0	0	0	0	0	0	0	0	0	0	0	0	0	0	0	0	0	0	0	0	0	0	0	0
TMTC1 (ENSG00000133687)	1	0	0	0	0	0	0	0	0	0	0	0	0	0	0	0	0	0	0	0	0	0	0	0	0	0	0	0	0	0	0	0	0	0	0	0	0	0	0	0	0	0	0	0	0	0	0	0	0
MEIS2 (ENSG00000134138)	1	0	0	0	0	0	0	0	0	0	0	0	0	0	0	0	0	0	0	0	0	0	0	0	0	0	0	0	0	0	0	0	0	0	0	0	0	0	0	0	0	0	0	0	0	0	0	0	0
HMGA1 (ENSG00000137309)	1	0	0	0	0	0	0	0	0	0	0	0	-0.0773122	0	0	0	0	0	0	0	0	0	0	0	0	0	0	0	0	0	0	0	0	0	0	0	0	0	0	0	0	0	0	0	0	0	0	0	0
THBS1 (ENSG00000137801)	1	0	0	0	0	0	0	0	0	0	0	0	0	0	0	0	0	0	0	0	0	0	0	0	0	0	0	0	0	0	0	0	0	0	0	0	0	0	0	0	0	0	0	0	0	0	0	0	0
SEPTIN11 (ENSG00000138758)	1	0	0	0	0	0	0	0	0	0	0	0	0	0	0	0	0	0	0	0	0	0	0	0	0	0	0.192043	0	0	0	0	0	0	0	0	0	0	0	0	0	0	0	0	0	0	0	0	0	0
SHROOM3 (ENSG00000138771)	1	0	0	0	0	0	0	0	0	0	0	0	0	0	0	0	0	0	0	0	0	0	0	0	0	0	0	0	0	0	0	0	0	0	0	0	0	0	0	0	0	0	0	0	0	0	0	0	0
GABARAPL1 (ENSG00000139112)	1	0	0	0	0	0	0	0	0	0	0	0	0	0	0	0	0	0	0	0	0	0	0	0	0	0	0	0	0	0	0	0	0	0	0	0	0	0	0	0	0	0	0	0	0	0	0	0	0
SDSL (ENSG00000139410)	1	0	0	0	0	0	0	0	0	0	0	0	0	0	0	0	0	0	0	0	0	0	0	0	0	0	0	0	0	0	0	0	0	0	0	0	0	0	0	0	0	0	0	0	0	0	0	0	0
KSR1 (ENSG00000141068)	1	0	0	0	0	0	0	0	0	0	0	0	0	0	0	0	0	0	0	0	0	0	0	0	0	0	0	0	0	0	0	-0.097454	0	0	0	0	0	0	0	0	0	0	0	0	0	0	0	0	0
IGFBP4 (ENSG00000141753)	1	0	0	0	0	0	0	0	0	0	0	0	0	0	0	0	0	0	0	0	0	0	0	0	0	0	0	0	0	0	0	0	0	0	0	0	0	0	0	0	0	0	0	0	0	0	0	0	0
EFHD2 (ENSG00000142634)	1	0	0	0	0	0	0	0	0	0	0	0	0	0	0	0	0	0	0	0	0	0	0	0	0	0	0	0	0	0	0	0	0	0	0	0	0	0	0	0	0	0	0	0	0	0	0	0	0
LSP1P4 (ENSG00000143429)	1	0	0	0	0	0	0	0	0	0	0	0	0	0	0	0	0	0	0	0	0	0	0	0	0	0	0	0	0	0	0	0	0	0	0	0	0	0	0	0	0	0	0	0	0	0	0	0	0
DUSP10 (ENSG00000143507)	1	0	0	0	0	0	0	0	0	0	0	0	0	0	0	0	0	0	0	0	0	0	0	0	0	0	0	0	0	0	0	0	0	0	0	0	0	0	0	0	0	0	0	0	0	0	0	0	0
TIFA (ENSG00000145365)	1	0	0	0	0	0	0	0	0	0	0	0	0	0	0	0	0	0	0	0	0	0	0	0	0	0	0	0	-0.12523	0	0	0	0	0	0	0	0	0	0	0	0	0	0	0	0	0	0	0	0
CREB5 (ENSG00000146592)	1	0	0	0	0	0	0	0	0	0	0	0	0	0	0	0	0	0	0	0	0	0	0	0	0	0	0	0	0	0	0	0	0	0	0	0	0	0	0	0	0	0	0	0	0	0	0	0	0
STOM (ENSG00000148175)	1	0	0	0	0	0	0	0	0	0	0	0	0	0	0	0	0	0	0	0	0	0	0	0	0	0	0	0	0	0	0	0	0	0	0	0	0	0	0	0	0	0	0	0	0	0	0	0	0.0835187
RGS10 (ENSG00000148908)	1	0	0	0	0	0	0	0	0	0	0	0	0	0	0	0	0	0	-0.0876901	0	0	0	0	0	0	0	0	0	0	0	0	0	0	0	0	0	0	0	0	0	0	0	0	0	0	0	0	0	0
FERMT3 (ENSG00000149781)	1	0	0	0	0	0	0	0	0	0	0	0	0	0	0	0	0	0	0	0	0	0	0	0	0	0	0	0	0	0	0	0	0	0	0	0	0	0	0	0	0	0	0	0	0	0	0	0	0
ITGB1 (ENSG00000150093)	1	0	0	0	0	0	0	0	0	0	0	0	0	0	0	0	0	0	0	0	0	0	0	0	0	0	0	0	0	0	0	0	0	0	0	0	0	0	0	0	0	0	0	0	0	0	0	0	0
PITPNC1 (ENSG00000154217)	1	0	0	0	0	0	0	0	0	0	0	0	0	0	0	0	0	0	0	0	0	0	0	0	0	0	0	0	0	0	0	0	0	0	0	0	0	0	0	0	0	0	0	0	0	0	0	0	0
ELMO1 (ENSG00000155849)	1	0	0	0	0	0	0	0	0	0	0	0	0	0	0	0	0	0	0	0	0	0	0	0	0	0	0	0	0	0	0	0	0	0	0	0	0	0	0	0	0	0	0	0	0	0	0	0	0
H4C8 (ENSG00000158406)	1	0	0	0	0	0	0	0	0	0	0	0	0	0	0	0	0	0	0	0	0	0	0	0	0	0	0	0	0	0	0	0	0	0	0	0	0	0	0	0	0	0	0	0	0	0	0	0	0
CIART (ENSG00000159208)	1	0	0	0	0	0	0	0	0	0	0	0	0	0	0	0	0	0	0	0	0	0	0	0	0	0	0	0	0	0	0	0	0	0	0	0	0	0	0	0	0	0	0.0923673	0	0	0	0	0	0
CACFD1 (ENSG00000160325)	1	0	0	0	0	0	0	0	0	0	0	0	0	0	0	0	0	0	0	0	0	0	0	0.195109	0	0	0	0	0	0	0	0	0	0	0	0	0	0	0	0	0	0	0	0	0	0	0	0	0
FBXO41 (ENSG00000163013)	1	0	0	0	0	0	0	0	0	0	0	0	0	0	0	0	0	0	0	0	0	0	-0.119679	0	0	0	0	0	0	0	0	0	0	0	0	0	0	0	0	0	0	0	0	0	0	0	0	0	0
NUAK2 (ENSG00000163545)	1	0	0	0	0	0	0	0	0	0	0	0	0	0	0	0	0	0	0	0	0	0	0	0	0	0	0	0	0	0	0	0	0	0	0	0	0	0	0	0	0	0	0	0	0	0	0	0	0
SEPTIN8 (ENSG00000164402)	1	0	0	0	0	0	0	0	0	0	0	0	0	0	0	0	0	0	0	0	0	0	0	0	0	0	0	0	0	0	0	0	0	0	0	0	0	0	0.225509	0	0	0	0	0	0	0	0	0	0
PDP1 (ENSG00000164951)	1	0	0.103905	0	0	0	0	0	0	0	0	0	0	0	0	0	0	0	0	0	0	0	0	0	0	0	0	0	0	0	0	0	0	0	0	0	0	0	0	0	0	0	0	0	0	0	0	0	0
FTH1 (ENSG00000167996)	1	0	0	0	0	0	0	0	0	0	0	0	0	0	0	0	0	0	0	0	0	0	0	0	0	0	0	0	0	0	0	0	0	0	0	0	0	0	0	0	0	0	0	0	0	0	0	0	0
ACOX2 (ENSG00000168306)	1	0	0	0	0	0	0	0	0	0	0	0	0	0	0	0	0	0	0	0	0	0	0	0	0	0	0	0	0	0	0	0	0	0	0	0	0	0	0	0	0	0	0	0	0	0	0	0	0
EFNA1 (ENSG00000169242)	1	0	0	0	0	0	0	0	0	0	0	0	0	0	0	0	0	0	0	0	0	0	0	0	0	0	0	0.0531582	0	0	0	0	0	0	0	0	0	0	0	0	0	0	0	0	0	0	0	0	0
SOX7 (ENSG00000171056)	1	0	0	0	0	0	0	0	0	0	0	0	0	0	0	0	0	0	0	0	0	0	0	0	0	0	0	0	0	0	0	0	0	0	-0.121215	0	0	0	0	0	0	0	0	0	0	0	0	0	0
B3GNTL1 (ENSG00000175711)	1	0	0	0	0	0	0	0	0	0	0	0	0	0	0	0	0	0	0	0	0	0	0	0	0	0	0	0	0	0	0	0	0	0	0	0	0	0	0	0	0	0	0	0	0	0	0	0	0
BOK (ENSG00000176720)	1	0	0	0	0	0	0	0	0	0	0	0	0	0	0	0	0	0	0	0	0	0	0	0	0	0	0	0	0	0	0	0	0	0	0	0	0	0	0	0	0	0	0	0	0	0	0	0	0
AC024940.1 (ENSG00000177359)	1	0	0	0	0	0	0	0	0	0	0	0	0	0	0	0	0	0	0	0	0	0	0	0	0	0	0	0	0	0	0	0	0	0	0	0	0	0	0	0	0	0	0	0	0	0	0	0	0
JUN (ENSG00000177606)	1	0	0	0	0	0	0	0	0	0	0	0	0	0	0	0	0	0	0	0	0	0	0	0	0	0	0	0	0	0	0	0	0	0	0	0	0	0	0	0	0	0	0	0	0	0	0	0	0
DTX3 (ENSG00000178498)	1	0	0	0	0.137639	0	0	0	0	0	0	0	0	0	0	0	0	0	0	0	0	0	0	0	0	0	0	0	0	0	0	0	0	0	0	0	0	0	0	0	0	0	0	0	0	0	0	0	0
OXTR (ENSG00000180914)	1	0.0875794	0	0	0	0	0	0	0	0	0	0	0	0	0	0	0	0	0	0	0	0	0	0	0	0	0	0	0	0	0	0	0	0	0	0	0	0	0	0	0	0	0	0	0	0	0	0	0
DGCR6 (ENSG00000183628)	1	0	0	0	0	0	0	0	0	0.0812136	0	0	0	0	0	0	0	0	0	0	0	0	0	0	0	0	0	0	0	0	0	0	0	0	0	0	0	0	0	0	0	0	0	0	0	0	0	0	0
GPR1 (ENSG00000183671)	1	0	0	0	0	0	0	0	0	0	0	0	0	0	0	0	0	0	0	0	0	0	0	0	0	0	0	0	0	0	0	0	0	0	0	0	0	0	0	0	0	0	0	0	0	0	0	0	0
NRBP2 (ENSG00000185189)	1	0	0	0	0	0	0	0	0	0	0	0	0	0	0	0	0	0	0	0	0	0	0	0	0	0	0	0	0	0	0	0.167053	0	0	0	0	0	0	0	0	0	0	0	0	0	0	0	0	0
MIR22HG (ENSG00000186594)	1	0	0	0	0	0	0	0	0	0	0	0	0	0	0	0	0	0	0	0	0	0	0	0	0	0	0	0	0	0	0	0	0	0	0.168069	0	0	0	0	0	0	0	0	0	0	0	0	0	0
SYCP2 (ENSG00000196074)	1	0	0	0	0	0	0	0	0	0	0	0	0	0	0	0	0	0.0822161	0	0	0	0	0	0	0	0	0	0	0	0	0	0	0	0	0	0	0	0	0	0	0	0	0	0	0	0	0	0	0
TCF4 (ENSG00000196628)	1	0	0	0	0	0	0	0	0	0	0	0	0	0	0	0	0	0	-0.0841419	0	0	0	0	0	0	0	0	0	0	0	0	0	0	0	0	0	0	0	0	0	0	0	0	0	0	0	0	0	0
ZNF418 (ENSG00000196724)	1	0	0	0	0	0	0	0	0	0	0	0	0	0	0	0	0	0	0	0	0	0	0	0	0	0	0	0	0	0	0	0	0	0	0	0	0	0	0	0	0	0	0	0	0	0	0	0	0
MFAP3L (ENSG00000198948)	1	0	0	0	0	0	0	0	0	0	0	0	0	0	0	0	0	0	0	0	0	0	0	0	0	0	0	0	0	0	0	0	0	0	0	0	0	0	0	0	0	0	0	0	0	0	0	0	0
SNORA57 (ENSG00000206597)	1	0	0	0	0	0	0	0	0	0	0	0	0	0	0	0	0	0	0	0	0	0	0	0	0	0	0	-0.0694316	0	0	0	0	0	0	0	0	0	0	0	0	0	0	0	0	0	0	0	0	0
FAM95B1 (ENSG00000223839)	1	0	0	0	0	0	0	0	0	0	0	0	0	0	0	0	0	0	0	0	0	0	0	0	0	0	0	0	0	0	0	0	0	0	0	0	-0.07583	0	0	0	0	0	0	0	0	0	0	0	0
FTH1P7 (ENSG00000232187)	1	0	0	0	0	0	0	0	0	0	0	0	0	0	0	0	0	0	0	0	0	0	0	0	0	0	0	0	0	0	0	0	0	0	0	0	0	0	0	0	0	0	0	0	0	0	0	0	0
LINC00649 (ENSG00000237945)	1	0	0	0	0	0	0	0	0	-0.0996133	0	0	0	0	0	0	0	0	0	0	0	0	0	0	0	0	0	0	0	0	0	0	0	0	0	0	0	0	0	0	0	0	0	0	0	0	0	0	0
SNORD97 (ENSG00000238622)	1	0	0	0	0	0	0	0	0	0	0	0	0	0	0	0	0	0	0	0	0	0	0	0	0	-0.0538667	0	0	0	0	0	0	0	0	0	0	0	0	0	0	0	0	0	0	0	0	0	0	0
RPS2P5 (ENSG00000240342)	1	0	0	0	0	0	0	0	0	0	0	0	0	0	0	0	0	0	0	0	0	0	0	0	0	0	0	0	0	0	0	0	0	0	0	0	0	0	0	0	0	0	0	0	0	0	0	0	0
AC091849.1 (ENSG00000248126)	1	0.0816379	0	0	0	0	0	0	0	0	0	0	0	0	0	0	0	0	0	0	0	0	0	0	0	0	0	0	0	0	0	0	0	0	0	0	0	0	0	0	0	0	0	0	0	0	0	0	0
AC068580.4 (ENSG00000250644)	1	0	0	0	0	0	0	0	0	0	0	0	0	0	0	0	0	0	0	0	0	0.187186	0	0	0	0	0	0	0	0	0	0	0	0	0	0	0	0	0	0	0	0	0	0	0	0	0	0	0
WFDC21P (ENSG00000261040)	1	0	0	0	0	0	0	0	0	0	0	0	0	0	0	0	0	0	0	0	0	0	0	0	0	0	0	0.0797881	0	0	0	0	0	0	0	0	0	0	0	0	0	0	0	0	0	0	0	0	0
ZNF793-AS1 (ENSG00000266916)	1	0	0	0	0	0	0	0	0	0	0	0	0	0	0	0	0	0	0	0	0	0	0	0	0	0	0	0	0	0	0	0	0	0	0	0	0	0	0	0	0	0	0	0	0	0	0	0	0
AC005943.1 (ENSG00000267059)	1	0	0	0	0	0	0	0	0	0	0	0	0	0	0	0	0	0	0	0	0	0	0	0	0	0	0	0	0	0	0	0	0	0	0	0	0	0	0	0	0	0	0	0	0	0	0	0	0
ZNF790-AS1 (ENSG00000267254)	1	0	0	0	0	0	0	0	0	0	0	0	0	0	0	0	0	0	0	0	0	0	0	0	0	0	0	0	0	0	0	0	0	0	0	0	0.105074	0	0	0	0	0	0	0	0	0	0	0	0
AC005786.3 (ENSG00000267436)	1	0	0	0	0	0	0	0	0	0	0	0	0	0	0	0	0	0	0	0	0	0	0	0	0	0	0	0	0	0	0	0	0	0	0	0	0	0.0599231	0	0	0	0	0	0	0	0	0	0	0
H2AC19 (ENSG00000272196)	1	0	0	0	0	0	0	0	0	0	0	0	0	0	0	0	0	0	0	0	0	0	0	0	0	0	0	0	0	0	0	0	0	0	0	0	0	0	0	0	0	0	0	0	0	0	0	0	0
AC005045.1 (ENSG00000273623)	1	0	0	0	0	0	0	0	0	0	0	0	0	0	0	0	0	0	0	0	0	0	0	0	0	0	0	0	0	0	0	0	0	0	0	0	0.065101	0	0	0	0	0	0	0	0	0	0	0	0
AL354718.1 (ENSG00000275160)	1	0	0	0	0	0	0	0	0	0	0	0	0	0	0	0	0	0	0	0	0	0	0	0	0	0	0	0	0	0	0	0	0	0	0	0	0	0	0	0	0	0	0	0	0	0	0	0	0
FP565260.1 (ENSG00000275464)	1	0	0	0	0	0	0	0	0	0	0	0	0	0	0	0	0	0	0	0	0	0	0	0	0	0	0	0	0	0	0	0	0	0	0	0	0	0	0	0	0	0	0	0	0	0	0	0	0
AC239859.5 (ENSG00000277702)	1	0	0	0	0	0	0.057155	0	0	0	0	0	0	0	0	0	0	0	0	0	0	0	0	0	0	0	0	0	0	0	0	0	0	0	0	0	0	0	0	0	0	0	0	0	0	0	0	0	0
AC037198.2 (ENSG00000278621)	1	0	0	0	0	0	0	0	0	0	0	0	0	0	0	0	0	0	0	0	0	0	0	0	0	0	0	0	0	0	0	0	0	0	0	0	0	0	0	0	0	0	0	0	0	0	0	0	0
AL035252.4 (ENSG00000279322)	1	0	0	0	0	0	0	0	0	0	0	0	0	0	0	0	0	0	0	0	0	0	0	0	0	0	0	0	0	0	0	0	0	0	0	0	0	0	0	0	0	0	0	0	0	0	0	0	0
GATD3B (ENSG00000280071)	1	0	0	0	0	0	0	0	0	0	0	0	-0.0801219	0	0	0	0	0	0	0	0	0	0	0	0	0	0	0	0	0	0	0	0	0	0	0	0	0	0	0	0	0	0	0	0	0	0	0	0
AC010507.2 (ENSG00000282339)	1	0	0	0	0	0	0	0	0	0	0	0	0	0	0	0	0	0	0	0	0	0	0	0	0	0	0	0	0	0	0	0	0	0	0	0	0	0	0	0	-0.131078	0	0	0	0	0	0	0	0
[truncated: 52 more columns]
