# Supplementary material for: BOSO: A novel feature selection algorithm for linear regression with high-dimensional data
Source: PLoS Comput Biol. 2022 May 31;18(5):e1010180. doi: 10.1371/journal.pcbi.1010180 (PMC9187084; doi:10.1371/journal.pcbi.1010180)
Supplement: S3 Table — Details of 100 models generated with BOSO–BIC based on different random partitions of data into training, validation and test. Column ‘Variable Name’ indicates Gene symbol and ENSEMBL ID. Column ‘numTimes’ indicates the number of times a gene is repeated in the 100 different models. Columns ‘seed_1’ to ‘seed_100’ indicates the coefficients of each variable in each random partition, being the value 0 if it is not active. (XLSX) [file pcbi.1010180.s004.xlsx]

## Sheet: S3 Table
Variable Name	numTimes	seed_1	seed_2	seed_3	seed_4	seed_5	seed_6	seed_7	seed_8	seed_9	seed_10	seed_11	seed_12	seed_13	seed_14	seed_15	seed_16	seed_17	seed_18	seed_19	seed_20	seed_21	seed_22	seed_23	seed_24	seed_25	seed_26	seed_27	seed_28	seed_29	seed_30	seed_31	seed_32	seed_33	seed_34	seed_35	seed_36	seed_37	seed_38	seed_39	seed_40	seed_41	seed_42	seed_43	seed_44	seed_45	seed_46	seed_47	seed_48
(Intercept)	100	-2.06468	-2.41259	-1.70776	-2.93869	-1.05732	-2.49875	-1.39765	-2.51822	-2.06914	-2.14984	-3.20322	-2.30863	-1.64201	-1.06753	-1.52084	-3.53544	-1.51351	-2.30957	-1.84617	-1.32052	-2.00014	-2.19046	-1.5102	-2.16977	-3.23124	-1.70568	-1.22656	-2.13174	-0.93758	-1.79719	-0.997934	-2.4418	-3.36701	-2.10291	-2.19466	-1.06009	-0.280161	-2.00337	-2.03262	-1.60995	-2.10778	-2.42507	-1.22401	-1.826	-2.21761	-2.59458	-3.16355	-2.19182
LRRC8C (ENSG00000171488)	75	-0.181156	-0.0772019	-0.156232	-0.196515	-0.267871	-0.177876	0	-0.209884	-0.315251	-0.10212	-0.124797	-0.151037	-0.120713	0	0	-0.214837	-0.0718872	-0.10926	0	0	-0.115449	0	-0.116259	-0.156781	-0.179233	0	-0.213804	-0.094534	-0.24193	-0.149444	-0.20599	-0.218739	-0.153685	-0.148242	0	-0.205993	-0.176935	-0.134909	-0.164233	0	-0.155314	0	-0.200875	0	-0.161227	-0.134103	-0.198835	-0.184459
MFNG (ENSG00000100060)	57	0	-0.158401	-0.109518	-0.174902	-0.126543	0	-0.118702	0	-0.0842256	-0.0867587	-0.0970408	-0.122799	0	0	-0.12452	0	-0.128252	-0.178503	-0.162945	0	0	-0.0892212	0	-0.139582	-0.132455	0	-0.169583	-0.109817	-0.100274	0	-0.101523	0	-0.0978162	-0.109489	0	-0.122986	0	0	-0.130442	0	-0.111092	-0.0865688	0	0	-0.115204	0	-0.136891	-0.178393
RNLS (ENSG00000184719)	56	0.101406	0.152935	0	0	0.0864048	0.116243	0	0.16517	0.161081	0.107967	0	0.124652	0.0956676	0	0.0691901	0.12444	0.127266	0.0799568	0	0	0	0.120471	0.160158	0	0	0	0	0	0.188672	0	0	0.126293	0	0.0977348	0.124049	0.0882537	0.167797	0.0954345	0.0712608	0	0	0	0.136781	0.0837852	0.185659	0	0	0
KBTBD11 (ENSG00000176595)	53	0	-0.097987	-0.101495	0	-0.239722	-0.167106	-0.129523	0	-0.108144	0	-0.18816	-0.151702	0	-0.133716	0	0	-0.182138	0	-0.0875644	0	-0.0584905	-0.131267	0	-0.0726676	0	-0.117915	0	-0.216308	-0.0847847	-0.111259	0	0	0	0	-0.0377684	0	-0.103776	0	-0.118294	0	-0.192537	-0.200774	0	-0.140624	-0.210026	-0.115431	0	-0.150923
CUEDC1 (ENSG00000180891)	50	0.158783	0	0.148256	0.223153	0.200185	0.105016	0	0.138427	0.163255	0.230505	0	0	0	0.192869	0	0.197148	0.151698	0	0.192624	0	0	0.13095	0	0	0	0	0	0.135995	0.235193	0.0889775	0	0	0	0	0	0.172916	0	0.156964	0.196645	0	0.135804	0.158488	0	0	0.141901	0	0.163074	0.117003
WAS (ENSG00000015285)	49	-0.173721	0	0	0	0	-0.228442	-0.216245	-0.268573	0	-0.130385	-0.134735	0	-0.234568	-0.173211	-0.152121	-0.100569	-0.141059	0	0	-0.230976	0	0	0	0	0	0	0	0	0	-0.196846	-0.189812	-0.217323	0	-0.194466	0	0	-0.237342	-0.171136	0	-0.202788	0	0	-0.288449	-0.170655	0	-0.184707	0	0
ISL2 (ENSG00000159556)	49	0	0	-0.224939	0	-0.197512	0	-0.105842	0	0	0	0	-0.112311	0	0	-0.202902	0	-0.0925299	-0.185277	-0.105465	-0.173569	-0.156869	-0.153826	-0.159112	-0.211622	-0.142385	-0.2344	-0.160152	-0.183496	-0.176417	0	-0.176551	0	0	-0.139049	0	-0.159261	0	0	-0.193815	0	0	0	-0.122037	-0.11943	0	-0.0827824	0	-0.120506
EDN1 (ENSG00000078401)	48	0	0.103453	0.0711538	0	0	0	0.0631212	0	0.0664018	0	0.0816718	0.111002	0	0	0	0	0	0	0.177547	0.0939763	0.0708927	0.118509	0	0.109115	0.13659	0	0.116788	0	0.136909	0	0	0	0	0.102806	0	0.126092	0	0.131709	0.111461	0	0.0934606	0.0578577	0	0.13984	0.129242	0.0603496	0.0889596	0.114204
H2BC5 (ENSG00000158373)	33	0	0	0	0	0	0	0	0.109993	0	0	0	0.0599653	0	0.114802	0.124917	0	0	0.141061	0	0.0823957	0.103318	0	0.138399	0.130625	0	0.0812427	0	0	0	0	0.161335	0.162788	0	0	0	0	0	0	0	0	0	0	0	0.121754	0	0	0	0
LMO7 (ENSG00000136153)	30	0	0	0.16533	0	0	0	0.074954	0	0	0	0	0.121182	0	0	0.108982	0.131777	0.0800274	0.11428	0	0	0.117024	0	0	0.0928696	0	0	0	0.108349	0	0	0.114472	0	0	0	0.13729	0	0	0	0.133295	0	0.0874545	0	0	0	0	0	0	0
PARP8 (ENSG00000151883)	29	-0.0936536	-0.170041	-0.132618	0	0	0	0	0	0	0	0	-0.187363	0	0	0	0	0	-0.180381	-0.0836583	0	0	-0.121212	0	-0.216763	0	0	-0.154882	0	0	0	0	0	0	0	-0.18617	0	0	0	0	-0.0578226	0	0	0	-0.2042	0	0	-0.075785	0
ZNF600 (ENSG00000189190)	28	0.168441	0	0	0	0	0	0	0.199903	0	0.196407	0.101461	0	0.255139	0	0	0	0	0	0	0	0	0	0	0	0	0	0	0	0	0	0	0	0	0	0	0	0.182351	0	0	0	0	0	0	0	0.162265	0	0.220914	0.221005
SLC7A5 (ENSG00000103257)	22	0	0	0	0	0	0	0	0	0	0	0	0	0	0	0	0	0	0	0	0	0	0	0	0	0	0	0	-0.104659	-0.140001	-0.144771	0	0	0	0	0	0	-0.183118	0	0	-0.14545	0	0	0	0	-0.0892455	0	0	0
P4HA2 (ENSG00000072682)	21	0.208657	0	0	0	0	0	0	0	0.106774	0	0	0	0	0	0	0	0	0	0	0	0	0.134391	0.133972	0	0	0	0	0	0	0.119223	0	0	0	0	0	0.113227	0	0	0	0	0	0	0	0	0	0.163078	0	0
SUMF1 (ENSG00000144455)	16	0	0.143294	0.123455	0	0	0	0	0	0	0	0	0	0	0	0.138213	0	0	0	0	0	0	0	0	0	0	0	0	0	0	0	0	0	0	0	0	0	0.23365	0	0	0	0.215478	0.257126	0	0	0	0	0	0
AC005332.6 (ENSG00000278730)	16	0	0.212221	0	0	0	0	0	0	0	0	0.28765	0.19943	0	0	0	0	0	0.170126	0	0.174192	0	0	0	0	0	0	0.154124	0	0	0	0	0	0.244464	0	0	0	0	0.140278	0	0	0	0	0	0	0	0.226321	0	0
NPC2 (ENSG00000119655)	14	0	0	0	0.245187	0	0.146445	0	0	0	0.115299	0	0	0	0	0	0.203741	0	0	0	0	0	0	0	0	0	0	0	0	0	0	0	0.148648	0	0	0	0	0	0	0	0	0	0	0	0	0	0	0.143218	0
MIR17HG (ENSG00000215417)	13	0	0	0	0	0	0	0	0	0	0	0	0	0	0	-0.140664	0	0	0	0	-0.155892	0	0	0	0	0	0	0	0	0	0	0	-0.238718	0	-0.109625	-0.156901	0	0	0	0	0	0	0	-0.130719	0	0	0	0	0
GMFG (ENSG00000130755)	12	0	0	0	0	0	0	0	0	0	0	0	0	0	0	0	0	0	0	0	0	-0.0722726	0	0	0	-0.0771445	0	0	0	0	0	0	0	0	0	-0.121077	0	0	0	0	0	0	0	0	0	0	0	0	0
CACNA2D4 (ENSG00000151062)	11	0	0	0	0	0	0	0	0	0	-0.0751206	0	0	0	-0.106559	0	-0.09389	0	0	0	0	0	0	-0.0852748	0	0	-0.0802732	0	0	0	0	0	0	0	0	0	0	0	0	0	0	0	0	0	0	0	0	0	0
AC015688.6 (ENSG00000266872)	11	-0.183802	0	0	0	0	0	0	0	0	0	0	0	0	-0.178863	0	0	0	-0.0874807	0	0	-0.138236	0	0	0	0	0	0	0	0	0	0	0	0	0	0	0	0	0	0	0	0	-0.113795	0	0	0	0	0	0
PRSS23 (ENSG00000150687)	10	0	0	0	0	0	0	0	0	0	0	0	0	0.114805	0	0	0	0	0	0	0	0	0	0	0	0	0	0	0.0924262	0	0.103723	0.0564471	0	0	0	0	0	0	0	0	0	0	0	0	0	0	0	0	0
AC006441.3 (ENSG00000265784)	10	0	0	0	0	0	0	0	0.106241	0	0	0	0	0.175358	0	0	0	0.119282	0	0	0	0	0	0	0	0	0.112168	0	0	0	0	0	0	0	0	0	0	0	0	0	0.135228	0	0	0	0	0	0	0	0
CTSF (ENSG00000174080)	9	0.0774352	0	0	0.160681	0	0.070714	0	0	0	0	0	0	0.125393	0	0	0	0	0	0	0	0	0	0	0	0	0	0	0.094254	0	0	0	0	0	0	0	0	0.106012	0.0887716	0	0	0	0	0	0	0	0	0	0
TSC22D1 (ENSG00000102804)	8	0	0.131485	0	0	0	0	0	0	0	0	0	0	0	0	0	0	0	0	0	0	0	0	0	0	0	0	0	0	0	0	0	0	0	0.128615	0	0	0	0.117165	0	0	0	0	0	0	0	0	0.09181	0
IL6ST (ENSG00000134352)	8	0	0	0	0	0	0.158417	0	0.196303	0	0.107334	0	0	0	0	0	0	0	0	0	0	0	0	0	0	0.165603	0	0.261382	0	0	0	0	0	0	0	0	0	0	0	0	0	0	0	0	0	0	0	0	0
GSN (ENSG00000148180)	8	0	0	0	0	0	0	0	0	0	0	0	0	0	0	0	0	0	0	0	0	0	0	0	0	0	0	0	0	0	0	0	0	0	0	0	0	0	0	0	0.129813	0	0	0.0915428	0.0882052	0	0	0	0
H2BC4 (ENSG00000180596)	8	0	0	0.110939	0	0	0.112572	0	0	0	0	0	0	0	0	0	0	0	0	0	0	0	0	0	0	0	0	0	0	0	0	0	0	0	0.067409	0.168373	0	0	0	0	0	0	0	0	0	0	0	0	0
NEU1 (ENSG00000204386)	8	0	0	0	0	0	0	0.159572	0	0	0	0	0	0	0	0	0	0	0	0	0	0	0	0	0	0	0	0	0.197693	0	0	0	0	0	0	0	0	0.122367	0	0	0	0	0	0	0	0.134775	0	0	0
MID2 (ENSG00000080561)	7	0	0	0	0	0	0	0	0	0	0	0	0	0	0	0	0	0	0	0	0	0.0973282	0	0	0	0	0	0	0	0	0	0	0	0	0	0	0	0	0	0	0	0	0	0	0	0	0	0	0
PTTG1IP (ENSG00000183255)	7	0	0	0	0	0	0	0	0	0	0	0	0.222111	0	0	0	0	0	0	0	0	0	0	0	0	0	0	0	0	0	0	0	0	0	0	0	0	0	0	0	0	0	0	0	0.103367	0	0	0	0
ZNF350 (ENSG00000256683)	7	0	0	0	0	0	0	0	0	0	0	0	0	0	0	0	0.180475	0	0	0	0	0.130668	0	0	0	0.159808	0	0	0	0	0	0	0	0	0	0	0	0	0	0	0	0	0.10785	0	0	0	0.204547	0	0
AC092070.2 (ENSG00000269001)	7	0	0	0	0	0	0	0.16849	0	0	0	0	0	0	0	0	0	0	0	0	0	0	0	0	0	0	0.12643	0	0	0	0	0	0	0	0	0	0.183686	0	0	0	0	0	0	0.0788595	0	0	0	0	0
RHBDF1 (ENSG00000007384)	6	0	0.125968	0	0	0	0	0	0	0	0	0	0	0	0	0	0	0	0	0	0	0	0	0	0.0837411	0	0	0	0	0	0	0	0	0	0	0.0791845	0	0	0	0	0	0	0	0	0	0	0	0	0
KRT23 (ENSG00000108244)	6	0	0	0	0	0	0	0	0	0	0	0	0	0	0	0	0	0	0	0	0	0	0	0	0	0	0	0	0	0	0	0	0	0	0	0	0	0	0	0	0	0	0.0647493	0	0	0	0.0852282	0	0
CD63 (ENSG00000135404)	6	0	0	0	0	0	0	0	0	0	0	0.143276	0	0	0	0	0	0	0	0	0	0	0	0	0	0.205884	0	0	0	0	0	0	0	0	0	0	0	0	0	0	0	0	0	0	0	0	0	0	0.221796
FARP1 (ENSG00000152767)	6	0	0	0.0791155	0	0	0	0	0	0	0	0	0	0	0	0	0	0	0	0	0	0	0	0	0	0	0	0	0	0	0	0	0.097026	0	0	0	0	0	0	0	0.0701928	0	0	0	0	0	0	0	0
ATP6V0A1 (ENSG00000033627)	5	0	0	0	0	0	0	0	0	0	0	0	0	0	0	0	0.109255	0	0	0	0	0	0	0	0	0	0.198648	0	0	0	0	0	0.153019	0	0	0	0	0	0	0	0	0	0	0	0	0	0.196139	0	0
ABCB6 (ENSG00000115657)	5	0	0	0	0	0	0	0	0	0	0	0	0	0	0	0	0	0	0	0	0	0.104338	0.0951472	0	0	0	0	0	0	0	0	0	0	0	0	0	0	0	0	0	0	0	0	0	0	0	0	0	0
THBS1 (ENSG00000137801)	5	0	0	0	0	0	0	0	0	0	0	0	0	0	0	0	0	0	0.0990203	0	0	0	0	0	0	0	0	0	0	0	0	0	0.0480806	0	0	0	0	0.0480151	0	0	0	0	0	0	0	0	0	0	0
WTIP (ENSG00000142279)	5	0	0	0	0	0	0	0	0	0	0	0	0	0	0	0	0	0.142711	0	0	0	0	0	0	0	0	0	0	0	0	0	0	0	0	0	0	0	0	0	0	0	0	0	0	0	0	0	0	0.0528112
LONRF1 (ENSG00000154359)	5	0	0	0	0	0	0	0	0	0	-0.180603	0	0	0	0	-0.127437	-0.162904	0	0	0	0	0	0	0	0	0	0	0	0	0	0	0	0	0	0	0	0	0	0	0	0	0	0	0	0	0	0	0	0
GRAMD2B (ENSG00000155324)	5	0	0	0	0	0	0	0	0	0	0	0	0	0	0.118432	0	0	0	0	0.164179	0	0	0.115497	0	0	0	0	0.0705086	0	0	0	0	0	0	0	0	0	0	0	0	0	0	0	0	0	0	0	0	0
BCL2L1 (ENSG00000171552)	5	0	0	0	0	0	0	0	0	0	0	0.118858	0	0	0	0	0	0	0	0	0	0	0	0	0	0	0	0	0	0	0	0	0	0	0	0.148572	0	0	0	0	0	0	0	0	0	0	0	0	0
ZNF585A (ENSG00000196967)	5	0	0	0	0	0	0	0	0	0	0	0	0	0	0	0	0	0	0	0	0	0	0	0.150529	0	0	0	0	0	0	0	0	0	0	0.181342	0.0700474	0	0	0	0	0	0	0	0	0	0	0	0	0
STARD10 (ENSG00000214530)	5	0	0	0	0	0	0	0	0	0	0	0	0	0	0	0	0	0	0	0	0	0	0	0	0	0.134237	0	0	0	0	0.0624554	0	0	0.12286	0	0	0	0	0	0	0.129284	0	0.0626568	0	0	0	0	0	0
AASS (ENSG00000008311)	4	0	0	0	0	0	0	0	0	0	0	0	0	0	0	0	0	-0.139675	0	0	0	0	0	0	0	0	0	0	0	0	0	-0.106549	0	0	0	0	0	0	0	0	0	0	0	0	0	0	0	0	0
MTHFD2 (ENSG00000065911)	4	0	0	0	0	0	0	0	0	0	0	0	0	0	0	0	0	0	0	0	0	0	0	0	0	0	0	0	0	0	0	0	0	0	0	0	-0.105544	0	-0.138975	0	0	0	-0.126058	0	0	0	0	0	-0.10865
KDELR3 (ENSG00000100196)	4	0	0	0	0	0	0	0	0	0	0	0	0	0	0	0	0	0	0	0	0.150394	0.0805776	0	0	0	0	0	0	0	0	0	0	0	0	0	0	0	0	0	0	0.129344	0	0	0	0	0	0	0	0
CPEB4 (ENSG00000113742)	4	0	0	0	0	0	0	0	0	0	0	0	0	0	0	0.160815	0	0	0	0.223117	0	0	0	0	0	0	0	0	0	0	0	0	0	0	0	0	0	0	0	0	0	0.17394	0	0	0	0	0	0	0
IRAG2 (ENSG00000118308)	4	0	0	0	0	0	0	0	0	0	0	0	0	0	0	0	0	0	0	0	0	0	0	0	0	0	0	0	0	0	0	0	0	0	0	0	0	0	0	0	0	0	0	0	0	0	0	0	0
LAMB2 (ENSG00000172037)	4	0	0	0	0	0	0	0	0	0	0	0	0	0	0	0	0	0	0	0	0	0	0	0	0	0	0	0	0	0	0	0	0	0	0	0	0	0	0	0	0	0	0	0	0	0	0	0	0
IKZF1 (ENSG00000185811)	4	0	0	0	0	0	0	0	0	0	0	0	0	0	0	0	0	0	0	0	0	-0.107413	0	-0.247637	0	0	-0.190964	0	0	0	0	0	0	0	0	0	0	0	0	0	0	0	0	0	0	0	0	0	0
LNC-LBCS (ENSG00000228412)	4	0	0	0	0	0	0	0	0	0	0	0	0	0	0	0.195578	0	0	0	0	0	0	0	0.148913	0	0	0	0	0	0	0	0	0	0	0	0	0	0	0	0	0	0	0	0	0	0	0	0	0
AC008771.1 (ENSG00000249042)	4	0	0	0	0	0	0	0	0	0	0	0	0	0	0	0	0	0	0	0	0	0	0.171525	0	0.192173	0	0	0	0	0	0	0	0	0	0	0	0	0	0	0	0	0	0	0	0	0	0	0	0
SEMA3B (ENSG00000012171)	3	0	0	0	0	0	0	0.0918109	0	0	0	0	0	0	0	0	0	0	0	0	0	0	0	0	0	0	0.206216	0	0	0	0	0	0	0	0	0.116348	0	0	0	0	0	0	0	0	0	0	0	0	0
SLC2A8 (ENSG00000136856)	3	0	0	0	0	0	0	0	0	0.159079	0	0	0	0	0	0	0	0	0	0	0	0	0	0	0	0	0	0	0	0	0	0	0	0	0	0	0	0	0	0	0	0	0	0.169444	0	0	0	0	0
SLX1B (ENSG00000181625)	3	0	0	0	0	0	0	0	0	0	0	0	0	0	-0.15117	0	0	0	0	0	0	0	0	0	0	0	0	0	0	0	0	0	0	-0.107763	0	0	0	0	0	0	0	0	0	0	0	0	0	0	0
MAPK12 (ENSG00000188130)	3	0	0	0	0	0	0	0	0	0	0	0	0	0	0	0	0	0	0	0	-0.159942	0	0	0	0	0	0	0	0	0	0	0	0	0	0	0	0	0	0	0	0	0	0	0	0	0	0	0	0
ZNF28 (ENSG00000198538)	3	0	0	0	0	0	0	0	0	0	0	0	0	0	0	0	0	0.133336	0	0	0	0	0	0	0	0	0	0	0	0	0.162533	0	0	0	0	0	0	0	0	0	0	0	0	0	0	0	0	0	0
ITPRIPL1 (ENSG00000198885)	3	0	0	0	0	0	0	0	0	0	0	0	-0.14671	0	0	0	0	0	0	0	0	0	0	0	0	0	0	0	0	0	0	-0.0963402	0	0	0	0	0	0	-0.110651	0	0	0	0	0	0	0	0	0	0
ENSG00000283196	3	0	0	0	0	0	0	0	0	0	0	0	0	0	0	0	0.104332	0	0	0	0	0	0	0	0	0	0	0	0	0	0	0	0	0	0	0	0	0	0	0	0	0	0.172977	0	0	0	0	0	0
OPHN1 (ENSG00000079482)	2	0	0	0	0	0	0	0	0	0	0	0	0	0	0	0	0	0	0	0	0	0	0	0	0	0	0	0	0	0	0	0	0	0	0	0	0.23423	0	0	0	0	0	0	0	0	0	0	0	0
CEP170B (ENSG00000099814)	2	0	0	0	0	0	0	0	0	0	0	0	0	0	0	0	0	0	0	0	0	0	0	0	0	0	0	0	0.151395	0	0	0	0	0	0	0	0	0	0	0	0	0	0	0	0	0	0	0	0
CCND1 (ENSG00000110092)	2	0	0	0	0	0	0	0	0	0	0	0	0	0	0	0	0	0	0	0	0	0	0	0	0	0	0	0	0	0	0	0	0	0	0	0	0	0	0	0	0	0	0	0	0	0	0	0	0
TNS2 (ENSG00000111077)	2	0	0.0643641	0	0	0	0	0	0	0	0	0	0	0	0	0	0	0	0	0	0	0	0	0	0	0	0	0	0	0	0	0	0	0	0	0	0	0	0	0	0	0	0	0	0	0	0	0	0
NUDT12 (ENSG00000112874)	2	0	0	0	0	0	0	0	0	0	0	0	0	0	0	0	0	0	0	0	0	0	0	0	0	0	0	0	0	0	0	0	0	0	0	0	0	0	0	0	0	0	0	0	0	0	0	0	0
C3orf14 (ENSG00000114405)	2	0	0	0	0	0	0	0	0	0	0	0	0	0	0	0	0	0	0	0	0.0892674	0	0	0	0	0	0	0	0	0	0	0	0	0	0	0	0	0	0	0	0	0	0	0	0	0	0	0	0
GPD2 (ENSG00000115159)	2	0	0	0	0	0	0	0	0	0	0	0	0	0	0	0	0	0	0	0	0	0	0	0	0	0	0	0	0	0	0	0	0	0	0	0	0	0	0	0	0	0	0	0	0	0	0	0	0
CTSD (ENSG00000117984)	2	0	0	0	0	0	0	0	0	0	0	0	0	0	0	0	0	0	0.141797	0	0	0	0	0	0	0	0	0	0	0	0	0	0	0	0	0	0	0	0	0	0	0	0	0	0	0	0	0	0
FKBP9 (ENSG00000122642)	2	0	0	0	0	0	0	0	0	0	0	0	0	0	0	0	0	0	0	0	0	0	0	0	0	0	0	0	0	0	0	0	0	0	0	0	0	0	0	0.138076	0	0	0	0	0	0.174212	0	0	0
SDC4 (ENSG00000124145)	2	0	0	0	0	0.106368	0	0	0	0	0	0	0	0	0	0	0	0	0	0	0	0	0	0	0	0	0	0	0	0	0	0	0	0	0	0	0	0	0	0	0	0	0	0	0	0	0	0	0
CHAC1 (ENSG00000128965)	2	0	0	0	0	0	0	0	0	0	0	0	0	0	0	0	-0.0798611	0	0	0	0	0	0	0	0	0	0	0	0	0	0	0	0	0	0	-0.103836	0	0	0	0	0	0	0	0	0	0	0	0	0
RAB30 (ENSG00000137502)	2	0	0	0	0	0	0	0	0	0	0	0	0	0	0	0	0	0	0	0	0.164965	0	0	0	0	0	0	0	0	0	0	0	0	0	0	0	0	0	0	0	0	0	0	0	0	0	0	0	0
RGS16 (ENSG00000143333)	2	0	0	0	0	0	0	0	0	0	0	0	0	0	0	0	0	0	0	0	0	0	0	-0.0964692	0	0	0	0	0	0	0	0	0	0	0	0	0	0	0	0	0	0	0	0	0	0	0	0	0
TAGLN (ENSG00000149591)	2	0	0	0	0	0	0	0	0	0	0	0	0	0	0	0	0	0	0	0	0	0	0	0	0	0	0	0	0	0	0	0	0	0	0	0	0	0	0	0	0	0	0	0	0	0	0	0	0
RHOC (ENSG00000155366)	2	0	0	0	0	0	0	0	0	0	0	0	0	0	0	0	0	0	0	0	0	0	0	0	0	0	0	0	0	0	0	0	0	0.13665	0	0	0	0	0	0	0	0	0	0	0	0	0	0	0
H4C8 (ENSG00000158406)	2	0.135812	0	0	0	0	0	0	0	0	0	0	0	0	0	0	0	0	0	0	0	0	0	0	0	0	0	0	0	0	0	0	0	0	0	0	0	0	0	0	0	0	0	0.120673	0	0	0	0	0
TOM1L2 (ENSG00000175662)	2	0	0	0	0	0	0	0	0	0	0	0	0	0	0	0	0	0	0	0	0	0	0	0	0	0	0	0	0	0	0	0	0	0	0	0	0	0	0	0	0	0	0	0	0	0	0	0	0
FES (ENSG00000182511)	2	0	0	0	0	0	0	0	0	0	0	0	0	0	0	0	0	0	0	0	0	0	0	0	0	0	0	0	0	0	0	0	0	0	0	0	0	0	0	0	-0.126636	0	0	0	0	0	0	0	0
DUSP8 (ENSG00000184545)	2	0	0	0	0	0	0	0	0	0	0	0	0	0	0	0	0	0	0	0	0	0	0	0	0	0	0	0	0	0	0	0	0	0	0	0	0	0	0	0	0	0	0.13397	0	0	0	0	0	0
H2BC21 (ENSG00000184678)	2	0	0	0	0	0	0	0	0	0	0	0	0	0	0	0	0	0	0	0	0	0	0	0	0	0	0	0	0	0	0	0	0	0	0	0	0	0	0	0	0	0	0	0	0	0	0	0	0.0931488
LAT (ENSG00000213658)	2	0	0	0	0	0	0	0	0	0	0	0	0	-0.165158	0	0	0	0	0	0	0	0	0	0	0	0	0	0	0	0	0	0	0	0	0	0	0	0	0	0	0	0	0	0	0	0	0	0	0
SFTA1P (ENSG00000225383)	2	0	0	0	0	0	0	0	0	0	0	0	0	0	0	0	0	0	0	0	0	0	0	0	0	0	0.0658847	0	0	0	0	0	0	0	0	0	0	0	0	0	0	0	0	0	0	0	0	0	0
AL627309.2 (ENSG00000239906)	2	0	0	0	0	0	0	0	0	0	0	0	0	0	0	0	0	0	0	0	0	0	0	0	0	0	0	0	0	0	0	0	0	0	0	0	0	0	0	0	0	0	0	0	-0.121426	0	0	0	0
AC090204.1 (ENSG00000247134)	2	0	0	0	-0.107661	0	0	0	0	0	0	0	0	0	0	0	0	0	0	0	0	0	0	0	0	0	0	0	0	0	0	0	0	0	0	0	0	0	0	0	0	0	0	0	0	0	0	0	0
AC020909.3 (ENSG00000268854)	2	0	0	0	0	0.0906943	0	0	0	0	0	0	0	0	0	0	0	0	0	0	0	0	0	0	0	0	0	0	0	0	0	0	0	0.17223	0	0	0	0	0	0	0	0	0	0	0	0	0	0	0
MCUB (ENSG00000005059)	1	0	0	0	0	0	0	0	0	0	0	0	0	0	0	0	0	0	0	0	0	0	0	0	0	0	0	0	0	0	0	0	0	0	0	0	0	0	0	0	0	0	0	0	0	0	0	0	0
AGPAT4 (ENSG00000026652)	1	0	0	0	0	0	0	0	0	0	0	0	0	0	0	0	0	0	0	0	0	0	0	0	0	0	0	0	0	0	0	0	0	0	0	0	0	0	0	0	0	0	0	0	0	0	0	0	0
TIMP2 (ENSG00000035862)	1	0	0	0	0	0.0948469	0	0	0	0	0	0	0	0	0	0	0	0	0	0	0	0	0	0	0	0	0	0	0	0	0	0	0	0	0	0	0	0	0	0	0	0	0	0	0	0	0	0	0
KLF6 (ENSG00000067082)	1	0	0	0	0	0	0	0	0	0	0	0	0	0	0	0	0	0	0	0	0	0	0	0	0	0	0	0	0	0	0	0	0	0	0	0	0	0	0	0	0	0	0	0	0	0	0	0	0
PPP2R3A (ENSG00000073711)	1	0	0	0	0	0	0	0	0	0	0	0	0	0	0	0	0	0	0	0	0	0	0	0	0	0	0	0	0	0	0	0	0	0.222081	0	0	0	0	0	0	0	0	0	0	0	0	0	0	0
SLC46A1 (ENSG00000076351)	1	0	0	0	0	0	0	0	0	0	0	0	0	0	0	0	0	0	0	0	0	0	0	0	0	0	0	0	0	0	0	0	0	0	0	0	0	0	0	0	0	0	0	0	0	0	0	0	0
ZNF506 (ENSG00000081665)	1	0	0	0	0	0	0	0	0	0	0	0	0	0	0	0	0	0	0	0	0	0	0	0	0	0	0	0	0	0	0	0	0	0	0	0	0	0	0	0	0	0	0	0	0	0	0	0	0
AKR1B1 (ENSG00000085662)	1	0	0	0	0	0	0	0	0	0	0	0	0	0	0	0	0	0	0	0	0	0	0	0	0	0	0	0	0	0	0	0	0	0	0	0	0	0	0	0	0	0	0	0	0	0	0	0	0
PXN (ENSG00000089159)	1	0	0	0	0	0	0	0	0	0	0	0	0	0	0	0	0	0	0	0	0	0	0	0	0	0	0	0	0	0	0	0	0	0	0	0	0	0	0	0	0	0	0	0	0	0	0	0	0
TRIB3 (ENSG00000101255)	1	0	0	0	0	0	0	0	0	0	0	0	0	0	0	0	0	0	0	0	0	0	0	0	0	0	-0.09001	0	0	0	0	0	0	0	0	0	0	0	0	0	0	0	0	0	0	0	0	0	0
DKK1 (ENSG00000107984)	1	0	0	0	0	0	0	0	0	0	0	0	0	0	0	0	0	0	0	0	0	0	0	0	0	0	0	0	0	0	0	0	0	0	0	0	0	0	0	0	0	0	0	0	0	0	0	0	0
WFS1 (ENSG00000109501)	1	0	0	0	0	0	0	0	0	0	0	0	0	0	0	0	0	0	0	0	0	0	0	0	0	0	0	0	0	0	0	0	0	0	0	0	0	0	0	0	0	0	0	0	0.183931	0	0	0	0
FOLR1 (ENSG00000110195)	1	0	0	0	0	0	0	0	0	0	0	0	0	0	0	0	0	0	0	0	0	0	0	0	0	0	0	0	0	0	0	0	0	0	0	0	0	0	0	0	0	0	0	0	0	0	0	0	0
IGFBP5 (ENSG00000115461)	1	0	0	0	0	0	0	0	0	0	0	0	0	0	0	0	0	0	0	0	0	0	0	0	0	0	0	0	0	0	0	0	0	0	0	0	0	0	0	0	0	0	0	0	0	0	0	0	0
PDZRN3 (ENSG00000121440)	1	0	0	0	0	0	0	0	0	0	0	0	0	0	0	0	0	0	0	0	0	0	0	0	0	0	0	0	0	0	0	0	0	0	0	0	0	0	0	0	0	0	0	0	0	0	0	0	0
NCKAP1L (ENSG00000123338)	1	0	0	0	0	0	0	0	0	0	0	0	0	0	0	0	0	0	0	0	0	0	0	0	0	0	0	0	0	0	0	0	0	0	0	0	0	0	0	0	0	-0.0844394	0	0	0	0	0	0	0
CD70 (ENSG00000125726)	1	0	0	0	0	0	0	0	0	0	0	0	0	0	0	0	0	0	0	0	0	0	0	0	0	0	0	0	0	0	0	0	0	0	0	0	0	0	0	0	0	0	0	0	0	0	0	0	0
CALU (ENSG00000128595)	1	0	0	0	0	0	0	0	0	0	0	0	0	0	0	0	0	0	0	0	0	0	0	0	0.193019	0	0	0	0	0	0	0	0	0	0	0	0	0	0	0	0	0	0	0	0	0	0	0	0
LGALS3 (ENSG00000131981)	1	0	0	0	0	0	0	0	0	0	0	0	0	0	0	0	0	0	0	0	0	0	0	0	0	0	0	0	0	0	0	0	0	0	0	0	0	0	0	0	0	0	0	0	0	0	0	0	0
TMTC1 (ENSG00000133687)	1	0	0	0	0	0	0	0	0	0	0	0	0	0	0	0	0	0	0	0	0	0	0	0	0	0	0	0	0	0	0	0	0	0	0	0	0	0	0	0	0	0	0	0	0	0	0	0	0
MYC (ENSG00000136997)	1	0	0	0	0	0	0	0	0	0	0	0	0	0	0	0	0	0	0	0	0	0	0	0	0	0	0	0	0	0	0	0	0	0	0	0	0	0	0	0	0	0	0	0	0	0	0	0	0
SCARB2 (ENSG00000138760)	1	0	0	0	0	0	0	0	0	0	0	0	0	0	0	0	0	0	0	0	0	0	0	0	0	0	0	0	0	0	0	0	0	0	0	0	0	0	0.132865	0	0	0	0	0	0	0	0	0	0
SDSL (ENSG00000139410)	1	0	0	0	0	0	0	0	0	0	0	0	0	0	0.161241	0	0	0	0	0	0	0	0	0	0	0	0	0	0	0	0	0	0	0	0	0	0	0	0	0	0	0	0	0	0	0	0	0	0
SEMA6C (ENSG00000143434)	1	0	0	0	0	0	0	0	0	0	0	0	0	0	0	0	0	0	0	0	0	0	0	0	0	0	0	0	0	0	0	0	0	0	0	0	0	0	0	0	0	0	0	0	0	0	0	0	0
CTDSPL (ENSG00000144677)	1	0	0	0	0	0	0	0	0	0	0	0	0	0	0	0	0	0	0	0	0	0	0	0	0	0	0	0	0	0	0	0	0	0	0	0	0	0	0	0	0	0	0	0	0	0	0	0	0
TMEM47 (ENSG00000147027)	1	0	0	0	0	0	0	0	0	0	0	0	0	0	0	0	0	0	0	0	0	0	0	0	0	0	0	0	0	0	0	0	0	0	0	0	0	0	0	0	0	0	0	0	0	0	0	0	0
VLDLR (ENSG00000147852)	1	0	0	0	0	0	0	0	0	0	0	0	0	0	0	0	0	0	0	0	0	0	0	0	0	0	0	0	0	0	0	0	0	0	0	0	0	0	0	0	0	0	0	0	0	0	0	0	0
DAB2 (ENSG00000153071)	1	0	0	0	0	0	0	0	0	0	0	0.0850593	0	0	0	0	0	0	0	0	0	0	0	0	0	0	0	0	0	0	0	0	0	0	0	0	0	0	0	0	0	0	0	0	0	0	0	0	0
ELMO1 (ENSG00000155849)	1	0	0	0	0	0	0	0	0	0	0	0	0	0	0	0	0	0	0	0	0	0	0	0	0	0	0	0	0	0	0	0	0	0	0	0	0	0	0	0	0	0	0	0	0	0	0	0	0
PCDH1 (ENSG00000156453)	1	0	0	0	0	0	0	0	0	0	0	0	0	0	0	0	0	0	0	0	0	0	0	0	0	0	0	0.0978052	0	0	0	0	0	0	0	0	0	0	0	0	0	0	0	0	0	0	0	0	0
FAM81A (ENSG00000157470)	1	0	0	0	0	-0.111617	0	0	0	0	0	0	0	0	0	0	0	0	0	0	0	0	0	0	0	0	0	0	0	0	0	0	0	0	0	0	0	0	0	0	0	0	0	0	0	0	0	0	0
TENT5B (ENSG00000158246)	1	0	0	0	0	0	0	0	0	0	0	0	0	0	0	0	0	0	0	0	0	0.160597	0	0	0	0	0	0	0	0	0	0	0	0	0	0	0	0	0	0	0	0	0	0	0	0	0	0	0
CIART (ENSG00000159208)	1	0	0	0	0	0	0	0	0	0	0	0	0	0	0	0	0	0	0	0	0	0	0	0	0	0	0	0	0	0	0	0	0	0	0	0	0	0	0	0	0	0	0.104175	0	0	0	0	0	0
SYNC (ENSG00000162520)	1	0	0	0	0	0	0	0	0	0	0	0	0	0	0	0	0	0	0	0	0	0	0	0	0	0	0	0	0	0	0	0	0	0	0	0	0	0	0	0	0	0	0	0.14632	0	0	0	0	0
NUAK2 (ENSG00000163545)	1	0	0	0	0	0	0	0	0	0	0	0	0	0	0	0	0	0	0	0	0	0	0	0	0	0	0	0	0	0	0	0	0	0	0	0	0	0	0	0	0.0674826	0	0	0	0	0	0	0	0
FAM219A (ENSG00000164970)	1	0	0	0	0	0	0	0	0	0	0	0	0	0	0	0	0	0	0	0	0	0	0	0	0	0	0	0	0	0	0	0.213363	0	0	0	0	0	0	0	0	0	0	0	0	0	0	0	0	0
DYNLT3 (ENSG00000165169)	1	0	0	0	0	0	0	0	0	0	0	0	0	0	0	0	0	0	0	0	0	0	0	0	0	0	0	0	0	0	0	0	0	0.110582	0	0	0	0	0	0	0	0	0	0	0	0	0	0	0
AKR1E2 (ENSG00000165568)	1	0	0	0	0	0	0	0	0	0	0	0	0	0	0	0	0	0	0	0	0	0	0	0	0	0	0	0	0	0	0	0	0	0	0	0	0	0	0	0	0	0	0	0	0	0	0	0	0
ZNF606 (ENSG00000166704)	1	0	0	0	0	0	0	0	0	0	0	0	0	0	0	0	0	0	0	0	0	0	0	0	0	0	0	0	0	0	0	0	0	0	0	0	0	0	0	0	0	0	0	0	0	0	0	0	0
BSCL2 (ENSG00000168000)	1	0	0	0	0	0	0	0	0	0	0	0	0	0	0	0	0	0	0	0	0	0	0	0	0	0	0	0	0	0	0.160865	0	0	0	0	0	0	0	0	0	0	0	0	0	0	0	0	0	0
DDIT4 (ENSG00000168209)	1	0	0	0	0	0	0	0	0	0	0	0	0	0	0	0	0	0	0	0	0	0	0	0	0	0	0	0	0	0	0	-0.0630544	0	0	0	0	0	0	0	0	0	0	0	0	0	0	0	0	0
DAG1 (ENSG00000173402)	1	0	0	0	0	0	0	0	0	0	0	0	0	0	0	0	0	0	0	0	0	0	0	0	0	0	0	0	0	0.194784	0	0	0	0	0	0	0	0	0	0	0	0	0	0	0	0	0	0	0
OXTR (ENSG00000180914)	1	0	0	0	0	0	0	0	0	0	0	0	0	0	0	0	0	0	0	0	0	0	0	0	0	0	0	0	0	0	0	0	0	0	0	0	0	0	0	0	0	0	0	0	0	0	0	0	0
MYBL1 (ENSG00000185697)	1	0	0	0	0	0	0	0	0	0	0	0	0	0	0	0	0	0	0	0	0	0	0	0	0	0	0	0	0	0	0	0.0876614	0	0	0	0	0	0	0	0	0	0	0	0	0	0	0	0	0
ARHGAP30 (ENSG00000186517)	1	0	0	0	0	0	0	0	0	0	0	0	0	0	0	0	0	0	0	0	0	0	0	0	0	0	0	0	0	0	0	0	0	0	0	0	0	0	0	0	0	0	0	0	0	0	0	0	0
MIR22HG (ENSG00000186594)	1	0	0	0	0	0	0	0	0	0	0	0	0	0	0	0	0	0	0	0	0	0	0	0	0	0	0	0	0	0	0	0	0	0	0	0	0	0	0	0	0	0	0	0	0	0	0	0.21521	0
RINL (ENSG00000187994)	1	0	0	0	0	0	0	0	0	0	0	0	0	0	0	0	0	0	0	0	0	0	0	0	0	0	0	0	0	0	0	0	0	0	0	0	0	0	0	0	0	0	0	0	0	0	0	0	0
HRCT1 (ENSG00000196196)	1	0	0	0	0	0	0	0	0	0	0	0	0	0	0	0	0	0	0	0	0	0	0	0	0	0	0	0	0	0	0	0	0	0.123856	0	0	0	0	0	0	0	0	0	0	0	0	0	0	0
TCEAL3 (ENSG00000196507)	1	0	0	0	0	0	0	0	0	0.132065	0	0	0	0	0	0	0	0	0	0	0	0	0	0	0	0	0	0	0	0	0	0	0	0	0	0	0	0	0	0	0	0	0	0	0	0	0	0	0
MIRLET7BHG (ENSG00000197182)	1	0	0	0	0	0	0	0	0	0	0	0	0	0	0	0	0	0	0	0	0	0	0	0	0	0	0	0	0	0	0	0	0	0	0	0	0	0	0	0	0	0	0	0	0	0	0	0	0
RTL8B (ENSG00000212747)	1	0	0	0	0	0	0	0	0	0	0	0	0	0	0	0	0	0	0	0	0	0	0	0	0	0	0	0	0	0	0	0	0	0	0	0	0	0	0	0	0	0	0	0	0	0	0	0	0
AL732372.2 (ENSG00000237094)	1	0	0	0	0	0	0	0	0	0	0	0	0	0	0	0	0	0	0	0	0	0	0	0	0	0	0	0	0	0	0	0	0	0	0	0	0	0	0	0	0	0	0	0	0	0	0	0	0
AMACR (ENSG00000242110)	1	0	0	0	0	0	0	0	0	0	0	0	0	0	0	0	0	0	0	0	0	0	0	0	0	0	0	0	0	0	0	0	0	0	0	0	0	0	0	0	0	0	0	0	0	0	0	0	0
NEAT1 (ENSG00000245532)	1	0	0	0	0	0	0	0	0	0	0	0	0	0	0	0	0	0	0	0	0	0	0	0	0	0	0	0	0	0	0	0	0	0	0.136335	0	0	0	0	0	0	0	0	0	0	0	0	0	0
RRN3P1 (ENSG00000248124)	1	0	0	0	0	0	0	0	0	0	0	0	0	0	0	0	0	0	0	0	0	0	0	0	0	0	0	0	0	0	0	0	0	0	0	0	0	0	0	0	0	0	0	0	0	0	-0.154499	0	0
TRNP1 (ENSG00000253368)	1	0	0	0	0	0	0	0	0	0	0	0	0	0	0	0	0	0	0	0	0	0	0	0	0	0	0	0	0	0	0	0	0	0	0	0	0	0	0	0	0	0	0	0	0	0	0	0	0
AC087632.2 (ENSG00000259316)	1	0	0	0	0	0	0	0	0	0	0	0	0	0	0	0	0	0	0	0	0	0	0	0	0	0	0	0	0	0	0	0	0	0	0	0	0	-0.143762	0	0	0	0	0	0	0	0	0	0	0
RASSF5 (ENSG00000266094)	1	0	0	0	0	0	0	0	0	0	0	0	0	0	0	0	0	0	0	0	0	0	0	0	0	0	0	0	0	0	0	0	0	0	0	0	0	0	0	0	0	0	0	0	0	0	0	0	0
AC012254.2 (ENSG00000267228)	1	0	0	0	0	0	0	0	0	0	0	0	0	0	0	0	0	0	0	0	0	0	0	0	0	0	0	0	0	0	0	0	0	0	0	0	0	0	0	0	0	0	0	0	0	0	0.0911306	0	0
H2AC19 (ENSG00000272196)	1	0	0	0	0	0	0	0	0	0	0	0	0	0	0	0	0	0	0	0	0	0	0	0	0	0	0	0	0	0	0	0	0	0	0	0	0	0	0	0	0.0525706	0	0	0	0	0	0	0	0
AL161431.1 (ENSG00000275216)	1	0	0	0	0.12555	0	0	0	0	0	0	0	0	0	0	0	0	0	0	0	0	0	0	0	0	0	0	0	0	0	0	0	0	0	0	0	0	0	0	0	0	0	0	0	0	0	0	0	0
AC037198.2 (ENSG00000278621)	1	0	0	0	0	0	0	0	0	0	0	0	0	0	0	0	0	0	0	0	0	0	0	0	0	0	0.0538706	0	0	0	0	0	0	0	0	0	0	0	0	0	0	0	0	0	0	0	0	0	0
FAM95C (ENSG00000283486)	1	0	0	0	0	0	0	0	0	0	0	0	0	0	0	0	0	0	0	0	0	0	0	0	0	0	0	0	0	0	0	0	0	0	0	0	0	0	0	0	0	0	0	0	0	0	0	0	0
[truncated: 52 more columns]
