# Supplementary material for: BOSO: A novel feature selection algorithm for linear regression with high-dimensional data
Source: PLoS Comput Biol. 2022 May 31;18(5):e1010180. doi: 10.1371/journal.pcbi.1010180 (PMC9187084; doi:10.1371/journal.pcbi.1010180)
Supplement: S4 Table — Details of 100 models generated with BOSO–eBIC based on different random partitions of data into training, validation and test. Column ‘Variable Name’ indicates Gene symbol and ENSEMBL ID. Column ‘numTimes’ indicates the number of times a gene is repeated in the 100 different models. Columns ‘seed_1’ to ‘seed_100’ indicates the coefficients of each variable in each random partition, being the value 0 if it is not active. (XLSX) [file pcbi.1010180.s005.xlsx]

## Sheet: S4 Table
Variable Name	numTimes	seed_1	seed_2	seed_3	seed_4	seed_5	seed_6	seed_7	seed_8	seed_9	seed_10	seed_11	seed_12	seed_13	seed_14	seed_15	seed_16	seed_17	seed_18	seed_19	seed_20	seed_21	seed_22	seed_23	seed_24	seed_25	seed_26	seed_27	seed_28	seed_29	seed_30	seed_31	seed_32	seed_33	seed_34	seed_35	seed_36	seed_37	seed_38	seed_39	seed_40	seed_41	seed_42	seed_43	seed_44	seed_45	seed_46	seed_47	seed_48
(Intercept)	100	-1.3777	-2.07549	-0.498245	-3.9279	-1.10457	-1.13765	-1.4004	-1.88579	-1.3739	-2.13215	-1.69395	-2.74024	-1.6177	-1.16953	-1.35907	-2.88314	-0.892325	-1.29403	-1.9732	-0.891972	-0.826021	-1.78292	-3.01676	-2.32167	-1.20549	-0.797578	-0.631425	-2.35087	-1.47029	-2.20165	-1.90853	-2.53495	-3.18446	-0.641291	-1.91565	-1.49123	-1.34701	-2.32028	-2.31293	-1.08226	-1.8323	-2.63154	-2.8988	-1.93568	-1.81265	-2.61867	-2.30308	-0.7277
LRRC8C (ENSG00000171488)	56	-0.223137	-0.0817644	-0.227792	-0.153278	-0.269557	0	0	-0.271058	-0.320548	0	-0.138308	0	-0.169099	0	0	-0.209316	-0.175591	-0.229015	0	0	-0.178033	0	0	-0.184003	-0.282003	0	-0.291581	0	-0.274684	-0.264628	-0.284795	-0.235025	-0.218697	0	0	-0.198254	0	0	-0.192243	0	-0.221359	0	0	0	-0.212889	-0.182437	-0.275105	-0.169816
WAS (ENSG00000015285)	48	-0.296099	0	0	0	0	-0.320063	-0.379081	-0.300592	0	-0.281334	0	0	-0.270738	-0.21786	-0.35865	-0.26609	-0.289412	0	0	-0.321912	0	0	0	0	-0.3197	0	-0.288133	-0.233062	0	-0.224706	0	-0.291114	-0.205239	-0.340539	0	0	-0.318309	-0.309237	0	-0.260892	0	-0.175467	-0.33875	-0.279099	0	-0.215718	0	0
KBTBD11 (ENSG00000176595)	41	0	-0.103139	-0.143301	0	-0.243122	-0.226619	-0.171843	0	0	0	-0.168353	-0.162696	0	-0.176723	0	0	0	0	0	0	-0.125428	-0.200566	0	0	0	-0.191928	0	-0.263366	0	0	0	0	0	0	0	0	-0.158525	0	-0.113234	-0.204573	0	-0.208824	0	-0.177947	-0.24427	-0.130561	0	-0.196685
RNLS (ENSG00000184719)	40	0	0.173865	0	0	0.099467	0.162847	0	0	0.173928	0.145952	0	0.127817	0.112736	0	0.0828328	0	0.184594	0.146875	0	0	0	0.155765	0.209532	0	0	0	0	0	0.210311	0	0	0.148839	0	0	0.179356	0	0.180425	0	0.0966523	0	0	0	0	0.108373	0.211024	0	0	0
CUEDC1 (ENSG00000180891)	36	0	0	0.280818	0.20894	0	0.151199	0	0	0.179098	0.266404	0	0	0	0.178486	0	0	0	0	0.183408	0	0	0.223488	0	0	0	0	0	0.148141	0.243885	0	0	0	0	0	0	0.189115	0	0	0.251791	0	0.169608	0.251157	0	0	0.179733	0	0.217722	0.195942
EDN1 (ENSG00000078401)	35	0	0.114646	0.144795	0.149807	0	0	0	0	0.0866531	0.101815	0	0	0	0.0738225	0	0	0	0	0.187908	0	0	0.147379	0	0.128766	0.155205	0	0	0	0.144468	0	0	0	0	0.128335	0	0.137275	0	0	0	0	0.132072	0	0.175727	0	0.141421	0.0839883	0.131369	0.125908
MFNG (ENSG00000100060)	35	0	-0.173512	-0.159809	-0.189196	-0.178959	0	0	0	0	0	-0.183592	-0.142098	0	0	0	0	0	-0.264292	-0.169785	0	0	-0.181869	0	-0.156428	0	0	0	0	-0.104125	0	-0.203712	0	0	0	0	0	0	0	-0.171975	0	-0.162659	0	0	0	0	0	-0.207244	-0.230544
ISL2 (ENSG00000159556)	24	0	0	-0.231156	0	0	0	0	0	0	0	0	0	0	0	0	0	-0.191928	0	-0.10487	0	-0.247093	0	0	-0.219279	0	0	0	0	0	0	-0.256653	0	0	-0.220138	0	-0.201926	0	0	0	0	0	0	0	0	0	-0.117571	0	-0.175222
ZNF600 (ENSG00000189190)	22	0.167447	0	0	0	0	0	0	0	0	0.216843	0.142878	0	0.250107	0	0	0	0	0	0	0	0	0	0	0	0	0	0	0	0	0	0	0	0	0	0	0	0.223385	0	0	0	0	0	0	0	0	0	0	0.232014
LMO7 (ENSG00000136153)	20	0	0	0	0	0	0	0.128609	0.172009	0	0	0	0	0	0	0	0.160243	0	0	0	0	0.147472	0	0	0.100081	0	0	0	0.138454	0	0	0.15978	0	0.154357	0	0.18106	0	0	0	0.16376	0	0	0	0	0	0	0	0	0
H2BC5 (ENSG00000158373)	20	0	0	0	0	0	0	0	0.120711	0	0	0	0	0	0	0.185119	0	0	0	0	0	0	0	0.191173	0.147089	0	0	0	0	0	0	0.165118	0	0	0	0	0	0	0	0	0	0	0	0	0.159028	0	0	0	0
SLC7A5 (ENSG00000103257)	14	0	0	0	0	0	0	0	0	0	0	0	0	0	0	0	0	0	0	0	0	0	0	0	0	0	0	0	-0.140759	-0.142099	-0.146025	0	0	0	0	0	0	-0.196137	0	0	-0.166077	0	0	0	0	-0.101539	0	0	0
PARP8 (ENSG00000151883)	14	0	-0.174997	0	0	0	0	0	0	0	0	0	-0.17851	0	0	0	0	0	0	-0.0946216	0	0	0	0	-0.224691	0	0	0	0	0	0	0	0	0	0	-0.232349	0	0	0	0	0	0	0	0	-0.1949	0	0	0	0
AC005332.6 (ENSG00000278730)	14	0	0.237254	0	0	0	0	0	0	0	0	0.268144	0.238344	0	0	0	0	0	0.25346	0	0	0	0	0	0	0	0	0.199929	0	0	0	0	0	0.259628	0	0	0	0	0.207649	0	0	0	0	0	0	0	0.239497	0	0
P4HA2 (ENSG00000072682)	11	0	0	0	0	0	0	0	0	0	0	0	0	0	0	0	0	0	0	0	0	0	0	0	0	0	0	0	0	0	0	0	0	0	0	0	0.13726	0	0	0.152145	0	0	0	0	0	0	0.183566	0	0
NPC2 (ENSG00000119655)	9	0	0	0	0.290724	0	0	0	0	0	0	0	0	0	0	0	0.227065	0	0	0	0	0	0	0	0	0	0	0	0	0	0.280991	0	0.195487	0	0	0	0	0	0	0	0	0	0	0	0	0	0	0.24051	0
PTTG1IP (ENSG00000183255)	9	0	0	0	0	0	0	0	0	0	0	0	0	0	0	0	0	0	0	0	0	0	0	0.282596	0	0	0	0	0	0	0	0	0	0	0	0	0	0	0.337768	0	0	0	0	0	0.276125	0	0	0	0
MIR17HG (ENSG00000215417)	9	0	0	0	0	0	0	0	0	0	0	0	0	0	0	-0.215495	0	0	0	0	-0.223357	0	0	0	0	0	0	-0.235254	0	0	0	0	0	0	-0.143856	0	0	0	0	0	0	0	0	0	0	0	0	0	0
SUMF1 (ENSG00000144455)	8	0	0	0	0	0	0	0	0	0	0	0	0	0	0	0.225959	0	0	0	0	0	0	0	0	0	0	0	0	0.29094	0	0	0	0	0	0	0	0	0.289637	0	0	0.287748	0	0.317871	0	0	0	0	0	0
PRSS23 (ENSG00000150687)	8	0.123268	0	0	0	0	0	0	0	0	0	0.18423	0	0	0	0	0	0	0	0	0.117398	0	0	0	0	0	0	0	0	0	0	0.106055	0	0	0	0	0	0	0	0	0	0.122833	0	0	0	0	0	0	0
LAMB2 (ENSG00000172037)	7	0	0	0	0	0	0	0	0	0	0	0	0	0	0	0	0	0	0	0	0	0	0	0	0	0	0	0	0	0	0	0	0	0	0	0	0	0	0	0	0	0	0	0	0	0	0	0	0
NEU1 (ENSG00000204386)	7	0	0	0	0	0	0	0.206921	0	0	0	0	0	0	0	0	0	0	0	0	0	0	0	0	0	0.145699	0	0	0.210802	0	0	0	0	0	0	0	0	0.173845	0	0	0	0	0	0	0	0	0	0	0
IL6ST (ENSG00000134352)	6	0	0	0	0	0	0	0	0.254395	0	0	0	0	0.259805	0	0	0	0	0	0	0	0	0	0	0	0.196478	0	0.228657	0	0	0	0	0	0	0	0	0	0	0	0	0	0	0	0	0	0	0	0	0
THBS1 (ENSG00000137801)	6	0	0	0	0	0	0	0	0	0	0	0	0	0	0	0	0	0	0.161096	0	0	0	0	0	0	0	0	0	0	0	0	0	0.0752599	0	0	0	0	0	0	0	0	0	0	0	0	0	0	0	0
CACNA2D4 (ENSG00000151062)	6	0	0	0	0	0	0	0	0	0	0	0	0	0	-0.127425	0	0	0	0	0	0	0	0	-0.112906	0	0	0	0	0	0	0	0	0	0	0	0	0	0	0	0	0	0	0	0	0	0	0	0	0
H2BC4 (ENSG00000180596)	6	0.15105	0	0	0	0	0.165049	0	0	0	0	0	0	0	0	0	0	0	0	0	0	0	0	0	0	0	0	0	0	0	0	0	0	0	0.126756	0.210397	0	0	0	0	0	0	0	0	0	0	0	0	0
IKZF1 (ENSG00000185811)	6	0	0	0	0	0	0	0	0	0	0	0	0	0	0	0	0	0	0	0	0	-0.228277	0	-0.320535	0	0	-0.304638	0	0	0	0	0	0	0	0	0	-0.191444	0	0	0	0	0	0	0	0	0	0	0	0
GMFG (ENSG00000130755)	5	0	0	0	0	0	0	0	0	0	0	0	0	0	0	0	0	0	0	0	0	0	0	0	0	0	0	0	0	0	0	0	0	0	0	-0.156877	0	0	0	0	0	0	0	0	0	0	0	0	0
AC092070.2 (ENSG00000269001)	5	0	0	0	0	0	0	0	0	0	0	0	0	0	0	0	0	0	0	0	0	0	0	0	0	0	0.179283	0	0	0	0	0	0	0	0	0	0.201947	0	0	0	0	0	0	0.187842	0	0	0	0	0
RHBDF1 (ENSG00000007384)	4	0	0.170292	0	0	0	0	0	0	0	0	0	0	0	0	0	0	0	0	0	0	0	0	0	0	0	0	0	0	0	0	0	0	0	0	0.160251	0	0	0	0	0	0	0	0	0	0	0	0	0
ATP6V0A1 (ENSG00000033627)	4	0	0	0	0.244116	0	0	0	0	0	0	0	0	0	0	0	0.168598	0	0	0	0	0	0	0	0	0	0	0	0	0	0	0	0.209721	0	0	0	0	0	0	0	0	0	0	0	0	0	0.177276	0	0
CD63 (ENSG00000135404)	4	0	0	0	0	0	0	0	0	0	0	0	0	0	0	0	0	0	0	0	0	0	0	0	0	0	0	0	0	0	0	0	0	0	0	0	0	0	0	0	0	0	0	0.299731	0	0	0	0	0
GSN (ENSG00000148180)	4	0	0	0	0	0	0	0	0	0	0	0	0.0986846	0	0	0	0	0	0	0	0	0	0	0	0	0	0	0	0	0	0	0	0	0	0	0	0	0	0	0	0	0	0	0	0	0	0	0	0
BCL2L1 (ENSG00000171552)	4	0	0	0	0	0	0	0	0	0	0	0	0.332829	0	0	0	0	0	0	0	0	0	0	0	0	0	0	0	0	0	0	0	0	0	0	0	0	0	0	0	0	0	0	0	0	0	0	0	0
CTSF (ENSG00000174080)	4	0.117822	0	0	0	0	0	0	0	0	0	0	0	0	0	0	0	0	0	0	0	0	0	0	0	0	0	0	0	0	0	0	0	0	0	0	0	0	0	0	0	0	0	0	0	0	0	0	0
TSC22D1 (ENSG00000102804)	3	0	0.15473	0	0	0	0	0	0	0	0	0	0	0	0	0	0	0	0	0	0	0	0	0	0	0	0	0	0	0	0	0	0	0	0	0	0	0	0	0	0	0	0	0	0	0	0	0	0
FARP1 (ENSG00000152767)	3	0	0	0	0	0	0	0	0	0	0	0	0	0	0	0	0	0	0	0	0	0	0	0	0	0	0	0	0	0	0	0	0	0	0	0	0	0	0	0	0.0794789	0	0	0	0	0	0	0	0
STARD10 (ENSG00000214530)	3	0	0	0	0	0	0	0	0	0	0	0	0	0	0	0	0	0	0	0	0	0	0	0	0	0	0	0	0	0	0	0	0	0	0	0	0	0	0	0	0.157093	0	0.0939106	0	0	0	0	0	0
AC008771.1 (ENSG00000249042)	3	0	0	0	0	0	0	0	0	0	0	0	0	0	0	0	0	0	0	0	0	0	0.221322	0	0.216869	0	0	0	0	0	0	0	0	0	0	0	0	0	0	0	0	0	0	0	0	0	0	0	0
ZNF350 (ENSG00000256683)	3	0	0	0	0	0	0	0	0	0	0	0	0	0	0	0	0.258724	0	0	0	0	0	0	0	0	0	0	0	0	0	0	0	0	0	0	0	0	0	0	0	0	0	0	0	0	0	0.210493	0	0
AC006441.3 (ENSG00000265784)	3	0	0	0	0	0	0	0	0	0	0	0	0	0.160784	0	0	0	0.185179	0	0	0	0	0	0	0	0	0	0	0	0	0	0	0	0	0	0	0	0	0	0	0	0	0	0	0	0	0	0	0
SEMA3B (ENSG00000012171)	2	0	0	0	0	0	0	0	0	0	0	0	0	0	0	0	0	0	0	0	0	0	0	0	0	0	0.217977	0	0	0	0	0	0	0	0	0	0	0	0	0	0	0	0	0	0	0	0	0	0
TIMP2 (ENSG00000035862)	2	0	0	0	0	0.136252	0	0	0	0	0	0	0	0	0	0	0	0	0	0	0	0	0	0	0	0	0	0	0	0	0	0	0	0	0	0	0	0	0	0	0	0	0	0	0	0	0	0	0
MID2 (ENSG00000080561)	2	0	0	0	0	0	0	0	0	0	0	0	0	0	0	0	0	0	0	0	0	0.18878	0	0	0	0	0	0	0	0	0	0	0	0	0	0	0	0	0	0	0	0	0	0	0	0	0	0	0
CPEB4 (ENSG00000113742)	2	0	0	0	0	0	0	0	0	0	0	0	0	0	0	0	0	0	0	0.244456	0	0	0	0	0	0	0	0	0	0	0	0	0	0	0	0	0	0	0	0	0	0.231059	0	0	0	0	0	0	0
CNN3 (ENSG00000117519)	2	0	0	0	0	0	0	0	0	0	0	0	0	0	0	0	0	0	0	0	0	0	0	0	0	0	0	0	0	0	0	0	0	0	0	0	0	0	0	0	0	0	0	0	0	0	0	0	0
IRAG2 (ENSG00000118308)	2	0	0	0	0	0	0	0	0	0	0	0	0	0	0	0	0	0	0	0	0	0	0	0	0	0	0	0	0	0	0	0	0	0	0	0	0	0	0	0	0	0	0	0	0	0	0	0	0
FKBP9 (ENSG00000122642)	2	0	0	0	0	0	0	0	0	0	0	0	0	0	0	0	0	0	0	0	0	0	0	0	0	0	0	0	0	0	0	0	0	0	0	0	0	0	0	0	0	0	0	0	0	0.258743	0	0	0
CALU (ENSG00000128595)	2	0	0	0	0	0	0	0	0	0	0	0	0	0	0	0	0	0	0	0	0	0	0	0	0.235169	0	0	0	0	0	0	0	0	0	0	0	0	0	0	0	0	0	0	0	0	0	0	0	0
RAB30 (ENSG00000137502)	2	0	0	0	0	0	0	0	0	0	0	0	0	0	0	0	0	0	0	0	0.223232	0	0	0	0	0	0	0	0	0	0	0	0	0	0	0	0	0	0	0	0	0	0	0	0	0	0	0	0
WTIP (ENSG00000142279)	2	0	0	0	0	0	0	0	0	0	0	0	0	0	0	0	0	0.227334	0	0	0	0.214045	0	0	0	0	0	0	0	0	0	0	0	0	0	0	0	0	0	0	0	0	0	0	0	0	0	0	0
TAGLN (ENSG00000149591)	2	0	0	0	0	0	0	0	0	0	0	0	0	0	0	0	0	0	0	0	0	0	0	0	0	0	0	0	0	0	0	0	0	0	0	0	0	0	0	0	0	0	0	0	0	0	0	0	0
LONRF1 (ENSG00000154359)	2	0	0	0	0	0	0	0	0	0	0	0	0	0	0	0	-0.199524	0	0	0	0	0	0	0	0	0	0	0	0	0	0	0	0	0	0	0	0	0	0	0	0	0	0	0	0	0	0	0	0
DAG1 (ENSG00000173402)	2	0	0	0	0	0	0	0	0	0	0	0	0	0	0	0	0	0	0	0	0	0	0	0	0	0	0	0	0	0.230717	0	0	0	0	0	0	0	0	0	0	0	0	0	0	0	0	0	0	0
TOM1L2 (ENSG00000175662)	2	0	0	0	0	0	0	0	0	0	0	0	0	0	0	0	0	0	0	0	0	0	0	0	0	0	0	0	0	0	0.267376	0	0	0	0	0	0	0	0	0	0	0	0	0	0	0	0	0	0
MAPK12 (ENSG00000188130)	2	0	0	0	0	0	0	0	0	0	0	0	0	0	0	0	0	0	0	0	0	0	0	0	0	0	0	0	0	0	0	0	0	0	0	0	0	0	0	0	0	0	0	0	0	0	0	0	0
ITPRIPL1 (ENSG00000198885)	2	0	0	0	0	0	0	0	0	0	0	0	-0.225283	0	0	0	0	0	0	0	0	0	0	0	0	0	0	0	0	0	0	0	0	0	0	0	0	0	-0.141366	0	0	0	0	0	0	0	0	0	0
AC015688.6 (ENSG00000266872)	2	0	0	0	0	0	0	0	0	0	0	0	0	0	0	0	0	0	0	0	0	0	0	0	0	0	0	0	0	0	0	0	0	0	0	0	0	0	0	0	0	0	0	0	0	0	0	0	0
AASS (ENSG00000008311)	1	0	0	0	0	0	0	0	0	0	0	0	0	0	0	0	0	0	0	0	0	0	0	0	0	0	0	0	0	0	0	0	0	0	0	0	0	0	0	0	0	0	0	0	0	0	0	0	0
AGPAT4 (ENSG00000026652)	1	0	0	0	0	0	0	0	0	0	0	0	0	0	0	0	0	0	0	0	0	0	0	0	0	0	0	0	0	0	0	0	0	0	0	0	0	0	0	0	0	0	0	0	0	0	0	0	0
MTHFD2 (ENSG00000065911)	1	0	0	0	0	0	0	0	0	0	0	0	0	0	0	0	0	0	0	0	0	0	0	0	0	0	0	0	0	0	0	0	0	0	0	0	0	0	-0.162864	0	0	0	0	0	0	0	0	0	0
PXN (ENSG00000089159)	1	0	0	0	0	0	0	0	0	0	0	0	0	0	0	0	0	0	0	0	0	0	0	0	0	0	0	0	0	0	0	0	0	0	0	0	0	0	0	0	0	0	0	0	0	0	0	0	0
CEP170B (ENSG00000099814)	1	0	0	0	0	0	0	0	0	0	0	0	0	0	0	0	0	0	0	0	0	0	0	0	0	0	0	0	0	0	0	0	0	0	0	0	0	0	0	0	0	0	0	0	0	0	0	0	0
KRT23 (ENSG00000108244)	1	0	0	0	0	0	0	0	0	0	0	0	0	0	0	0	0	0	0	0	0	0	0	0	0	0	0	0	0	0	0	0	0	0	0	0	0	0	0	0	0	0	0	0	0	0	0	0	0
IGFBP5 (ENSG00000115461)	1	0	0	0	0	0	0	0	0	0	0	0	0	0	0	0	0	0.0849345	0	0	0	0	0	0	0	0	0	0	0	0	0	0	0	0	0	0	0	0	0	0	0	0	0	0	0	0	0	0	0
ABCB6 (ENSG00000115657)	1	0	0	0	0	0	0	0	0	0	0	0	0	0	0	0	0	0	0	0	0	0	0	0	0	0	0	0	0	0	0	0	0	0	0	0	0	0	0	0	0	0	0	0	0	0	0	0	0
MYB (ENSG00000118513)	1	0	0	0	0	0	0	0	0	0	0	0	0	0	0	0	0	0	0	0	0	0	0	0	0	0	0	0	0	0	0	0	0	0	0	0	0	0	0	0	0	0	0	0	0	0	0	0	0
PDZRN3 (ENSG00000121440)	1	0	0	0	0	0	0	0	0	0	0	0	0	0	0	0	0	0	0	0	0	0	0	0	0	0	0	0	0	0	0	0	0	0	0	0	0	0	0	0	0	0	0	0	0	0	0	0	0
NCKAP1L (ENSG00000123338)	1	0	0	0	0	0	0	0	0	-0.198982	0	0	0	0	0	0	0	0	0	0	0	0	0	0	0	0	0	0	0	0	0	0	0	0	0	0	0	0	0	0	0	0	0	0	0	0	0	0	0
BATF3 (ENSG00000123685)	1	0	0	0	0	0	0	0	0	0	0	0	0	0	0	0	0	0	0	0	0	0	0	0	0	0	0	0	0	0	0	0	0	0	0	0	0	0	0	0	0	0	0	0	0	0	0	0	0
SDC4 (ENSG00000124145)	1	0	0	0	0	0.179517	0	0	0	0	0	0	0	0	0	0	0	0	0	0	0	0	0	0	0	0	0	0	0	0	0	0	0	0	0	0	0	0	0	0	0	0	0	0	0	0	0	0	0
LGALS3 (ENSG00000131981)	1	0	0	0	0	0	0	0	0	0	0	0	0	0	0	0	0	0	0	0	0	0	0	0	0	0	0	0	0	0	0	0	0	0	0	0	0	0	0	0	0	0	0	0	0	0	0	0	0
MYC (ENSG00000136997)	1	0	0	0	0	0	0	0	0	0	0	0	0	0	0	0	0	0	0	0	0	0	0	0	0	0	0	0	0	0	0	0	0	0	0	0	0	0	0	0	0	0	0	0	0	0	0	0	0
SDSL (ENSG00000139410)	1	0	0	0	0	0	0	0	0	0	0	0	0	0	0.178695	0	0	0	0	0	0	0	0	0	0	0	0	0	0	0	0	0	0	0	0	0	0	0	0	0	0	0	0	0	0	0	0	0	0
KSR1 (ENSG00000141068)	1	0	0	0	0	0	0	0	0	0	0	0	0	0	0	0	0	0	0	0	0	0	0	0	0	0	0	0	0	0	0	0	0	0	0	0	0	0	0	0	0	0	0	-0.130995	0	0	0	0	0
RGS16 (ENSG00000143333)	1	0	0	0	0	0	0	0	0	0	0	0	0	0	0	0	0	0	0	0	0	0	0	0	0	0	0	0	0	0	0	0	0	0	0	0	0	0	0	0	0	0	0	0	0	0	0	0	0
SEMA6C (ENSG00000143434)	1	0	0	0	0	0	0	0	0	0	0	0	0	0	0	0	0	0	0	0	0	0	0	0	0	0	0	0	0	0	0	0	0	0	0	0	0	0	0	0	0	0	0	0	0	0	0	0	0
GRAMD2B (ENSG00000155324)	1	0	0	0	0	0	0	0	0	0	0	0	0	0	0	0	0	0	0	0.170798	0	0	0	0	0	0	0	0	0	0	0	0	0	0	0	0	0	0	0	0	0	0	0	0	0	0	0	0	0
RHOC (ENSG00000155366)	1	0	0	0	0	0	0	0	0	0	0	0	0	0	0	0	0	0	0	0	0	0	0	0	0	0	0	0	0	0	0	0	0	0.240515	0	0	0	0	0	0	0	0	0	0	0	0	0	0	0
DMKN (ENSG00000161249)	1	0	0	0	0	0	0	0	0	0	0	0	0	0	0	0	0	0	0	0	0.0530472	0	0	0	0	0	0	0	0	0	0	0	0	0	0	0	0	0	0	0	0	0	0	0	0	0	0	0	0
FAM219A (ENSG00000164970)	1	0	0	0	0	0	0	0	0	0	0	0	0	0	0	0	0	0	0	0	0	0	0	0	0	0	0	0	0	0	0	0.258862	0	0	0	0	0	0	0	0	0	0	0	0	0	0	0	0	0
PPIC (ENSG00000168938)	1	0	0	0	0	0	0	0	0	0	0	0	0	0	0	0	0	0	0	0	0	0	0	0	0	0	0	0	0	0	0.123224	0	0	0	0	0	0	0	0	0	0	0	0	0	0	0	0	0	0
AC024940.1 (ENSG00000177359)	1	0	0	0	0	0	0	0	0	0	0	0	0	0	0	0	0	0	0	0	0	0	0	0	0	0	0	0	0	0	0	0	0	0	0	0	0	0	0	0	0	0	0	0	0	0	0	0	0
OXTR (ENSG00000180914)	1	0	0	0	0	0	0	0	0	0	0	0	0	0	0	0	0	0	0	0	0	0	0	0	0	0	0	0	0	0	0	0	0	0	0	0	0	0	0	0	0	0	0	0	0	0	0	0	0
FES (ENSG00000182511)	1	0	0	0	0	0	0	0	0	0	0	0	0	0	0	0	0	0	0	0	0	0	0	0	0	0	0	0	0	0	0	0	0	0	0	0	0	0	0	0	0	0	0	0	0	0	0	0	0
H2BC21 (ENSG00000184678)	1	0	0	0	0	0	0	0	0	0	0	0	0	0	0	0	0	0	0	0	0	0	0	0	0	0	0	0	0	0	0	0	0	0	0	0	0	0	0.217683	0	0	0	0	0	0	0	0	0	0
ARHGAP30 (ENSG00000186517)	1	0	0	0	0	0	0	0	0	0	0	0	0	0	0	0	0	0	0	0	0	0	0	0	0	0	0	0	0	0	0	0	0	0	0	0	0	0	0	0	0	0	0	0	0	0	0	0	0
HRCT1 (ENSG00000196196)	1	0	0	0	0	0	0	0	0	0	0	0	0	0	0	0	0	0	0	0	0	0	0	0	0	0	0	0	0	0	0	0	0	0	0	0	0	0	0	0	0.162143	0	0	0	0	0	0	0	0
TCEAL3 (ENSG00000196507)	1	0	0	0	0	0	0	0	0	0.161474	0	0	0	0	0	0	0	0	0	0	0	0	0	0	0	0	0	0	0	0	0	0	0	0	0	0	0	0	0	0	0	0	0	0	0	0	0	0	0
ZNF585A (ENSG00000196967)	1	0	0	0	0	0	0	0	0	0	0	0	0	0	0	0	0	0	0	0	0	0	0	0	0	0	0	0	0	0	0	0	0	0	0.203812	0	0	0	0	0	0	0	0	0	0	0	0	0	0
LAT (ENSG00000213658)	1	0	0	0	0	0	0	0	0	0	0	0	0	-0.18403	0	0	0	0	0	0	0	0	0	0	0	0	0	0	0	0	0	0	0	0	0	0	0	0	0	0	0	0	0	0	0	0	0	0	0
SFTA1P (ENSG00000225383)	1	0	0	0	0	0	0	0	0	0	0	0	0	0	0	0	0	0	0	0	0	0	0	0	0	0	0	0	0	0	0	0	0	0	0	0	0	0	0	0	0	0	0	0	0	0	0	0	0
LNC-LBCS (ENSG00000228412)	1	0	0	0	0	0	0	0	0	0	0	0	0	0	0	0	0	0	0	0	0	0	0	0	0	0	0	0	0	0	0	0	0	0	0	0	0	0	0	0	0	0	0	0	0	0	0	0	0
AC090204.1 (ENSG00000247134)	1	0	0	0	-0.118123	0	0	0	0	0	0	0	0	0	0	0	0	0	0	0	0	0	0	0	0	0	0	0	0	0	0	0	0	0	0	0	0	0	0	0	0	0	0	0	0	0	0	0	0
ENSG00000283196	1	0	0	0	0	0	0	0	0	0	0	0	0	0	0	0	0	0	0	0	0	0	0	0	0	0	0	0	0	0	0	0	0	0	0	0	0	0	0	0	0	0	0	0	0	0	0	0	0
FAM95C (ENSG00000283486)	1	0	0	0	0	0	0	0	0	0	0	0	0	0	0	0	0	0	0	0	0	0	0	0	0	0	0	0	0	0	0	0	0	0	0	0	0	0	0	0	0	0	0	0	0	0	0	0	0
[truncated: 52 more columns]
