# Supplementary material for: BOSO: A novel feature selection algorithm for linear regression with high-dimensional data
Source: PLoS Comput Biol. 2022 May 31;18(5):e1010180. doi: 10.1371/journal.pcbi.1010180 (PMC9187084; doi:10.1371/journal.pcbi.1010180)
Supplement: S5 Table — Details of 100 models generated with Forward Stepwise based on different random partitions of data into training, validation and test. Column ‘Variable Name’ indicates Gene symbol and ENSEMBL ID. Column ‘numTimes’ indicates the number of times a gene is repeated in the 100 different models. Columns ‘seed_1’ to ‘seed_100’ indicates the coefficients of each variable in each random partition, being the value 0 if it is not active. (XLSX) [file pcbi.1010180.s006.xlsx]

## Sheet: S5 Table
Variable Name	numTimes	seed_1	seed_2	seed_3	seed_4	seed_5	seed_6	seed_7	seed_8	seed_9	seed_10	seed_11	seed_12	seed_13	seed_14	seed_15	seed_16	seed_17	seed_18	seed_19	seed_20	seed_21	seed_22	seed_23	seed_24	seed_25	seed_26	seed_27	seed_28	seed_29	seed_30	seed_31	seed_32	seed_33	seed_34	seed_35	seed_36	seed_37	seed_38	seed_39	seed_40	seed_41	seed_42	seed_43	seed_44	seed_45	seed_46	seed_47	seed_48
(Intercept)	100	-0.450395	-0.418169	-0.435834	-0.464375	-0.461436	-0.433908	-0.357886	-0.414577	-0.412722	-0.485521	-0.391015	-0.398274	-0.402471	-0.418014	-0.424134	-0.414584	-0.468619	-0.431866	-0.433509	-0.416731	-0.422726	-0.434888	-0.486556	-0.428886	-0.423418	-0.397582	-0.454098	-0.474303	-0.420296	-0.443928	-0.426151	-0.462599	-0.397535	-0.418517	-0.413257	-0.446876	-0.414756	-0.520592	-0.432893	-0.470324	-0.41892	-0.441854	-0.421979	-0.440877	-0.427282	-0.4114	-0.406083	-0.349404
WAS (ENSG00000015285)	78	0	0	0	-0.42858	-0.49968	-0.481834	-0.47633	-0.499995	-0.433762	-0.492364	-0.257522	-0.502337	-0.443807	-0.452965	-0.514069	0	-0.474019	-0.337443	0	-0.491992	0	-0.433421	-0.367389	-0.492176	0	0	-0.473864	-0.536302	-0.348062	-0.393802	-0.453371	-0.306935	-0.304484	-0.493737	-0.462049	-0.414564	0	-0.407392	-0.356699	-0.408092	-0.418029	-0.458159	-0.51514	-0.412977	0	-0.456033	0	-0.380149
H2BC5 (ENSG00000158373)	8	0	0	0	0	0	0	0	0	0	0	0	0	0	0	0	0	0	0	0	0	0	0	0	0.196831	0	0	0	0	0	0	0	0.228546	0	0	0	0	0.20336	0.24015	0	0	0	0	0	0	0	0	0.263916	0
KBTBD11 (ENSG00000176595)	8	0	0	0	0	0	0	0	0	0	0	0	0	0	0	0	0	0	0	0	-0.194802	0	0	0	0	0	0	0	0	0	0	0	0	0	0	0	0	0	0	0	0	0	0	0	0	0	0	0	0
SUMF1 (ENSG00000144455)	7	0	0	0	0	0	0	0	0	0	0	0	0	0	0	0	0	0	0	0	0	0	0	0	0	0	0	0	0	0	0.382239	0	0	0	0	0	0	0.252666	0	0	0.381853	0	0	0	0	0	0	0	0
GRAMD2B (ENSG00000155324)	6	0.221248	0	0	0	0	0	0	0	0	0	0	0	0	0	0	0	0	0	0	0	0	0	0	0	0	0	0	0	0	0	0	0.18432	0	0	0	0	0	0	0	0	0	0	0	0	0	0	0	0
LRRC8C (ENSG00000171488)	6	0	0	-0.367521	0	0	0	0	0	0	0	0	0	0	0	0	0	0	0	0	0	0	0	0	0	0	0	0	0	-0.300404	0	0	0	0	0	0	0	0	0	0	-0.276166	0	0	0	0	0	0	0	0
LAMB2 (ENSG00000172037)	6	0	0	0	0	0	0	0	0	0	0	0	0	0	0	0	0	0	0	0.223946	0	0	0	0	0	0	0.382283	0	0	0	0	0	0	0	0	0	0	0	0	0	0	0	0	0	0	0	0	0.169593	0
RNLS (ENSG00000184719)	6	0	0	0	0	0	0	0	0	0	0	0	0	0	0	0	0.182122	0	0	0	0	0	0	0.196193	0	0	0	0	0	0.230615	0	0	0	0	0	0	0	0.205797	0	0	0	0	0	0	0	0	0	0	0
NPC2 (ENSG00000119655)	5	0	0	0	0	0	0	0	0	0	0	0	0	0	0	0	0	0	0	0	0	0	0.352661	0	0	0	0	0	0	0	0	0	0	0	0	0	0	0	0	0	0	0	0	0	0	0	0	0	0.347685
NCKAP1L (ENSG00000123338)	5	-0.247055	0	0	0	0	0	0	0	0	0	0	0	0	0	0	-0.290602	0	0	-0.246771	0	0	0	0	0	0	0	0	0	0	0	0	0	0	0	0	0	-0.218882	0	0	0	0	0	0	0	0	0	0	0
CUEDC1 (ENSG00000180891)	5	0	0	0	0	0	0	0	0	0	0	0	0	0	0	0	0.170241	0	0	0	0	0	0	0.348335	0	0	0	0	0	0	0	0	0	0	0	0	0	0	0	0	0	0	0	0	0	0	0	0	0
AC006441.3 (ENSG00000265784)	5	0	0	0	0	0	0	0	0	0	0	0	0	0	0	0	0	0	0	0	0.209732	0	0	0	0	0	0	0	0	0	0	0	0	0.244895	0	0	0	0	0	0	0	0.21389	0	0	0	0	0	0	0
AGPAT4 (ENSG00000026652)	4	0	0	0	0	0	0	0	0	0	0	0	0	0	0	0	0	0	0	0	0	0	0	0	0	0	0	0	0	0	0	0	0	0	0	0	0	0	0	0	0	0	0	0	0	0	0	-0.264605	0
PRSS23 (ENSG00000150687)	4	0	0	0	0	0	0	0	0	0	0	0.178614	0	0	0	0	0	0	0.181644	0	0	0	0	0	0	0	0	0	0	0	0	0	0	0	0	0	0	0	0	0	0	0	0	0	0	0	0	0	0
H2BC4 (ENSG00000180596)	4	0	0	0	0	0	0	0	0	0	0	0	0	0	0.314975	0	0	0	0	0	0	0	0	0	0	0	0	0	0	0	0	0	0	0	0	0	0	0	0	0	0	0	0	0	0	0	0	0	0
PTTG1IP (ENSG00000183255)	4	0	0	0	0	0	0	0	0	0	0	0	0	0	0	0	0	0	0	0	0	0	0	0	0	0	0	0	0	0	0	0	0	0.352825	0	0	0	0	0	0	0	0	0	0	0	0	0	0.505889	0
IRAG2 (ENSG00000118308)	3	0	0	0	0	0	0	0	0	0	0	0	0	0	0	0	0	0	0	0	0	0	0	0	0	0	0	0	0	0	0	0	0	0	0	0	0	0	0	0	0	0	0	0	0	0	0	0	0
LMO7 (ENSG00000136153)	3	0	0	0	0	0	0	0	0	0	0	0	0	0	0	0	0.173015	0	0	0	0	0	0	0	0	0	0	0	0	0	0	0	0	0	0	0	0	0	0	0	0	0	0	0	0	0	0	0	0
GSN (ENSG00000148180)	3	0	0	0	0	0	0	0	0	0	0	0	0	0	0	0	0	0	0	0	0	0	0	0	0	0	0	0	0	0	0	0	0	0	0	0	0.203665	0	0	0	0	0.168681	0	0	0	0	0	0	0
TOM1L2 (ENSG00000175662)	3	0	0	0	0	0	0	0	0	0	0	0	0	0	0	0	0	0	0	0	0	0	0	0	0	0	0	0	0	0	0	0	0	0	0	0	0	0	0	0	0	0	0	0	0	0	0	0	0
NEU1 (ENSG00000204386)	3	0	0	0	0	0	0	0	0	0.310884	0	0	0	0	0	0	0	0	0	0	0	0	0	0	0	0	0	0	0	0	0	0	0	0	0	0	0	0	0	0	0	0	0	0	0	0	0	0	0
ZNF253 (ENSG00000256771)	3	0	0	0	0	0	0	0	0	0	0	0	0	0	0	0	0.284758	0	0	0	0	0	0	0	0.343035	0	0	0	0	0	0	0	0	0	0	0	0	0	0	0	0	0	0	0	0	0	0	0	0
AASS (ENSG00000008311)	2	0	0	0	0	0	0	0	0	0	0	0	0	0	0	0	0	0	0	-0.260325	0	0	0	0	0	0	0	0	0	0	0	0	0	0	0	0	0	0	0	0	0	0	0	0	0	0	0	0	0
ICAM3 (ENSG00000076662)	2	0	0	0	0	0	0	0	0	0	0	0	0	0	0	0	0	0	0	0	0	0	0	0	0	0	0	0	0	0	0	0	0	0	0	0	0	0	0	0	0	0	0	0	0	0	0	0	0
EDN1 (ENSG00000078401)	2	0	0	0	0	0	0	0	0	0	0	0	0	0	0	0	0	0	0	0	0	0	0	0	0	0	0	0	0	0	0	0	0	0	0	0	0	0	0	0	0	0	0	0	0	0	0	0	0
MFNG (ENSG00000100060)	2	0	0	0	0	0	0	0	0	0	0	0	0	0	0	0	0	0	0	0	0	0	0	0	0	-0.205019	0	0	0	0	0	0	0	0	0	0	0	0	0	0	0	0	0	0	0	0	0	0	0
SLC7A5 (ENSG00000103257)	2	0	0	0	0	0	0	0	0	0	0	0	0	0	0	0	0	0	0	0	0	0	0	0	0	0	0	0	0	0	0	0	0	0	0	0	0	-0.19244	0	0	0	0	0	0	0	0	0	0	0
IL23A (ENSG00000110944)	2	0	0	0	0	0	0	0	0	0	0	0	0	0	0	0	0	0	0	0.331904	0	0	0	0	0	0	0	0	0	0	0	0.15689	0	0	0	0	0	0	0	0	0	0	0	0	0	0	0	0	0
CPEB4 (ENSG00000113742)	2	0	0	0	0	0	0	0	0	0	0	0	0	0	0	0	0	0	0	0	0	0	0	0	0	0	0	0	0	0	0	0	0	0	0	0	0	0	0	0	0	0	0	0	0	0.312182	0	0	0
AMOTL2 (ENSG00000114019)	2	0	0	0	0	0	0	0	0	0	0	0	0	0	0	0	0	0	0	0	0	0.431516	0	0	0	0.239557	0	0	0	0	0	0	0	0	0	0	0	0	0	0	0	0	0	0	0	0	0	0	0
MEIS2 (ENSG00000134138)	2	0	0	0	0	0	0	0	0	0	0	0	0	0	0	0	0	0	0	0	0	0	0	0	0	0	0	0	0	0	0	0	0	0	0	0	0	0	0	0	0	0	0	0	0	0	0	0	0
YAP1 (ENSG00000137693)	2	0	0	0.323995	0	0	0	0	0	0	0	0	0	0	0	0	0	0	0	0	0	0	0	0	0	0	0	0	0	0	0	0	0	0	0	0	0	0	0	0	0	0	0	0	0	0	0	0	0
SDSL (ENSG00000139410)	2	0	0	0	0	0	0	0	0	0	0	0	0	0	0	0	0	0	0	0	0	0	0	0	0	0	0	0	0	0	0	0	0.262628	0	0	0	0	0	0	0	0	0	0	0	0	0	0	0	0
ARID5B (ENSG00000150347)	2	0	0	0	0	0	0	0	0	0	0	0	0	0	0	0	0	0	0	0.215632	0.234612	0	0	0	0	0	0	0	0	0	0	0	0	0	0	0	0	0	0	0	0	0	0	0	0	0	0	0	0
TP53INP1 (ENSG00000164938)	2	0	0	0	0	0	0	0	0	0	0	0	0	0	0	0	0	0	0	0	0	0	0	0	0	0	0	0	0	0	0	0	0	0	0	0	0	0	0	0	0	0.268321	0	0	0	0	0	0	0
AC024940.1 (ENSG00000177359)	2	0	0	0	0	0	0	0	0	0	0	0	0	0	0	0	0	0	0	0	0	0	0	0	-0.275668	0	0	0	0	0	0	0	0	0	0	0	0	0	0	0	0	-0.222158	0	0	0	0	0	0	0
ZNF600 (ENSG00000189190)	2	0	0	0	0	0	0	0	0	0	0	0	0	0	0	0	0	0	0	0	0	0	0	0	0	0	0	0	0	0	0	0	0	0	0	0	0	0	0	0	0	0	0	0	0	0	0	0	0
HRCT1 (ENSG00000196196)	2	0	0	0	0	0	0	0	0	0	0	0	0	0	0	0	0	0	0	0	0	0	0	0	0	0	0	0	0	0	0	0	0	0	0	0	0	0	0	0	0	0	0	0	0	0	0	0	0
MIR17HG (ENSG00000215417)	2	0	0	0	0	0	0	0	0	0	0	0	0	0	0	0	-0.299728	0	0	0	0	0	0	0	-0.31719	0	0	0	0	0	0	0	0	0	0	0	0	0	0	0	0	0	0	0	0	0	0	0	0
AC015688.6 (ENSG00000266872)	2	0	0	0	0	0	0	0	0	0	0	0	0	0	0	0	0	0	0	0	0	0	0	0	0	0	0	0	0	0	0	-0.232403	-0.25754	0	0	0	0	0	0	0	0	0	0	0	0	0	0	0	0
ATP6V0A1 (ENSG00000033627)	1	0	0	0	0	0	0	0	0	0	0	0	0	0	0	0	0	0	0	0	0	0	0	0	0	0	0	0	0	0	0	0	0	0	0	0	0	0	0	0	0	0	0	0	0	0	0	0	0
CTNNA1 (ENSG00000044115)	1	0	0	0	0	0	0	0	0	0	0	0	0	0	0	0	0	0	0	0	0	0	0	0	0	0	0	0	0	0	0	0	0	0	0	0	0	0	0.356715	0	0	0	0	0	0	0	0	0	0
SLC6A15 (ENSG00000072041)	1	0	0	0	0	0	0	0	0	0	0	0	0	0	0	0	0	0	0	0	0	0	0	0	0	0	0	0	0	0	0	-0.190481	0	0	0	0	0	0	0	0	0	0	0	0	0	0	0	0	0
P4HA2 (ENSG00000072682)	1	0	0	0	0	0	0	0	0	0	0	0	0	0	0	0	0	0	0	0	0	0	0	0	0	0	0	0	0	0	0	0	0	0	0	0	0	0	0	0	0	0	0	0	0	0	0	0	0
ZNF506 (ENSG00000081665)	1	0	0	0	0	0	0	0	0	0	0	0	0	0	0	0	0	0	0	0	0	0	0	0	0	0	0	0	0	0	0	0	0	0	0	0	0	0.205949	0	0	0	0	0	0	0	0	0	0	0
GADD45B (ENSG00000099860)	1	0	0	0	0	0	0	0	0	0	0	0	0	0	0	0	0	0	0	0	0	0	0	0	0	0	0	0	0	0	0	0	0	0	0	0	0	0	0	0	0	0	0	0	0	0	0	0	0
MAGED2 (ENSG00000102316)	1	0	0	0	0	0	0	0	0	0	0	0	0	0	0	0	0	0	0	0	0	0	0	0	0	0	0	0	0	0.335777	0	0	0	0	0	0	0	0	0	0	0	0	0	0	0	0	0	0	0
AK1 (ENSG00000106992)	1	0.363383	0	0	0	0	0	0	0	0	0	0	0	0	0	0	0	0	0	0	0	0	0	0	0	0	0	0	0	0	0	0	0	0	0	0	0	0	0	0	0	0	0	0	0	0	0	0	0
DUSP3 (ENSG00000108861)	1	0	0	0	0	0	0	0	0	0	0	0	0	0	0	0	0	0	0	0	0	0	0	0	0	0	0	0	0	0	0	0	0	0	0	0	0	0	0	0	0	0	0	0	0	0	0	0	0
LDHB (ENSG00000111716)	1	0	0	0	0	0	0	0	0	0	0	0	0	0	0	0	0	0	0	0	0	0	0	0	0	0	0	0	0	0	0	0	0	0	0	0	0	0	0	0	0	0	0	0	0	0	0	0	0
ENPP5 (ENSG00000112796)	1	0	0	0	0	0	0	0	0	0	0	0	0	0	0	0	0	0	0	0	0	0	0	0	0	0	0	0	0	0	0	0	0	0	0	0	0	0	0	0	0	0	0	0	0	0	0	0	0
NRP2 (ENSG00000118257)	1	0	0	0	0	0	0	0	0	0	0	0	0	0	0	0	0	0	0	0	0	0	0	0	0	0	0	0	0	0	0	0	0	0	0	0	0	0	0	0	0	0	0	0	0	0	0	0	0
SATB2 (ENSG00000119042)	1	0	0	0	0	0	0	0	0	0	0	0	0	0	0	0	0	0	0	0	0	0	0	-0.247318	0	0	0	0	0	0	0	0	0	0	0	0	0	0	0	0	0	0	0	0	0	0	0	0	0
FKBP9 (ENSG00000122642)	1	0	0.491052	0	0	0	0	0	0	0	0	0	0	0	0	0	0	0	0	0	0	0	0	0	0	0	0	0	0	0	0	0	0	0	0	0	0	0	0	0	0	0	0	0	0	0	0	0	0
ARHGAP9 (ENSG00000123329)	1	0	0	0	0	0	0	0	0	0	0	0	0	0	0	0	0	0	0	0	0	0	0	0	0	0	0	0	0	0	0	0	0	0	0	0	0	0	0	0	0	0	0	0	0	0	0	0	0
SDC4 (ENSG00000124145)	1	0	0	0	0	0	0	0	0	0	0	0	0	0	0	0	0	0	0	0	0	0	0	0	0	0	0	0	0	0	0	0	0	0	0	0	0	0	0	0	0	0	0	0	0	0	0	0	0
FAM78A (ENSG00000126882)	1	0	0	0	0	0	0	0	0	0	0	0	0	0	0	0	0	0	0	0	0	0	0	0	0	0	0	0	0	0	0	0	0	0	0	0	0	0	0	0	0	0	0	0	0	-0.467272	0	0	0
CKAP4 (ENSG00000136026)	1	0	0	0	0	0	0	0	0	0	0	0	0	0	0	0	0	0	0	0	0	0	0	0	0	0	0	0	0	0	0	0	0	0	0	0	0	0	0	0	0	0	0	0	0	0	0	0	0
THBS1 (ENSG00000137801)	1	0	0	0	0	0	0	0	0	0	0	0	0	0	0	0	0	0	0	0	0	0	0	0	0	0	0	0	0	0	0	0	0	0	0	0	0	0	0	0.147652	0	0	0	0	0	0	0	0	0
PARP6 (ENSG00000137817)	1	0	0	0	0	0	0	0	0	0	0	0	0	0	0	0	0	0	0	0	0	0	0	0	0	0	0	0	0	0	0	0.177062	0	0	0	0	0	0	0	0	0	0	0	0	0	0	0	0	0
APP (ENSG00000142192)	1	0	0	0	0	0	0	0	0	0	0	0	0	0	0	0	0	0	0	0	0	0	0	0	0	0	0	0	0	0	0	0	0	0	0	0	0	0	0	0	0	0	0	0	0	0	0	0	0
TAGLN (ENSG00000149591)	1	0	0	0	0	0	0	0	0	0	0	0	0	0	0	0	0	0	0	0	0	0	0	0	0	0	0	0	0	0	0	0	0	0	0	0	0	0	0	0	0	0	0	0	0	0	0	0	0
TCF7L1 (ENSG00000152284)	1	0	0	0	0	0	0	0	0	0	0	0	0	0	0	0	0	0	0	0	0	0	0	0	0	0	0	0	0	0	0	0	0	0	0	0	0	0	0	0	0	0	0	0	0	0	0	0	0
FARP1 (ENSG00000152767)	1	0	0	0	0	0	0	0	0	0	0	0	0	0	0	0	0	0	0	0	0	0	0	0	0	0	0	0	0	0	0	0	0	0	0	0	0	0	0	0	0	0	0	0	0	0	0	0	0
LONRF1 (ENSG00000154359)	1	0	0	0	0	0	0	0	0	0	0	0	0	0	0	0	0	0	0	0	0	0	0	0	0	0	0	0	0	0	0	0	0	0	0	0	0	0	0	0	0	0	0	0	0	0	0	0	0
RHOC (ENSG00000155366)	1	0	0	0	0	0	0	0	0	0	0	0	0	0	0	0	0	0	0	0	0	0	0	0	0	0	0	0	0	0	0	0	0	0	0	0	0	0	0	0	0	0	0	0	0	0.308162	0	0	0
PCDH1 (ENSG00000156453)	1	0	0	0	0	0	0	0	0	0	0	0	0	0	0	0	0	0	0	0	0	0	0	0	0	0.201736	0	0	0	0	0	0	0	0	0	0	0	0	0	0	0	0	0	0	0	0	0	0	0
ISL2 (ENSG00000159556)	1	0	0	0	0	0	0	0	0	0	0	0	0	0	0	0	0	0	0	0	0	0	0	0	0	0	0	0	0	0	0	0	0	0	0	0	0	0	0	0	0	0	0	0	0	0	0	0	0
LMNA (ENSG00000160789)	1	0	0	0	0	0	0	0	0	0	0	0	0	0	0	0	0	0	0	0	0	0	0	0	0	0	0	0	0	0	0	0	0	0	0	0	0	0	0	0	0	0	0	0	0	0	0	0	0
IL17RC (ENSG00000163702)	1	0	0	0	0	0	0	0	0	0	0	0	0	0	0	0	0	0	0	0	0	0	0	0	0	0	0	0	0	0	0	0	0	0	0	0	0	0	0	0	0	0	0	0	0	0	0	0	0
BRI3 (ENSG00000164713)	1	0	0	0	0	0	0	0	0	0	0	0	0	0	0	0	0	0	0	0	0	0	0	0	0	0	0	0	0	0	0	0	0	0	0	0	0	0	0	0	0	0	0	0	0	0	0	0	0
SMPD1 (ENSG00000166311)	1	0	0	0	0	0	0	0	0	0	0	0	0	0	0	0	0	0	0	0.20938	0	0	0	0	0	0	0	0	0	0	0	0	0	0	0	0	0	0	0	0	0	0	0	0	0	0	0	0	0
CENPV (ENSG00000166582)	1	0	0	0	0	0	0	0	0	0	0	0	0	0	0	0	0	0	0	0	0	0	0	0	0	0	0	0	0	0	0	0	0	0	0	0	0	0	0	0	0	0	0	0	0	0	0	0	0
RCOR2 (ENSG00000167771)	1	0	0	0	0	0	0	0	0	0	0	0	0	0	0	0	-0.155464	0	0	0	0	0	0	0	0	0	0	0	0	0	0	0	0	0	0	0	0	0	0	0	0	0	0	0	0	0	0	0	0
PPIC (ENSG00000168938)	1	0	0	0	0	0	0	0	0	0	0	0	0	0	0	0	0	0	0	0	0	0	0	0	0	0	0	0	0	0	0	0	0	0	0	0	0	0	0	0	0	0	0	0	0	0	0	0	0
EFNA1 (ENSG00000169242)	1	0	0	0	0	0	0	0	0	0	0	0	0	0	0	0	0	0	0	0	0	0	0	0	0	0	0	0	0	0	0	0	0	0	0	0	0	0.138368	0	0	0	0	0	0	0	0	0	0	0
TMEM154 (ENSG00000170006)	1	0	0	0	0	0	0	0	0	0	0	0	0	0	0	0	-0.242695	0	0	0	0	0	0	0	0	0	0	0	0	0	0	0	0	0	0	0	0	0	0	0	0	0	0	0	0	0	0	0	0
SOX7 (ENSG00000171056)	1	0	0	0	0	0	0	0	0	0	0	0	0	0	0	0	0	0	0	0	0	0	0	0	0	0	0	0	0	0	0	0	0	0	0	0	0	0	0	0	0	0	0	0	0	0	0	0	0
CTSF (ENSG00000174080)	1	0	0	0	0	0	0	0	0	0	0	0	0	0	0	0	0	0	0	0	0	0	0	0	0	0	0	0	0	0	0	0.173411	0	0	0	0	0	0	0	0	0	0	0	0	0	0	0	0	0
SLC25A20 (ENSG00000178537)	1	0	0	0	0	0	0	0	0	0	0	0	0	0	0	0	0	0	0	0	0	0	0	0	0	0	0	0	0	0	0	0	0	0	0	0	0	0	0	0	0	0	0	0	0	0	0	0	0
SLX1B (ENSG00000181625)	1	0	0	0	0	0	0	0	0	0	0	0	0	0	0	0	0	0	0	0	0	0	0	0	0	0	0	0	0	0	0	0	0	0	0	0	0	0	0	0	0	0	0	0	0	0	0	0	0
SPACA6 (ENSG00000182310)	1	0	0	0	0	0	0	0	0	0	0	0	0	0	0	0	0	0	0	0	0	0	0	0	0	0	0	0	0	0	0	0	0	0	0	0	0	0	0	0	0	0	0	0	0	0	0	0	0
FES (ENSG00000182511)	1	0	0	0	0	0	0	0	0	0	0	0	0	0	0	0	0	0	0	0	0	0	0	0	0	0	0	0	0	0	0	0	0	0	0	0	0	0	0	0	0	0	0	0	0	0	0	-0.252647	0
CCDC159 (ENSG00000183401)	1	0	0	0	0	0	0	0	0	0	0	0	0	0	0	0	0	0	0	0	0.291733	0	0	0	0	0	0	0	0	0	0	0	0	0	0	0	0	0	0	0	0	0	0	0	0	0	0	0	0
ZNF93 (ENSG00000184635)	1	0	0	0	0	0	0	0	0	0	0	0	0	0	0	0	0	0	0	0	0	0	0	0.207259	0	0	0	0	0	0	0	0	0	0	0	0	0	0	0	0	0	0	0	0	0	0	0	0	0
H2BC21 (ENSG00000184678)	1	0	0	0	0	0	0	0	0	0	0	0	0	0	0	0	0	0	0	0	0	0	0	0	0	0	0	0	0	0	0	0	0	0	0	0	0	0	0	0.25611	0	0	0	0	0	0	0	0	0
EDARADD (ENSG00000186197)	1	0	0	0	0	0	0	0	0	0	0	0	0	0	0	0	0	0	0	0	0	0	0	0	0	0	0	0	0	0	0	0	0	0	0	0	0	0	0	0	0	0	0	0	0	0	0	0	0
MIR22HG (ENSG00000186594)	1	0	0	0	0	0	0	0	0	0	0	0	0	0	0	0	0	0	0	0	0	0	0	0	0	0	0	0	0	0	0	0	0	0	0	0	0	0.206794	0	0	0	0	0	0	0	0	0	0	0
MAPK12 (ENSG00000188130)	1	0	0	0	0	0	0	0	0	0	0	0	0	0	0	0	0	0	0	0	0	0	0	0	0	0	0	0	0	0	0	0	0	0	0	0	0	0	0	0	0	0	0	0	0	0	0	0	0
ZNF626 (ENSG00000188171)	1	0	0	0	0	0	0	0	0	0	0	0	0	0	0	0	0	0	0	0	0	0	0	0	0	0	0	0	0	0	0	0	0	0	0	0	0	0	0	0	0	0	0	0	0	0	0	0	0
TCEAL3 (ENSG00000196507)	1	0	0	0.25084	0	0	0	0	0	0	0	0	0	0	0	0	0	0	0	0	0	0	0	0	0	0	0	0	0	0	0	0	0	0	0	0	0	0	0	0	0	0	0	0	0	0	0	0	0
COL27A1 (ENSG00000196739)	1	0	0	0	0	0	0	0	0	0	0	0	0	0	0	0	0	0	0	0	0	0	0	0	0	0	0	0	0	0	0	0	0	0	0	0	0	0	0	0	0	0	0	0	0	0	0	0	0
ZNF28 (ENSG00000198538)	1	0	0	0	0	0	0	0	0	0	0	0	0	0	0	0	0	0	0	0	0	0	0	0	0	0	0	0	0	0	0	0	0	0	0	0	0	0	0	0	0	0	0	0	0	0	0	0	0
ANKRD13B (ENSG00000198720)	1	0	0	0	0	0	0	0	0	0	0	0	0	0	0	0	0	0	0	0	0	0	0	0	0	0	0	0	0	0	0	0	0	0	0	0	0	0	0	0	0	0	0	0	0	0	0	0	0
MSL3P1 (ENSG00000224287)	1	0	0	0	0	0	0	0	0	0	0	0	0	0	0	0	0	0	0	0	0	0	0	0	0	0	0	0	0	0	0	0	0	0	0	0	0	0	0	0	0	0	0	0	0	0	0	0	0
TMEM191A (ENSG00000226287)	1	0	0	0	0	0	0	0	0	0	0	0	0	0	0	0	0	0	0	0	0	0	0	0	0	0	0	0	0	0	0	0	0	0	0	0	0	0	0	0	0	0	0	0	0	0	0	0	0
AL732372.2 (ENSG00000237094)	1	0	0	0	0	0	0	0	0	0	0	0	0	0	0	0	0	0	0	0	0	0	0	0	0	0	0	0	0	0	0	0	0	0	0	0	0	0	0	0	0	0	0	0	0	0	0	0	0
HLA-DOB (ENSG00000241106)	1	0	0	0	0	0	0	0	0	0	0	0	0	0	0	0	0	0	0	0	0	0	0	0	0	0	0	0	0	0	0	0	0	0	0	0	0	0	0	0	0	0	0	0	0	0	0	0	0
RRN3P1 (ENSG00000248124)	1	0	0	0	0	0	0	0	0	0	0	0	0	0	0	0	0	0	0	0	0	0	0	0	0	0	0	0	0	0	0	-0.259378	0	0	0	0	0	0	0	0	0	0	0	0	0	0	0	0	0
AC068580.4 (ENSG00000250644)	1	0	0	0	0.242915	0	0	0	0	0	0	0	0	0	0	0	0	0	0	0	0	0	0	0	0	0	0	0	0	0	0	0	0	0	0	0	0	0	0	0	0	0	0	0	0	0	0	0	0
AC068385.1 (ENSG00000255498)	1	0	0	0	0	0	0	0	0	0	0	0	0	0	0	0	0	0	0	0	0	0	0	0	0	0	0	0	0	0	0	0	0	0	0	0	0	0	0	0	0	0	0	0	0	0	0	0	0
AC005943.1 (ENSG00000267059)	1	0	0	0	0	0	0	0	0	0	0	0	0	0	0	0	0	0	0	0	0	0	0	0	0	0	0	0	0	0	0	0	0	0	0	0	0	0	0	0	0	0	0	0	0	0	0	0	0
AC008655.1 (ENSG00000267815)	1	0	0	0	0	0	0	0	0	0	0	0	0	0	0	0	0	0	0	0	0	0	0	0	0	0	0	0	0	0	0	0	0	0	0	0	0	0	0	0	0	0	0	0	0	0	0	0	0
AC092070.2 (ENSG00000269001)	1	0	0	0	0	0	0	0	0	0	0	0	0	0	0	0	0	0	0	0	0	0	0	0	0	0	0	0	0	0	0	0	0	0	0	0	0	0	0	0	0	0	0	0	0	0	0	0	0
FAM27E3 (ENSG00000274026)	1	0	0	0	0	0	0	0	0	0	0	0	0	0	0	0	0	0	0	0	0	0	0	0	0	0	0	0	0	0	0	0	0	0	0	0	0	0	-0.276378	0	0	0	0	0	0	0	0	0	0
AC005332.6 (ENSG00000278730)	1	0	0	0	0	0	0	0	0	0	0	0	0	0	0	0	0	0	0	0	0	0.377161	0	0	0	0	0	0	0	0	0	0	0	0	0	0	0	0	0	0	0	0	0	0	0	0	0	0	0
AC092299.1 (ENSG00000282416)	1	0	0	0	0	0	0	0	0	0	0	0	0	0	0	0	0	0	0	0	0	0	0	0	0	0	0	0	0	0	0	0	0	0	0	0	0	0	0	0	0	0	0	0	0	0	0	0	0
ABCF2-H2BE1 (ENSG00000285292)	1	0	0	0	0	0	0	0	0	0	0	0	0	0	0	0	0	0	0	0	0	0	0	0	0	0	0	0	0	0	0	0	0	0	0	0	0	0	0	0	0	0	0	0	0	0	0	0	0
[truncated: 52 more columns]
