# Supplementary material for: BOSO: A novel feature selection algorithm for linear regression with high-dimensional data
Source: PLoS Comput Biol. 2022 May 31;18(5):e1010180. doi: 10.1371/journal.pcbi.1010180 (PMC9187084; doi:10.1371/journal.pcbi.1010180)
Supplement: S6 Table — Details of 100 models generated with Lasso based on different random partitions of data into training, validation and test. Column ‘Variable Name’ indicates Gene symbol and ENSEMBL ID. Column ‘numTimes’ indicates the number of times a gene is repeated in the 100 different models. Columns ‘seed_1’ to ‘seed_100’ indicates the coefficients of each variable in each random partition, being the value 0 if it is not active. (XLSX) [file pcbi.1010180.s007.xlsx]

## Sheet: S6 Table
Variable Name	numTimes	seed_1	seed_2	seed_3	seed_4	seed_5	seed_6	seed_7	seed_8	seed_9	seed_10	seed_11	seed_12	seed_13	seed_14	seed_15	seed_16	seed_17	seed_18	seed_19	seed_20	seed_21	seed_22	seed_23	seed_24	seed_25	seed_26	seed_27	seed_28	seed_29	seed_30	seed_31	seed_32	seed_33	seed_34	seed_35	seed_36	seed_37	seed_38	seed_39	seed_40	seed_41	seed_42	seed_43	seed_44	seed_45	seed_46	seed_47	seed_48
(Intercept)	100	-2.93312	-2.39478	-2.20536	-3.00344	-0.186524	-1.72561	-2.11686	-2.62883	-1.56141	-1.94762	-1.32756	-1.85237	-2.89155	-1.40193	-1.83592	-1.99941	-1.2823	-1.71205	-2.11429	-1.52485	-2.51644	-2.04879	-1.06748	-1.5411	-1.94222	-1.46616	-0.968856	-2.61889	-3.80966	-3.19733	-1.75244	-1.36095	-2.64627	-2.93991	-2.45916	-2.53319	-2.12177	-2.50272	-2.85814	-1.62917	-2.98222	-2.74887	-1.98185	-1.5745	-2.23533	-1.36419	-2.93141	-0.311535
LRRC8C (ENSG00000171488)	74	-0.00575092	0	-0.159166	0	-0.096161	0	0	-0.0160126	-0.1186	0	0	0	-0.0272288	-0.044415	-0.0819459	-0.0777884	-0.00744297	-0.0534882	-0.0500296	0	-0.0130095	-0.020365	0	-0.0708143	-0.0607014	-0.0436461	-0.0269895	0	-0.150161	-0.0941471	-0.0794784	-0.0371292	-0.0362246	-0.0340409	0	-0.0564421	-0.0233315	0	-0.00742174	-0.10629	0	-0.0717594	-0.0611355	-0.00734341	-0.0762887	-0.0587187	-0.0611189	-0.0369384
LMO7 (ENSG00000136153)	50	0.0332992	0.00178595	0.0536526	0	0	0.037063	0.0300573	0.0370851	0	0.022762	0	0	0	0	0	0.049491	0	0	0	0.037889	0.0193125	0	0	0.0103922	0	0.0427896	0	0.0417694	0.0110055	0	0.0549318	0	0.0456762	0	0.0412066	0.00507391	0	0.00405655	0.0873702	0.0534171	0	0.00450915	0	0.0352731	0.0611407	0	0	0.0326207
CUEDC1 (ENSG00000180891)	50	0	0	0	0	0.0595584	0	0	0	0	0.154856	0.027329	0	0.0330391	0	0.043123	0.0582804	0	0.0302336	0.00575376	0	0.0432788	0	0.202475	0	0	0	0	0	0	0.000770524	0	0.0635992	0	0.058868	0.0436745	0.0389864	0.0193726	0	0.0373717	0.00837814	0	0.0191377	0.118081	0.0516977	0	0	0.0523418	0
MFNG (ENSG00000100060)	49	0	-0.0280225	0	0	-0.0207277	0	0	0	0	0	-0.0478721	0	0	-0.031744	-0.0475244	0	-0.0354218	-0.0107369	0	0	0	0	0	-0.0202198	-0.0874668	-0.0380662	-0.0468158	0	0	-0.00793062	-0.0175884	0	0	0	-0.0685945	0	-0.0227876	-0.0168525	-0.0157839	-0.0241878	0	-0.0233508	-0.0107914	0	-0.00329027	0	-0.0697884	-0.0497802
PARP8 (ENSG00000151883)	47	0	-0.122065	-0.0297071	0	0	-0.0741424	-0.0339954	-0.0168917	-0.0193816	0	-0.0431973	-0.0235349	0	-0.0180441	-0.000761427	0	-0.00626325	-0.0818767	0	-0.0553474	0	0	0	-0.0722451	0	0	0	-0.117683	0	0	-0.0359755	0	-0.0207922	-0.0704356	-0.0785025	0	-0.0130673	0	0	0	0	0	0	-0.10211	-0.00898963	0	0	-0.0148298
KBTBD11 (ENSG00000176595)	47	-0.0633838	-0.0185942	0	-0.042369	-0.0675133	-0.112268	0	0	0	-0.0413502	-0.0319259	0	0	0	-0.168968	0	-0.0255716	0	0	-0.131302	0	0	0	0	-0.0362686	0	-0.0612316	-0.0391927	0	0	0	0	-0.00575528	0	0	0	0	-0.0645659	0	-0.029849	-0.0939281	-0.0287824	-0.0627545	-0.0452339	-0.0822858	-0.00939482	0	0
RNLS (ENSG00000184719)	46	0	0.0857269	0	0.0489901	0	0.00670813	0	0.0527419	0.019812	0.0312818	0.0260348	0	0	0	0	0.0371946	0.0548474	0	0	0.016996	0	0.00988946	0.0460433	0	0	0	0.0369396	0	0.0888947	0	0	0.0518705	0	0.0336514	0.031717	0	0.0540109	0.0116109	0	0	0.019774	0.040026	0	0	0.0418315	0	0	0
AC005332.6 (ENSG00000278730)	45	0.0545755	0.0468977	0.0658947	0	0	0.0477892	0	0.0847309	0.0189879	0.0266108	0.0459564	0.0422874	0	0.0472709	0.127021	0.115234	0	0.0769628	0.00062901	0.00707592	0.158625	0	0.048411	0	0	0	0	0.0448384	0	0.0409943	0	0.0840408	0.0591464	0.0102204	0	0	0.026376	0.0761897	0	0	0.0553228	0.0952807	0	0	0	0	0	0
ISL2 (ENSG00000159556)	42	0	0	-0.181527	0	-0.0692607	0	0	0	-0.0500677	0	0	0	0	0	-0.0406325	-0.023604	0	-0.0458929	0	0	-0.0711524	0	0	-0.0906458	-0.0566087	0	-0.0282605	-0.0565265	-0.0906153	0	-0.0543805	-0.0249014	-0.0238811	0	-0.000382781	-0.0248347	0	-0.143374	-0.102443	0	-0.166073	0	0	0	0	0	0	0
TSC22D1 (ENSG00000102804)	38	0	0	0	0	0	0	0	0	0	4.33087e-05	0.0444491	0	0.0107982	0	0	0	0.0280638	0	0.0780582	0.0434046	0.012594	0.0725988	0	0	0.0417779	0	0.0516646	0	0.0418875	0	0.0149613	0	0	0	0	0	0	0	0.0218837	0	0.0423113	0	0	0	0	0	0	0
H2BC5 (ENSG00000158373)	38	0	0	0	0	0	0.0176806	0.0321465	0	0	0	0	0	0	0	0.0294025	0	0	0.0382728	0.0203909	0	0.0488805	0	0	0.0862226	0	0	0.00566367	0	0	0	0.0210333	0.0291343	0.0745669	0	0.0307459	0.0219899	0.0898249	0.0196213	0	0	0	0	0	0	0	0	0.0782847	0
EDN1 (ENSG00000078401)	37	0	0	0	0	0.0374661	0.0534091	0	0	0	0	0	0	0	0	0.0312069	0	0	0	0.0324023	0.00468822	0.00254208	0.0225262	0.00542938	0.0246095	0	0	0	0	0.0332469	0	0.0256287	0	0	0	0.00402584	0.0637866	0	0	0.0144821	0	0	0	0	0.0800836	0	0.00761111	0	0
SLX1B (ENSG00000181625)	34	-0.0159255	-0.0112225	0	-0.0352425	0	0	-0.0863723	0	0	0	-0.0811047	-0.00228196	0	-0.00111954	-0.0774804	0	-0.118426	0	0	0	-0.0805181	0	-0.0119177	0	-0.00845029	0	0	0	0	0	0	-0.0231901	0	0	0	-0.00267852	0	0	0	0	0	-0.0874232	0	0	0	0	0	-0.0272379
ZNF600 (ENSG00000189190)	34	0.0248046	0	0	0	0	0.0438299	0	0.0191133	0.0175472	0.0042036	0	0	0.0409182	0	0	0	0.0422792	0	0	0	0	0	0.0283382	0	0.0961315	0.0149216	0.0379921	0	0	0.0243939	0	0	0	0	0	0	0.0222372	0	0	0	0.00693437	0	0	0	0.000390207	0	0.0695444	0.0367161
NEU1 (ENSG00000204386)	34	0.00602497	0.0150821	0	0	0	0	0.00447966	0	0.088429	0	0	0	0.0398496	0	0	0	0	0.0287657	0.0136658	0	0	0	0	0	0	0	0	0.0240097	0.0123435	0	0	0	0	0	0.0701969	0	0.0346958	0	0.01953	0	0	0.0178679	0.0063524	0.00727238	0.00465714	0	0	0
MIR17HG (ENSG00000215417)	34	0	0	-0.0678053	0	0	0	-0.0512916	0	0	0	0	0	0	0	0	-0.145384	-0.0143038	-0.0539036	0	0	0	0	0	-0.0517871	-0.0272039	0	-0.0181442	0	0	0	0	-0.104291	-0.0664322	0	-0.0205155	-0.105838	0	0	0	-0.0283936	0	0	0	0	-0.114397	-0.121992	0	0
NPC2 (ENSG00000119655)	33	0	0	0	0	0	0	0	0.0127588	0	0.0176282	0.0198546	0	0.030012	0	0	0	0	0	0.0363364	0	0	0.16486	0	0	0	0	0	0.194614	0.0842439	0.0999314	0	0	0.00698323	0	0	0	0	0.0138877	0.0714293	0	0.0462777	0	0.0794614	0	0	0	0	0.0671628
CACNA2D4 (ENSG00000151062)	32	0	0	0	0	0	0	0	-0.0324691	0	0	-0.00591949	0	-0.0804633	-0.031294	0	0	-0.030495	0	-0.00312316	-0.00617691	0	-0.0983333	0	-0.0305938	0	0	-0.0157686	-0.0175763	0	-0.0125546	-0.0710149	0	-0.0451012	-0.035321	0	0	0	0	0	0	0	-0.0234759	-0.0600383	0	0	0	0	0
SLC7A5 (ENSG00000103257)	31	0	-0.015822	0	0	0	0	0	0	0	0	0	-0.0391193	0	0	0	-0.00015801	0	-0.0514351	0	-0.00475226	0	-0.0221669	0	0	0	0	0	-0.00729603	-0.00732411	-0.0268551	0	0	0	-0.0208337	0	0	-0.0367506	0	0	0	0	-0.0732535	0	0	0	-0.0890895	0	0
FES (ENSG00000182511)	30	0	0	0	0	0	0	-0.0427691	-0.0197968	0	0	-0.0213542	0	-0.0236647	-0.0754498	0	0	-0.0180904	0	-0.0803729	-0.034388	0	0	0	0	0	0	-0.0198221	-0.0323542	0	0	-0.0333327	-0.0709541	0	-0.001463	0	0	0	0	0	0	0	0	0	0	0	0	-0.0704866	-0.0211342
AC015688.6 (ENSG00000266872)	30	-0.0204601	0	-0.00422808	0	0	-0.0405192	0	0	-0.0630805	-0.00604409	0	-0.0389524	0	0	0	0	0	0	0	0	-0.0276907	-0.0284561	-0.0194456	-0.00715878	-0.0377117	0	-0.00161796	-0.0342229	0	0	-0.00987598	-0.065237	-0.0317592	0	0	0	0	0	0	0	-0.00787908	-0.00971003	-0.014893	-0.00142918	0	0	0	-0.0325429
KRT23 (ENSG00000108244)	28	0	0	0	0	0	0.0101112	0	0.00800221	0	0	0	0.0451201	0.0351962	0.027742	0	0.0154839	0.00355197	0.00503979	0.0399999	0.0432325	0.0306924	0	0.020303	0	0.0271604	0.00664708	0	0	0	0	0	0	0	0.0378682	0	0.0287077	0	0	0.0145066	0	0	0.0223592	0	0	0.00997709	0	0	0
ABCB6 (ENSG00000115657)	28	0	0.02028	0	0	0	0	0	0	0	0.0461954	0	0.0365211	0	0.0511904	0.0350276	0	0	0.0094231	0	0.00334471	0	0	0.0369216	0	0	0.00988435	0	0	0.0709706	0	0	0	0	0.0476875	0	0	0	0	0.00848342	0	0	0.0473428	0	0.00973168	0.0108099	0	0	0
MEIS2 (ENSG00000134138)	28	0	0	0	0	0	0	-0.00622376	0	0	0	-0.00122591	0	-0.0387218	0	0	0	0	0	0	0	0	0	-0.0493008	-0.0415916	0	0	-0.0360196	-0.0247297	0	0	0	0	-0.0579234	0	0	0	0	0	0	0	0	-0.00993575	0	-0.0222971	-0.0496963	0	0	0
STARD10 (ENSG00000214530)	28	0.0273326	0	0	0.0712506	0.0128361	0	0	0.0257068	0	0	0	0	0	0	0	0.0344164	0	0	0.00108826	0	0	0.000383007	0.0109921	0	0	0	0	0.0318827	0.0526154	0	0.010916	0.0257465	0	0.0370415	0	0	0.0236849	0	0	0	0.022446	0.0183039	0	0	0	0.0272658	0	0
AC024940.1 (ENSG00000177359)	27	0	0	-0.00718266	0	0	0	0	0	0	0	-0.0259572	-0.0269386	0	0	0	0	0	0	-0.0335105	0	-0.0998411	0	0	-0.0414959	0	-0.185686	0	0	0	0	0	-0.0927748	-0.0187345	0	0	-0.0256576	0	0	0	0	0	-0.0452238	0	0	0	-0.0449207	0	0
ZNF506 (ENSG00000081665)	26	0	0	0.0572467	0	0	0.0671446	0	0	0	0	0	0	0	0	0.0743204	0	0	0	0	0.0511528	0	0	0	0	0	0	0	0.0352946	0	0	0	0	0	0	0	0.0286372	0.0210115	0	0	0	0	0	0	0	0	0	0	0
SLC2A8 (ENSG00000136856)	26	0.0619311	0	0	0	0	0	0	0	0.076597	0.0421927	0	0	0	0	0	0	0.00695816	0.00378834	0	0	0.134797	0	0.00325353	0	0.10602	0	0.0253656	0	0	0	0	0	0.0037109	0	0	0.00338451	0	0.0122417	0	0	0	0	0.0261886	0	0	0	0	0
NUDT12 (ENSG00000112874)	25	0.0164598	0	0	0.0120475	0.0468616	0	0	0	0.0442256	0	0	0	0	0	0	0	0	0.0198492	0	0.00726581	0	0.0126378	0	0	0	0	0	0.0928366	0	0	0	0.0585668	0	0	0	0	0	0	0.0666942	0	0	0	0	0	0.0433831	0.0147524	0	0
SUMF1 (ENSG00000144455)	23	0.000364984	0	0	0	0	0	0	0	0	0	0	0	0.0529421	0	0	0	0	0	0.0527512	0.0443138	0	0	0	0	0	0	0	0.0797174	0	0.0242889	0	0	0	0	0	0	0.0931667	0	0	0.110941	0	0.0266979	0.0587885	0.0317459	0	0	0	0
LONRF1 (ENSG00000154359)	23	-0.0691777	0	0	0	0	-0.0056605	0	0	0	-0.0346	-0.030884	0	0	-0.0184576	0	-0.017528	0	0	0	0	0	-0.0557424	0	0	0	0	-0.0644299	-6.68463e-05	0	0	0	0	0	0	0	0	0	-0.0820324	0	0	0	0	0	0	-0.00777137	-0.0135872	0	0
CTSF (ENSG00000174080)	23	0	0.00651808	0	0.00292684	0	0	0	0	0	0.010139	0	0	0	0	0	0	0	0	0	0	0	0	0	0	0.0116332	0	0	0.0450448	0	0	0.0517303	0	0	0	0	0	0.00810296	0.016491	0	0	0	0	0.0289134	0.0165184	0	0	0	0
CARD9 (ENSG00000187796)	23	-0.0390765	0	0	0	0	-0.123988	-0.11708	0	0	0	0	-0.0110462	-0.0451237	0	0	0	0	0	0	0	-0.00374015	0	0	0	0	0	0	0	0	0	0	0	-0.0319543	-0.0244872	0	-0.0910843	0	0	0	0	0	0	0	-0.012837	0	0	0	0
AC006441.3 (ENSG00000265784)	23	0	0	0.027662	0	0	0	0	0	0	0	0.0319285	0	0.0185138	0	0.0390009	0	0.0526007	0	0.0194245	0.013841	0	0	0.0215662	0	0	0	0	0	0	0	0	0	0.00176009	0.0378919	0	0	0	0	0	0	0.0115151	0	0	0	0	0	0.0400158	0
SEMA3B (ENSG00000012171)	22	0	0	0.0394735	0.0332373	0.00645719	0	0.0453386	0	0	0	0	0	0	0	0	0	0	0.0166407	0.00764587	0	0	0	0	0	0.0256938	0.0701083	0	0	0	0	0	0	0	0	0.0268869	0	0	0	0.0359546	0	0	0	0	0	0	0.00913067	0	0.0144404
ATP6V0A1 (ENSG00000033627)	22	0	0.0100213	0	0	0	0	0.143108	0	0	0	0	0	0	0	0.0118777	0	0.152404	0	0	0	0.0379288	0	0	0	0	0.0528487	0.0919504	0.00167404	0	0	0	0	0	0	0	0.040983	0	0	0	0	0	0.078299	0	0.0326808	0	0	0	0
FOLR1 (ENSG00000110195)	22	0	0.00518813	0	0	0	0	0.0280996	0.00920775	0	0	0	0	0	0	0	0	0	0	0	0.0137541	0	0	0	0	0	0	0.0196805	0	0	0	0	0	0	0	0	0	0	0	0	0	0.0432744	0	0	0.053394	0.0104217	0.0221582	0.0197994	0.0202349
SLC16A7 (ENSG00000118596)	22	0	-0.0480932	-0.0473732	0	0	0	0	0	0	0	0	0	0	0	0	0	0	0	0	0	0	0	0	0	0	-0.0328527	0	0	0	0	0	-0.0348843	-0.0401962	-0.0705839	0	-0.0245275	0	-0.0171742	-0.0378672	0	0	0	0	0	0	-0.0636634	0	0
NFATC1 (ENSG00000131196)	22	0	-0.0118185	0	0	0	-0.0290367	0	0	0	0	0	0	0	0	0	0	-0.0775746	0	0	-0.0231936	0	0	0	0	0	-0.018159	0	0	0	0	0	-0.0934564	0	0	0	0	-0.0676469	-0.00789672	-0.0313567	0	-0.0393148	0	0	0	0	0	0	0
ITPRIPL1 (ENSG00000198885)	22	0	0	0	0	-0.045223	0	-0.014917	0	-0.0103097	0	0	-0.0751422	0	0	-0.0605094	0	-0.0370164	0	0	-0.0627965	0	-0.00988025	0	0	0	0	0	0	0	0	-0.00354106	0	-0.0613204	0	0	-0.0535512	0	0	0	0	-0.044379	-0.042184	-0.0134424	0	0	0	0	0
RRN3P1 (ENSG00000248124)	22	0	0	-0.00440281	0	0	0	0	0	0	0	0	-0.0673458	0	0	0	0	0	0	0	0	0	0	0	0	0	0	0	0	0	0	-0.081114	-0.024874	0	0	0	0	0	-0.0242941	-0.0124122	0	-0.027606	0	0	0	0	0	0	0
ENSG00000283196	22	0	0	0	0.00529771	0	0	0	0.00228203	0	0	0	0	0	0	0	0.0271884	0	0	0	0.0092874	0	0	0.0014597	0	0	0	0	0.0457131	0	0	0	0	0.0127507	0	0	0.0365322	0	0	0.0246878	0	0	0.0344652	0	0	0	0	0	0
MAPK12 (ENSG00000188130)	21	0	0	0	0	-0.0292636	0	0	-0.0279162	0	0	-0.0363815	0	0	0	-0.0492455	0	0	0	0	-0.0111342	0	0	-0.0925283	0	0	0	0	0	0	0	0	0	0	0	0	0	0	0	0	0	0	0	0	0	0	0	-0.00524577	-0.0770376
SFTA1P (ENSG00000225383)	21	0	0.0166805	0.0170846	0	0	0	0	0	0	0	0.0132271	0.0300386	0	0	0	0	0.0270396	0	0	0	0	0	0.0027566	0.0201955	0	0	0	0	0	0	0	0	0	0	0	0	0	0	0	0	0	0	0.00658396	0.0108961	0	0	0	0
P4HA2 (ENSG00000072682)	20	0	0	0	0	0	0	0	0	0	0	0	0	0	0.0214982	0	0	0	0	0.0139706	0.0102701	0	0	0	0.077281	0	0	0	0	0	0	0	0	0	0	0	0.0117763	0	0	0.0258426	0.0207362	0.00287597	0	0	0	0	0	0.018327	0.0107345
GMFG (ENSG00000130755)	20	0	0	0	0	0	0	0	0	0	0	0	0	0	0	0	0	0	0	0	0	0	0	0	0	0	0	0	0	0	0	0	0	0	0	-0.015546	0	-0.0314374	-0.0537709	-0.0860269	-0.0268238	0	0	0	0	0	-0.00140092	0	0
RBM38 (ENSG00000132819)	20	0	0	0	0	0	-0.111065	0	0	0	0	0	-0.0608131	0	0	-0.0768653	0	0	-0.0802518	-0.0276116	0	0	0	-0.00274825	0	0	0	0	0	0	0	0	0	0	-0.0670726	0	-0.0661298	0	0	0	0	0	0	-0.0194269	-0.0269949	0	0	0	0
LMO4 (ENSG00000143013)	20	0	0	0	0	0	0	0	0	0	-0.040221	-0.0471168	0	0	0	-0.014934	-0.0106697	0	0	0	0	-0.0162213	0	0	0	0	0	0	0	0	0	0	-0.0485192	-0.000444654	0	0	0	0	-0.00430607	0	0	0	0	0	0	0	0	0	0
AKR1E2 (ENSG00000165568)	20	0	0	0	0	0	0	0.00831369	0	0	0	0	0	0	0	0	0	0	0	0.0128594	0.00833939	0	0.0220022	0.0114501	0	0.0156459	0	0.00588232	0	0	0.0565544	0	0.0311325	0	0	0	0.0260162	0	0.0216735	0	0	0	0	0.0308054	0	0	0.0365027	0	0
LNC-LBCS (ENSG00000228412)	20	0	0	0	0	0	0	0.00235302	0	0	0	0.0385274	0	0	0	0.0229049	0	0	0.0480213	0.022694	0	0	0	0	0	0	0	0.0302396	0.0589372	0	0.0118258	0	0	0.0213649	0	0	0	0	0.036047	0.0140555	0	0	0	0	0	0	0	0	0
AC090204.1 (ENSG00000247134)	20	0	-0.0376347	0	0	0	0	-0.0674526	0	0	0	0	-0.0265541	0	-0.0165903	-0.0150623	0	0	0	0	0	-0.0200187	0	0	-0.0191691	0	-0.00668634	0	0	0	0	0	0	0	-0.0552997	0	0	0	0	0	0	0	0	0	-0.0821063	-0.0129922	-0.0364838	0	0
AC103591.3 (ENSG00000273338)	20	0	-0.0165602	0	0	0	0	0	0	0	0	0	0	0	0	-0.0518549	0	0	0	0	0	0	0	0	0	0	0	0	-0.0420016	0	0	0	0	-0.0480425	0	0	0	0	0	0	0	-0.0207972	0	0	0	-0.0099733	-0.00976014	0	0
CPEB4 (ENSG00000113742)	19	0	0.0361191	0	0	0.00514513	0.0672485	0	0	0	0	0	0	0	0	0	0.00778258	0	0	0	0.0448036	0	0	0	0.0249647	0.0274734	0	0	0	0	0.0225011	0	0	0	0	0	0.0222457	0	0	0.0285927	0	0	0	0	0.0485522	0.00517871	0.0542614	0	0
TPST2 (ENSG00000128294)	19	0	0	0	0	0	-0.0523426	-0.0328742	0	0	0	-0.0903403	0	-0.037261	-0.0132208	-0.020559	0	0	-0.0162097	0	-0.00975984	0	0	0	0	0	0	-0.140044	-0.0143484	0	-0.0207245	0	-0.0440296	0	-0.0970442	0	0	0	0	0	0	0	-0.0094233	0	0	0	0	0	-0.074617
SEMA6C (ENSG00000143434)	19	0	0	0	0	0	-0.0699336	-0.0542656	0	0	0	0	0	0	0	0	0	0	0	0	0	-0.0357894	0	0	0	-0.0392336	0	0	0	0	0	0	-0.0266095	0	0	0	0	0	0	0	0	0	-0.0426524	0	0	0	0	0	-0.0174977
FAM81A (ENSG00000157470)	19	0	0	0	0	0	0	0	0	0	0	0	0	0	0	-0.0345943	0	-0.00326147	0	0	0	0	0	-0.00199543	0	0	0	0	-0.00539912	0	0	0	-0.0575886	0	0	0	0	0	-0.029354	-0.0208634	0	0	0	-0.0457355	0	0	0	0	0
BCL2L1 (ENSG00000171552)	19	0	0	0	0.00520583	0	0	0	0.0683433	0	0.0238443	0	0.0416768	0	0	0	0.00709358	0	0	0	0	0	0	0.0442166	0.01131	0	0	0	0.0633594	0.119133	0	0	0.116308	0	0	0	0.0556759	0	0	0.0118996	0	0	0.0604352	0	0	0	0	0	0
RAB7B (ENSG00000276600)	19	0	0	0	0	0	0	0.0745989	0	0	0	0	0	0	0	0	0	0	0.0641753	0	0	0	0	0.0320507	0	0.0220678	0.0456025	0	0	0	0	0	0	0	0	0	0	0	0.0327021	0	0	0	0.04033	0	0	0	0.0702187	0	0
AASS (ENSG00000008311)	18	0	0	0	0	0	0	0	0	0	0	0	-0.0163813	0	0	-0.0541559	0	-0.0805128	0	0	-0.0437372	0	0	0	-0.0157776	0	0	-0.00806944	0	0	0	0	-0.0628902	-0.0549325	0	0	0	0	0	0	0	0	-0.0500409	0	0	0	-0.111511	0	0
AGPAT4 (ENSG00000026652)	18	0	0	-0.0287456	0	-0.00546566	0	-0.0452973	0	0	0	0	0	-0.0334261	0	0	0	0	-0.0231376	0	0	0	0	0	-0.00820075	0	0	0	0	0	-0.0301066	0	0	0	0	0	0	0	0	0	0	0	0	0	0	0	0	0	-0.0183023
TOM1L2 (ENSG00000175662)	18	0	0	0	0.0741283	0	0	0	0	0	0	0	0	0	0	0	0	0	0	0	0	0	0	0.0220607	0	0.0122166	0	0	0	0	0.115448	0.0190512	0	0.0695922	0.000231877	0	0	0	0	0	0	0	0.0305836	0	0.0567829	0	0	0	0
ZNF585A (ENSG00000196967)	18	0	0	0	0	0	0	0.00271216	0	0	0.0818055	0	0	0	0	0.00842183	0	0	0	0	0	0	0	0	0	0	0	0	0	0	0.0316513	0.01371	0	0	0.0385368	0	0	0	0.0443884	0	0	0	0	0.0395329	0.00133961	0.0432381	0	0	0
MID2 (ENSG00000080561)	17	0	0	0	0	0	0	0.0225458	0.107216	0	0	0	0	0	0.0583685	0	0	0.0634448	0.106224	0	0	0	0	0	0.00327978	0.0322007	0	0	0	0	0	0	0.0663057	0	0	0	0	0	0	0	0	0	0	0.0155969	0	0	0	0	0
GPD2 (ENSG00000115159)	17	0	0	0	0	0.0263025	0	0	0	0	0	0	0	0	0	0.0809999	0	0	0	0	0.115796	0.0371582	0	0	0	0	0	0.0839372	0	0	0	0	0	0	0	0	0	0	0	0	0.00709729	0	0	0.0123164	0	0.00899895	0.0140158	0	0
GSN (ENSG00000148180)	17	0	0.0665219	0	0	0	0	0	0.0346356	0	0	0	0	0	0	0.0196779	0	0	0	0	0	0	0	0	0	0	0	0	0	0	0	0	0	0	0	0.00326642	0.0450867	0	0.00220377	0	0	0.0597019	0	0	0	0	0.00138372	0	0
LAPTM5 (ENSG00000162511)	17	0	0	0	0	0	0	0	0	0	0	0	0	0	0	-0.0686748	0	0	0	0	0	0	-0.00678971	0	0	0	0	0	-0.000724821	-0.0172455	0	0	0	0	0	0	0	0	0	0	0	0	0	0	0	0	0	0	-0.0232192
PTTG1IP (ENSG00000183255)	17	0	0.00686831	0	0	0	0	0	0	0	0	0	0	0	0	0	0	0	0	0	0.0230005	0	0	0	0	0	0	0	0	0	0	0.0414341	0	0	0	0	0	0	0.0302789	0	0	0	0	0.0392149	0	0	0	0.101367	0
TCEA3 (ENSG00000204219)	17	0	0	0	0	0	0	0.00414562	0	0	0	0	0	0.00719873	0	0.00849393	0	0	0.0116936	0	0.0786852	0	0	0	0	0	0	0.00403269	0	0	0.0404142	0	0	0	0	0	0	0	0	0	0	0	0	0	0	0.0432131	0	0	0.0463511
AC012254.2 (ENSG00000267228)	17	0	0	0	0	0	0	0	0.0168021	0	0	0	0	0.0113939	0.0502132	0	0	0	0	0	0	0	0	0	0	0	0	0	0	0	0	0	0	0	0.00927758	0	0	0	0	0	0	0.017265	0	0	0.0060804	0	0	0	0.00239528
AC092070.2 (ENSG00000269001)	17	0	0	0	0	0	0	0	0	0	0	0	0	0.0579364	0	0	0	0.0709748	0	0	0	0	0	0.00565138	0	0	0	0.0165185	0	0	0	0	0	0.0272046	0.0318231	0	0.0182463	0	0.00043123	0	0	0	0.0142005	0	0.0167953	0.0326891	0	0	0
TRIO (ENSG00000038382)	16	0	0	0.0542581	0	0	0	0.00772384	0	0	0	0	0.0149122	0	0	0	0	0.0135281	0	0	0	0.0643728	0	0	0	0	0.0856179	0	0	0	0	0	0	0	0.0174798	0	0.020433	0	0	0	0	0	0.138843	0	0	0	0	0	0
FERMT3 (ENSG00000149781)	16	0	0	-0.0425655	0	-0.0078669	0	0	0	-0.00516378	-0.0320882	0	0	0	0	0	-0.0190577	0	0	0	0	-0.0164082	0	0	0	0	0	-0.0395127	0	0	0	0	0	0	0	0	0	0	-0.0141812	0	0	-0.0164458	0	0	-0.0115349	0	0	0	0
CYGB (ENSG00000161544)	16	0	0	0.0133102	0	0	0	0.0473045	0	0	0	0	0	0	0.0284676	0.000854261	0	0.0372186	0	0.0231436	0	0	0	0.000715367	0	0	0	0.0200651	0	0	0	0	0.0831287	0	0.0024947	0	0	0	0	0.0358049	0	0	0	0.0334844	0	0	0	0	0
HRCT1 (ENSG00000196196)	16	0	0	0	0	0	0	0	0.0139369	0	0	0	0.0188494	0	0.0480011	0	0	0	0	0	0	0	0	0	0	0	0	0.0173438	0	0.0143953	0	0	0	0	0	0	0	0	0	0	0	0	0	0	0	0	0	0	0
LAT (ENSG00000213658)	16	-0.0408535	-0.054821	-0.0628359	0	0	0	0	0	0	0	0	0	-0.0224281	0	0	0	0	0	0	0	0	0	0	-0.0284107	0	0	0	-0.0422793	0	0	0	0	0	0	0	0	0	0	0	0	0	0	0	0	0	0	0	-0.0151884
FAM95B1 (ENSG00000223839)	16	0	0	0	0	0	0	0	0	0	0	0	0	0	0	-0.0404683	0	-0.0215904	0	0	-0.016007	-0.0317094	0	0	0	-0.00762377	0	0	0	0	0	0	0	-0.0266185	0	0	0	0	0	0	0	0	0	-0.0226849	0	0	0	0	0
AC008771.1 (ENSG00000249042)	16	0	0.0670492	0	0	0	0	0	0	0.0133114	0	0	0	0	0.0293807	0	0	0	0	0	0.0349031	0	0	0	0	0	0	0	0	0	0	0.0121414	0	0	0	0	0	0	0	0.00549193	0	0	0	0	0	0.00118235	0	0	0.0221347
ME2 (ENSG00000082212)	15	0	0	0	0	0	0	0	0	0	0	-0.00980154	0	0	0	-0.0161287	0	0	-0.0139857	0	0	0	0	-0.0976968	-0.0708161	-0.0180149	0	0	0	-0.0308382	0	0	0	0	0	-0.00702347	0	0	0	0	0	0	-0.0147797	-0.000823596	0	0	0	0	0
IRAG2 (ENSG00000118308)	15	0	0	0	0	0	0	0	0	0	0	0	0	0	0	0	0	0	0	0	0	0	0	0	-0.0646251	-0.0178067	-0.0346958	0	0	0	0	0	0	0	0	0	0	0	0	0	0	0	0	0	0	0	0	-0.00980143	-0.0212755
AGAP2 (ENSG00000135439)	15	0	0	0	-0.0657262	0	0	0	-0.00597251	0	0	0	0	0	0	0	0	0	0	0	0	0	-0.0561869	0	-0.0781656	-0.00145064	0	0	0	0	0	0	0	0	0	0	0	0	-0.0232805	0	0	0	0	-0.0113104	0	-0.00546442	0	0	-0.0338856
LCP1 (ENSG00000136167)	15	-0.00790674	0	0	-0.00170469	0	0	0	0	0	0	0	-0.0101442	0	0	0	-0.00149947	0	0	0	0	0	0	0	0	0	0	0	0	0	-0.00857634	0	0	0	0	0	0	0	0	0	-0.00794549	-0.0052969	-0.00924992	0	0	-0.00617476	-0.00471915	0	0
SIK1 (ENSG00000142178)	15	0	0	0	0	0	-0.0155705	-0.0477791	0	0	0	0	0	0	-0.0324919	-0.0253617	0	0	0	0	0	0	0	-0.0254524	0	0	0	0	0	0	0	0	0	-0.0302007	-0.00765774	0	0	0	0	0	0	0	0	0	0	0	0	0	0
RGS16 (ENSG00000143333)	15	0	0	0	0	0	0	0	0	0	0	0	0	0	0	0	0	-0.0375032	0	-0.0341435	0	0	0	0	0	0	0	0	0	0	0	0	-0.0571121	0	0	0	0	0	0	-0.0134566	0	0	0	0	-0.0450708	0	0	0	-0.0247429
GULP1 (ENSG00000144366)	15	0	0	0	0	0	0	0	0.029097	0	0	0	0	0	0	0	0	0	0	0	0	0	0.0145408	0	0	0	0	0	0.0143565	0	0	0	0	0.0174702	0	0	0.0348828	0	0	0	0	0	0	0	0	0	0	0	0
TAGLN (ENSG00000149591)	15	0	0	0	0	0	0	0	0.00121098	0	0	0	0	0	0	0	0	0	0	0	0.0134083	0	0.00245513	0	0	0	0	0	0	0	0	0	0	0	0	0	0	0	0.00504882	0	0	0.018784	0	0	0	0	0	0	0.00117517
FARP1 (ENSG00000152767)	15	0	0	0	0	0.0141301	0	0	0	0	0	0	0	0	0	0	0	0.0169016	0	0	0	0	0	0	0	0	0	0.0016651	0	0	0.0202179	0	0	0.0828019	0	0	0	0.0212355	0	0	0	0	0	0	0	0	0	0	0
GRAMD2B (ENSG00000155324)	15	0.0134542	0	0	0	0	0	0	0	0	0	0	0	0.0273354	0	0	0	0	0	0.00532582	0	0	0	0	0	0	0	0	0	0	0	0	0	0	0	0	0	0	0	0	0	0	0	0	0	0	0.0361457	0.0058901	0.0244844
GFI1 (ENSG00000162676)	15	-0.0216445	0	0	-0.062294	0	0	0	-0.053032	0	0	0	-0.0938844	0	0	0	0	0	0	0	0	0	0	0	0	0	0	0	0	0	0	0	0	0	-0.00987054	-0.0083738	-0.00711178	0	-0.0463959	0	0	-0.0184884	0	0	0	0	0	0	0
DUX4L50 (ENSG00000232815)	15	0	-0.0255564	0	0	0	0	-0.0939228	0	0	0	0	0	0	0	-0.00320529	0	-0.0237476	0	0	0	0	-0.00114519	0	0	0	0	0	0	0	0	0	0	0	0	0	0	0	0	0	0	0	0	0	0	0	0	0	-0.0142214
FAM27E3 (ENSG00000274026)	15	0	0	0	0	0	-0.0410666	0	0	0	0	-0.0110087	-0.159136	-0.0425654	0	0	0	0	0	0	0	-0.00325073	0	0	0	0	0	0	0	0	0	0	0	0	0	0	0	0	-0.0539505	-0.0448001	0	0	-0.0346801	0	0	-0.00531729	0	0	0
AL161431.1 (ENSG00000275216)	15	0	0	0	0	0	0	0	0	0	0	0.00908981	0	0	0	0	0	0	0	0	0	0	0	0	0	0	0	0	0.0243162	0	0	0	0	0	0	0	0	0	0	0	0	0	0	0	0	0	0	0.00648342	0.0339153
AC004079.5 (ENSG00000277694)	15	0	0	0.0264308	0	0	0	0	0	0	0	0	0.03482	0	0	0	0	0.0234806	0	0	0	0.010955	0	0.0056756	0	0	0	0	0	0	0	0	0	0	0	0	0	0	0	0	0	0	0	0	0	0	0.018942	0	0
MCUB (ENSG00000005059)	14	0	-0.0470073	0	0	0	0	0	0	0	0	0	0	0	0	0	0	0	0	0	0	0	0	0	0	0	0	-0.0306864	0	0	0	0	0	-0.0135071	0	0	0	-0.0433433	0	0	0	0	0	0	0	0	0	0	0
TRIB3 (ENSG00000101255)	14	0	0	0	0	-0.0425049	0	-0.0124574	0	0	0	0	0	0	0	-0.0327684	0	-0.0222315	0	0	0	-0.0013924	0	0	0	0	0	0	0	0	0	0	0	0	-0.0411585	0	0	0	0	0	0	0	0	0	0	0	0	0	0
CCL20 (ENSG00000115009)	14	0	0	0	0	0	0	0.023678	0	0	0	0	0	0	0	0	0	0.00709024	0	0	0	0	0	0	0	0.0203141	0	0	0	0	0	0	0	0.00968232	0.0372817	0	0	0	0	0.00369546	0	0	0	0	0	0	0.0176623	0	0
CHAC1 (ENSG00000128965)	14	0	0	0	0	0	0	-0.076824	0	0	-7.21812e-06	0	0	-0.00764944	0	0	0	0	0	0	0	0	0	0	0	0	0	0	0	0	0	0	0	-0.0653092	0	0	0	0	0	-0.0101776	0	0	0	0	0	0	0	0	-0.00661057
CTDSPL (ENSG00000144677)	14	0	0	0	0	0	0	0	0	0	0	0	0	0	0	0	0	0.006022	0.0302573	0	0	0	0	0	0.0131901	0	0.00890589	0	0	0	0	0	0	0.0182175	0	0.125577	0	0	0	0	0	0	0	0.00922908	0	0	0	0	0
SLC25A37 (ENSG00000147454)	14	0	0	0	0	-0.0612183	-0.0607525	0	0	0	0	0	0	0	0	0	0	0	0	0	0	0	0	0	0	0	0	0	0	0	-0.0248913	0	0	0	-0.0196364	0	0	0	0	0	0	0	0	0	0	-0.0436026	0	0	0
LACTB2 (ENSG00000147592)	14	0	0	0	0	0	0.00162964	0.00443651	0	0	0.00346351	0	0.0449546	0	0	0	0	0	0	0	0	0.0253183	0	0	0.0439481	0.00269242	0	0	0	0.0123949	0	0	0.0140802	0	0.043751	0	0	0	0	0	0	0	0	0	0	0	0	0	0
ENSG00000154537	14	-0.0352849	0	0	0	-0.0169008	0	0	0	0	0	0	0	0	0	0	0	0	0	0	0	-0.0175245	0	-0.011718	0	0	-0.0452878	0	-0.0190897	0	0	0	0	0	0	0	0	0	-0.0561637	-0.0697437	0	0	0	0	0	-0.0145189	-0.0577659	0	0
ACE (ENSG00000159640)	14	0	0	0.0463083	0	0	0	0	0	0	0	0	0.015692	0	0	0.018834	0	0.0499344	0	0	0	0	0	0	0	0	0.0137065	0	0	0	0	0	0	0	0	0	0	0	0	0	0	0	0	0	0	0	0	0	0
GAS6 (ENSG00000183087)	14	0.00324902	0.00833211	0	0	0	0.00925505	0	0	0	0	0	0.0125451	0	0	0	0	0	0	0	0	0	0	0	0	0	0	0	0.0116834	0	0	0.0186112	0	0	0.0021072	0	0	0	0	0	0	0	0.014342	0	0	0	0	0	0
AL627309.2 (ENSG00000239906)	14	0	0	-0.00794874	0	0	0	0	0	0	-0.00750435	-0.0139789	0	0	0	0	0	0	0	0	0	0	0	0	0	0	0	0	0	0	0	0	-0.00532075	0	0	0	0	0	0	-0.0694472	0	0	0	0	0	0	0	0	0
ZNF350 (ENSG00000256683)	14	0	0	0	0	0	0	0	0.0316282	0	0.0164304	0	0.0294297	0.0100267	0	0	0	0	0	0	0	0.0182721	0	0	0	0	0	0	0	0	0	0	0.037662	0.00294105	0.103721	0	0	0.0109641	0	0	0	0	0	0	0	0	0	0	0
PPP2R3A (ENSG00000073711)	13	0	0	0	0	0	0	0	0	0	0	0	0	0	0.111567	0	0	0	0	0	0.00715937	0	0	0	0	0	0	0.11012	0	0	0	0	0	0	0	0	0	0	0.00453412	0	0	0	0	0	0.00647102	0	0	0	0
TEAD2 (ENSG00000074219)	13	0	0	0.00174313	0	0	0	0	0	0	0	0.00381099	0	0	0	0	0	0.0151966	0	0	0.000318972	0	0	0	0	0	0	0.0676386	0	0	0	0	0	0	0	0	0.0496655	0	0	0	0	0.0221177	0	0	0	0	0	0	0
MMP15 (ENSG00000102996)	13	0.0245304	0	0	0	0.00227008	0	0	0	0	0	0	0	0	0	0	0	0	0	0	0	0	0	0	0	0	0.0234671	0	0	0	0	0	0	0	0	0	0	0	0	0.0293035	0	0	0	0	0	0	0	0.00688222	0
C3orf14 (ENSG00000114405)	13	0	0	0	0	0	0	0	0	0	0	0	0	0	0	0	0	0	0	0	0.000346488	0	0	0	0.0327931	0	0	0	0	0.0346192	0	0	0	0	0	0	0.0271435	0	0	0	0.0046389	0	0	0.000649628	0	0.0232354	0	0	0
RPS6KA1 (ENSG00000117676)	13	0	-0.0646969	0	0	0	-0.00245895	0	0	0	0	-0.000630134	0	0	0	0	0	0	0	0	-0.0516808	-0.00208696	0	0	0	0	0	0	0	0	0	0	0	0	0	0	0	0	0	0	0	0	0	-0.0422133	0	0	0	0	-0.0859663
FAM78A (ENSG00000126882)	13	0	0	0	0	0	0	0	-0.00234335	0	0	0	0	0	0	0	-0.0346068	0	0	0	0	0	-0.0652047	0	0	0	0	0	0	0	-0.00939008	0	0	0	0	0	0	0	0	0	-0.0509721	0	0	0	0	-0.089395	0	0	0
CYP1A1 (ENSG00000140465)	13	0	0	0	0	0	0	0.011922	0	0	0	0	0	0.00825934	0	0	0	0	0	0	0.000853772	0	0	0	0	0	0.0026228	0	0	0	0	0	0.00213556	0	0.000482048	0	0	0	0	0	0	0	0	0	0	0	0	0	0.0188131
MIRLET7BHG (ENSG00000197182)	13	0	0.0173746	0	0	0	0	0	0	0	0	0.0311051	0	0	0	0	0	0	0.010918	0	0	0.0662762	0	0	0	0	0	0	0	0	0	0	0	0	0	0	0	0	0	0	0	0	0	0	0.0127625	0	0	0	0
CYRIA (ENSG00000197872)	13	0	-0.00853351	0	0	0	0	0	0	0	0	0	0	0	-0.0688527	0	0	0	0	0	-0.0296909	0	0	0	-0.0691212	0	0	0	-0.0248287	0	0	0	0	0	0	0	0	0	0	0	0	0	-0.0250002	0	0	0	0	0	0
BEND3P1 (ENSG00000231345)	13	0	0	0	0	0	0	-0.0274199	0	0	0	0	-0.0139081	0	0	0	0	0	0	0	0	0	0	0	0	0	0	0	0	0	0	0	-0.0754468	-0.0762229	-0.00555022	0	0	0	-0.0189157	0	0	0	0	0	0	0	0	0	-0.00872567
PRKCQ-AS1 (ENSG00000237943)	13	0	0	0	0	0	0	0	0	0	0	0	0	0	0	0	0	-0.025114	0	0	0	0	0	0	0	0	-0.00520011	0	0	0	0	0	0	-0.000904308	0	0	0	-0.00915678	0	0	0	0	0	0	0	-0.0315052	0	-0.00892538	-0.0216054
AC005786.3 (ENSG00000267436)	13	0	0	0	0	0	0	0.0310211	0.0639993	0	0	0	0	0	0	0	0	0.0291094	0	0	0	0.0488247	0	0	0	0	0	0	0	0	0	0	0	0	0	0	0	0	0	0	0	0	0	0	0	0	0	0	0
MYOM2 (ENSG00000036448)	12	-0.00467346	0	0	0	0	0	0	0	0	0	0	0	0	-0.0175978	0	0	0	0	0	0	0	0	0	0	0	-0.0119818	-0.0777966	-0.00325243	0	0	0	0	0	0	0	0	0	-0.0106202	0	0	0	0	0	0	0	0	0	0
MTHFD2 (ENSG00000065911)	12	-0.00966414	0	0	0	-0.0623873	0	0	0	0	0	0	0	0	0	0	0	0	0	0	0	-0.0598291	0	0	0	0	0	-0.0241943	-0.00583972	0	0	-0.0296584	0	0	0	0	0	0	0	0	0	-0.00356653	0	0	0	0	0	0	0
CA2 (ENSG00000104267)	12	0	0	0	0	0	-0.00619137	-0.0297477	0	0	0	-0.00610877	0	0	0	0	0	0	0	0	-0.0196944	0	0	0	-0.000748952	0	0	0	0	0	0	0	0	0	-0.00846607	0	0	0	0	0	0	0	-0.0384615	0	0	0	-0.060363	0	0
KIF21B (ENSG00000116852)	12	0	0	0	0	0	0	0	-0.0017906	-0.014357	0	0	0	0	0	0	0	0	0	0	-0.0326714	0	0	0	0	0	0	0	0	0	-0.0362363	0	0	0	0	0	0	0	0	0	0	0	0	0	0	0	0	0	0
CD70 (ENSG00000125726)	12	0	0	0	0	0	0	0	0	0	0	-0.0303917	0	0	0	0	0	0	0	0	0	0	0	0	0	0	0	0	0	0	0	0	0	0	0	0	0	0	0	0	0	0	0	0	0	0	0	0	0
SLC27A2 (ENSG00000140284)	12	0	0	0	0	0	0	0	0	0	0	0	0	0	0	-0.0203463	0	-0.0153016	0	0	0	-0.0363587	0	0	-0.0371929	0	0	0	-0.0252056	0	0	0	0	0	0	0	0	0	0	0	0	0	-0.00929881	0	0	0	0	0	0
CDCA7 (ENSG00000144354)	12	0	0	0	-0.00478592	-0.0894202	-0.0142624	-0.0384265	0	0	-0.00130205	0	0	0	0	0	0	0	-0.0427392	0	0	0	0	0	0	0	0	0	0	0	0	0	0	0	0	0	0	-0.05084	0	0	0	0	0	0	0	-0.0203302	0	0	0
TENT5B (ENSG00000158246)	12	0	0	0	0	0.0587808	0	0	0.0103262	0	0	0	0	0	0	0.00227373	0	0	0	0	0	0.0141498	0	0	0	0	0	0.0221352	0	0	0	0	0	0	0	0	0	0	0	0	0	0	0	0	0.0139034	0.0627349	0	0	0
CIART (ENSG00000159208)	12	0	0	0	0	0	0.0291028	0.078593	0	0	0	0	0	0	0	0	0	0	0	0.00581509	0	0	0	0	0	0	0	0.0154518	0	0	0	0	0.0585631	0	0	0	0	0	0	0	0	0	0.00258278	0	0.0272595	0	0	0	0
TERT (ENSG00000164362)	12	0	-0.00910776	0	-0.0122771	0	-0.0335853	0	0	0	0	0	0	0	0	0	0	0	0	0	-0.017988	0	0	-0.0105595	0	0	-0.0193753	0	0	0	0	0	0	0	0	0	-0.0137371	0	0	0	0	0	0	0	0	0	-0.0969093	0	0
H2BC4 (ENSG00000180596)	12	0	0	0	0	0	0	0	0	0	0	0	0	0	0.0072669	0	0	0	0	0.0169518	0	0	0	0	0	0	0.0280225	0	0	0	0	0	0	0	0	0.0434381	0	0	0	0	0	0	0	0	0.0225198	0	0	0	0
MIR22HG (ENSG00000186594)	12	0	0	0	0	0	0	0	0	0	0	0	0	0	0	0	0	0	0	0	0	0	0	0	0	0	0	0	0.0390982	0	0	0	0	0.0071028	0	0	0	0.0774242	0	0	0	0.124012	0	0	0	0.0991066	0	0.135823	0
ZNF626 (ENSG00000188171)	12	0	0	0	0	0	0.00503278	0	0	0	0	0.00940806	0	0	0	0	0	0	0	0	0	0	0	0.0249568	0	0	0	0.00723651	0	0	0	0	0.00488647	0	0	0	0	0	0	0.00524013	0	0	0	0	0	0	0	0	0
LINC01410 (ENSG00000238113)	12	0	0	0	0	0	0	0	0	0	-0.0195648	0	0	0	0	0	0	0	0	0	0	-0.00984436	-0.030006	0	0	0	0	0	-0.0251564	0	0	0	0	0	-0.0287176	0	0	0	0	0	0	0	0	0	0	0	0	0	0
AC020909.3 (ENSG00000268854)	12	0	0	0	0	0	0	0	0	0	0	0	0	0	0	0.0092057	0	0	0	0	0.0134874	0	0	0	0	0	0	0.00845981	0	0.00950649	0	0	0	0.0172519	0	0	0	0	0	0	0	0	0	0	0	0	0	0	0
CD9 (ENSG00000010278)	11	0	0	0	0	0	0	0	0	0	0.0136912	0	0	0.0211111	0	0	0	0	0	0	0	0	0	0.000545567	0	0.000545299	0	0	0	0	0	0	0	0	0	0.00392393	0	0	0	0.0136727	0	0	0	0	0	0	0	0	0
GNA15 (ENSG00000060558)	11	0	0	0	0	0	0	0	0	0	0	0	0	0	0	0	0	0	0	-0.00711779	0	0	0	0	-0.0299284	0	0	0	-0.0219786	0	0	0	0	0	-8.82715e-05	0	0	0	0	0	0	-0.0155744	0	0	-0.0295333	0	0	0	0
KLF6 (ENSG00000067082)	11	0	0	0	0	0.0234627	0	0	0.0375836	0	0	0	0	0	0	0.0185722	0	0	0.0579946	0	0	0	0	0	0.0138228	0	0	0	0	0	0.025671	0	0	0	0	0	0	0	0	0	0	0	0	0	0	0	0	0	0
SLC46A1 (ENSG00000076351)	11	0	0	0	0	0	0	0.0202288	0	0	0	0	0	0	0.0399409	0	0	0	0	0	0.0326095	0	0	0.00254166	0	0	0	0	0	0	0	0	0	0	0.0353519	0	0	0	0	0	0	0	0	0	0	0	0	0	0
TBL1X (ENSG00000101849)	11	0	0	0	0	0	0	0	0	0	0	0	0	0	0	0	0	0	0	0	0	0	0	0	0	0	0	0	-0.023197	0	-0.00309193	0	0	0	0	0	0	0	0	0	0	-0.0678045	0	0	0	0	0	0	0
NPDC1 (ENSG00000107281)	11	0	0	0	0	0	0.000775944	0	0	0	0	0	0	0	0	0	0	0	0	0	0	0	0	0	0	0	0	0	0	0	0	0	0	0	0.00952343	0	0	0	0	0	0	0	0.0235494	0	0	0	0	0	0
CCND1 (ENSG00000110092)	11	0	0	0	0	0	0	0.042081	0	0	0	0.0080378	0	0	0	0	0	0	0	0	0	0	0	0	0	0.0532929	0	0	0	0	0	0	0	0.0128199	0	0	0	0	0.0441497	0	0	0	0	0	0	0	0.00685263	0	0
CDK2AP1 (ENSG00000111328)	11	0	0	0.0381387	0	0	0	0.0409508	0	0	0	0	0	0	0	0	0	0	0.0721424	0	0	0	0	0.00554712	0	0	0	0	0	0	0	0.0114321	0	0	0	0	0.04078	0	0	0	0	0	0	0	0	0	0	0	0
ARHGEF6 (ENSG00000129675)	11	-0.00303372	0	0	0	0	0	-0.0226437	0	0	0	0	0	0	-0.00606261	0	-0.0599779	0	0	0	0	0	-0.0128119	0	0	0	0	0	0	0	-0.0605188	0	0	0	0	0	0	0	0	0	0	0	0	0	-0.0129867	0	0	0	0
SDSL (ENSG00000139410)	11	0	0	0	0	0	0.00848597	0	0	0	0	0	0	0	0	0	0	0.04611	0	0	0	0	0	0	0	0	0	0	0	0	0	0	0.0154876	0	0	0	0	0	0	0	0	0	0	0	0.0124543	0	0	0	0
HOXB2 (ENSG00000173917)	11	0	0	0.0156859	0	0.014268	0	0.00056787	0	0.00391187	0	0	0	0	0	0	0	0	0	0	0.00868776	0	0	0	0	0	0	0	0	0	0	0	0	0	0	0	0	0	0.00849297	0	0	0	0	0	0	0	0	0	0
CAVIN1 (ENSG00000177469)	11	0	0	0.00634318	0.027199	0	0	0	0	0	0	0	0	0	0	0	0	0	0	0	0	0	0	0	0	0	0	0	0	0	0	0	0	0.047451	0.021628	0	0	0	0	0	0	0	0	0	0	0	0	0	0
DTX3 (ENSG00000178498)	11	0	0	0	0.0117699	0	0	0	0	0.00521683	0	0	0	0	0	0	0	0	0	0	0	0.00503018	0	0.0163129	0	0.016751	0	0	0	0.00558557	0	0	0	0	0.0191616	0	0	0	0	0	0	0	0	0	0	0	0.000323803	0	0
TCEAL3 (ENSG00000196507)	11	0.0296759	0	0.0204567	0	0	0	0	0	0	0	0	0	0	0	0	0	0	0	0	0	0	0	0.0031014	0	0	0	0	0	0.0261326	0	0	0	0	0.0333137	0	0	0	0	0	0	0.00680526	0	0	0	0	0.077647	0	0
SNORA23 (ENSG00000201998)	11	0	0	0.0462948	0	0	0.0215381	0.0876197	0	0	0	0	0	0	0	0.0913101	0	0.046449	0	0	0	0	0	0	0	0	0	0	0	0.0356323	0	0	0	0	0	0	0	0	0	0.0153645	0	0	0	0	0.0893659	0	0	0	0
PSMC1P5 (ENSG00000250273)	11	0	0	0	0	0	0	0	0	0	0	0	0	0	0	0	0	0.0146951	0	0	0	0	0	0	0	0.00620913	0	0	0	0	0	0	0.0736075	0	0	0	0	0	0	0	0	0	0	0	0	0	0	0	0
AC037198.2 (ENSG00000278621)	11	0	0.00619166	0	0	0	0	0	0	0.0517821	0	0	0.0401911	0.00368807	0	0	0	0	0	0.0143545	0	0	0	0	0	0.0380214	0	0	0	0	0	0.00812761	0	0	0	0	0	0	0	0	0	0	0	0	0	0	0	0	0
WAS (ENSG00000015285)	10	0	0	0	0	0	0	0	-0.0796031	0	-0.0402133	0	0	0	0	0	0	0	0	0	0	0	0	0	0	0	0	0	0	0	0	-0.0287801	0	0	0	0	0	0	0	0	-0.0310346	0	0	-0.0455994	0	0	0	0	0
SAMD4A (ENSG00000020577)	10	0	0	0.0890832	0	0	0	0	0	0	0	0	0	0	0	0	0	0	0	0	0	0	0	0	0.0127347	0	0	0	0	0	0	0	0	0	0.00263019	0	0	0	0	0	0	0	0	0	0	0	0	0	0
SH2D2A (ENSG00000027869)	10	0	0	0	0	-0.021558	0	0	0	0	0	0	0	0	0	0	0	-0.0122598	0	0	-0.00103602	0	0	0	0	0	0	-0.00873861	-0.0279841	0	0	0	0	0	0	0	0	0	0	0	0	0	0	-0.0129474	-0.0191579	0	0	0	0
AKR1B1 (ENSG00000085662)	10	0	0	-0.00499705	0	-0.00938741	0	0	0	0	0	0	0	0	0	0	0	0	0	0	0	0	0	0	-0.000291301	0	0	0	0	0	0	0	0	0	0	0	0	0	0	0	0	0	0	0	0	0	0	0	0
KDELR3 (ENSG00000100196)	10	0	0	0.011995	0.0876355	0	0.0535816	0	0	0	0	0	0	0	0	0	0	0	0	0	0	0	0	0	0	0	0	0	0	0.0593306	0	0.000872863	0	0	0	0.00245524	0	0	0	0	0	0	0	0	0	0	0	0	0
DUSP3 (ENSG00000108861)	10	0	0.124935	0	0	0	0	0	0	0	0	0.0274264	0	0	0	0	0	0	0	0	0.0172883	0	0	0	0	0	0	0	0	0	0	0	0	0	0.0453513	0	0	0	0	0	0	0	0	0	0	0	0	0	0.095154
TNS2 (ENSG00000111077)	10	0.0272022	0	0	0	0	0	0	0	0	0	0.0135972	0	0	0	0	0	0	0	0	0	0	0	0	0	0	0	0	0.0168407	0	0	0	0	0	0.00919606	0	0	0	0	0	0	0	0.0315272	0.0164107	0	0	0	0	0.00244412
NPR3 (ENSG00000113389)	10	0	0	0.0206365	0	0.00778839	0	0	0	0	0.0242	0	0	0	0	0	0	0.0231012	0	0	0	0.0235728	0.00534523	0	0	0	0	0	0	0	0	0	0	0	0	0	0	0	0	0	0	0	0	0	0	0	0	0	0
IGFBP5 (ENSG00000115461)	10	0	0.0295854	0	0	0	0	0	0.00646552	0	0	0	0	0	0	0	0	0	0	0	0	0	0	0	0	0	0	0	0	0	0	0	0.0235314	0	0	0	0	0	0	0.0174976	0	0	0	0	0	0	0	0	0
CNN3 (ENSG00000117519)	10	0	0	0	0	0	0	0	0	0.0444293	0	0	0	0	0	0	0	0	0	0	0	0	0	0	0	0	0	0.0111176	0	0	0.013158	0	0	0	0	0	0	0	0	0.0236496	0	0	0	0	0	0	0	0	0
BATF3 (ENSG00000123685)	10	0	0	0	0	0	0	0	0	-0.0145965	0	0	0	0	0	0	0	0	0	0	0	0	-0.00282115	0	0	0	0	0	0	0	0	-0.034727	0	0	0	0	-0.0374607	0	0	0	0	0	0	0	0	0	0	0	0
IL6ST (ENSG00000134352)	10	0	0.0516989	0	0	0.044872	0.0181513	0	0	0	0	0	0	0	0	0	0	0	0	0	0	0	0	0	0	0	0	0.0730514	0.0491381	0	0	0	0	0	0	0	0	0	0	0	0	0	0	0	0	0	0	0	0
PSAT1 (ENSG00000135069)	10	0	0	0	0	0	0	0	0	-0.0495068	0	0	0	0	0	0	0	0	0	0	-0.0271169	0	0	-0.0508441	-0.0151736	0	0	0	0	0	0	0	0	0	0	0	0	0	0	0	0	0	0	0	-0.0302865	0	0	0	0
PRSS23 (ENSG00000150687)	10	0	0.0477614	0	0	0	0.00648366	0	0	0	0	0.0402226	0	0	0	0	0	0	0.0113457	0	0	0	0	0	0	0	0	0	0	0	0	0	0	0	0	0	0	0	0	0	0	0	0	0	0	0	0	0	0
DAB2 (ENSG00000153071)	10	0	0	0.0158826	0	0	0	0	0	0	0	0	0.0325571	0	0	0	0.00442246	0	0	0	0	0	0	0	0	0	0	0	0	0	0	0	0	0	0	0	0	0	0.00110497	0	0	0	0	0	0	0	0.00726306	0	0
ANKLE1 (ENSG00000160117)	10	0	0	0	0	0	0	0	-0.0550401	0	0	0	0	0	0	0	0	0	0	0	0	0	0	0	0	0	0	0	0	0	-0.066142	0	0	0	0	0	0	0	0	0	0	0	-0.0107683	-0.0037401	0	0	0	0	0
DMKN (ENSG00000161249)	10	0	0	0.0247509	0.0111723	0	0.0120557	0.013502	0	0	0	0	0.00311934	0	0	0	0	0	0	0	0	0	0	0	0	0	0	0	0	0	0	0	0	0	0	0	0	0	0	0	0	0	0	0	0.0043199	0	0	0	0
ASMTL (ENSG00000169093)	10	0	0	0	0	0	0	0	0	0	0	0	0	0	0	0	0	0	0	0	0	0	0	0	-0.0357873	0	0	0	0	0	0	0	0	-0.0025853	0	0	0	0	0	0	0	0	0	-0.0131204	0	0	0	0	0
LAMB2 (ENSG00000172037)	10	0	0	0	0	0.0736312	0	0	0	0	0.00308791	0	0	0	0	0	0	0	0.0385169	0.0123334	0	0	0	0	0	0	0.0554422	0	0	0	0	0	0	0	0	0	0	0	0	0	0	0	0	0	0	0	0	0	0
FAM131A (ENSG00000175182)	10	0	0	0.0125561	0	0.0494477	0	0	0	0	0	0	0	0	0	0	0	0	0	0	0	0	0	0.0382189	0	0	0	0.0576415	0	0	0	0	0	0	0	0	0	0	0	0	0	0.0250789	0.000150895	0	0	0	0.0135918	0	0
ANG (ENSG00000214274)	10	0	0	0.101588	0	0	0	0	0	0	0	0	0.0339688	5.18317e-06	0	0	0	0	0	0	0.0352893	0	0	0	0	0	0	0	0	0	0.00922518	0	0	0	0	0	0	0	0	0	0	0.0142775	0.0120854	0	0	0	0	0.0555643	0
SVIL-AS1 (ENSG00000224597)	10	0	0	0.0563034	0	0	0	0	0	0	0	0	0	0	0.0621081	0.00344721	0	0	0	0	0	0	0	0	0.00756979	0	0	0	0	0	0	0	0	0	0	0	0	0	0	0	0	0	0	0	0	0	0.0130153	0	0
AC099329.1 (ENSG00000235288)	10	0.000952927	0	0	0	0	0	0	0	0	0	0	0.0243699	0	0.0055178	0.0136776	0	0	0	0	0	0	0	0	0	0	0	0	0	0	0	0	0.0141591	0	0	0	0	0	0	0.0259421	0	0	0	0	0	0	0	0	0
BAIAP2L1 (ENSG00000006453)	9	0.0425092	0	0	0	0	0	0	0	0	0	0	0	0	0	0	0	0	0	0	0	0	0	0	0	0	0	0	0	0	0	0.11541	0	0	0	0.0154619	0	0	0.067366	0	0	0	0	0	0	0	0	0	0
VCL (ENSG00000035403)	9	0	0	0	0	0	0	0	0	0	0	0.0274192	0	0	0	0.0749258	0	0	0	0.045328	0	0	0	0	0	0	0	0	0	0	0	0	0.0416438	0	0	0	0	0	0	0	0	0	0	0	0	0	0	0	0
PIM2 (ENSG00000102096)	9	0	0	0	0	0	0	-0.0288734	0	0	0	0	0	-0.00608803	0	0	0	-0.0870382	0	0	0	0	0	0	0	0	0	0	0	0	0	0	0	0	0	0	0	0	-0.0394926	0	0	0	0	-0.00178219	0	0	0	0	0
CRYAB (ENSG00000109846)	9	0	0	0	0	0	0	0.00322374	0.0190334	0	0	0	0.000107807	0	0	0.00550102	0.0035729	0	0	0	0	0	0	0	0	0	0	0	0	0	0	0	0	0	0	0	0	0	0.0217167	0	0	0	0	0	0	0	0	0	0
PTK2B (ENSG00000120899)	9	0	0	0	0	0	0	0	0	0	0	-0.000658952	0	0	0	0	-0.0126134	0	0	-0.000468958	0	0	0	0	0	0	0	0	0	0	0	0	0	0	0	0	0	0	0	0	0	0	0	0	-0.0208487	0	-0.018769	0	0
SDC4 (ENSG00000124145)	9	0	0	0	0	0	0	0	0	0	0	0	0	0	0	0	0	0	0	0	0	0	0	0	0	0.000509026	0	0	0	0	0	0	0	0	0	0	0	0	0	0	0	0	0	0	0	0	0	0	0.0182234
ZNF141 (ENSG00000131127)	9	0	0	0	0	0	0.0300433	0.0299505	0	0.00718689	0	0	0	0.0243996	0	0	0	0	0	0	0.0625435	0	0	0	0	0	0	0.0319887	0	0	0	0	0	0.0132369	0	0	0	0	0	0	0	0	0	0	0	0	0	0	0
DOCK2 (ENSG00000134516)	9	0	0	0	0	0	0	0	0	0	0	0	0	-0.0240621	0	0	0	0	0	0	0	-0.0195798	0	0	0	0	0	0	0	0	-0.0239895	0	0	0	0	0	0	0	0	0	0	0	0	-0.0142408	0	0	0	0	0
TCF7L1 (ENSG00000152284)	9	0	0	0.000348055	0	0	0	0.0188724	0	0	0	0	0	0	0.0366078	0	0	0	0	0	0	0	0	0	0	0	0	0	0	0	0	0	0	0	0	0	0	0	0	0	0	0	0	0.0192748	0	0	0	0	0
PITPNC1 (ENSG00000154217)	9	0	0	0	0	0	0	0	0	0	0	-0.0175793	0	0	0	0	0	-0.00592413	0	0	0	0	-0.0352886	0	0	0	0	0	0	0	0	0	0	0	0	0	0	0	0	0	0	0	0	0	0	0	0	0	0
ELMO1 (ENSG00000155849)	9	-0.0487698	0	0	0	0	-0.0113129	-0.0533195	0	-0.0504568	0	0	0	0	0	0	0	0	0	0	0	0	-0.024139	-0.0180647	0	0	0	0	0	0	-0.0517047	0	0	0	0	0	0	0	0	0	0	0	0	0	0	0	0	0	0
PCDH1 (ENSG00000156453)	9	0.00627818	0	0	0	0	0	0	0	0.0335799	0	0	0	0	0	0	0	0	0	0	0.0239439	0	0	0	0	0.0174864	0	0	0	0	0	0	0	0	0	0	0	0	0	0	0	0	0	0	0	0	0	0	0
CORO6 (ENSG00000167549)	9	-0.0124588	0	-0.00605446	0	0	0	0	0	0	0	0	0	0	0	0	0	0	0	0	0	0	0	0	0	0	0	-0.0583529	0	0	0	0	0	0	0	0	0	0	-0.0595285	0	0	0	0	0	0	0	0	0	0
GLDC (ENSG00000178445)	9	0	0	0	0	0	0	-0.0025277	0	0	0	0	0	0	0	0	0	-0.000790543	0	0	0	0	0	0	0	0	-0.00782096	-0.0340659	0	0	0	0	0	0	0	0	0	0	-0.0216539	-0.00171415	0	0	0	0	0	0	-0.0141046	0	0
DGCR6 (ENSG00000183628)	9	0	0	0.025763	0	0	0	0	0	0	0	0	0	0	0	0.0431407	0	0	0	0	0	0	0	0	0	0	0	0.00279427	0	0	0	0	0	0	0	0	0	0.0103888	0	0	0	0	0.0587651	0	0	0	0.0280767	0	0
DUSP8 (ENSG00000184545)	9	0	0	0	0	0	0	0	0	0	0	0	0	0	0	0	0	0	0	0.000694381	0	0	0.00244435	0	0	0	0	0	0	0.0200324	0	0	0	0	0.0106086	0	0	0	0.0345395	0	0	0	0	0	0	0	0.000888035	0	0
RINL (ENSG00000187994)	9	0	0	-0.0505037	0	0	0	0	0	0	0	-0.0250474	0	0	0	0	0	0	-0.0434221	0	0	0	0	0	-0.01716	0	0	0	0	0	0	0	-0.0189542	0	0	0	0	0	0	0	0	0	0	0	0	0	0	0	0
ARID5A (ENSG00000196843)	9	0	0	0	0	0	0	0	0	0	0	0	0	0	-0.0572405	0	0	0	0	0	0	0	0	0	-0.0619771	0	0	0	0	0	0	0	0	0	0	0	0	0	0	0	0	0	0	0	0	0	0	0	0
LINC01291 (ENSG00000204792)	9	0	0	0	0	0	0	0	0	0	0	0.0519374	0	0	0	0.112655	0	0	0.00185098	0	0	0	0	0	0	0	0	0	0	0	0	0	0	0	0	0	0	0	0	0	0	0	0.0149168	0	0	0	0	0	0
HBA1 (ENSG00000206172)	9	0	0	0	0	0	0	0	0	0	0	0	0	0	0	0	0	0	0	0	0	0	0	0	0	-0.0556844	0	0	-0.0167273	0	0	0	0	-0.0238754	0	0	-0.0459478	0	0	0	0	0	0	0	0	0	0	0	-0.00997695
SNORA57 (ENSG00000206597)	9	0	0	0	0	0	-0.0065449	0	0	0	0	0	0	0	0	-0.0163609	0	0	0	0	0	0	0	0	0	0	0	0	0	0	0	0	0	0	0	0	-0.00269525	0	0	0	0	0	0	0	-0.00452206	0	-0.0498229	0	0
AC087632.2 (ENSG00000259316)	9	0	0	0	0	-0.0364159	0	0	-0.0177252	0	0	0	-0.0197132	0	0	0	0	0	-0.0208662	0	0	0	0	0	0	-0.030475	0	0	0	0	0	0	0	0	0	0	0	0	-0.0218804	0	0	-0.00736625	0	0	0	0	0	0	0
AC005943.1 (ENSG00000267059)	9	0.0118789	0	0.0115402	0	0	0	0	0	0	0	0	0	0	0	0	0	0	0	0	0	0	0	0	0	0	0	0	0	0	0	0	0	0	0	0	0	0	0	0	0	0	0	0	0	0	0	0.00146957	0
FP565260.1 (ENSG00000275464)	9	0	0	0	0	0	0	0	0	0	0	0	0	0	0	0	0	0	0	0	-0.00811824	0	0	0	0	0	0	0	0	0	0	0	-0.0470252	0	0	0	0	0	0	0	0	0	0	0	0	0	0	0	0
MGST1 (ENSG00000008394)	8	0	0	0	0	0	0	0.0393229	0	0	0	0	0.0146777	0	0	0	0	0	0	0	0	0	0	0	0	0	0	0	0	0	0	0	8.5573e-05	0	0	0	0	0	0	0	0.00525894	0	0	0.00539812	0	0	0	0	0
RASGRP2 (ENSG00000068831)	8	0	0	0	0	0	0	0	-0.0247837	0	0	0	0	0	0	0	0	0	0	0	-0.0225775	0	0	0	-0.0237478	0	0	0	0	0	0	0	0	0	0	0	0	0	0	0	0	0	0	0	0	0	0	0	0
APLP2 (ENSG00000084234)	8	0	0	0	0	0	0	0	0	0	0	0	0.0784028	0	0	0	0	0	0	0	0.00730779	0	0	0	0	0	0	0	0	0	0	0	0	0	0	0	0	0.0177851	0	0	0	0	0.0339199	0	0	0.036838	0	0	0
GNA11 (ENSG00000088256)	8	0	0	0	0	0	0.0479625	0	0	0	0	0	0	0	0	0	0	0	0	0	0	0	0	0	0	0	0	0	0	0	0	0	0	0	0	0	0	0	0	0	0.075945	0	0	0	0	0.0388783	0.112095	0	0.00688551
FLT3LG (ENSG00000090554)	8	0	0	0	0	0	0	-0.0105503	0	0	0	0	0	-0.0216676	0	0	0	0	0	0	0	0	0	0	0	0	-0.0786846	0	0	0	0	0	0	0	0	0	0	0	0	0	0	0	0	0	0	0	0	0	0
SAMHD1 (ENSG00000101347)	8	0	0	0	0	0	0	0	0	0	0	0	-0.0677762	0	0	0	0	0	-0.0192722	0	0	0	0	-0.00887439	0	0	0	0	0	0	0	0	0	0	0	0	0	0	0	0	0	0	-0.0241394	0	0	0	0	0	0
SQLE (ENSG00000104549)	8	0	0	0	0	0	0	0	0	0.0064841	0	0	0.109735	0	0	0	0	0	0	0	0	0	0	0	0	0	0	0	0	0	0	0	0	0	0	0	0	0	0	0	0	0	0	0	0.00088616	0	0.0227686	0	0
LDHB (ENSG00000111716)	8	0	0	0	0	0	0	0	0	0	0	0	0	0	0	0	0	-0.0229791	0	0	0	0	0	0	0	0	0	0	0	0	0	0	0	0	0	0	0	0	0	0	0	-0.002894	0	0	0	0	0	0	0
TP53I3 (ENSG00000115129)	8	0	0	0	0	0	0	0	0	0	0	0	0	0	0	0	0	0	0	0	0	0	0	0	0.0137666	0	0	0	0.00890545	0	0	0	0	0	0	0	0	0	0	0	0	0	0	0	0	0	0	0	0
DHCR24 (ENSG00000116133)	8	0	0	0	0	0	0	0	0	0	0	0	0	0	0	0	0	0	0	0	0	0.00622393	0	0	0	0	0	6.40214e-05	0	0	0	0	0	0	0	0	0	0	0	0	0	0	0	0	0.00852943	0	0	0	0
RALGPS2 (ENSG00000116191)	8	0	0	0.0180763	0	0	0	0	0	0	0	0.00179473	0	0	0	0	0.0171882	0	0	0	0	0	0	0.00520324	0	0	0	0	0	0	0	0.0014945	0	0	0	0	0	0	0	0	0	0	0	0	0	0.0371571	0.0254307	0	0
LRFN1 (ENSG00000128011)	8	0	0	0	0	0	0	0	0	-0.0172644	0	0	0	0	0	0	0	0	0	0	0	0	0	0	0	0	0	0	0	0	-0.040219	0	0	0	0	0	0	0	0	-0.0173477	0	0	0	0	0	0	0	0	0
FCHO1 (ENSG00000130475)	8	0	-0.0167583	0	0	0	0	0	0	0	0	0	0	-0.00236949	0	-0.0189993	0	0	0	0	0	0	0	0	0	0	0	0	0	0	0	0	0	0	0	0	0	0	0	0	0	0	0	0	0	0	0	0	0
TCEAL4 (ENSG00000133142)	8	0	0	0	0.0636385	0	0	0	0	0.00832242	0	0	0	0	0	0	0	0	0	0	0	0	0	0	0	0	0	0	0	0	0	0	0	0	0	0	0.0145219	0	0	0	0	0	0	0	0	0	0	0	0
RCBTB2 (ENSG00000136161)	8	-0.0162541	0	-0.0135476	0	0	0	0	0	0	0	0	0	0	0	0	0	0	0	0	0	0	0	0	0	0	0	0	0	0	0	0	0	0	0	0	0	0	0	0	0	-0.0280069	-0.0183167	0	0	0	0	0	-0.00120353
TUBB2A (ENSG00000137267)	8	0	0	0	0	0	0	0	0	0	0	0	0	0	0	0	0	0	0	0	0	0	0	0	0	0	0	0	0	0	0	0	0	0.0125027	0.00667154	0	0	0	0.029784	0	0	0	0	0	0	0	0	0	0
SKAP1 (ENSG00000141293)	8	0	0	0	0	0	0	0.00251566	0	0	0	0.0014548	0.0430881	0	0	0.0187225	0	0	0	0	0	0	0	0	0	0	0	0	0	0	0	0	0	0	0	0	0	0	0	0	0	0	0	0	0	0	0	0	0
H4C8 (ENSG00000158406)	8	0.000854522	0	0	0	0	0	0	0	0	0	0	0	0	0	0	0	0	0	0	0	0	0	0	0.0248709	0	0	0	0.00955031	0	0	0	0	0	0	0	0.0130784	0	0	0.0269839	0	0	0	0	0	0	0	0	0
ZNF714 (ENSG00000160352)	8	0	0	0	0	0	0	0.0204262	0	0	0	0	0	0	0	0	0	0	0	0	0	0	0	0.0231949	0	0	0	0	0	0	0	0	0	0	0	0	0	0	0	0	0	0	0	0	0.0292215	0	0	0	0
PPIC (ENSG00000168938)	8	0	0	0	0	0	0	0	0	0	0	0	0	0	0	0	0	0	0	0	0	0	0	0	0	0	0	0	0	0	0	0	0	0	0	0	0	0	0	0	0.0408788	0	0	0	0	0	0	0	0
SOX7 (ENSG00000171056)	8	0	0	0	0	0	0	0	-0.0050906	0	0	0	-0.000863168	0	0	0	0	0	0	0	0	0	0	0	0	0	0	0	0	0	0	0	-0.0120418	0	0	0	0	0	-0.024161	0	0	0	0	0	0	0	0	0	-0.0589724
RAPH1 (ENSG00000173166)	8	0	0	0	0	0	0	0	0	0	0	0	0	0	0	0	0	0	0	0	0	0	0	0	0	0	0	0	0	0.0021358	0	0.0194531	0	0	0	0	0	0	0	0	0	0	0	0	0.00588743	0	0	0	0
MTLN (ENSG00000175701)	8	0	0.0127811	0	0	0	0	0	0	0	0	0	0.0240994	0	0	0	0	0	0	0	0	0	0	0	0	0	0	0	0	0	0	0	0	0	0	0	0	0	0	0	0	0	0	0	0	0	0	0	0
PJA1 (ENSG00000181191)	8	0	0	0	0	0	0	-0.0346543	0	0	0	0	-0.0728531	0	0	0	0	0	0	0	0	0	0	-0.0171895	0	0	0	0	0	0	0	0	0	0	0	0	0	0	0	-0.0113127	0	0	0	0	0	0	0	0	0
TRPV2 (ENSG00000187688)	8	0	0	0	0	0	0	0	0	0	0	0	0	0	0	0	-0.0168899	0	0	0	0	0	0	-0.0131586	0	0	0	-0.0345634	0	0	0	0	0	0	-0.00143879	0	0	0	0	0	0	0	0	0	0	0	0	0	0
CERKL (ENSG00000188452)	8	0	0	0	0	0	0	0	0	-0.0203426	0	0	0	0	-0.00636502	0	0	0	0	0	0	0	0	0	0	0	0	0	0	0	0	0	0	0	0	0	0	0	0	0	0	0	-0.0103993	0	0	0	0	0	0
SYCP2 (ENSG00000196074)	8	0	0.00173444	0	0	0	0	0	0	0	0	0	0	0	0	0	0	0	0	0	0	0	0	0	0	0	0	0	0	0	0.0187937	0	0	0	0	0	0	0	0	0	0	0	0	0	0	0	0	0	0.0111651
ADA (ENSG00000196839)	8	0	-0.0101883	0	0	0	0	0	0	0	0	0	0	0	0	0	0	0	0	-0.00182214	0	0	0	0	-0.0232395	0	0	0	0	0	0	0	0	0	0	0	0	0	0	0	0	-0.0287354	0	0	0	0	0	0	0
GLMP (ENSG00000198715)	8	0	0	0	0	0	0	0	0	0	0	0	0	0	0	0	0	0	0	0	0	0.0151572	0	0.00768548	0	0	0	0	0	0	0	0	0	0	0	0	0	0	0	0	0	0	0	0	0	0	0	0	0
ANKRD13B (ENSG00000198720)	8	0	0	0	0	0	0	0	0	0	0	0	0	0	-0.125508	0	0	-0.0693337	0	0	0	0	0	0	0	0	0	0	0	0	0	0	-0.0150458	0	0	0	-0.025863	0	0	0	0	0	0	0	0	0	0	0	0
RTL8B (ENSG00000212747)	8	0	0	0	0	0	0	0	0	0	0	0	0	0.0581904	0	0	0	0	0	0	0.0184273	0	0	0	0	0	0	0	0	0.0317071	0	0	0	0	0	0	0	0	0	0	0	0	0	0	0	0	0	0	0
TUBA5P (ENSG00000214796)	8	0	0	0	0	0	0	0.0210027	0	0	0	0	0	0	0	0	0	0	0	0	0	0	0	0	0	0	0	0.017728	0	0	0	0	0	0	0	0	0	0	0	0	0	0	0.00091527	0	0	0	0	0	0
HLA-F-AS1 (ENSG00000214922)	8	0	0	0	0	0	0	0	0	0	0	0	0	0	0	0	0	0	0	0	0	0	0	0	0	0	0	0	0	0	0	0	0	0	0.0144456	0	0	0	0	0	0	0	0	0	0	0	0	0.0161272	0
HERC2P4 (ENSG00000230267)	8	0	0.0051726	0	0	0	0	0	0	0	0	0	0	0	0	0	0	0.00431063	0	0	0	0	0	0	0.0112745	0	0	0	0.00671235	0	0	0	0	0	0	0	0	0	0	0	0	0	0	0	0.00975537	0	0	0	0
COX7CP1 (ENSG00000235957)	8	0	0	0	0	0	0	0	0	0	0	0	0	0	0	0	0	0.048517	0	0	0	0	0	0	0	0	0	0	0	0	0	0	0.0207281	0	0	0	0	0	0	0	0	0	0	0	0	0	0	0	0
AL732372.2 (ENSG00000237094)	8	0	0	0	0	-0.0546528	0	0	0	0	0	-0.0769887	0	0	0	-0.012569	0	0	0	0	0	-0.121566	0	0	-9.15079e-06	0	0	0	0	0	0	0	0	0	0	0	0	0	0	0	0	-0.0634239	0	0	0	0	0	0	0
TRNP1 (ENSG00000253368)	8	0.0262721	0	0	0	0	0	0	0	0	0	0	0	0	0	0.00691765	0	0	0	0	0	0	0	0	0	0	0	0	0	0	0	0	0	0	0	0.0354756	0	0	0.0224393	0	0	0.011702	0	0	0	0	0	0	0
AC012184.2 (ENSG00000260537)	8	0	0	0	0	0	0	0	0	0	0	0	0	0	-0.0524862	0	0	0	0	0	0	0	0	-0.0495409	0	0	0	0	0	-0.0162159	0	0	0	0	0	0	0	0	0	0	0	0	0	0	0	0	0	0	0
FAM95C (ENSG00000283486)	8	0	0	0	0	0	0	0	0	0	0	0	0	0	0	0	0	-0.0433652	-0.00114551	0	0	0	0	-0.0572188	0	0	0	0	0	0	0	0	-0.0201076	0	0	0	0	0	0	0	0	0	-0.0104982	0	0	0	0	0	-0.0748417
UPK3BL2 (ENSG00000284981)	8	0	0	0	0	0	0	0.0212679	0	0	0	0	0	0	0	0.0248114	0	0	0	0	0	0	0	0	0	0	0	0	0	0	0	0	0	0	0	0	0	0	0	0	0	0	0	0	0	0	0.0283961	0	0
PDK2 (ENSG00000005882)	7	0	0	0	0	0	0	0	0	0	0	0	0.0341195	0	0	0	0	0	0	0	0	0.0573674	0	0	0	0	0	0	0	0	0	0	0	0	0	0	0	0	0.0755858	0.0936043	0	0	0	0	0	0	0	0	0
CYTH3 (ENSG00000008256)	7	0	0.0118688	0	0	0	0	0	0	0	0	0	0	0	0	0	0	0	0	0	0	0.0337231	0	0	0	0	0.0457786	0	0	0	0	0	0	0	0	0	0	0	0	0	0	0	0	0	0	0	0	0	0
OPHN1 (ENSG00000079482)	7	0	0	0	0	0	0	0	0	0	0	0	0	0	0	0	0	0.00556728	0	0	0	0	0	0	0	0	0	0	0.00663333	0	0	0	0	0	0	0	0.036247	0	0	0	0	0	0	0.0124464	0.0336366	0	0	0	0
SLC7A8 (ENSG00000092068)	7	0	0	0	0	0	0	0	0	0	0	0	0	0	0	0	0	0	0	0	0	0.0232722	0	0.00146927	0	0	0	0	0	0	0	0.00747024	0.0135595	0	0	0	0	0	0	0	0	0	0	0	0	0	0	0	0
CEP170B (ENSG00000099814)	7	0	0	0	0	0	0	0	0	0	0	0	0	0	0	0	0	0	0	0.0849789	0	0	0	0	0	0	0	0	0	0	0	0	0	0	0	0	0	0	0	0	0	0	0	0	0	0	0	0	0
PCSK1N (ENSG00000102109)	7	0	0	0	0	0	0	0	0.00419711	0	0	0	0	0	0	0	0	0	0	0	0	0	0	0.00300157	0	0	0	0	0	0	0.00370577	0	0	0	0	0	0	0	0	0	0	0	0	0	0	0	0	0	0
MSLN (ENSG00000102854)	7	0	0	0	0	0	0	0	0	0	0	0	0	0	0	0	0	0	0	0	0	0	0	0	0	0	0	0	0	0	0	0	0	0.00663106	0	0	0	0	0	0	0	0	0	0	0	0	0	0	0
HOMER2 (ENSG00000103942)	7	0	0	0	0	0	0	0	0	0	0	-0.0106794	0	0	0	-0.0105699	0	0	0	0	-0.0128267	0	0	0	0	0	0	0	0	0	0	0	0	-0.025829	-0.0390119	0	0	0	0	0	0	0	-0.00741158	0	0	0	0	0	0
EVA1A (ENSG00000115363)	7	0	0	0	0	0	0	0	0	0	0	0	0	0	0.0288411	0	0.0281928	0	0	0	0.0184586	0	0	0	0	0	0	0	0	0	0	0	0	0	0	0	0	0	0	0	0	0	0	0	0	0	0	0	0
MTARC2 (ENSG00000117791)	7	0	0	0	0	0	0	0	0	0	0	0	0	0	0	0	0	0	0	0	0	0	0	0	0	0	0	0	0	0	0	0	0.00983876	0	0	0	0	0	0	0	0	0	0	0	0	0	0.06263	0	0
HMGN3 (ENSG00000118418)	7	0	0	0	0	0	0	0	0	0	0	-0.0462484	0	0	0	0	0	0	0	0	0	0	0	0	0	0	0	0	0	0	0	0	-0.0242608	0	0	0	0	0	0	0	0	0	-0.0385381	0	0	0	-0.0350571	0	-0.012554
MYB (ENSG00000118513)	7	0	0	0	0	0	0	0	0	0	0	0	0	0	0	0	0	0	0	0	0	0	0	0	0	0	0	0	0	0	0	0	0	0	0	0	0	0	0	0	0	0	0	0	0	0	0	0	-0.00498584
ACOT2 (ENSG00000119673)	7	0	0	0	0	0	0.0762505	0	0	0	0	0	0	0	0	0	0.0459759	0	0	0	0	0	0	0	0	0	0	0	0	0	0	0	0	0	0	0	0	0	0	0	0	0	0	0	0	0	0	0	0.0189309
PDZRN3 (ENSG00000121440)	7	0	0	0	0	0	0	0	0.00982541	0	0	0	0	0	0	0	0	0	0	0	0	0	0	0	0	0	0	0	0	0.0110185	0	0	0	0	0	0	0.0369178	0	0	0	0	0	0.0135623	0	0	0	0	0	0
MMP24OS (ENSG00000126005)	7	0	0	0	0	0	0	0	0	0	0	0.00783425	0	0	0	0	0	0	0	0	0.0527081	0	0	0.000150917	0	0	0	0	0	0	0	0	0	0	0	0	0	0	0	0	0	0	0	0	0	0	0	0	0
LGALS3 (ENSG00000131981)	7	0	0	0	0	0	0	0	0.0149804	0	0	0	0	0	0	0	0	0	0	0	0	0	0	0	0	0	0	0	0	0	0	0	0	0	0	0.0147875	0	0	0	0	0	0	0	0	0	0	0	0.00468238	0
NES (ENSG00000132688)	7	0	0	0	0	0	0	0	0	0	0	0	0	0	0	0	0	0	0	0	0	0	0	0	0	0	0	0	0	0	0	0.0104374	0	0	0	0	0	0.0122255	0	0	0	0	0	0	0	0	0	0	0
BEX2 (ENSG00000133134)	7	0	0	0	0	0	0.00235556	0	0	0.0233204	0	0	0	0	0	0	0	0	0	0	0	0	0	0	0	0	0	0	0	0	0	0	0.0159132	0	0	0	0	0	0	0	0	0	0	0	0	0	0.0393739	0	0
CKAP4 (ENSG00000136026)	7	0	0	0	0	0	0	0	0	0	0	0	0	0	0	0	0	0	0	0	0	0	0	0	0	0	0	0	0	0	0	0	0	0.0193078	0	0	0	0	0	0	0	0	0	0.00210718	0	0	0	0	0
SLC31A2 (ENSG00000136867)	7	0	0	0	0	0	0	0	0	0	0	0	0	0	0	0	0.0418514	0	0	0	0	0	0	0	0	0	0	0	0	0.0257066	0	0.0213832	0	0	0.0674726	0	0	0	0	0	0	0	0	0.0574716	0	0	0	0	0
IGFBP4 (ENSG00000141753)	7	0	0	0	0	0	0	0	0	0	0	0	0	0	0	0	0	0	0.0200021	0	0	0	0	0	0	0	0	0	0	0	0	0	0.00264686	0	0	0	0	0	0	0	0	0	0	0.0193046	0	0	0	0	0
COL6A1 (ENSG00000142156)	7	0	0	0	0	0	0.0227182	0	0	0	0	0	0	0	0	0	0	0	0	0	0	0	0	0	0	0.00968292	0	0	0	0	0	0.0188722	0	0	0	0	0	0	0	0	0	0	0	0	0.0280328	0	0	0	0
EFHD2 (ENSG00000142634)	7	0	0	-0.0779793	0	0	0	-0.0589053	0	0	0	0	0	0	0	0	0	0	0	0	0	0	0	0	0	0	-0.033837	0	0	0	0	0	0	0	0	0	0	0	0	0	0	0	0	0	0	0	-0.0296686	0	0
OSBPL10 (ENSG00000144645)	7	0	0	0	0	0	0	0.0106511	0	0	0	0	0	0	0	0	0	0	0	0	0	0	0	0	0	0	0.0312015	0	0	0	0	0	0	0	0	0	0	0	0	0	0	0	0	0	0	0	0	0	0.048027
TMEM47 (ENSG00000147027)	7	0	0.0129454	0	0	0	0	0	0	0	0	0	0	0.0211291	0	0	0	0	0	0	0	0	0	0	0	0	0	0	0	0	0	0	0	0	0	0	0	0	0	0	0	0	0	0	0	0	0	0	0
CCDC122 (ENSG00000151773)	7	0	0	0	0	0	0	0	0	0	0	0	0	0	0	0	0	0	0.00869383	0	0.00681774	0	0	0	0	0	0	0	0	0	0	0	0	0.0798986	0	0	0	0	0	0	0	0	0	0	0	0	0	0	0
PDE9A (ENSG00000160191)	7	0	0	0	0	0	0	0	0	0	0	0	0	0	0	0	0	0	0	0	0	0	0	0	0	0	0	0	0	0	0	0	0	0	0	0	0	0	0.00363955	0	0	0	0	0	0	0	0	0	0
FBXO41 (ENSG00000163013)	7	0	0	0	0	0	0	0	0	0	0	0	-0.0407899	-0.0426726	0	0	0	0	0	0	-0.0177225	-0.0304953	0	0	-0.00726401	0	0	0	0	0	0	0	0	0	0	0	0	0	0	0	0	0	0	0	0	0	0	0	0
SERPINI1 (ENSG00000163536)	7	0	0	0	0	0	0	0	0	0	0	0	0.00719537	0	0	0	0	0	0	0	0	0	0	0	0	0	0	0	0	0	0	0	0.0213691	0	0	0	0	0	0	0	0	0.0373305	0	0	0	0	0	0	0
HMGB2 (ENSG00000164104)	7	0	0	0	0	0	0	0	0	0	0	0	0	0	0	0	0	0	0	0	0	0	0	0	0	0	0	0	0	0	0	0	0	0	0	0	0	0	0	0	0	0	0	0	0	0	0	0	0
SEPTIN8 (ENSG00000164402)	7	0	0	0.00609543	0	0	0.0159242	0.0608788	0	0	0	0	0	0	0	0	0	0	0	0	0	0	0	0	0	0	0	0	0	0	0.0410451	0	0	0	0.0207659	0	0	0	0	0	0	0	0	0	0	0	0	0	0
ALDH7A1 (ENSG00000164904)	7	0	0	0	0	0	0	0	0	0	0	0	0	0	0.0253371	0	0	0	0	0	0	0	0.0134163	0	0	0	0	0	0	0	0	0	0	0	0	0	0	0	0	0	0	0	0	0	0	0	0	0	0
DYNLT3 (ENSG00000165169)	7	0	0	0	0	0	0	0	0	0	0	0	0	0	0	0	0.0377167	0	0	0	0	0	0	0.0154854	0	0	0	0	0	0	0	0	0	0	0	0	0	0	0	0	0	0	0	0	0	0	0	0	0
ZNF606 (ENSG00000166704)	7	0	0	0	0	0	0	0	0	0	0	0.0399297	0	0.00769186	0	0	0	0	0	0	0	0	0	0	0	0	0	0	0	0	0.044745	0	0	0	0	0	0	0	0	0	0	0	0	0	0	0.00112881	0	0	0
BSCL2 (ENSG00000168000)	7	0	0	0	0	0	0	0.00907985	0	0	0	0	0	0	0	0	0	0	0	0	0	0	0	0	0	0	0	0	0	0	0.0408603	0	0	0	0	0	0	0	0	0	0	0	0.008726	0	0	0	0	0	0
DDIT4 (ENSG00000168209)	7	0	0	0	0	0	0	0	0	0	0	0	0	0	-0.00524059	0	-0.010067	0	0	0	0	0	0	0	0	0	0	0	0	0	0	0	0	0	0	0	-0.0398982	0	0	0	0	0	0	0	0	0	0	0	0
INPP5D (ENSG00000168918)	7	0	0	0	0	-0.00392807	0	0	0	0	0	0	0	0	0	0	0	0	0	0	0	0	0	0	0	0	0	-0.00520486	0	0	0	0	0	0	0	-0.000168076	0	0	0	0	0	0	0	0	0	0	-0.00408331	0	0
EFNA1 (ENSG00000169242)	7	0	0	0	0	0	0	0	0	0	0	0.0309445	0	0	0	0	0	0	0	0	0	0	0	0	0	0	0	0	0	0	0	0	0	0	0	0	0	0.0102285	0	0	0	0	0	0	0.0346413	0	0	0	0
SH3TC2 (ENSG00000169247)	7	0	0	0	0	0	0	0	0	0.00227637	0	0	0	0	0	0	0	0.00674263	0	0	0	0	0	0	0	0	0	0	0	0	0	0	0	0.0102371	0.012852	0	0	0	0	0	0	0	0	0	0	0	0	0	0
TM4SF1 (ENSG00000169908)	7	0	0.00983559	0	0	0	0	0	0	0	0	0	0	0	0	0	0	0	0	0	0	0	0	0	0	0	0	0	0	0	0	0	0	0	0	0	0	0	0	0	0	0	0	0	0	0	0	0	0.00224456
VANGL1 (ENSG00000173218)	7	0	0	0	0	0	0	0	0	0	0	0	0	0	0	0	0	0	0	0	0	0	0	0	0	0	0	0	0	0	0	0	0.0637033	0.0103348	0	0	0	0	0	0	0	0	0.0100332	0	0	0	0	0	0
RPP25 (ENSG00000178718)	7	0	0.00763433	0	0	0	0	0	0	0	0	0	0	0	0	0	0	0	0	0	0	0	0	0	0	0	0	0	0	0	0	0	0	0	0	0	0.0131568	0	0	0	0	0	0	0	0.0410601	0	0	0	0
TPCN1 (ENSG00000186815)	7	0	0	0	0	0	0	0	0	0	0	0	0	0	0	0	0	0.012437	0	0	0	0	0	0	0	0	0	0.0124515	0	0	0	0	0	0	0	0	0	0	0	0	0	0	0	0	0	0	0	0	0
RNU1-27P (ENSG00000206596)	7	0	0	0	0	0	0	0.00766518	0	0	0	0	0.00902408	0	0	0	0	0.0147882	0	0	0	0	0	0	0	0	0	0	0	0	0	0	0	0	0	0	0	0	0	0	0	0	0	0	0	0	0	0	0
RNVU1-30 (ENSG00000206828)	7	0	-0.0061473	0	0	0	0	0	0	0	0	0	0	0	0	0	0	0	0	0	0	0	0	0	0	0	0	0	0	0	0	0	0	0	0	0	0	0	0	0	0	0	-0.0105498	0	0	0	-0.000140836	0	0
GTF2H2B (ENSG00000226259)	7	0	0	0	0	0	0	0.0231812	0	0	0	0	0.034097	0	0	0	0	0	0	0	0	0	0	0	0	0	0	0	0	0	0	0	0	0.0487793	0	0	0	0	0	0	0	0	0	0	0	0	0	0	0
SNHG26 (ENSG00000228649)	7	0	0	0	0	0	-0.0189983	0	0	0	0	0	0	0	0	0	0	0	0	0	0	0	0	0	-0.0242606	0	0	0	0	0	0	-0.0222078	0	0	0	0	0	0	0	0	0	0	0	0	0	0	0	0	0
CRYZL2P (ENSG00000242193)	7	0	0	0	0	0	0.0387482	0	0	0	0	0	0.00215918	0	0	0	0	0	0	0	0	0	0	0	0	0	0	0	0	0	0	0	0	0	0	0	0	0	0	0	0	0	0	0	0	0	0	0	0
RPL39P34 (ENSG00000242255)	7	0	0	0	0	0	0	0	0	0	0	0	0	0	0	-0.044186	0	0	0	-0.0147978	0	0	0	-0.0172458	0	0	0	0	0	0	0	0	0	-0.0188702	0	0	0	0	0	0	0	0	0	0	-0.00569282	0	0	0	0
ZNF253 (ENSG00000256771)	7	0	0	0	0	0	0	0	0	0	0	0	0	0	0	0	0	0	0	0	0	0	0	0	0.0393585	0	0	0.0183122	0	0	0	0	0.0343169	0	0	0	0	0	0	0	0	0	0	0	0	0	0	0	0
WFDC21P (ENSG00000261040)	7	0	0	0	0	0	0	0	0	0	0.00606059	0	0	0	0	0.00561648	0	0	0	0.0465994	0	0	0	0	0	0	0	0.0172408	0	0	0	0	0	0	0	0	0	0	0	0	0	0	0	0	0	0	0	0	0
BPTFP1 (ENSG00000263647)	7	0	0	0	0	0	0	0.0227257	0	0	0	0	0	0	0	0	0	0	0	0	0	0	0	0	0	0	0	0	0.0253636	0	0	0	0.0116464	0	0	0	0.0403852	0	0	0	0	0.0334057	0	0	0	0	0	0.0173562	0
AC010615.2 (ENSG00000268119)	7	0	0	0	0	0	0	0.0146999	0	0	0	0	0	0	0	0	0	0	0	0	0	0	0	0	0.0124602	0	0	0	0	0	0	0	0	0	0	0	0	0	0.0183042	0	0	0	0	0	0	0	0.00237849	0	0
H2AC19 (ENSG00000272196)	7	0	0	0	0	0	0	0.0111515	0	0	0	0	0	0.00629657	0	0	0	0	0	0	0.0119669	0	0	0	0	0	0	0	0	0	0	0	0	0	0	0	0	0	0.0352407	0	0	0	0	0	0	0	0	0	0
LINC00869 (ENSG00000277147)	7	0	0	0	0	0	0	0	-0.0287092	0	0	0	0	0	0	-0.00459849	-0.0144389	0	0	0	0	0	0	0	0	0	0	0	0	0	0	0	0	0	0	0	0	0	0	0	0	0	0	0	0	0	0	0	0
SNORD22 (ENSG00000277194)	7	0	0	0	0	0	0	0	0	0.002083	0	0	0.00215098	0	0	0	0	0	0	0	0	0	0	0	0	0	0	0	0	0	0	0	0	0	0	0	0	0	0	0.00379162	0	0	0	0	0	0	0	0	0
GATD3B (ENSG00000280071)	7	0	0	0	0	0	0	0	0	0	0	0	0	0	0	0	0	0	0	0	-0.008819	0	0	0	0	0	0	0	0	0	0	0	0	0	0	0	0	0	0	0	0	0	0	0	-0.0377218	0	0	0	0
SEMA3F (ENSG00000001617)	6	0	0	0	0	0	0.00289647	0.0199287	0	0.0510824	0	0	0	0	0	0	0	0	0	0	0	0	0	0	0	0	0	0	0	0	0	0	0	0	0	0	0	0	0	0	0	0	0	0	0	0	0	0	0
RHBDF1 (ENSG00000007384)	6	0	0	0	0	0	0	0	0	0	0	0	0	0	0	0	0	0	0	0	0	0	0	0	0	0	0	0	0	0	0	0	0	0	0	0	0	0	0	0	0.0233003	0	0	0	0	0	0.0123037	0.0355941	0
SLC12A2 (ENSG00000064651)	6	0	0	0	0	0	0	0	0	0	0	0	0	0	0	0	0	0	0	0	0	0	0	0	0	0	0	0	0	0	0	0	0.00965311	0	0	0	0.0119858	0	0	0	0	0	0	0	0	0	0.00513856	0	0
APBB1IP (ENSG00000077420)	6	0	-0.0560474	0	0	0	0	0	0	0	0	0	0	0	0	0	0	0	0	0	0	0	0	0	-0.00208419	0	0	0	0	0	0	0	0	0	0	0	0	0	0	0	0	0	0	0	0	0	0	-0.0118511	0
SLC27A5 (ENSG00000083807)	6	0	0	0	0	0	0	0	0	0	0	0	0	0	-0.0339949	0	0	0	0	0	0	-0.0124375	0	0	0	0	0	0	0	0	0	0	0	0	0	0	0	0	0	0	0	0	0	0	0	-0.00823682	0	0	0
SULT2B1 (ENSG00000088002)	6	0	0	0	0	0	0	0	0	0	0	0	0	0	0	0	0	0	0	0	0	0	0	0	0	0	0	0	0	0	0	0	0	0	0	0	0	0	0	0	0	0	0	0	0.0101453	0	0	0	0
PXMP4 (ENSG00000101417)	6	0	0	0	0	0	0	0	0.00763792	0	0	0	0	0	0	0	0.0649898	0	0	0	0	0	0	0	0	0	0	0	0	0	0	0	0	0	0	0	0	0	0	0	0	0	0	0	0	0.000498003	0	0	0
PLLP (ENSG00000102934)	6	0	0.0393025	0	0	0	0	0.00585194	0	0	0	0	0	0	0	0	0	0.012315	0	0	0	0	0	0	0	0	0	0	0	0	0	0	0	0	0	0	0	0	0	0	0	0	0	0	0	0	0	0	0.0094333
CRISPLD2 (ENSG00000103196)	6	0	0	0	0	0	0	0.0244152	0	0	0.0453408	0.0635023	0	0	0	0	0	0	0	0	0	0	0	0	0	0	0	0.000243365	0	0	0	0	0	0	0	0	0	0	0	0	0	0	0	0	0	0	0	0	0
EPHB6 (ENSG00000106123)	6	0	-0.0155623	0	0	0	0	-0.00605784	0	0	0	0	0	0	0	0	0	0	0	0	0	0	0	0	0	0	0	0	0	0	0	0	0	0	0	0	0	0	0	0	0	0	0	0	0	0	0	0	0
C5 (ENSG00000106804)	6	0	0.00863762	0	0	0	0	0	0	0	0	0	0.0225452	0	0	0	0	0	0	0	0	0	0	0	0	0.0185836	0	0	0	0	0	0	0	0.0551204	0	0	0	0	0	0	0	0	0	0	0	0	0	0	0
IL23A (ENSG00000110944)	6	0	0	0	0	0	0	0	0	0	0	0	0	0	0	0.025178	0	0	0	0.0222959	0	0	0	0	0	0	0	0	0.0192007	0	0	0	0	0	0	0	0	0	0	0	0	0	0	0	0	0	0.0387276	0	0
DUSP16 (ENSG00000111266)	6	0	0	0	0	0.00459366	0	0	0	0	0	0	0	0	0	0	0	0	0	0	0	0	0	0	0	0	0	0	0	0	0	0	0	0	0	0	0	0	0	0	0	0	0	0	0	0	0	0	0
NEDD9 (ENSG00000111859)	6	0	0	0	0	0	0	0	0	0	0	0	0	0.014201	0	0	0	0	0	0	0	0	0	0.00190094	0	0	0	0.00310102	0	0	0	0	0	0	0	0	0	0	0	0	0	0	0	0	0	0	0	0	0
DLX2 (ENSG00000115844)	6	0	-0.00706105	0	0	0	0	0	0	0	0	-0.00439828	0	0	0	0	0	0	0	0	0	0	0	0	0	0	0	0	0	0	0	0	0	0	-0.0180073	0	0	0	0	0	0	0	0	0	0	0	0	0	0
NCKAP1L (ENSG00000123338)	6	0	0	0	0	0	0	0	0	0	0	0	0	0	0	0	-0.0130941	0	0	-1.16193e-05	0	0	0	0	0	0	0	0	0	0	0	0	0	0	0	0	0	-0.0013723	0	0	0	0	0	0	0	0	0	0	0
CCNA1 (ENSG00000133101)	6	0	0	0	0	0	0	0	0	0	0	0	0	0	0	-0.007619	0	0	0	0	0	0	0	0	-0.0411908	0	0	0	0	-0.0529367	0	-0.0125245	0	0	0	0	0	0	0	0	0	0	0	0	0	0	0	0	0
P2RX4 (ENSG00000135124)	6	0	0	0	0	0	0	0.0361088	0	0	0	0.0166615	0	0	0	0	0	0	0	0	0	0	0	0	0	0.00379071	0	0	0	0	0	0	0	0	0	0	0	0	0	0	0	0	0	0	0	0	0	0	0
CD63 (ENSG00000135404)	6	0	0	0	0	0	0	0	0	0	0	0	0	0.0134011	0	0	0	0	0	0.021557	0	0	0	0	0	0	0	0	0	0	0	0	0	0	0	0	0	0	0	0	0.0220044	0	0	0	0	0	0	0	0
MYC (ENSG00000136997)	6	0	0	0	0	0	0	0	0	0	0	0	0	0	0	0	0	0	0	-0.0436906	0	0	0	0	0	0	0	0	0	0	0	0	0	0	0	0	0	-0.0372372	-0.000384135	0	0	0	0	0	0	0	0	0	0
RAB30 (ENSG00000137502)	6	0	0	0	0	0	0	0	0.00485276	0	0	0.108721	0	0	0	0.0395631	0	0	0	0	0.0178187	0	0	0	0	0	0	0	0	0	0	0	0	0	0	0	0	0	0	0	0	0	0	0	0	0	0	0	0
PRCP (ENSG00000137509)	6	0	0	0	0	0	0	0	0	0	0	0.0195355	0	0	0	0	0	0	0	0	0	0	0	0	0	0	0	0	0	0.0363977	0	0	0.0869737	0	0	0	0	0	0	0	0	0	0	0	0	0	0.0205316	0	0
SHROOM3 (ENSG00000138771)	6	0	0	0	0	0	0	0	0.01213	0	0	0	0	0	0	0	0	0	0	0	0.0145191	0	0.0257233	0	0	0	0.0355008	0	0	0	0	0	0	0	0	0	0	0	0	0	0	0	0	0	0	0	0	0	0
GABARAPL1 (ENSG00000139112)	6	0	0	0	0	0	0	0	0	0	0	0	0	0	0	0	0	0	0.0193297	0	0	0	0	0	0	0	0	0	0	0	0	0	0	0	0	0	0	0	0.00294444	0	0	0.00767616	0	0	0	0	0	0	0
N4BP2L1 (ENSG00000139597)	6	0	0	0	0	0	0	0	0	0	0	0	0	0	0	0	0	0	0	0	0	0	0	-0.0831734	-0.0101859	0	0	0	0	0	0	0	0	0	0	0	0	0	0	0	0	0	0	0	0	0	-0.0275649	0	0
APP (ENSG00000142192)	6	0	0	0	0	0	0	0	0	0	0	0	0	0.0131794	0	0	0	0	0	0	0	0	0	0	0	0	0	0	0	0	0	0	0	0	0	0	0	0	0	0	0	0	0	0	0	0	0	0	0
DUSP10 (ENSG00000143507)	6	0	0	0	0	0	0	0	0	0	0	0	0.0115796	0	0	0	0	0	0	0	0	0	0	0	0	0	0	0	0	0	0	0	0	0	0	0	0	0	0	0	0	0	0	0	0	0	0	0	0
CNIH3 (ENSG00000143786)	6	0	0	0	0	0	0	0	0	0	0	0	0	0	0	0	0.0125547	0	0	0	0	0	0	0.00336375	0	0	0	0	0	0	0.00339975	0	0	0.00573061	0	0	0	0	0.0216477	0	0	0	0	0	0	0.0202723	0	0	0
LHFPL2 (ENSG00000145685)	6	0	0	0	0	0	0	0.0303065	0	0	0	0	0.0069132	0	0	0	0	0	0	0	0	0	0	0	0	0	0	0	0	0	0	0	0.121194	0	0	0	0	0	0	0	0	0	0	0	0	0	0	0	0
DCDC2 (ENSG00000146038)	6	0	0	0	0	0	0	0	0	0	0	0.00897279	0	0	0	0	0	0	0	0	0	0	0	0	0	0	0	0	0	0	0	0	0.00610144	0	0	0	0	0	0	0	0	0	0	0	0	0.00195144	0	0	0
SERPING1 (ENSG00000149131)	6	0	0	0.0228865	0	0	0	0	0	0	0	0	0.00789916	0	0	0.0043244	0	0	0	0	0	0	0	0	0	0	0	0	0	0	0	0	0	0	0.0505756	0	0	0	0	0	0	0	0	0	0	0	0	0	0
MPP7 (ENSG00000150054)	6	0	0	0	0	0	0	0	0	0	0	0	0	0	0	0	0	0	0	0	0	0	0	0	0	0	0	0	0	0	0	0	0	0	0	0	0	0	0	0.0113129	0	0	0	0.00549519	0	0	0	0	0
LURAP1L (ENSG00000153714)	6	0	0	0	0	0	0	0	0	0	0	0	0	0	0	0	0	0	0	0	0	0	0	0	0	0	0	0.00281406	0	0	0	0.0373081	0.0137605	0	0	0	0	0	0	0	0	0	0	0	0	0.0185692	0	0	0
ABCG1 (ENSG00000160179)	6	0	0	0	0	0	0	0	0	0	0	0	0	0	0	0	0	0	0	0	0	0	0	0	-0.0341714	0	-7.09054e-05	0	0	0	0	0	0	0	-0.00291468	0	0	0	0	0	0	0	0	0	0	0	0	0	0
NUAK2 (ENSG00000163545)	6	0	0	0	0	0	0	0	0.0441328	0	0	0	0	0	0	0	0	0	0	0	0	0	0	0	0	0	0	0	0.00973496	0	0	0	0	0	0	0	0	0	0	0	0	0	0	0	0	0	0	0	0
BRI3 (ENSG00000164713)	6	0	0	0	0	0	0	0	0	0.0331639	0	0	0	0	0	0	0	0	0	0	0	0	0.00468199	0	0	0	0	0	0	0	0	0.0263291	0	0	0	0	0	0	0	0	0	0.019893	0	0	0	0	0	0	0
TP53INP1 (ENSG00000164938)	6	0	0	0	0	0	0	0	0	0	0.0439653	0	0	0	0	0	0	0	0	0	0	0	0	0	0	0	0	0	0	0	0	0	0	0	0	0	0	0	0	0	0	0.0165858	0	0	0	0	0	0	0
GPT2 (ENSG00000166123)	6	0	0	0	0	-0.00563356	0	0	0	0	0	0	0	0	0	0	0	0	0	0	0	0	0	0	0	0	0	0	0	0	0	0	0	-0.015105	0	0	0	0	0	0	0	0	0	0	0	0	0	0	0
ANXA2R (ENSG00000177721)	6	0	0	0	0	0	0	-1.44746e-06	0	0	0	0	0	0	0	0	0	0	0	0	0	0	0	0	0	0	0	0	0	0	0	0	0	-0.0396636	-0.0436431	0	0	0	0	0	0	0	0	0	0	0	0	0	0
PCDHB9 (ENSG00000177839)	6	0	0	0	0	0	0	0	0	0	0	0	0	0	0	0	0	0	0	0	0	0	0	0	0	0	0	0	0	0	0	0	0	0	0	0	0	0	0	0	0	0	0.00433564	0	0.131719	0	0	0	0
MKRN3 (ENSG00000179455)	6	0	-0.00423297	0	0	0	0	0	0	0	0	0	0	0	0	0	0	0	0	0	-0.0609496	0	0	0	0	0	0	0	0	-0.0249671	0	0	0	0	0	0	0	0	0	0	0	0	0	0	0	0	0	0	0
HCLS1 (ENSG00000180353)	6	0	0	0	0	0	0	0	0	0	0	0	0	0	0	0	0	0	0	0	0	0	0	0	0	0	0	0	0	0	0	-0.024714	0	0	0	0	0	-0.00641743	0	0	0	0	0	0	0	0	0	0	0
STAC3 (ENSG00000185482)	6	0	0	0	0	0	0	0	0	0	0	0	0	0	0	0	-0.0647139	0	0	0	0	0	0	-0.135738	0	0	0	0	0	0	0	0	0	0	0	0	0	-0.0307506	0	0	0	0	0	0	0	0	0	0	-0.0497582
SERPINA3 (ENSG00000196136)	6	0	0	0	0	0.00851198	0	4.85668e-05	0	0	0	0	0	0	0	0	0	0	0	0	0.00275956	0	0	0	0	0	0	0	0	0	0	0	0	0	0	0	0	0	0	0	0	0	0	0	0	0	0	0	3.67049e-05
TCF4 (ENSG00000196628)	6	0	0	0	0	0	0	0	0	0	0	0	0	0	0	0	0	0	0	0	0	-0.0215343	0	0	0	0	0	0	0	0	0	0	0	0	0	0	0	0	0	0	0	0	0	0	0	0	0	0	0
ZNF28 (ENSG00000198538)	6	0	0	0	0	0	0	0	0	0	0	0	0	0	0.0408648	0	0.000576064	0	0	0	0	0.00308541	0	0	0.0536854	0	0	0	0	0	0	0	0	0	0	0	0	0	0	0	0	0	0	0	0	0	0	0	0
MFAP3L (ENSG00000198948)	6	0	0	0	0	0	0	0	0	0.0788933	0	0	0	0	0	0	0	0	0	0	0	0	0	0	0	0	0	0	0	0	0	0	0	0	0	0	0	0	0	0	0	0	0	0.000439197	0	0	0.00824585	0	0
CCDC85C (ENSG00000205476)	6	0.0215771	0	0	0	0	0	0	0	0	0.0211096	0	0	0	0	0	0	0	0	0	0	0	0	0.0322155	0	0	0	0	0	0	0	0	0	0	0.0165793	0	0	0	0	0	0	0	0	0	0	0	0	0	0
SMN2 (ENSG00000205571)	6	0	0	0	0	0	0	0	0	0	0	0	0.014334	0	0	0.0150734	0	0	0	0	0	0	0	0	0.0193341	0	0	0	0	0	0	0	0.0271437	0	0.00751134	0	0	0	0	0	0	0	0	0	0	0	0	0	0
RNU1-2 (ENSG00000207005)	6	0	0	0	0	0	0	0.00252262	0	0	0	0	0.00021407	0	0	0	0	4.93254e-17	0	0	0	0	0	0	0	0	0	0	0	0	0	0	0	0	0	0	0	0	0	0	0	0	0	0	0	0	0	0	0
FTH1P10 (ENSG00000223361)	6	0	0	0	0	0	0.013103	0	0	0	0	0	0	0	0	0	0	0	0	0	0	0	0.0781185	0.0314854	0	0	0	0	0	0	0	0	0	0	0	0	0	0	0	0	0	0	0	0	0	0	0	0.0411439	0
MTCO2P12 (ENSG00000229344)	6	0	0	0	0	0	0	0	0	0	0	0	0.0246418	0	0	0	0	0.0507759	0	0	0	0	0	0	0	0	0	0	0	0	0	0	0	0	0	0	0	0	0	0	0	0	0	0	0	0	0	0	0
AC091849.1 (ENSG00000248126)	6	0	0	0	0	0	0	0	0	0	0	0	0	0	0	0	0	0	0	0	0	0	0	0	0	0	0	0.00297197	0	0	0	0	0	0	0	0	0	0	0	0	0	0	0	0	0	0	0	0	0
AC068580.4 (ENSG00000250644)	6	0	0	0	0.0119031	0	0	0	0	0	0	0	0	0.0295796	0	0	0	0	0	0	0	0.0309902	0	0	0	0.00335328	0	0	0	0	0	0	0	0	0	0.0117667	0	0	0	0	0	0	0	0	0	0	0	0	0
AC156455.1 (ENSG00000256546)	6	0	0	0	0	0	0	0	0	0	0	0	0	0	0	0	0	0	0	-0.0421562	-0.00342301	0	0	0	0	0	0	0	0	0	0	0	0	0	0	0	0	0	0	0	0	-0.00732173	0	0	0	0	0	0	0
LINC02193 (ENSG00000260923)	6	0	0	0	0	0	0	0	0	0	0	0	0	0	0	0	0	0	0	0	0	0	0	0	0	0	0	0	0	0	0	0	0	0	0	0	0	0	0	0	0	0	0	0	0	0	0	0	0
AC046185.3 (ENSG00000279369)	6	0	-0.0465039	0	0	0	-0.0623963	0	0	0	0	0	0	0	-0.0339486	-0.0211497	0	0	0	0	0	0	0	0	0	0	0	0	0	0	0	0	0	0	-0.0480219	0	0	0	0	0	0	0	0	0	0	0	0	0	0
AL049629.2 (ENSG00000284969)	6	0.0366709	0	0	0	0.0850607	0	0	0	0	0.0312693	0	0	0	0	0	0	0	0	0	0	0	0	0	0	0	0	0	0	0	0.0217689	0	0	0	0	0	0	0	0	0	0	0	0	0	0	0	0.056605	0	0
SPATA20 (ENSG00000006282)	5	0	0	0	0	0	0	0	0	0	0	0.0240167	0	0	0	0	0	0	0	0.014476	0	0	0	0	0	0	0	0	0.0283222	0	0	0	0	0	0.00101525	0	0	0	0	0	0	0	0	0	0	0	0	0	0
RHOBTB2 (ENSG00000008853)	5	0	0	0	0	0	-0.00804105	0	0	0	0	0	-0.00985384	0	0	0	0	0	0	0	0	0	0	0	0	0	0	0	0	0	0	0	0	0	0	0	0	0	0	0	0	0	0	0	0	0	0	0	0
PLEKHB1 (ENSG00000021300)	5	0	0	0	0	0	0	0	0	0	0	0	0	0	0	0	0	0	0	0	0	0	0	0	0	0	0	0	0	0	0	0	0	0	0	0	0	0	0.00810628	0	0	0	0	0	0	0	0	0	0
TYMP (ENSG00000025708)	5	0	0	0	0	0	0	0	0	0	0	0	0	0	0	0	0	0	0	0	0	0	0	0	0	0	0	0	0	0	0	0	-0.044283	0	0	0	0	0	0	0	0	0	-0.0554963	0	0	0	-0.0307718	0	0
KITLG (ENSG00000049130)	5	0	0	0	0	0	0	0	0	0	0	0	0	0	0	0.0020944	0	0	0	0	0	0	0	0	0	0	0	0	0	0	0	0	0	0	0	0	0	0	0	0	0	0.00695638	0	0	0	0	0	0	0
NEDD4L (ENSG00000049759)	5	0	0	0	0	0	0	0	0	0	0	0	0	0	0	0	0	0	0	0	0	0	0	0	0	0	0	0	0	0	0	0	0	0	0	0	0	0	0	0.00947349	0	0	0	0	0	0	0	0	0
STYK1 (ENSG00000060140)	5	0	0	0	0	0	0	0	0	0	0	0	0.0120836	0	0	0	0	0.00849238	0	0	0	0	0	0.000253467	0	0	0	0	0	0	0	0	0	0	0	0	0	0	0	0	0	0	0	0	0	0	0	0	0
PLPP1 (ENSG00000067113)	5	0	0	0	0	0	0	0	0	0	0	0	0	0	0	0	0	0	0	0	0	0	0	0	0	0	0	0	0	0	0	0	0	0	0	0	0	0.0747925	0	0	0	0	0	0	0	0	0	0	0
PRTFDC1 (ENSG00000099256)	5	0	0	0	0	0	0	0	0	0	0	0	0	0	0	0	0	0	0	0	0	0	0	0	0	0	0	0	0	0	0	0	0.0256541	0	0.0256832	0	0	0	0	0	0	0	0	0	0	0	0	0	0
HCN2 (ENSG00000099822)	5	0	0	0	0	0.0257747	0	0	0	0	0	0	0	0	0	0	0	0	0	0	0	0	0	0	0	0	0	0	0	0	0	0	0	0	0	0	0	0	0	0	0	0.033265	0	0	0	0	0	0	0.0345646
ARMCX3 (ENSG00000102401)	5	0	0.016124	0	0	0	0	0	0.0209006	0	0	0	0	0	0	0.0198595	0	0	0	0	0	0	0	0	0	0	0	0	0	0	0.0436073	0	0	0	0	0	0	0	0	0	0	0	0	0	0	0	0	0	0
HAGHL (ENSG00000103253)	5	0	0	-0.00656251	0	0	0	0	0	0	0	0	0	0	0	0	-0.00186768	0	0	0	0	0	0	0	0	0	0	0	0	0	0	0	0	0	0	0	0	0	0	0	0	0	0	0	0	0	0	0	0
PRKAG2 (ENSG00000106617)	5	0	0	0	0	0	0	0	0	0	0	0	0	0	0	0	0	0	0	0	0	0.0118847	0.0554461	0	0	0	0	0	0	0	0	0	0	0	0	0	0	0.0746868	0	0	0	0	0	0	0	0	0	0	0
LHX6 (ENSG00000106852)	5	0	0	0	0	0	0	0.100919	0	0	0	0	0	0	0	0	0	0	0	0	0	0	0	0	0	0	0	0	0	0	0	0	0	0	0	0	0	0	0	0	0	0	0	0	0	0	0	0	0
AK1 (ENSG00000106992)	5	0.150161	0	0	0	0	0	0	0	0	0	0	0	0	0	0.0646769	0	0	0	0	0	0	0	0	0	0	0	0	0	0.00179381	0	0	0	0	0	0	0	0	0	0	0	0	0	0	0	0	0.0209832	0	0
ARHGEF17 (ENSG00000110237)	5	0	0	0	0	0	0	0.0214263	0	0	0	0	0	0	0	0	0	0	0	0	0	0	0.0243995	0	0	0	0	0	0	0	0	0	0	0	0	0	0	0	0	0	0	0	0	0	0	0	0	0	0
FBRSL1 (ENSG00000112787)	5	0	0	0	0	0	0	0	0	0	0	0	0	0	0	0	0	0	0	0	0	0	0	-0.052055	0	0	0	0	0	0	0	0	0	0	0	0	0	0	0	0	0	0	0	0	0	0	-0.00331757	0	0
HES1 (ENSG00000114315)	5	0	0	0	0	0	0	0	0	0	0	0	0	0	0	0	0	0	0	0	0	0	0	0	0	0	0	0	0	0	0	0	0	0	0	0	0	0	0	0	0	0	0.0231331	0	0	0	0	0	0
FRMD4B (ENSG00000114541)	5	0	0	0	0	-0.0111125	0	-0.00048807	0	0	0	0	0	0	0	0	0	0	0	0	0	0	0	0	0	0	0	0	0	0	0	0	0	0	0	0	0	0	0	0	0	0	0	0	0	0	-0.0285421	0	0
TNNC1 (ENSG00000114854)	5	0	0	0	0	0	0	0	0	0	0	0	0	0	0	0	0	0	0	0	0	0	0	0	0	0	0	0	0	0	0	0	0	0.0203655	0	0	0	0	0	0	0	0	0	0	0	0	0	0	0
GCA (ENSG00000115271)	5	0	0	0	0	0	0	0	0	0	0	0	0.015691	0	0	0	0	0	0	0	0	0	0	0	0	0	0	0	0	0	0	0	0	0	0	0	0	0	0	0	0	0	0	0	0	0	0	0	0
PPP1R3C (ENSG00000119938)	5	0	0	0	0	0	0	0.0189736	0	0	0	0	0	0.0046128	0	0	0	0	0	0	0	0	0	0	0.0178359	0	0.0156633	0	0	0	0	0	0	0	0	0	0	0	0	0	0	0	0	0	0	0	0	0	0
SOCS2 (ENSG00000120833)	5	0	0	0	0	0	0	0	0	0	0	0	0	0	0	0	0	0	0	0	0	0	0	-0.0371101	0	0	0	0	0	0	0	0	0	0	-0.019152	0	0	0	0	0	0	0	0	0	0	0	0	0	0
ABCC4 (ENSG00000125257)	5	0	0	0	0	0	-0.00289551	-0.0120199	0	0	0	0	0	0	0	0	0	-0.00681139	0	0	0	0	0	0	0	0	0	0	0	0	0	0	0	0	0	0	0	0	0	0	0	0	0	0	0	0	0	0	0
HSPA2 (ENSG00000126803)	5	0	0	0	0	0	0	0	0	0	0	0	0	0	0	0	0	0	0	0	0	0	0	0	0	0	0	0	0	0	0	0	0	0.0131695	0	0	0	0	0	0	0	0	0	0	0	0	0	0	0
CTAG2 (ENSG00000126890)	5	0	0	0	0	0	0	0	0	0	0	0	0	-0.0160923	0	0	0	0	0	0	0	0	0	0	-0.000587379	0	0	0	0	0	0	0	0	0	0	0	0	0	0	0	0	0	0	0	0	0	0	0	0
LRRC61 (ENSG00000127399)	5	0	0	0	0	0	0	0	0	0	0	0	0	0	0	0	0	0	0	0	0	0	0	0	0	0	0	0	0	0	0	0	0	0	0	0	0	0	0	0	0	-0.0041917	0	0	0	0	0	0	0
RAC2 (ENSG00000128340)	5	0	0	0	0	0	0	0	0	0	0	0	0	0	0	0	0	0	0	0	0	0	0	0	0	0	-0.00167	-0.00889677	0	0	0	0	0	0	-0.00377424	0	0	0	0	0	0	0	0	0	0	0	0	0	0
PXDN (ENSG00000130508)	5	0	0	0	0	0	0	0	0	0	0	0	0	0.0163617	0	0	0	0	0	0	0	0	0	0	0	0	0	0	0	0	0.00178002	0	0	0	0	0	0	0	0	0	0	0	0	0	0	0	0	0	0.00705504
MATN2 (ENSG00000132561)	5	0	0	0	0	0	0	0	0	0	0	0	0.0332759	0	0	0	0	0	0	0	0	0	0	0	0	0	0	0	0	0	0	0	0	0	0	0	0	0	0	0	0	0	0	0	0	0	0.0127001	0	0
ALOX5AP (ENSG00000132965)	5	0	0	0	0	0	0	0	0	0	0	0	0	0	0	0	0	0	0	0	0	0	0	0	0	0	0	0	0	0	0	0	0	0	0	0	0	0	0	0	0	0	0	0	0	0	0	0	0
IAH1 (ENSG00000134330)	5	0	0	0	0	0	0	0	0	0	0	0	0	0	0	0	0	0	0	0	0	0	0	0	0	0	0	0	0	0	0	0	0	0	0	0	0	0	0	0	0	0	0	0	0	0	0	0	0
STK26 (ENSG00000134602)	5	0	0	0	0	0	0	0	0	0	0	0	0	0	0	0	0	0	0	0	-0.0353252	0	-0.0156977	0	0	0	0	0	0	0	0	0	0	0	0	0	0	0	0	0	0	0	0	0	0	0	0	0	0
THBS1 (ENSG00000137801)	5	0	0	0	0	0	0	0	0	0	0	0	0	0	0	0	0	0	0	0	0	0	0	0	0	0	0	0	0	0	0	0	0	0	0	0.0211458	0	0	0	0.00334734	0	0	0	0	0	0	0	0	0
FGD4 (ENSG00000139132)	5	0	0	0	0	0	0	0	0	0	0	0	0	0	0	0	0	0	0	0	0	0	0	0	0.00380822	0	0	0	0	0	0	0	0.00554153	0	0	0	0	0	0	0	0	0	0	0	0	0	0	0	0
SLC46A3 (ENSG00000139508)	5	0	0	0	0	0	0	0	0	0	0	0	0	0.00636973	0	0	0	0	0	0	0	0	0	0	0	0	0.0021015	0	0	0	0	0	0	0	0	0	0	0	0	0	0	0	0	0	0	0	0.0124036	0	0
ERBB2 (ENSG00000141736)	5	0	0	0	0	0	0	0	0	0	0	0	0	0	0	0	0	0	0	0	0	0	0	0	0	0	0	0	0	0	0	0	0	0	0	0	0	0	0	0	0	0	0	0	0	0	0.00137077	0	0
WTIP (ENSG00000142279)	5	0	0	0	0	0	0	0	0	0	0	0	0	0	0	0	0	0.0396794	0	0	0	0.0230744	0	0	0	0	0	0	0.00470475	0	0	0	0	0	0	0	0	0	0	0	0	0	0	0	0	0	0	0	0
MGST3 (ENSG00000143198)	5	0.0156243	0	0	0	0	0	0	0	0	0	0	0	0.0227416	0	0	0	0	0	0	0	0	0	0	0	0	0	0	0	0	0	0	0	0	0	0	0	0	0	0	0	0	0	0	0	0	0	0	0
RADX (ENSG00000147231)	5	0	0	0	0	0	0	0	0	0	0	0	0	0	0	0	0	0	0	0	0	0	0	-0.00790034	0	0	-0.0139603	0	0	0	0	0	0	-0.0248822	0	0	0	0	-0.0062305	0	0	0	0	0	0	0	0	0	0
MFHAS1 (ENSG00000147324)	5	0	0	0	0	0	0	-0.0147398	0	0	0	0	0	0	-0.00881024	0	0	0	0	0	0	-0.00916165	0	0	0	0	0	0	-0.000782221	0	0	0	0	0	0	0	0	0	0	0	0	0	0	0	0	0	0	0	0
ITGB1 (ENSG00000150093)	5	0	0	0	0	0	0	0	0	0	0	0	0	0	0	0	0	0	0	0	0	0	0	0	0	0	0	0	0	0	0	0	0	0	0	0	0	0	0	0	0	0	0	0	0	0.00517949	0	0	0
FLI1 (ENSG00000151702)	5	0	0	0	0	0	0	0	0	0	0	0	-0.0383297	0	0	0	0	0	0	-0.00213975	0	0	0	0	0	0	0	0	0	0	0	0	0	0	0	0	0	0	0	0	0	0	0	0	0	0	0	0	0
DST (ENSG00000151914)	5	0	0	0	0	0	0	0	0	0	0	0	0	0.0175993	0	0	0	0	0	0	0	0	0	0	0	0	0	0	0	0	0.0138494	0	0	0	0	0	0	0	0	0	0	0	0	0	0	0	0	0	0
CABYR (ENSG00000154040)	5	0	0.044294	0	0	0	0	0	0	0	0	0	0	0	0	0	0	0	0	0	0	0	0	0	0	0	0	0	0	0	0	0	0	0.0140279	0	0	0	0	0	0	0	0	0	0	0	0	0	0	0
DUSP23 (ENSG00000158716)	5	0	0	0	0	0	0	0	0.0169107	0	0	0	0	0	0	0	0	0	0	0	0	0	0	0	0	0	0	0	0	0	0	0	0	0	0	0	0	0	0	0	0	0	0	0	0	0	0	0	0
PTMS (ENSG00000159335)	5	0	0	0	0	0	0	0	0	0	0	0	0	0	0	0	0	0	0	0	0	0	0	0	0	0	0	0	0	0.00498876	0	0	0	0	0	0	0	0	0.0056654	0	0	0.0304937	0	0	0	0	0	0	0
ZFYVE28 (ENSG00000159733)	5	0	0.0548708	0	0	0	0	0	0	0	0	0	0	0	0	0	0	0	0	0	0	0	0	0	0	0	0	0	0	0	0	0	0	0	0.00215516	0	0	0	0	0	0	0	0	0	0	0	0	0	0
FDXR (ENSG00000161513)	5	0	0	-0.0122665	0	0	0	0	0	0	0	0	0	-0.00260498	0	0	0	0	0	0	0	0	0	0	0	0	0	0	0	0	0	0	0	0	0	0	0	0	0	0	0	0	0	0	0	0	0	0	0
IL17RC (ENSG00000163702)	5	0	0	0	0	0	0	0	0	0	0	0	0	0	0	0	0	0	0	0	0	0	0	0	0	0	0	0	0	0	0	0	0	0	0	0.00903443	0	0	0	0	0	0.048974	0	0	0	0	0	0.00682722	0
CMBL (ENSG00000164237)	5	0	0	0.0149671	0	0	0	0	0	0	0	0	0	0	0	0.0147233	0	0	0.00863427	0	0.0130544	0	0	0	0	0	0	0	0	0	0	0	0	0	0	0	0	0	0	0	0	0	0	0	0	0	0	0	0
FAM219A (ENSG00000164970)	5	0	0	0	0	0	0	0	0	0	0	0	0	0	0	0	0	0	0	0	0	0	0	0	0.0376171	0	0	0	0	0	0	0	0	0	0	0	0	0	0.011772	0	0	0	0	0	0	0	0	0	0
FBP1 (ENSG00000165140)	5	0	0	0	0	0	0	0	0	0	0	0	0	0	0	0	0	0	0	0	0	0	0	0	0.0238576	0	0	0.0188993	0	0	0	0	0	0	0	0	0	0	0	0	0	0	0	0	0	0	0	0	0
ACOX2 (ENSG00000168306)	5	0	0	0	0	0	0	0	0	0	0	0	0	0	0	0	0	0	0	0	0	0	0	0	0	0	0	0	0	0	0	0	0	0	0	0	0	0	0	0	0	0	0	0	0.000549265	0	0	0	0
PARM1 (ENSG00000169116)	5	0	0	0	0	0	0	0	0	0	0	0.0237521	0	0	0	0	0	0	0	0	0	0	0	0	0	0	0	0	0	0	0.00388683	0	0	0	0	0	0	0	0	0	0	0	0	0	0	0	0	0	0
FASN (ENSG00000169710)	5	0	0	-0.0109555	0	0	0	0	-0.0157515	0	0	0	0	0	0	0	0	0	0	0	0	0	0	-0.00833779	0	0	0	0	0	0	0	0	-0.0542518	0	0	0	0	0	0	0	0	0	0	0	0	0	0	0	0
TCEAL1 (ENSG00000172465)	5	0	0.0157385	0	0	0	0.0324396	0	0	0	0	0	0	0	0	0	0.0113735	0	0	0	0	0	0	0	0	0	0	0	0	0	0	0	0	0	0	0	0	0	0	0	0	0	0	0	0	0	0	0	0
CLCF1 (ENSG00000175505)	5	0	0	0	0	0	0	0	0	0	0	0	0	0	0	0	0	0	0	0	0	0	0.00806618	0.0169572	0	0	0	0	0	0	0	0	0	0	0	0	0	0	0	0	0	0	0	0	0	0	0	0	0
B3GNTL1 (ENSG00000175711)	5	0	0	0	0	0	0	0	0	0	-0.0445209	0	0	0	0	0	0	0	0	0	0	0	0	0	0	0	0	0	-0.071155	0	0	0	0	0	0	0	0	0	0	0	0	-0.048321	0	0	0	0	0	0	0
SNX18 (ENSG00000178996)	5	0	0	0	0	0	0.0117493	0	0	0	0	0	0	0	0	0	0	0	0	0	0	0	0	0	0	0	0	0.0519818	0	0	0	0	0	0	0	0	0	0	0	0	0	0	0	0	0	0	0	0	0
SGSH (ENSG00000181523)	5	0.161789	0	0	0	0	0	0	0	0	0	0	0.0570151	0	0	0	0	0	0	0	0	0	0	0	0	0	0	0	0	0	0	0	0	0	0	0	0	0.0164283	0	0	0	0	0	0	0	0	0	0	0
TMEM255B (ENSG00000184497)	5	0	0	0	0	0	0	0	0	0	0	0	0.00606931	0	0	0	0	0	0	0.00102576	0	0	0	0	0	0	0	0	0	0	0	0	0.0141696	0	0	0	0	0	0	0	0	0	0	0	0	0	0	0	0
NRBP2 (ENSG00000185189)	5	0	0.0186396	0	0	0	0	0	0	0	0	0	0	0	0	0	0	0	0	0	0	0	0	0	0	0	0	0	0	0	0	0	0	0	0	0	0	0	0	0	0	0	0	0	0	0	0	0	0
IFIT1 (ENSG00000185745)	5	0	0	0	0	0	0	0	0	0	0	0	0	0	0	0	0	0	0	0	0	0	0	0	0	0	0	0	0	0	0	0	0	0.00811852	0	0	0	0	0	0	0	0	0	0	0	0	0	0	0
IKZF1 (ENSG00000185811)	5	0	0	0	0	0	0	0	0	0	0	0	0	0	0	0	0	0	0	0	0	0	0	0	0	0	0	0	0	0	0	0	0	0	0	0	0	-0.00812022	0	0	-0.0987821	0	0	0	0	0	0	0	0
DNAH14 (ENSG00000185842)	5	0	0	0	0	0	0	0	0	0	0	0.00531148	0	0	0	0	0	0	0	0	0	0	0	0	0	0	0	0	0	0	0	0	0	0	0	0	0	0	0	0	0	0	0	0	0	0	0	0	0
SPRY4 (ENSG00000187678)	5	0	0	0	0	0	0	0	0	0	0	0	0	0	0	0	0	0.00823578	0	0	0	0	0	0	0	0	0	0	0	0	0	0	0.005863	0	0	0	0	0	0	0	0	0.0314799	0	0	0	0	0	0	0
RALGAPA2 (ENSG00000188559)	5	0	0	0	0	0	0	0	0	0	0	0	0	0	0	0	0	0	0	0	0	0	-0.0066308	0	0	0	0	0	0	0	0	0	0	0	0	0	0	0	0	-0.0532521	0	0	0	0	0	0	0	0	0
PSAP (ENSG00000197746)	5	0	0	0	0	0	0	0	0	0	0	0	0	0	0	0	0	0	0	0	0	0	0	0	0	0	0	0	0	0.00860781	0	0	0	0	0	0	0	0	0	0	0	0	0	0	0	0	0	0	0
NUP62CL (ENSG00000198088)	5	0	-0.00303522	0	0	0	0	0	0	0	0	0	-0.0678957	0	0	0	0	-0.0142791	0	0	0	0	0	0	0	0	0	0	0	0	0	0	0	-0.0375398	0	0	0	0	0	0	0	0	0	0	0	0	0	0	0
CPT1B (ENSG00000205560)	5	0	0	0	0	0	0	0	0	0	0	0	0	0	0	0	-0.0200688	0	-0.0459282	0	0	0	0	0	0	0	0	0	0	0	0	0	-0.00816187	0	0	0	0	0	0	0	0	0	0	0	0	0	0	0	0
LINC01503 (ENSG00000233901)	5	0	0	0	0	0	0	-0.0447979	0	0	0	0	-0.0270773	0	0	0	0	0	0	0	0	0	0	0	0	0	0	0	0	0	0	0	0	0	0	0	0	0	0	0	0	0	0	0	0	0	0	0	0
LINC00649 (ENSG00000237945)	5	0	0	0	0	0	0	0	-0.00963815	0	0	0	-0.007635	0	0	0	0	0	0	0	0	0	0	0	0	0	0	0	0	0	0	0	-0.0253684	0	0	0	0	0	0	0	0	0	0	0	0	0	0	0	0
RPL35P1 (ENSG00000237991)	5	0	-0.000800537	0	0	0	0	0	0	0	0	0	0	0	0	0	0	0	0	0	-0.00742241	0	0	0	0	0	0	0	0	0	0	0	0	0	0	0	0	0	0	0	0	0	0	0	0	0	0	0	0
AMACR (ENSG00000242110)	5	0	0	0	0	0	0	0	0	0	0	0	0	0	0	0	0	0	0	0	0	0	0	0	0.021543	0	0	0	0	0	0	0	0	0	0.100414	0	0	0	0	0	0	0	0	0	0	0	0	0	0
EIF4EBP3 (ENSG00000243056)	5	0	0	0	0	0	0	0.0686574	0	0	0	0	0.0593174	0	0	0	0	0	0	0	0	0	0	0	0	0	0	0	0	0	0	0	0.0270922	0	0	0	0	0	0	0	0	0	0	0	0	0	0	0	0
NEAT1 (ENSG00000245532)	5	0	0	0	0	0	0	0	0.000939327	0	0	0	0	0	0	0	0	0	0	0	0	0	0	0	0	0	0	0	0	0	0	0	0	0	0.0704141	0	0	0	0	0	0	0	0	0	0	0	0	0	0
ARPIN-AP3S2 (ENSG00000250021)	5	0	0	0	0	0	0	0	0	0	0	0	0	0	0	0	0.0630175	0	0	0	0	0	0.0768882	0	0	0	0	0	0	0	0	0	0	0	0	0	0	0	0	0	0	0	0	0	0	0	0	0	0
RNA5SP216 (ENSG00000251920)	5	0	0	0	0	0	0	0	0	0	0	0	0	0	0	0	0	0	0	0	0	0	0	0.0163786	0	0	0	0	0	0	0	0	0	0	0	0	0	0	0.0144179	0	0	0	0	0	0	0	0.0236419	0	0
ATP2A1-AS1 (ENSG00000260442)	5	0	0	0	0	0	0	0	0	0	-0.00276034	0	0	0	0	0	0	0	0	0	0	0	0	0	0	0	0	0	0	0	0	0	0	0	0	0	0	0	0	0	0	0	0	0	-0.050489	0	0	0	0
AC129492.3 (ENSG00000263620)	5	0	0	0	0	0	0	0.0157875	0	0	0	0	0.00248263	0	0	0	0	0	0	0	0	0	0	0	0	0	0	0	0	0	0	0	0	0	0	0	0	0	0	0	0	0.0155192	0	0	0	0	0	0	0
RASSF5 (ENSG00000266094)	5	0	0	0	0	0	0	0	0	0	0	0	0	0	0	0	0	0	0	0	0	0	0	0	0	0	-0.00439238	0	0	0	0	0	0	0	0	0	0	0	0	0	0	0	0	0	0	0	0	0	0
MTCO2P2 (ENSG00000267541)	5	0	0.0077576	0	0	0	0	0.00387393	0	0	0	0	0	0	0	0	0	0	0	0	0	0	0	0	0	0	0	0	0	0	0	0	0	0	0	0	0	0	0	0	0	0	0	0	0	0	0	0	0
AC239859.5 (ENSG00000277702)	5	0	0	0	0	0	0	0	0	0	0	0	0	0	0	0	0	0	0	0	0.00767545	0	0	0	0	0	0	0	0	0	0.00141824	0	0	0	0	0	0	0	0	0	0	0	0	0	0	0	0	0	0
ENSG00000279312	5	0	0	0.00313536	0	0	0	0.0270423	0	0	0	0	0	0	0	0	0	0	0.0346871	0	0.0376787	0	0	0	0	0	0	0	0	0	0	0	0	0	0	0	0	0	0	0	0	0	0	0	0	0	0	0	0
AL035252.4 (ENSG00000279322)	5	0	0	0	0	0	0	0	0	0	0	0	0	0	0.00526049	0	0	0	0	0	0	0	0	0	0	0	0	0	0	0	0	0	0	0	0	0	0	0	0	0	0	0	0.0328295	0	0	0	0	0	0
AL158066.2 (ENSG00000285323)	5	0	0	0	0	-0.00655686	0	0	0	0	-0.0300554	0	0	0	0	0	0	0	0	0	0	0	0	-0.0128667	0	0	0	0	0	0	0	0	0	0	0	0	0	-0.0390411	0	0	0	0	0	0	0	0	0	0	0
TSPAN6 (ENSG00000000003)	4	0	0	0	0	0	0	0	0	0	0	0	0	0	0	0	0	0.00948529	0	0	0	0	0	0	0	0	0	0	0	0.0213372	0	0	0	0	0	0	0	0	0	0	0	0	0	0	0	0	0	0	0
CX3CL1 (ENSG00000006210)	4	0	0	0	0	0	0	0	0	0	0	0	0	0	0	0	0	0	0	0.023399	0	0	0	0	0	0	0	0	0	0	0	0	0.0494701	0	0	0	0	0	0	0	0	0	0	0	0	0	0.00489258	0	0.0155108
BAIAP3 (ENSG00000007516)	4	0	0	0	0	0	0	0	0	0	0	0	0	0	0	0	0	0	0	0	0.0156397	0	0	0	0	0	0	0	0	0	0	0	0	0	0	0	0	0	0	0	0	0	0	0	0	0	0.0110308	0	0
TIMP2 (ENSG00000035862)	4	0	0	0	0	0	0	0	0	0	0	0	0	2.9236e-05	0	0	0	0	0	0	0	0	0	0	0	0	0	0	0	0	0	0	0	0	0.00234456	0	0	0	0	0	0	0	0	0	0	0	0	0	0
RORA (ENSG00000069667)	4	0	0	0	0	0	0.0359308	0	0	0	0	0.0699978	0	0	0	0	0	0	0	0	0	0	0	0	0	0	0	0	0	0	0	0	0	0	0	0	0	0	0	0	0	0	0	0	0	0	0	0	0
SH3BP2 (ENSG00000087266)	4	0	0	0	0	0	0	0	0	0	0	0	-0.00153191	0	0	0	0	-0.00350062	0	0	0	-0.000638891	0	0	0	0	0	0	0	0	0	0	0	0	0	0	0	0	0	0	0	0	0	0	0	0	0	0	0
PXN (ENSG00000089159)	4	0	0	0	0	0	0	0	0	0	0	0	0.0134664	0	0	0	0	0	0	0	0	0	0	0	0	0	0	0	0	0	0	0	0	0	0	0	0	0	0	0	0	0	0	0	0	0	0	0	0
BAMBI (ENSG00000095739)	4	0	0	0	0	0	0	0	0	0	0	0	0	0	0	0	0	0.0342466	0	0	0	0	0	0	0	0	0	0	0	0	0	0	0	0	0	0	0	0	0	0	0	0	0	0	0	0	0	0.00696067	0
JAG1 (ENSG00000101384)	4	0	0	0	0	0	0.00161305	0.0229505	0	0	0	0	0	0	0	0	0	0	0	0	0	0	0	0	0	0	0	0	0	0	0	0	0	0	0	0	0	0	0	0	0	0	0	0	0	0	0	0	0
SYTL4 (ENSG00000102362)	4	0	0	0	0	0	0	0	0	0.00743247	0	0	0.0182056	0	0	0	0	0	0	0	0	0	0	0	0	0	0	0	0	0	0	0	0	0	0	0	0	0	0	0.0246333	0	0	0	0	0	0	0	0	0
GRIN2D (ENSG00000105464)	4	0	0	0	0	0	0	-0.0564953	0	0	0	0	0	0	0	0	0	0	0	0	0	0	0	0	0	0	0	0	0	0	0	0	0	0	0	0	0	0	0	0	0	0	0	0	0	0	0	0	0
ITGB8 (ENSG00000105855)	4	0	0	0.000138365	0	0	0	0	0	0	0	0	0	0	0	0	0	0	0.0160245	0	0	0	0	0	0	0	0	0	0	0	0	0	0	0	0	0	0	0	0	0	0	0	0	0	0	0	0	0.00724277	0
GIMAP2 (ENSG00000106560)	4	0	0	0	0	0	0	0	0	0	0	0	0	0	0	0	0	0	0	-0.0542188	0	0	0	0	0	0	0	0	0	0	-0.0269092	0	0	0	0	0	0	0	0	0	0	0	0	0	0	0	0	0	0
ICAM2 (ENSG00000108622)	4	0	0	0	0	-0.000519428	0	0	0	0	0	0	0	0	0	0	0	0	0	0	0	-0.0229412	0	0	0	0	0	0	0	0	0	0	0	0	0	0	0	0	-0.0326483	0	0	0	-0.0140855	0	0	0	0	0	0
NMU (ENSG00000109255)	4	0	0	0	0	0	0	0	0	0	0	0	0	0	0	0	0	0	0	0	0	0.0072842	0	0.0103041	0	0	0	0	0	0	0	0	0	0	0	0.0311051	0	0	0	0	0	0	0	0	0	0	0	0	0
WFS1 (ENSG00000109501)	4	0	0	0	0	0	0	0	0	0	0	0	0	0	0	0	0	0	0	0	0	0	0	0	0	0	0	0	0	0	0	0	0	0	0	0	0	0	0.0172978	0	0	0	0	0	0	0	0	0	0
GALNT7 (ENSG00000109586)	4	0	0	0	0	0	0	0	0	0	0	0	0	0	0	0	0	0	0	0	-0.00832759	0	0	0	0	0	0	0	0	0	0	0	-0.0511267	0	0	0	0	0	0	0	0	0	0	0	0	0	0	0	0
SIAE (ENSG00000110013)	4	0	0	0	0	0.0215292	0	0	0	0	0	0	0	0	0	0	0	0	0	0	0	0	0	0	0	0	0	0	0	0	0	0	0	0	0	0	0	0.0310784	0	0	0	0	0.000311446	0	0	0	0	0	0
MANSC1 (ENSG00000111261)	4	0	0	0	0	0	0	0	0	0	0	0	0	0	0	0	0	0	0	0	0	0	0	0	0	0	0	0	0	0	0	0	0	0	0	0	0	0	0	0	0	0.0179476	0	0	0	0.00276103	0	0	0
CCND3 (ENSG00000112576)	4	0	0	0	0	0	0	0	0	0	0	0	0	0	0	0	0	0	0	0	0	0	-0.0500017	0	0	-0.0126645	0	0	0	0	0	0	0	0	0	0	0	0	0	0	0	0	0	0	0	0	-0.00491646	0	0
ST8SIA4 (ENSG00000113532)	4	0	0	0	0	0	0	0	0	0	0	0	0	0	0	0	0	0	0	-0.0289234	0	0	0	0	0	0	0	0	0	0	0	0	0	0	0	0	0	0	0	0	0	0	0	0	0	0	0	0	0
EPAS1 (ENSG00000116016)	4	0	0	0	0	0	0	0	0	0	0	0.0202862	0	0.0128208	0	0	0	0	0	0	0	0	0	0	0	0	0	0	0	0	0	0	0	0	0	0	0	0.0167927	0	0	0	0	0	0	0	0	0	0	0
ATP6V1B1 (ENSG00000116039)	4	0	0.0207848	0	0	0	0	0	0	0	0	0	0	0	0	0	0	0	0	0	0	0	0	0	0	0	0	0	0	0	0	0	0	0	0	0	0	0	0	0	0	0	0	0	0	0	0	0	0
CTSD (ENSG00000117984)	4	0	0	0	0	0	0	0	0	0	0	0	0	0	0.0204903	0	0	0	0	0	0	0	0.0171251	0	0	0.0308119	0	0	0	0	0	0	0	0	0	0	0	0	0	0	0	0	0	0	0	0	0	0	0
SATB2 (ENSG00000119042)	4	0	0	0	0	0	-0.0365436	0	0	0	0	0	0	0	0	0	0	0	0	0	0	-0.0177587	0	0	0	0	0	0	0	0	0	0	0	0	0	0	0	0	0	0	0	0	0	0	0	0	0	0	0
BCL11A (ENSG00000119866)	4	0	0	0	0	0	0	0	0	0	0	0	0	0	0	0	0	0	0	0	0	0	0	0	0	0	0	0	0	-0.0110459	0	0	0	0	0	0	0	0	0	0	0	0	0	0	0	0	0	0	-0.00352233
DUSP1 (ENSG00000120129)	4	0	0	0.00755859	0	0	0	0	0	0.0230221	0	0	0	0	0	0	0	0	0	0	0	0	0	0	0	0	0	0	0	0	0	0	0	0	0	0	0	0	0	0	0	0	0	0	0	0	0	0	0
ZFP30 (ENSG00000120784)	4	0	0	0	0	0	0	0	0	0	0	0	0	0	0	0	0	0	0	0	0	0	0	0.136503	0	0	0	0	0	0	0	0	0	0	0	0	0	0	0	0	0	0	0	0	0.00908062	0	0.0159508	0	0
ANXA11 (ENSG00000122359)	4	0	0	0	0	0	0	0	0	0	0	0	0	0	0	0.0218251	0	0	0	0	0.00834133	0	0	0	0	0	0	0.00355031	0	0	0	0	0	0	0	0	0	0	0	0	0	0	0	0	0	0	0	0	0
SRGN (ENSG00000122862)	4	0	0	0	0	0	0	0	0	0	0	0	-0.0491409	0	0	0	0	0	0	0	0	0	0	0	0	0	0	0	0	0	0	0	0	0	0	0	0	0	0	0	0	0	0	0	0	0	0	0	0
SSPN (ENSG00000123096)	4	0	0	0	0	0	0	0	0	0	0	0	0	0	0	0.0252306	0	0	0	0	0	0	0.0194099	0	0	0	0	0	0	0	0	0	0	0	0	0	0	0	0	0	0	0	0	0	0	0	0	0	0
CLYBL (ENSG00000125246)	4	0	0	0	0	0	0	0	0	0	0	0	0	0	0	0	0	0	-0.00995308	0	0	0	0	0	0	0	0	0	0	0	0	0	0	0	0	0	0	0	0	0	0	0	0	-0.0121923	0	0	0	0	0
MIR9-1HG (ENSG00000125462)	4	0	0	0	0	0	0	0	0	0	0	0	0	0	0	0	0	0	0	0	0	0	0	0	-0.0239891	0	-0.0129921	0	0	0	0	0	0	-0.014248	0	0	0	0	0	0	0	0	0	0	0	0	0	0	0
IVD (ENSG00000128928)	4	0	0	0	0	0	0	0	0	0	0	0	0	0	0	0	0	0	0	0	0	0	0	0	0	0	0	0	0	0	0	0	-0.011308	0	0	0	0	0	0	0	0	0	0	0	0	0	0	0	0
RNASE1 (ENSG00000129538)	4	0	0	0	0	0	0	0	0	0	0	0	0.00983177	0	0	0	0	0	0	0	0	0	0	0	0	0	0	0	0	0	0	0	0	0	0	0	0	0	0	0	0	0	0	0	0	0	0	0	0
PRRG1 (ENSG00000130962)	4	0	0	0	0	0	0	0	0	0.0160028	0	0.0245745	0	0	0	0	0	0	0	0	0	0	0	0	0	0	0	0	0	0	0	0	0	0	0	0	0	0	0	0	0	0	0	0	0	0	0	0	0
TRIM47 (ENSG00000132481)	4	0	0	0	0	0	0	0	0	0	0	0	0	0	0	0	0	0	0	0	0	0	0	0	0	0	0	0	0	0	0	0	0	0	0	0	0	0	0	0	0	0	0	0.0352912	0	0	0	0	0
STARD13 (ENSG00000133121)	4	0	0	0.0372151	0	0	0	0	0	0	0	0	0	0	0	0	0	0	0	0	0	0	0	0	0	0	0	0	0	0	0	0	0	0	0	0	0	0	0	0	0.0150041	0	0	0	0	0	0	0	0
EMP1 (ENSG00000134531)	4	0	0	0	0	0	0	0	0	0.0238702	0	0	0	0	0	0	0.00348296	0	0	0	0	0	0	0	0	0	0	0	0	0	0	0	0	0	0	0	0	0.0173196	0	0	0	0	0	0	0	0	0	0	0
MICAL1 (ENSG00000135596)	4	0	0	0	0	0	0	0	0	0	0	0	0	0	0	0	0	0	0	0	0	-0.0170294	0	0	0	0	0	0	0	0	0	0	-0.0174556	0	0	0	0	0	0	0	0	0	-0.00691438	0	0	0	0	0	0
SCRN1 (ENSG00000136193)	4	0	0	0	0	0	0	0	0	0	0	0	0	0	0	0	0	0.0109794	0	0	0	0	0	0	0	0	0	0	0	0	0	0	0	0	0	0	0.0308278	0	0	0.0462294	0	0	0	0	0	0	0	0	0
LIMD2 (ENSG00000136490)	4	0	0	0	0	0	0	0	0	0	0	0	0	0	0	0	0	0	0	0	0	0	0	0	0	0	0	0	0	0	0	0	0	0	0	-0.0289847	0	0	0	0	0	0	0	0	0	-0.0139008	0	0	0
PARP6 (ENSG00000137817)	4	0	0.0073244	0	0	0	0	0.0133556	0	0	0	0.029849	0.0411621	0	0	0	0	0	0	0	0	0	0	0	0	0	0	0	0	0	0	0	0	0	0	0	0	0	0	0	0	0	0	0	0	0	0	0	0
ARHGAP29 (ENSG00000137962)	4	0	0	0	0	0	0	0	0	0	0	0	0.00529398	0	0	0	0	0	0	0	0	0	0	0	0	0	0	0	0	0	0	0	0	0	0	0	0	0	0	0	0	0	0	0.0275222	0	0	0	0	0
CDH11 (ENSG00000140937)	4	0	0	0	0	0	0	0	0	0	0	0	0	0	0	0	0	0	0	0	0	0	0	0	0	0.00100561	0	0	0	0	0	0	0	0	0	0	0	0	0	0	0	0	0	0	0	0	0	0	0
OSGIN1 (ENSG00000140961)	4	0	0	0	0	0	0	0	0	0	0	0	0	0	0	0	0	0	0	0	0	0	0	0	0	0	0	0	0	0	0	0	0	0	0.0167633	0	0	0	0	0	0	0	0	0	0	0	0	0	0
PLPP2 (ENSG00000141934)	4	0	0	0	0	0	0	0	0	0	0	0	0	0	0	0	0	0	0	0	0	0	0	0	0	0	0	0	0	0	0	0	0	0	0	0	0.0159396	0	0	0	0	0	0	0	0	0	0	0	0
VAV1 (ENSG00000141968)	4	0	0	0	0	0	0	0	0	0	0	0	0	0	0	0	0	0	0	0	0	0	0	0	0	0	0	0	0	0	0	0	0	0	0	0	0	0	0	0	0	0	0	0	0	0	0	0	0
LSP1P4 (ENSG00000143429)	4	0	0	0	0	0	0	0	0	0.00485012	0	0	0	0	0	0	0	0	0	0	0	0.000703649	0	0	0.00836141	0	0	0	0	0	0	0	0	0	0	0	0	0	0	0	0	0	0	0	0	0	0	0	0
RHOB (ENSG00000143878)	4	0	0	0	0	0	0	0	0	0	0	0	0	0	0	0	0	0	0	0.0121745	0	0	0	0	0	0	0	0	0	0	0	0	0	0	0	0	0	0	0	0	0	0	0	0	0	0	0	0	0
TIFA (ENSG00000145365)	4	0	0	0	0	0	0	0	0	-0.0297933	0	0	0	0	-0.00714081	0	0	0	0	0	0	0	0	0	0	0	0	0	0	0	0	0	0	0	0	0	0	0	0	0	0	0	0	0	0	0	0	0	0
TNFAIP8 (ENSG00000145779)	4	0	0	0	0	0	0	0	0	-0.0279332	0	0	0	0	0	0	0	0	0	0	0	-0.00550982	0	0	0	0	-0.0195065	0	0	0	0	0	0	0	0	0	0	0	0	0	0	0	0	0	0	0	0	0	0
ZNF300 (ENSG00000145908)	4	0	0	0	0	0	0	0	0	0	0	0	0	0	0	0	0	0	0.0115526	0	0	0	0	0	0	0	0	0	0	0	0	0	0	0	0.00550832	0	0.0074844	0	0	0	0	0	0	0	0	0	0	0	0
SLC2A12 (ENSG00000146411)	4	0	0	0	0	0.00629353	0	0	0	0	0	0	0	0	0	0	0	0	0	0	0	0	0	0	0	0.0476912	0	0	0	0	0	0	0	0	0	0	0	0	0.0358578	0	0	0	0	0	0	0	0	0	0
VLDLR (ENSG00000147852)	4	0	0	0	0	0	0	0	0	0	-0.0317188	0	0	0	0	0	0	0	0	0	0	0	0	0	0	0	0	0	0	0	0	0	0	0	0	0	0	0	0	0	0	0	0	0	0	0	0	0	0
PAK1 (ENSG00000149269)	4	0	0	0	0	0	0	0	0	0	0	0	0	0	0	0	0	0	0	0	0	0	0	0	0	0	0	0	0	0	0	0	0	0	0	0	0	0	0	0	0	0	0	0	0	0	0	0	0
CCDC74B (ENSG00000152076)	4	0	0	0	0	0	0	0	0	0	0	0	0	0	0	0	0	0	0	0	0	0	0	0	0	0	0	0	0	0	0	0	0	0	0	0	0	0	0	0	0	0	-0.00347696	0	0	0	0	0	0
MCOLN2 (ENSG00000153898)	4	0	0	0	0	0	0	0	0	0	0	0	0	0	0	0	0	0	0	0	0	0	0	0	0	0	0	0	0	0	0	0	0	0	0	0	0	0	0	0	0	0	-0.018672	0	0	0	0	0	0
PRKCA (ENSG00000154229)	4	0	0	0	0	0	-0.00296693	-0.0437212	0	0	0	0	0	0	0	0	0	0	0	0	0	0	0	0	0	0	0	0	0	0	0	0	0	0	0	0	0	0	0	0	0	0	0	0	0	0	0	0	0
RHOC (ENSG00000155366)	4	0	0	0	0	0	0	0	0	0	0	0	0	0	0	0	0.0122629	0	0	0	0	0	0	0	0	0	0	0	0	0	0.0548253	0	0	0	0	0	0	0	0	0	0	0	0	0	0	0.0576045	0	0	0
CDK20 (ENSG00000156345)	4	0	0	0	0	0	0.00335193	0	0	0	0	0	0	0.0037819	0	0	0	0	0	0	0	0	0	0	0	0	0	0	0	0	0.00750319	0	0	0	0	0	0	0	0	0	0	0	0	0	0	0	0	0	0.000276431
TMEM171 (ENSG00000157111)	4	0	0	0	0	0	0	0	0	0	0	0	0	0	0	0	0	0	0	0	0	0	0	0	0	0	0	0	0	0	0	0.0162769	0.00356412	0	0	0	0	0	0	0	0	0	0	0	0	0	0	0	0
GALNT14 (ENSG00000158089)	4	0	0	0	0	0	0	0	0	0	0	0	0	0	0	0	0	0	0	0	0	0	0	0	0	0	0	0	0	0	0	0	0	0	0	0	0	0	0	0	0	0	0	0	-0.0088947	0	0	-0.0118402	0
ANO10 (ENSG00000160746)	4	0	0	0	0.0374892	0	0	0	0	0	0	0	0	0	0	0	0	0	0	0	0	0	0	0	0	0	0	0	0	0	0	0	0	0.00643961	0	0	0	0	0.0308579	0	0	0	0	0	0	0	0	0	0
PLPP3 (ENSG00000162407)	4	0	0	0	0	0	0	0	0	0	0	0	0	0	0	0	0	0	0	0	0	0	0	0	0	0	0	0	0	0	0	0	0	0	0	0	0	0	0	0	0	0	0	0	0	0	0	0	0
EIF4E3 (ENSG00000163412)	4	0	0	0	0	0	0	0	0	0	0	0	0.0213654	0	0	0	0	0	0	0	0	0	0	0	0	0	0	0	0	0	0	0	0	0	0	0	0	0	0	0	0	0	0	0	0	0	0	0	0
TIPARP (ENSG00000163659)	4	0	0	0	0	0	0	0	0	0	0	0	0	0	0	0	0	0	0	0	0	0	0	0	0	0	0	0	0	0	0	0	0	0	8.78951e-06	0	0	0	0	0	0	0.00965018	0	0	0	0	0	0	0
IGF2 (ENSG00000167244)	4	0	0	0	0	0	0	0	0	0	0	0	0	0	0	0	0	0	0	0	0	0	0	0.0047921	0	0	0	0	0	0	0	0	0	0	0	0	0	0	0	0	0	0	0	0	0	0	0	0	0
KLK1 (ENSG00000167748)	4	0	0	0	0	0	0	0	0	0	0	0	0.0016188	0	0	0.025767	0	0	0	0	0	0	0	0	0	0	0	0	0	0	0	0	0.0392764	0	0	0	0	0	0	0	0	0	0	0	0	0	0	0	0
PXDC1 (ENSG00000168994)	4	0	0	0	0	0	0	0	0	0	0	0	0	0	0	0	0	0	0	0	0	0.0145163	0	0	0	0	0	0	0	0	0	0	0	0	0	0	0	0	0	0	0	0	0	0	0	0	0	0	0
ATF5 (ENSG00000169136)	4	0	0	0	0	0	0	0	0	0	0	0	0	0	0	0	0	-0.0414497	0	0	0	0	0	0	0	0	0	0	0	0	0	0	0	0	0	0	0	0	0	0	0	0	0	0	0	0	0	0	0
PTK2 (ENSG00000169398)	4	0	0	0	0	0	0	0	0	0	0	0	0.000906248	0	0	0	0	0	0	0	0	0	0	0.0273714	0	0	0	0	0	0	0	0	0	0	0	0	0	0	0	0	0	0	0	0	0	0	0	0	0
KLF13 (ENSG00000169926)	4	0	0	0	0	0	0	0	0	-0.000230923	0	0	0	0	0	0	0	0	0	0	0	0	0	0	0	0	0	0	0	0	-0.0136697	0	-0.0183682	0	0	0	0	0	0	0	0	0	0	0	0	0	0	0	0
UBB (ENSG00000170315)	4	0	0	0	0	0	0	0	0	0	0	0	0	0	0	0	0	0	0	0	0	0	0	-0.0160881	0	0	0	0	0	0	0	0	-0.0138199	0	0	0	0	0	0	0	0	0	0	0	0	0	0	0	0
ADORA2B (ENSG00000170425)	4	0	0	0	0	0	0	0.000181944	0	0	0	0	0	0	0	0	0	0	0	0	0	0	0	0	0	0	0	0	0	0	0.0315542	0	0	0	0	0	0	0	0	0	0	0	0	0	0	0	0	0	0
CHST11 (ENSG00000171310)	4	0	0	0	0	0	0	0	0	0	0	0	0	0	0	0	0	-0.0140095	0	0	0	0	0	0	0	0	-0.0219187	0	0	0	0	0	0	0	0	0	0	0	0	0	0	0	0	0	0	0	0	0	0
FRMD3 (ENSG00000172159)	4	0	0	0	0	0	0	0	0	0	0	0	0	0	0	0	0	0	0	0	0	0	0	0	0	0	0	0	0	0	0	0	0	0	0	0	0	0	0	0	0	0	0	0	0	0	0	0	0
NRROS (ENSG00000174004)	4	0	0	0	0	0	0	0	0	0	0	0	-0.0345032	0	0	0	0	0	0	0	0	0	0	0	0	0	0	0	0	0	0	0	0	0	0	0	0	0	0	0	0	0	0	0	0	0	0	0	0
BOK (ENSG00000176720)	4	0	0	0	0	0	0	0	0	0	0	0	0	0	0	0	0	0	0	0	0	0	0	0	0	0	0	0	0	0	0	0	0	0	0.0225426	0	0	0	0	0	0	0	0	0	0	0	0	0	0
ZBTB38 (ENSG00000177311)	4	0	0	0	0	0	0	0	0	0	0	0	0	0	0	0.000797392	0	0	0	0	0	0	0	0	0.0081587	0	0	0	0	0	0	0	0	0	0	0	0	0	0	0	0	0	0	0	0	0	0	0	0
JUN (ENSG00000177606)	4	0	0	0	0	0	0	0	0	0	0	0	0	0.0449304	0	0	0.0269045	0	0	0	0	0	0	0	0	0	0	0	0	0	0	0	0	0	0	0	0	0	0	0	0	0	0	0	0	0	0	0	0
ODF3B (ENSG00000177989)	4	0	0	0	0	0	0	0	0	0	0	0	0	0	0	0	-0.00570208	0	0	0	0	0	0	0	0	0	0	0	0	0	0	0	0	0	0	0	0	0	-0.0314493	0	0	0	0	0	0	0	0	0	0
CPNE7 (ENSG00000178773)	4	0	0	0	0	0	0	0	0	0	0	-0.00307461	0	0	0	0	0	0	0	0	0	0	0	0	0	0	0	0	-0.0164613	0	0	0	0	0	0	0	0	0	0	0	0	0	0	0	0	0	0	0	0
MAGED1 (ENSG00000179222)	4	0	0	0	0	0	0	0	0.0379565	0	0	0	0	0	0	0	0	0	0	0	0	0	0	0	0	0	0	0	0	0	0	0	0	0	0	0	0	0	0	0	0	0	0	0	0	0	0	0	0
CCDC149 (ENSG00000181982)	4	0	0	0	0	0	0	0	0	0	0	0	0	0	0	0	0	0	0	0	0	0	0	0	0	0	0	0	0	0	0	0	0	0	0	0	0	0	0	0	0	0	0	0	0	0	0	0	0
ACOT1 (ENSG00000184227)	4	0	0	0	0	0	0	0	0	0	0	0	0	0	0	0	0	0	0	0	0	0	0	0	0	0	0	0	0	0.0944085	0	0	0	0	0	0	0	0	0	0	0	0	0	0	0	0	0	0	0
IRS2 (ENSG00000185950)	4	0	0	0	0	0	0	0	0	0	0	0	0	0	0	0	0	0	0	0	0	0.0182281	0	0	0	0	0	0	0	0	0.0436726	0	0	0	0	0	0	0	0	0	0	0	0	0	0	0	0	0	0
FAM86B1 (ENSG00000186523)	4	-0.0231541	0	0	0	0	0	0	0	0	0	0	-0.0184872	0	0	0	0	0	0	0	0	0	0	0	0	0	0	0	0	0	0	0	0	0	0	0	0	0	0	0	0	0	0	0	0	0	0	0	0
ZNF418 (ENSG00000196724)	4	0	0	0	0	0	0	0	0	0	0	0	0	0	0	0	0	0	0.0435478	0	0	0	0	0	0	0	0	0	0	0	0	0	0.00899616	0.017737	0	0	0	0	0	0	0	0	0	0	0	0	0	0	0
COL27A1 (ENSG00000196739)	4	0	0	0	0	0	0	0	0	0	0	0	0	0	0	0	0	0	0	0	0	0	0	0	0	0	0	0	0	0	0	0	0	0	0	0	0	0	0	-0.00364697	0	0	0	0	0	0	0	0	0
UAP1L1 (ENSG00000197355)	4	0	0	0.0318442	0	0	0	0	0	0	0	0	0	0	0	0	0	0	0	0	0	0	0	0	0	0	0	0	0	0	0	0	0	0.0280633	0	0	0	0	0	0	0	0	0	0	0	0	0	0	0
HOXC6 (ENSG00000197757)	4	0	0	0	0	0	0	0	0	0	0	0	0	0	0	0	0	0	0	0	0	0	0	0	0	0	0	0	0	0.02345	0	0	0	0	0	0.00284368	0	0	0	0	0	0	0	0	0	0	0	0	0
MAGEA1 (ENSG00000198681)	4	0	0	0	0	0	0	0	0	0	0	0	0	0	0	0	0	0	0	0	0	0	0	0	0	0	0	0	0	0	0	0	0	0	0	0	0	0	0	0	0	0	0	0	0	0	0	0	0
GRK5 (ENSG00000198873)	4	0	0	0	0	0	0	0	0	0	0	0	-0.00708463	0	0	0	0	0	0	0	0	0	0	0	0	0	0	0	0	0	0	0	0	0	0	0	0	0	0	-0.00921176	0	0	0	0	0	0	0	0	0
PRMT6 (ENSG00000198890)	4	0	0	0	0	0	0	0	0	0	0	0	0	0	0	0	0	0	0	0	0	0	0	0	0	0	0	0	0	0	0	0	0	0	0	0	0	0	0	-0.00523686	0	0	0	0	0	0	0	0	0
RNVU1-6 (ENSG00000201558)	4	0	0	0	0	0	0	0	0	0	0	0	0	0	0	0	0	0	0	0	0	0	0	0	0	0	0	0	0	0	0	0	0.0223098	0	0	0	0	0	0	0	0	0	0	0	0	0	0	0	0
DDR1 (ENSG00000204580)	4	0	0	0	0	0	0	0	0	0	0	0	0	0.0167068	0	0	0	0	0.0677847	0	0	0	0	0	0	0.00514843	0	0	0.00388422	0	0	0	0	0	0	0	0	0	0	0	0	0	0	0	0	0	0	0	0
SNORA7A (ENSG00000207496)	4	0	0	0	-0.000749756	0	0	0	-0.0195129	0	0	0	0	0	0	0	0	0	0	0	0	0	0	0	0	0	0	0	0	0	0	0	0	-0.017385	0	0	0	0	0	0	0	0	0	0	0	0	0	0	0
ZNF726 (ENSG00000213967)	4	0	0	0.0065236	0	0	0	0	0	0	0	0	0	0	0	0	0	0	0	0	0	0	0	0	0	0	0	0	0	0	0	0	0	0.00812135	0	0	0	0	0	0	0	0	0	0	0	0	0	0	0
ARHGEF28 (ENSG00000214944)	4	0	0	0	0	0	0.00519177	0	0	0	0	0	0	0	0	0	0	0	0	0	0	0	0	0	0	0	0	0	0	0	0	0	0	0	0	0	0	0	0	0	0	0	0	0	0	0	0	0	0
RPL13P12 (ENSG00000215030)	4	0	0	0	0	0	0	0	0	0	0	0	0	0	-0.000881343	0	0	0	0	0	0	0	0	0	0	0	0	0	0	0	0	0	0	0	0	0	0	0	0	0	0	0	0	0	-0.00923844	0	0	0	-0.0282635
SNORA11F (ENSG00000221164)	4	0	0	0	0	0	0	0	0	0	0	0	0	0	0	0	0	0	0	0	0	0	0	0	0	0	0	0	0	0	0	0	0.0184365	0	0	0	0	0	0	0	0	0	0	0	0.00168035	0	0	0	0
TMEM191A (ENSG00000226287)	4	0	0	0	0	0	0	0	0	0	0	0	0	0	0	0	0	0	0	0	0	0	0	0	0	0	0	0	0	0	0	0	0	0	0	0	0	0	0	0.00937702	0	0	0	0	0	0	0	0	0
FNDC10 (ENSG00000228594)	4	0	0	0	0	0	0.0328782	0	0	0	0	0	0	0	0	0	0	0	0	0	0	0.0242362	0	0	0	0	0	0	0	0	0	0	0	0	0	0	0	0	0	0	0	0.0658169	0	0	0	0.0548523	0	0	0
MIR3936HG (ENSG00000233006)	4	0	0	0	0	0	0	0	0	0	0	0	0	0	0	0	0	0	0.00645659	0	0	0	0	0	0	0	0	0	0	0	0	0	0	0	0	0	0	0	0	0.0317304	0	0	0	0	0	0	0	0	0
LINC00472 (ENSG00000233237)	4	0	0	0	0	0	0	0	0	0.0526881	0	0	0.00955139	0	0	0	0	0	0	0	0	0	0	0	0	0	0	0	0	0	0	0	0	0	0	0	0	0	0	0	0	0	0	0	0	0	0	0	0
AC005083.1 (ENSG00000233834)	4	0	0	0	0	0	0	0	0	0	0	0.00318306	0	0	0.0151244	0	0	0	0	0	0	0	0	0	0	0	0	0	0	0	0	0	0	0	0	0	0	0	0	0	0	0	0	0	0	0	0	0	0
PINLYP (ENSG00000234465)	4	0	-0.00552765	0	0	0	0	0	0	0	-0.0090223	0	0	0	0	0	0	0	0	0	0	0	0	0	0	0	0	0	0	0	0	0	0	0	0	0	0	0	0	0	0	0	0	0	0	0	0	0	0
RPL13AP5 (ENSG00000236552)	4	0	0	0	0	0	0	0	0	0	0	0	0	0	0	0	0	0	0	0	0	0	0	0	0	0	0	0	0	0	0	0	0	0	0	0	0	0	0	0	0	0	0	-0.0291256	0	0	0	0	0
PTPRG-AS1 (ENSG00000241472)	4	0	0	0	0	0	0	0.0274291	0	0	0	0.00437978	0	0	0	0	0	0	0	0	0	0	0	0	0	0	0	0	0	0	0	0	0	0	0	0	0	0	0	0	0	0	0	0	0	0	0	0	0
P2RY11 (ENSG00000244165)	4	0	0	0	0	0	0	0	0	0	0	0	0	0	0	0	0	0	0	0	0	0	0	0	0	0	0	0	0	0	0	0	0	0	-0.0133523	0	0	0	0	0	0	0	0	0	0	0	0	0	0
LINC01234 (ENSG00000249550)	4	0	0	0	0	0	0	0	0	0	0	0	0	0	0	0	0	0	0	0	0	-0.0187256	0	0	0	0	0	0	0	0	0	0	0	0	0	0	0	0	0	0	0	0	0	0	0	0	0	0	0
AC068385.1 (ENSG00000255498)	4	0	0	0	0	0	0	0	0	0.0438415	0	0	0	0	0	0	0	0.0620466	0	0	0	0	0	0	0	0	0	0	0	0	0	0	0	0	0	0	0	0	0.0171754	0	0	0	0	0	0	0	0	0	0
AC025165.2 (ENSG00000257342)	4	0	0	0.0157446	0	0	0	0	0	0	0	0	0	0	0	0	0	0	0.00411943	0	0	0	0	0.0168468	0	0	0	0	0	0	0	0	0	0	0	0	0	0	0	0	0	0	0	0	0	0	0.000179076	0	0
AC004982.2 (ENSG00000272894)	4	0	0	0	0	0	0	0	0	0	0	0	0	0	0	0	0	0	0	0	0	0	0	0	0	0	0	0.0237705	0	0	0	0	0	0	0	0	0	0.0355281	0	0	0	0	0	0	0	0	0	0	0
AC005045.1 (ENSG00000273623)	4	0	0	0	0	0	0	0.0164635	0	0	0	0	0	0	0	0	0	0	0	0	0	0	0	0.00363021	0	0	0	0	0	0	0	0	0	0	0.022398	0	0	0	0	0	0	0	0	0	0	0	0	0	0
SNORA50C (ENSG00000277887)	4	0	0	0	0	0	0	-0.00397966	0	0	0	0	0	0	0	0	0	0	0	0	0	0	0	0	0	0	0	0	0	0	0	0	0	0	0	0	0	0	0	0	0	0	0	0	0	-0.00174154	0	0	0
COPZ2 (ENSG00000005243)	3	0	0	0	0	0	0	0	0	0	0	0	0	0	0	0	0	0	0	0	0	0	0	0	0	0.00333399	0	0	0	0	0	0	0	0	0	0	0	0	0	0	0	0	0.00743139	0	0	0	0	0	0
MATK (ENSG00000007264)	3	0	0	0	0	0	0	0	0	0	0	0	0	0	0	0	0	0	-0.0309032	0	-0.00915479	0	0	0	0	0	0	0	0	0	0	0	0	0	0	0	0	0	0	0	0	0	0	0	0	0	0	0	0
DAPK2 (ENSG00000035664)	3	0	0	0.0247043	0	0	0	0	0	0	0	0	0	0	0	0	0	0	0	0	0	0	0	0	0	0	0	0	0	0	0	0	0	0	0	0	0	0	0	0	0	0	0	0	0	0.0111284	0	0	0
USP2 (ENSG00000036672)	3	0	0	0	0	0	0	0	0	0	0	0	0	0	0	0	0	0	0	0	0	0	0	0	0	0	0	-0.0635412	0	0	0	0	0	0	0	0	0	0	0	0	0	0	0	0	0	0	0	0	0
CTNNA1 (ENSG00000044115)	3	0	0	0	0	0	0	0	0	0	0	0	0	0	0	0	0	0	0	0	0	0	0	0	0	0	0	0	0	0	0	0	0	0	0	0	0	0	0.0949874	0	0	0	0	0	0	0	0	0	0.00944143
SCML1 (ENSG00000047634)	3	0	0	0	0	0	0	0	0	0	0	0	0	0	0	0	0	0	0	0	0	0.00140107	0	0	0	0	0	0	0	0	0	0	0	0	0	0	0	0	0	0	0	0	0	0	0	0	0	0	0
SNX24 (ENSG00000064652)	3	0	0	0	0	0	0	0	0	0	0	0	0	0	0	0	0	0	0	0	0	0	0	0	0	0	0	0	0	0	0	0	0	0	0	0	0	0	0	0	0	0	0	0	0	0	0	0.0341823	0
FAM107B (ENSG00000065809)	3	0	0	0	0	0	0	0	0	0	0	0	-0.00510639	0	0	0	0	0	0	0	0	0	0	0	0	0	0	0	0	-0.0151361	0	0	0	0	0	0	0	0	0	0	0	0	0	0	0	0	0	0	0
FECH (ENSG00000066926)	3	0	0	0	0	0	0	0	0	0	0	0	0	0	0	0	0	0	0	-0.0269362	0	0	0	0	0	0	0	0	0	-0.038475	0	0	0	0	0	0	0	0	0	0	0	0	0	0	0	0	0	0	0
TNFRSF1A (ENSG00000067182)	3	0	0	0	0	0	0	0	0	0	0	0	0	0	0	0	0	0	0	0	0	0	0	0	0	0	0	0	0	0	0	0	0	0	0	0	0	0	0	0	0	0	0	0	0	0	0	0	0
WIPI1 (ENSG00000070540)	3	0	0	0	0	0	0	0	0	0	0	0	0	0	0	0	0	0	0.0181507	0	0	0	0	0	0	0	0	0	0	0	0	0	0.0238299	0	0	0	0	0	0	0	0	0.00426494	0	0	0	0	0	0	0
SREBF1 (ENSG00000072310)	3	0	0	0	0	0	0	0	0	0	0	0	0	0	0	0	0	0	0	0	-0.0391096	0	0	0	0	0	0	0	0	0	0	0	0	0	0	0	0	0	0	0	0	0	0	0	0	0	0	0	0
CHFR (ENSG00000072609)	3	0	0	0	0	0	0	0.00730227	0	0	0	0	0	0	0	0	0	0	0	0	0	0	0	0	0	0	0	0	0	0	0	0	0.00270349	0	0	0	0	0	0	0	0	0	0	0	0	0	0	0	0
SEMA3A (ENSG00000075213)	3	0	0	0	0	0	0	0	0	0	0	0	0	0	0	0	0	0	0	0	0	0	0	0	0	0	0	0	0	0.000434752	0	0	0	0	0	0	0	0	0	0	0	0.00709128	0	0	0	0	0	0	0
GPR137B (ENSG00000077585)	3	0	0	0	0	0	0	0	0	0	0	0	0	0	0	0	0	0	0	0	0	0	0	0	0	0	0	0	0	0.0159131	0	0	0	0	0.00623011	0	0	0	0	0	0	0	0	0	0	0	0	0	0
CEACAM1 (ENSG00000079385)	3	0	0	0	0	0	0	0	0	0	0	0	0	0	0	0	0	0	0	0	0	0	0	0	0	0	0	0	0	0	0	0	0	0	0	0	0	0	0	0	0	0	0	0	0	0	0	0	0
P2RX5 (ENSG00000083454)	3	0	0	0	0	0	0	0	0	0	0	0	0	0	0	0	0	0	0	-0.0202041	0	0	0	0	0	0	-0.00137212	0	0	0	0	0	0	0	0	0	0	0	0	0	0	0	0	0	0	0	0	0	0
CD59 (ENSG00000085063)	3	0.0331952	0	0	0	0	0	0	0	0	0	0	0	0	0	0	0.0279758	0	0	0	0	0	0	0	0	0	0	0	0	0	0	0	0	0	0	0	0	0	0	0	0	0	0	0	0	0	0	0	0
CTTN (ENSG00000085733)	3	0	0	0	0.035627	0	0	0	0	0	0	0	0	0	0	0	0	0	0	0	0	0	0	0	0	0	0	0	0.00796396	0	0	0	0	0	0	0	0	0	0	0	0	0	0	0	0	0	0	0	0
LAT2 (ENSG00000086730)	3	0	0	0	0	0	0	0	0	0	-0.0092503	0	0	0	0	0	0	0	0	0	0	0	0	0	0	0	0	0	0	-0.0368727	0	0	0	0	0	0	0	0	0	0	0	0	0	0	0	-0.0210131	0	0	0
P3H2 (ENSG00000090530)	3	0	0	0	0	0	0	0	0	0	0	0	0.00557767	0	0	0	0	0	0	0	0	0	0	0.00205759	0	0	0	0	0	0	0	0	0	0	0	0	0	0	0	0	0	0	0	0	0	0	0	0	0
PLEKHG2 (ENSG00000090924)	3	0	0	0	0	0	0	0	0	0	0	0	0	0	0	0	0	0	0	0	0	0	0	0	0	0	0	0	0	0	0	0	0	0	-0.00633612	0	0	0	0	0	0	0	0	0	0	0	0	0	0
PITPNM2 (ENSG00000090975)	3	0	0	0	0	0	0	0	0	0	0	0	0	0	0	0	0	0	0	0	0	0	0	0	0	0	0	0	0	0	-0.000658454	0	0	0	0	0	0	0	0	0	0	-0.00816901	0	0	0	0	0	0	0
FAM118A (ENSG00000100376)	3	0	0	0	0	0	0	0	0	0	0	0	0	0	0	0	0	0	0	0	0	0	0	0	0	0	0	0	0	0	0	0	0	0	0	0	0	0	0	0	0	0	0	0	0	0	0	0	0
LGMN (ENSG00000100600)	3	0	0	0	0	0	0.00723306	0	0	0	0	0	0	0.0793583	0	0	0	0	0	0	0	0	0	0	0	0	0	0	0	0	0	0	0	0	0	0	0	0	0	0	0	0	0	0	0	0	0	0	0
MYL9 (ENSG00000101335)	3	0	0	0	0	0	0	0	0	0	0	0	0	0	0	0	0	0	0	0	0	0	0	0	0	0	0	0	0	0	0	0	0	0	0	0	0	0	0	0.0017958	0	0	0	0	0	0	0	0	0
SNTA1 (ENSG00000101400)	3	0	0	0	0	0	0	0	0	0	0	0	0	0	0	0	0.0237393	0	0	0	0	0	0	0.0211599	0	0	0	0	0	0	0	0	0	0	0	0	0	0	0	0	0	0	0	0	0	0	0	0	0
PLP2 (ENSG00000102007)	3	0	0	0.00258294	0	0	0	0	0	0	0	0	0	0	0	0	0	0	0	0	0	0	0	0	0	0	0	0	0	0	0	0	0	0	0	0	0	0	0	0	0	0	0	0	0	0	0	0	0
METRN (ENSG00000103260)	3	0	0	0	0	0	0	0	0	0	0	0	0	0	0	0	0	0	0	0	0	0	0	0	0	0	0	0.0399456	0	0	0	0	0	0	0	0	0	0	0	0	0	0	0	0	0	0	0	0	0
ETFB (ENSG00000105379)	3	0	0	0	0	0	0	0	0	0	0	0	0	0	0	0	0	0	0	0	0	0	0	0	0.00752144	0	0	0	0	0	0	0	0	0	0	0	0	0	0	0	0	0	0	0	0	0	0	0	0
CAPS (ENSG00000105519)	3	0	0	0	0	0	0	0	0	0	0	0	0	0	0	0	0	0	0	0	0.00482206	0	0	0	0	0	0	0	0	0	0	0	0	0	0	0	0	0	0	0	0	0	0	0	0	0	0	0	0
PLEKHA4 (ENSG00000105559)	3	0	0	0	0	0	0	0	0	0	0	0	0	0	0	0	0	0	0	0	0	0	0	0	0	0	0	0	0	0	0	0	0.0260775	0	0	0	0	0	0	0	0	0.00505081	0	0	0	0	0	0	0
AHR (ENSG00000106546)	3	0	0	0.00924452	0	0	0	0	0	0	0	0	0	0	0	0	0	0	0	0	0	0	0	0	0	0	0.026451	0	0	0	0.00154954	0	0	0	0	0	0	0	0	0	0	0	0	0	0	0	0	0	0
NMRK1 (ENSG00000106733)	3	0	0	0	0	0	0	-0.0417343	0	0	0	0	0	0	0	0	0	0	0	0	0	0	0	0	0	0	0	0	0	0	0	0	0	0	0	0	0	0	-0.0140133	0	0	0	0	0	0	0	0	0	0
PHYH (ENSG00000107537)	3	0	0	0	0	0	0	0	0	0	0	0	0	0	0	0	0	0	0	0	0	0	0	0	0	0	0	0	0	0	0	0	0	0	0	0	0	0	0	0	0	0	0	0	0	0	0	0	0
SPOCK2 (ENSG00000107742)	3	0	0	0	0	0	0	0	0	0	0	0	0	0	0	0	0	0	0	0	0	0	0	0	0	0	0	0	0	0	0	0	0	0	0	0	0	0	0	0	0	0	0	0	0	0	0	0	0
ACTA2 (ENSG00000107796)	3	0	0	0	0	0	0	0	0	0	0	0	0	0	0	0.00154929	0	0	0	0	0	0	0	0	0	0	0	0	0	0	0	0	0	0	0	0	0	0	0	0	0	0	0	0	0	0	0	0	0
LIPA (ENSG00000107798)	3	0	0	0	0	0	0	0	0	0	0	0	0	0	0	0	0	0	0	0	0	0	0	0	0	0.00880174	0	0	0	0	0.00327972	0	0	0	0	0	0	0	0	0	0	0	0	0	0	0	0	0	0
DKK1 (ENSG00000107984)	3	0	0	0	0	0	0	0	0	0	0	0	0	0	0	0	0	0.0124613	0	0	0	0	0	0	0	0	0	0	0	0.00653794	0	0	0	0	0	0	0	0	0	0	0	0	0	0	0	0	0	0	0
SLC2A9 (ENSG00000109667)	3	0	0	0	0	0	0	0	0	0	0	0	0	0	0	0	0	0	0	0	0	0	0	0	0	0	0	0	0	-0.00296078	0	0	0	0	0	0	0	0	0	0	0	0	0	0	0	0	0	0	0
SLC35F2 (ENSG00000110660)	3	0	0	0	0	0	0	0	0	0	0	0	0	0	0	0	0	0	0	0	0	0	0	0	0	0	0	0	0	0	0	0	0	0	0	0	0	0	0	0	0	0	0	0	0	0	0	0	0
PITPNM1 (ENSG00000110697)	3	0	0	0	0	0	0	0	0	0	0	0	0	0	0	0	0	0	0	0	0	0	0	0	0	0	0	0	0	0	0	0	0	0	0	0	0	0	0	0	0	0	0	0	0	0	0	0	0
PPFIBP1 (ENSG00000110841)	3	0	0	0	0	0	0	0.0246715	0	0	0	0	0	0	0	0	0	0.0218079	0	0	0	0	0	0	0	0	0	0	0	0	0	0	0	0	0	0	0	0	0	0	0	0	0	0	0	0	0	0	0
ENPP5 (ENSG00000112796)	3	0	0	0	0	0	0	0	0	0	0	0	0	0	0	0	0	0	0	0	0	0	0	0	0	0	0	0	0	0	0	0	0	0	0	0	0	0	0	0	0	0	0	0	0	0	0	0	0
PCDHB2 (ENSG00000112852)	3	0	0	0	0	0	0	0	0	0	0	0	0	0	0	0	0	0	0	0	0	0	0	0	0	0	0	0	0	0	0	0	0	0	0	0	0	0	0	0	0	0	0	0	0	0	0	0	0
AMOTL2 (ENSG00000114019)	3	0	0	0	0	0	0	0	0	0	0	0	0	0	0	0	0	0	0	0	0	0.00915102	0	0	0	0.0189815	0	0	0	0	0	0	0	0	0	0	0	0	0	0	0	0	0	0	0	0	0	0	0
MLPH (ENSG00000115648)	3	0	0	0	0	0	0	0	0	0	0	0	0	0	0	0	0	0	0	0	0	0	0	0	0	0.0239707	0	0	0	0	0	0	0	0	0	0	0	0	0	0	0	0	0	0	0	0	0	0	0
ABCG2 (ENSG00000118777)	3	0	0	0	0	0	0	0	0	0	0	0	0	0	0	0	0	0	0	0	0	0	0	0	0	0	0	0	0	0	0	0	0	0	0	0	0	0	0	0	0	0	0	0	0	0	0	0	0
NEK6 (ENSG00000119408)	3	0	0	0	0	0	0	0	0	0	0	0	0	0	0	0	0	0	0	0	0	0	0	0	0	0	0	0	0	0	0	0	0	0	0	0	0	0	0	0	0	0	0	0	0	0	0	0	0
ARL4A (ENSG00000122644)	3	0	0	0	0	0	0	0	0	0	0	0	0	0	0	0	0	0	0	0	0	0	0	0	0	0	0	0	0	0	0	0	0	0	0.0286043	0	0	0	0	0	0	0	0	0	0	0	0	0	0
PI3 (ENSG00000124102)	3	0	0	0	0	0	0	0	0	0	0	0	0	0	0	0	0	0	0	0	0	0	0	0	0	0	0.00178835	0	0	0	0	0	0	0	0	0	0	0	0	0	0	0	0	0	0	0	0	0	0
TOX2 (ENSG00000124191)	3	0	0	0	0	0	0	-0.0207508	0	0	0	0	0	0	0	0	0	0	0	0	0	0	0	0	0	0	0	0	0	0	0	0	0	0	0	0	0	0	0	0	0	0	0	0	0	0	0	0	0
SERPINB6 (ENSG00000124570)	3	0	0	0	0	0	0	0	0	0	0	0	0	0	0	0	0	0	0.00212958	0	0	0	0	0.012201	0	0	0	0	0	0	0	0	0	0	0	0	0	0	0	0	0	0	0	0	0	0	0	0	0
SEPTIN6 (ENSG00000125354)	3	0	0	0	0	0	0	0	0	0	0	0	0	0	0	0	0	0	0	0	0	0	0	0	0	0	0	0	0	0	0	0	0	0	0	0	0	0	0	0	0	0	0	0	0	0	0	0	0
BMP4 (ENSG00000125378)	3	0	0.0420046	0	0	0	0	0	0	0	0	0	0	0	0	0	0	0	0	0	0	0	0	0	0	0	0	0	0	0	0	0	0	0	0	0	0	0	0	0	0	0	0	0	0	0	0	0	0
HIVEP3 (ENSG00000127124)	3	0	0	0	0	0.0239386	0	0	0	0	0	0	0	0	0	0	0	0	0	0	0	0	0	0	0	0	0	0	0	0	0	0	0	0	0	0	0	0	0	0	0	0	0	0	0	0	0	0	0
TST (ENSG00000128311)	3	0	0	0	0	0	0	-0.0794638	0	0	0	0	0	0	0	0	0	0	0	0	0	0	0	0	0	0	0	0	0	0	0	0	0	0	0	0	0	0	0	0	0	0	0	0	0	0	-0.0280683	0	0
CDHR3 (ENSG00000128536)	3	0	0	0	0	0	0	0.0103109	0	0	0	0.0253405	0	0	0	0	0	0	0	0	0	0	0	0	0	0	0	0	0	0	0	0	0	0	0	0	0	0	0	0	0	0	0	0	0	0	0	0	0
CALU (ENSG00000128595)	3	0	0	0	0	0	0	0	0	0	0	0	0	0	0	0	0	0	0	0	0	0	0	0	0	0	0	0	0	0	0	0.0129651	0	0	0	0	0	0	0	0	0	0	0	0	0	0	0	0	0
SAMD10 (ENSG00000130590)	3	0	0	0	0	0	0	0	0	0	0	0	0	0	0	0	0	0	0	0	0	0	0	0	0	0	0	0	0	0	0	0	-0.0475111	-0.00925939	0	0	0	0	0	0	0	0	0	0	0	0	0	0	0
SLC35D2 (ENSG00000130958)	3	0	0	0	0	0.00112678	0	0	0	0	0	0	0	0	0	0	0	0	0	0	0	0	0	0	0	0	0	0	0	0	0	0	0	0	0	0	0	0	0	0	0	0	0	0	0	0	0	0	0
LARGE1 (ENSG00000133424)	3	0	0	0	0	0	0	0	0	0	0	0	0	0	0	0	0	0	0	0	0	0	0	0	0	0	0	0	0	0	0	0	0	0	0	0	0	0	0	0	0	0	0	0	0	0	0.00444173	0	0
TTC9 (ENSG00000133985)	3	0	0	0	0	0	0	0	0	0	0	0	0	0	0	0	0	0	0	0	0	0	0	0	0	0	0	0	0	0	0	0	0	0	0	0	0	0	0	0	0	0	0	0	0	0	0	0	0
EDEM1 (ENSG00000134109)	3	0	0	0	0	0	0	0	0	0	0	0	0	0	0	0	0	0	0	0	0	0	0	0	0	0	0	0	0	0	0	0	0	0	0	0	0	0	0	0	0	0	0	0	0	0	0	0	0
CYP2J2 (ENSG00000134716)	3	0	0	0	0	0	0	0	0	0	0	0	0	0	0	0	0	0	0	0	0	0	0	0	0	0	0	0	0	0	0	0	0	0	0	0	0	0	0	0	0	0	0	0	0	0	0	0	0
CCNJL (ENSG00000135083)	3	0	0	0	0	0	0	0	0	0	0	0	0	0	0	0	0	0	0	0	0	0	0	0	0	0	0	0	0	0	0	0	0	0	0	0	0	0	0	0	0	0	0	0	0	0	0	0	0
IL6 (ENSG00000136244)	3	0	0	0	0	0	0	0.00376088	0	0	0	0	0	0	0	0	0	0	0	0	0	0	0	0	0	0	0	0	0	0	0	0	0	0	0	0	0	0	0	0	0	0	0	0	0	0	0	0	0
HLX (ENSG00000136630)	3	0	0	0	0	0	0	0	0	0	0	0	0	0	0	0	0	0	0	0	0	0	0	0	0	0	0	0	0	-0.00879746	0	0	0	0	0	-0.0145753	0	0	0	0	0	0	0	0	-0.0151721	0	0	0	0
ENPP2 (ENSG00000136960)	3	0	0	0	0	0	0	0	0	0	0	0	0	0	0	0	0	0	0	0	0.0100156	0	0	0	0	0	0	0	0	0	0	0	0	0	0.0099543	0	0	0	0	0	0	0	0	0	0	0	0	0	0
PAQR5 (ENSG00000137819)	3	0	0	0	0	0	0	0	0	0	0	0	0	0	0	0	0	0	0	0	0	0	0	0	0	0	0	0	0	0.0143141	0	0	0	0	0	0	0	0	0	0	0	0	0	0	0	0	0	0	0
SLC44A5 (ENSG00000137968)	3	0	0	0	0	0	0	0	0	0	0	0	0	0	0	0	0	0	0	0	0	0	0	0	-0.00599417	0	-0.0181723	0	0	0	0	0	0	0	0	0	0	0	0	0	0	0	0	0	0	0	-0.00191295	0	0
SEPTIN11 (ENSG00000138758)	3	0	0	0	0	0.0500464	0	0	0	0	0	0	0	0	0	0	0	0	0	0	0	0	0	0	0	0	0	0	0	0.0190238	0	0	0	0	0	0	0	0	0	0	0	0	0	0	0	0	0	0	0
SLAIN1 (ENSG00000139737)	3	0	0	0	0	0	0	0	0	0	-0.0143806	0	0	0	0	0	0	0	0	0	0	0	0	0	0	0	0	0	0	0	0	0	0	0	0	0	0	0	0	0	0	0	0	0	0	0	0	0	0
ATP1B1 (ENSG00000143153)	3	0	0	0	0	0	0	0	0	0	0	0	0	0	0	0	0	0	0	0	0	0	0	0	0	0	0	0	0	0	0	0	0	0	0	0	0	0	0	0	0	0	0	0	0	0	0	0	0
RGS5 (ENSG00000143248)	3	0	0	0	0	0	0	0	0	0	0	0	0	0	0	0	0	0	0	0	0	0	0	0	0	0	0	0	0	0	0	0	0	0	0	0	0	0	0	0	0	0	0	0	0	0	0	0	0
ABL2 (ENSG00000143322)	3	0	0.071692	0	0	0	0	0	0	0	0	0	0.0711059	0	0	0	0	0	0	0	0	0	0	0	0	0	0	0	0	0	0	0	0	0	0	0	0	0	0	0	0	0	0	0	0	0	0	0	0
ECM1 (ENSG00000143369)	3	0	0	0	0	0	0	0	0	0	0	0	0	0	0	0	0	0	0	0	0	0	0	0	0	0	0	0	0.00636272	0	0	0	0	0	0	0	0	0	0	0	0	0	0	0.00661031	0	0	0	0	0
WNT9A (ENSG00000143816)	3	0	0	0	0	0	0	0	0	0	0	0	0	0	0	0	0.0192169	0	0	0	0	0	0	0	0	0	0	0	0	0	0	0	0	0	0	0	0	0	0	0	0	0	0	0	0	0	0	0	0
THNSL2 (ENSG00000144115)	3	0	0	0	0	0	0.00619081	0	0	0	0	0	0	0	0	0	0	0	0	0	0	0	0	0	0	0	0	0	0	0	0	0	0	0	0	0	0	0	0	0	0	0	0	0	0	0	0	0	0
CYP4V2 (ENSG00000145476)	3	0	0	0	0	0	0	0	0	0	0	0	0	0	0	0	0	0	0	0	0	0	0	0	0	0	0	0	-0.0459713	0	0	0	0	0	0	0	0	0	0	-0.0100111	0	0	0	0	0	0	0	0	0
EBP (ENSG00000147155)	3	0	0	0	0	0	0	0	0	0	0	0	0	0	0	0	0	0	0	0	0	0	0	0	0	0	0	0	0	0	0	0	0.0121235	0	0	0	0	0	0	0	0	0	0	0	0	0	0	0	0
DOCK11 (ENSG00000147251)	3	0	0	0	0	0	0	0	0	0	0	0	0	0	0	0	0	0	0	0	0	0	0	0	0	0	0	0	0	0	0	0	0	0	0	-0.00479772	0	0	0	0	0	0	0	0	0	0	-0.0105282	0	0
GPC3 (ENSG00000147257)	3	0	0	0	0	0	0	0	0	0	0	0	0	0	0	0	0	0.0170444	0	0	0	0	0	0	0	0	0	0	0	0	0	0	0	0	0	0	0	0	0	0	0	0	0	0	0	0	0	0	0
TACC1 (ENSG00000147526)	3	0	0.0110761	0	0	0	0	0	0	0	0	0	0	0	0	0	0	0	0	0	0	0	0	0	0	0	0	0	0	0	0	0	0	0	0	0	0	0	0	0	0	0	0	0	0	0	0	0	0
NFIB (ENSG00000147862)	3	0	0	0	0	0	0	0	0	0	0	0	0	0	0	0	0	0	0	0	0	0	0	0	0	0	0.00870586	0	0	0	0	0	0	0.0330639	0	0	0	0	0	0	0	0	0	0	0	0	0	0	0
STOM (ENSG00000148175)	3	0	0	0	0	0	0	0	0	0	0	0	0	0	0	0	0	0	0	0	0	0	0	0	0	0	0	0	0	0	0	0	0	0	0	0	0	0	0	0	0	0	0	0	0	0	0	0	0
FRG1BP (ENSG00000149531)	3	0	0	0	0	0	0	0	0	0	0	0	-0.0593825	0	0	0	0	0	0	0	0	0	0	0	0	0	0	0	0	0	0	0	0	0	0	0	0	0	0	0	0	0	0	0	0	0	0	0	0
ARID5B (ENSG00000150347)	3	0	0	0	0	0	0	0	0	0	0	0	0	0	0	0	0	0	0	0	0.0196557	0	0	0	0	0	0	0	0	0.0318308	0	0	0	0	0	0	0	0	0	0	0	0	0	0	0	0	0	0	0
BTBD11 (ENSG00000151136)	3	0	0	0	0	0	0	0	-0.0276371	0	0	0	0	0	0	0	0	0	0	0	0	0	0	0	0	0	0	0	0	0	0	0	0	0	0	0	0	0	0	0	0	0	0	0	0	0	0	0	0
HHEX (ENSG00000152804)	3	0	0	0	0	0	0	0	0	0	0	0	0	0	0	0	0	0	0	-0.000472824	0	0	0	0	0	0	0	0	0	0	0	0	0	0	-0.0056929	0	0	0	0	0	0	0	0	0	0	0	0	0	0
CAST (ENSG00000153113)	3	0	0	0	0	0	0	0	0	0	0	0	0	0	0	0	0	0	0	0	0	0	0	0	0	0	0	0	0	0	0	0	0	0	0	0	0	0	0	0	0	0	0	0	0	0	0	0	0
SLC25A27 (ENSG00000153291)	3	0	0	0	0	0	0	0	0	0	0	0	0	0.0142626	0	0	0	0	0	0	0	0	0	0	0	0	0	0	0	0	0	0	0	0	0	0	0	0	0	0	0	0	0	0	0	0	0.00981169	0	0
PTPRD (ENSG00000153707)	3	0	0	0	0	0	0	0	0	0	0	0	0	0	0	0	0	-0.00379455	0	0	0	0	0	0	0	0	0	0	0	0	0	0	0	0	0	0	0	0	0	0	0	0	0	0	0	0	0	0	0
DDAH1 (ENSG00000153904)	3	0	0	0	0	0	0	0	0	0	0	0	0	0.00269474	0	0	0	0	0	0	0	0	0	0	0	0	0	0	0	0	0	0	0	0	0	0	0	0	0	0	0	0	0	0	0	0	0.0304996	0	0
BTG3 (ENSG00000154640)	3	0	0	0	0	0	0	0	0	0	0	0	0.0155314	0	0	0	0	0	0	0	0	0	0	0	0	0	0	0	0	0.0112368	0	0	0	0	0	0	0	0	0	0	0	0	0	0	0	0	0	0	0
PIK3AP1 (ENSG00000155629)	3	0	0	0	-0.00488032	0	0	0	0	0	0	0	0	0	0	0	0	0	0	0	0	0	-0.0166885	0	0	0	0	0	0	0	0	0	0	0	0	0	0	0	0	0	0	0	0	0	0	0	0	0	0
AHCYL2 (ENSG00000158467)	3	0	0	0	0	0	0	0	0	0	0	0	0	0	0	0	0	0.000321461	0	0	0	0	0	0	0	0	0	0	0	0	0	0	0	0	0	0	0	0	0	0	0	0	0	0	0	0	0	0	0.00386944
RUNX1 (ENSG00000159216)	3	0	0	0	0	0	0	0	0	0	0	0	0	0	0	0	0	0	0	0	-0.0104192	0	0	-0.0684371	0	0	0	0	0	0	0	0	0	0	-0.0217204	0	0	0	0	0	0	0	0	0	0	0	0	0	0
SPTBN4 (ENSG00000160460)	3	0	0	0	0	0	0	0	0	0	0	0	0	0	0	0	0	0	0	0	0	0	0	0	0	0	0	0	0	0	0	0	-0.0172357	0	0	0	0	0	0	0	0	0	0	0	0	0	0	0	0
SQSTM1 (ENSG00000161011)	3	0	0	0	0	0	0	0	0	0	0	0	0	0	0	0	0	0	0	0	0	0	0	0	0	0	0	0	0	0	0	0	0	0	0	0	0	0	0	0	0	0.0223597	0	0	0	0	0	0	0
MFSD12 (ENSG00000161091)	3	0	0	0	0	0	0	0	0	0	0	0	0	0	0	0	0	0	0	0	0	0	0	0	0	0	0	0	0	0	0	0	0	0.0465695	0	0	0	0	0	0	0	0	0	0	0	0	0.020287	0	0
ZNF385A (ENSG00000161642)	3	0	0	0	0	0	0	0	0	0	0	-0.0289402	0	0	0	0	0	0	0	0	0	0	0	0	0	0	0	0	0	0	-0.0229185	0	0	0	0	0	0	0	0	0	0	0	0	0	0	0	0	0	0
HDAC11 (ENSG00000163517)	3	0	0	0	0	0	0	0	0	0	0	0	0	0	0	0	0	0	0	0	0	0	0	0	0	0	0	0	0	0	0	0	0	0	0	0	0	0	0	0	0	0	0	0	0	0	0	0	0
EIF5A2 (ENSG00000163577)	3	0	0	0	0	0	0	0	0	0	0	0	0	0	0.00199968	0	0	0	0	0	0	0	0	0	0	0	0	0	0	0	0	0	0	0	0	0	0	0	0	0	0	0.00166154	0	0	0	0	0	0	0
MYORG (ENSG00000164976)	3	0	0	0	0	0.0443641	0	0	0	0	0	0.0376468	0	0	0	0	0	0	0	0	0	0	0	0	0	0	0	0	0	0	0	0	0	0	0	0	0	0	0	0	0	0	0	0	0	0	0	0	0
CFL2 (ENSG00000165410)	3	0	0	0	0	0	0	0	0	0	0	0	0	0	0	0	0	0	0	0	0	0	0	0	0	0	0	0	0	0	0	0	0	0	0	0	0	0	0	0	0	0	0	0	0	0	0	0	0
ABTB2 (ENSG00000166016)	3	0	0	0	0	0	0	0	0	0	0	0	0	0	0	0	0	0	0	0	0	0	0	0	0	0	0	0	0	0	0	0	0	0	0	0	0	0.0117203	0	0	0	0	0	0	0	0	0	0	0
CKB (ENSG00000166165)	3	0	0	0	0	0	0	0	0	0	0	0	0	0	0	0	0	0	0	0	0	0	0	0	0	0	0	0	0	0	0	0	0	0	0	0	0	0	0	0	0	0	0	0	0	0	0	0	0
CYB5R2 (ENSG00000166394)	3	0	0	0	0	0	0	0	0	0	0	0	0	0	0	0	0	0	0	0	0	0	0	0	0	0	0	0	0	0	0	0	0.034063	0.0239275	0	0	0	0	0	0	0	0	0	0	0	0	0	0	0
CDYL2 (ENSG00000166446)	3	0	0	0	0	0	0	0	0	0	0	0	-0.0471174	0	0	0	0	0	0	0	0	-0.00199603	0	0	0	0	0	0	0	0	0	0	0	0	0	0	0	0	0	0	0	0	0	0	0	0	0	0	0
CENPV (ENSG00000166582)	3	0	0	0	0	0	0	0	0	0	0	0	0	0	0	0	0	0	0	0	0	0	0	0	0	-0.0007413	0	0	0	0	0	0	0	0	0	0	0	0	0	0	0	0	0	0	0	0	0	0	0
STX3 (ENSG00000166900)	3	0	0	0	0	0	0	0	0	0	0	0	0	0	0	0	0	0	0	0	0	0	0	0	0.0273749	0	0	0	0	0	0	0	0	0	0	0	0	0	0	0	0	0	0	0	0	0	0	0	0
TMEM154 (ENSG00000170006)	3	0	0	0	0	0	0	0	0	0	0	0	0	0	0	0	-0.0736647	0	0	0	0	0	0	0	-0.0437773	0	0	0	0	0	0	0	0	0	0	0	0	0	0	0	0	0	0	0	0	0	0	0	0
SMAD1 (ENSG00000170365)	3	0	0	0	0	0	0	0	0	0	0	0	0	0	0	0	0	0	0	0	0	0	0	0	0.00556552	0	0	0	0	0	0	0	0	0	0	0	0	0	0	0	0	0	0	0	0	0	0	0	0
INSR (ENSG00000171105)	3	0	0	0	0	0	0	0	0	0	0	0	0	0	0	0	0	0	0	0	0	0	0	0	0	0	0	0	0	0	0	0	0.00259685	0	0	0	0	0	0	0	0	0	0	0	0	0	0	0	0
NPTX1 (ENSG00000171246)	3	0	0	0	0	0	0	0	0	0	0	0	0	0	0	0	0	0	0	0	0	0	0	0	0	0	0	0	0	0.00699716	0	0	0	0	0	0	0	0	0	0	0	0	0	0	0	0	0	0	0
SLFN11 (ENSG00000172716)	3	0	0	0	0	0	0	0	0	0	0	0	0	0	0	0	0	0	0	0	0	0	0	0	0	0	-0.00345479	0	0	0	0	0	0	0	0	0	0	0	0	0	0	0	0	0	0	0	0	0	0
CORO1B (ENSG00000172725)	3	0	0	0	0	0	0	0	0	0	0	0	0	0	0	0	0	0	0	0	0	0	0	0	0	0	0	0	0	0	0	0	0	0	0	0	0	0	0	0	0	0	0	0	0	0	0	0	0
GOLIM4 (ENSG00000173905)	3	0	0	0	0	0	0	0	0	0	0	0	0	0	0	0	0	0	0	0	0	0	0	0	0	0	0	0	0	0	0	0	0	0	0	0	0	0	0.00248982	0	0	0	0	0	0	0	0	0	0
GOLT1A (ENSG00000174567)	3	0	0	0	0	0	0	0	0	0	0	0	0	0	0	0	0	0	0	0	0	0	0	0	0	0	0	0	0	0	0	0.00167863	0	0	0	0	0	0.00661086	0	0	0	0	0	0	0	0	0	0	0
HOXD8 (ENSG00000175879)	3	0	0	0	0	0	0	0.0110032	0	0	0	0.0554963	0	0	0	0	0	0	0	0	0	0	0	0	0	0	0	0	0	0	0	0	0	0	0	0	0	0	0	0	0	0	0	0	0	0	0	0	0
NUPR1 (ENSG00000176046)	3	0	0	0	0	0	0	0	0	0	0	0	0	0	0	0	0	0.0153051	0	0	0	0	0.00547646	0	0	0	0	0	0.0192454	0	0	0	0	0	0	0	0	0	0	0	0	0	0	0	0	0	0	0	0
TYMS (ENSG00000176890)	3	0	0	0	0	0	0	0	0	0	0	0	0	0	0	0	0	0	0	0	-0.0515904	0	0	0	0	0	0	0	0	0	0	0	0	0	0	0	0	-0.00806182	0	0	0	0	0	0	0	0	0	0	0
NECTIN3 (ENSG00000177707)	3	0	0	0	0	0	0	0	0	0	0	0	0	0	0	0	0	0	0	0	0	0	0	0	0	0	0	0	0	0	0	0	0	0	0	0	0	0	0	0	0	0.00729878	0	0	0	0.0299437	0	0	0
POGLUT3 (ENSG00000178202)	3	0	0	0	0	0	0	0	0	0	0	0	0	0	0	0	0	0	0	0	0	0	0	0	0	0	0	0	0	0	0	0	0	0.0708304	0	2.51863e-05	0	0	0	0	0	0	0	0	0	0	0	0	0
SLC25A20 (ENSG00000178537)	3	0	0	0	0	0	0	0	0	0	0	0	0	0	0	0.0769281	0	0	0	0	0	0	0	0	0	0	0	0	0	0	0	0	0	0	0	0	0	0	0	0	0	0	0	0	0	0	0	0	0
GATA2 (ENSG00000179348)	3	0	0	0	0	0	0	0	0	0	0	0.0156603	0	0	0	0	0	0	0	0	0	0	0	0	0	0	0	0	0	0	0	0	0	0	0	0	0	0	0	0	0	0	0.00369855	0	0	0	0	0	0
VWA1 (ENSG00000179403)	3	0	0	0	0	0.000260931	0	0	0	0	0	0	0	0	0	0	0	0	0	0	0	0	0	0	0	0	0	0	0	0	0	0	0	0	0	0	0	0	0	0	0	0	0	0	0	0	0	0	0
PLD6 (ENSG00000179598)	3	0	0	0	0	0	0	0	0	0	0	0	-0.0314417	0	0	0	0	0	0	0	0	0	0	0	0	0	0	0	0	0	0	0	0	0	0	0	0	0	0	0	0	0	0	0	0	0	0	0	0
H2AW (ENSG00000181218)	3	0	0	0	0	0	0	0	0	0	0	0	0	0	0	0	0	0	0	0	0	0	0	0	0	0	0	0	0	0	0	0	0	0	0	0	0	0	0	0	0	0	0.00947936	0	0	0	0	0	0
UBE2E2 (ENSG00000182247)	3	0	0	0	0	0	0	0	0	0	0	0.0620317	0	0	0	0	0	0	0	0	0	0	0	0	0	0	0	0	0	0	0	0	0	0	0	0	0	0	0	0	0	0	0	0	0	0	0	0	0
SPACA6 (ENSG00000182310)	3	0	0	0	0	0	0	0	0	0	0	0	0	0	0	0	0	0	0	0	0	0	0	0	0	0	0	0	0	0	0	0	0	0	0	0	0	0	0	0.00586713	0	0	0	0	0	0	0	0	0
ARHGEF37 (ENSG00000183111)	3	0	0	0	0	0	0	0	0	0	0	0	0	0	0	0	0	0	0	0	0	0	0	0	0	0	0	0	0	0	0	0	0	0.0357656	0	0	0	0	0	0	0	0	0	0	0	0	0	0	0
GPR1 (ENSG00000183671)	3	0	0	0	0	0	0	0	0	0	0	0.00794153	0.00380087	0	0	0	0	0	0	0	0	0	0	0	0	0	0	0	0	0	0	0	0	0	0	0	0	0	0	0	0	0	0	0	0	0	0	0	0
H2BC21 (ENSG00000184678)	3	0	0	0	0	0	0	0	0	0	0	0	0	0	0.0641402	0	0	0.018376	0	0	0	0	0	0	0	0	0	0	0	0	0	0	0	0	0	0	0	0	0	0	0	0	0	0	0	0	0	0	0
PRR16 (ENSG00000184838)	3	0	0	0	0	0	0	0	0	0.0174701	0	0	0	0	0	0	0	0	0	0	0	0	0	0	0.0167567	0	0	0	0	0	0	0	0	0	0.0098507	0	0	0	0	0	0	0	0	0	0	0	0	0	0
ADSS1 (ENSG00000185100)	3	0	0	0	0	0	0	0	0	0.100413	0	0	0	0	0	0	0	0	0	0	0	0	0	0	0	0	0	0	0	0	0	0	0	0	0	0	0	0	0	0	0	0	0	0	0	0	0	0	0
INPP5J (ENSG00000185133)	3	0	0	0	0	0	0	0	0.00583488	0	0	0.023065	0	0	0	0	0	0	0	0	0	0	0	0	0	0	0	0	0	0	0	0	0	0	0	0	0	0	0	0	0	0	0	0	0	0	0.0137336	0	0
TCN2 (ENSG00000185339)	3	0	0	0	0	0	0	0	0	0	0	0	0	0	0	0	0	0	0	0	0	0	0	0	0	0	0	0	0	0	0	0	0	0	0	0	0	0	0	0	0	0	0	0	0	0	0	0	0
RTN4RL2 (ENSG00000186907)	3	0	0	0	0	0	0	0	0	0	0	0	0	0	0	0	0	0	0	0	0	0	0	0	0	0	0	0	0	0	0	0	0	0	0	0	0	0	0	0	0	0	0	0	0	0	0	0	0
CCDC9B (ENSG00000188549)	3	0	0	0	0	0	0	0	0	0	0	0	0	0	0	0	0	0	0	0.0220902	0	0	0	0	0	0.0143418	0	0	0	0	0	0	0	0	0	0	0	0	0	0	0	0	0	0	0	0	0	0	0
NANOS1 (ENSG00000188613)	3	0	0	0	0	0	0	0	0	0	0	0	0	0	0	0	0	0	0	0	0	0	0	0	0	0	0	0	0	0	0	0	0	0	0	0	0	0	0	0	0	0	0	0	0	0	0	0	0
ZBED6CL (ENSG00000188707)	3	0	0	0	0	0	0	0	0	0	0	0	0	0	0	0	0	0	0	0	-0.0634729	0	0	0	0	0	0	0	0	0	0	0	0	0	0	0	0	0	0	0	0	0	0	0	0	0	0	0	0
ZNF493 (ENSG00000196268)	3	0	0	0	0	0	0	0.0233653	0	0	0	0	0	0	0	0	0	0	0	0	0	0	0	0.0516142	0	0	0	0	0	0	0	0	0	0	0	0	0	0	0	0	0	0	0	0	0	0	0	0	0
ZNF239 (ENSG00000196793)	3	0	0	0	0	0	0	0	0	0	0	0	0	0	0	0	0	0	0	0	0	0	0	0	0	0	0	0	0	0	0	0	0	0	0	0	0	0	0	0	0	0	0	0	0	0	0	0	0
SERPINA1 (ENSG00000197249)	3	0	0	0	0	0	0	0	0	0	0	0	0	0	0	0	0	0	0	0	0	0	0	0	0	0	0	0	0	0	0	0	0	0	0	0	0	0.0080976	0	0	0	0	0	0	0	0	0	0	0
HOXC4 (ENSG00000198353)	3	0	0	0	0	0	0	0	0	0	0	0	0	0	0	0	0	0	0	0	0	0	0	0	0	0	0	0	0	0.0190997	0	0	0	0	0	0.0163328	0	0	0	0	0	0	0	0	0	0	0	0	0
L1CAM (ENSG00000198910)	3	0	0	0	0	0	0	0	0	0	0	0	0	0.00372488	0	0	0	0	0	0	0	0	0	0	0	0	0	0	0	0.00297029	0	0	0	0	0	0	0	0	0	0	0	0	0	0	0	0	0	0	0
HSPA1A (ENSG00000204389)	3	0	0	0	0	0	0	0	0	0	0	0.0225268	0	0	0	0	0	0	0	0	0	0	0	0	0	0	0	0	0	0	0	0	0	0	0	0	0	0	0	0	0	0.00617153	0	0	0	0	0	0	0
RNVU1-32 (ENSG00000207110)	3	0	0	0.00353735	0	0	0	0	0	0	0	0	0	0.0210808	0	0	0	0	0	0	0	0	0	0	0	0	0	0	0	0	0	0	0	0.0268578	0	0	0	0	0	0	0	0	0	0	0	0	0	0	0
KLHL23 (ENSG00000213160)	3	0	0	0	0	0	0	0	0	0	0	0	0	0	0	0	0	0	0	0	0	0	0	0	0	0	0	0	-0.0195973	0	0	0	0	0	0	0	0	0	0	0	0	0	0	0	0	0	0	0	0
CYTOR (ENSG00000222041)	3	0	0	0	0	0	0	0	0.0194626	0	0	0	0	0	0	0	0	0	0	0	0	0	0	0	0	0	0	0	0	0	0	0	0	0	0.0076173	0	0	0	0	0	0	0	0	0	0	0	0	0	0
LINC01806 (ENSG00000227403)	3	0	-0.0124339	0	0	0	0	0	0	0	0	0	0	-0.000352204	0	0	0	0	0	0	0	0	0	0	0	0	0	0	0	0	0	0	0	0	0	0	0	0	0	0	0	0	0	0	0	0	0	0	0
SEPTIN2P1 (ENSG00000227850)	3	0.0282556	0	0	0	0	0.0094601	0.0336216	0	0	0	0	0	0	0	0	0	0	0	0	0	0	0	0	0	0	0	0	0	0	0	0	0	0	0	0	0	0	0	0	0	0	0	0	0	0	0	0	0
XIST (ENSG00000229807)	3	0	0	0	0	0	0	0	0	0	0	0	0	0	0	0	0	0	0	0	0	0	0	0	0	0	0	-0.0134654	0	0	0	0	0	0	0	0	0	0	0	0	0	0	0	0	0	0	0	0	0
HOXB-AS1 (ENSG00000230148)	3	0	0	0	0	0	0	0	0	0	0	0	0	0	0	0	0	0.0362173	0	0	0	0	0	0	0	0	0	0	0	0	0	0	0	0	0	0	0	0	0.00824512	0	0	0	0	0	0	0	0	0	0
SNHG15 (ENSG00000232956)	3	0	0	0	0	0	-0.0199357	0	0	-0.0699022	0	0	0	0	0	0	0	0	0	0	0	0	0	0	0	0	0	0	0	0	0	0	0	0	0	0	0	0	0	0	0	0	0	0	0	0	0	0	0
AL162151.2 (ENSG00000234648)	3	0	0	0	0	0	0	0	0	0	0	0	0	0	0	0	-0.000521203	0	0	0	0	0	0	0	0	0	0	0	0	0	0	0	0	0	0	0	0	0	0	0	0	0	0	0	0	0	0	0	0
RPS29P16 (ENSG00000235354)	3	0	0	0	0	0	0	0	0	0	0	0	0	0	0	0	0	0	0	0	0	0	0	0	0	0	0	0	0	0	0	0	0.0543767	0	0	0	0	0	0	0	0	0	0	0	0	0	0	0	0
SNORD97 (ENSG00000238622)	3	0	0	0	0	0	0	0	0	0	0	0	0	0	0	0	0	0	0	0	0	0	0	0	0	0	0	0	0	0	0	0	0	0	-0.00681671	0	0	0	0	0	0	0	0	0	0	0	0	0	0
RPS2P5 (ENSG00000240342)	3	0	0	0	0	0	0	0	0	0	0	0	0	0	0	0	0	0	0	0	0	0	0	0	0	0	0	0	0	0	0	0	0	0	0	0	0	0	0	0	0	0	0	0	0	0	0	0	0
PRR34-AS1 (ENSG00000241990)	3	0	0	0	0	0	0	0	0	0	0	0	0	0	0	0	0	0	0	0	0	0	0	0	0	0	0	0	0	0	0	0	0	0	0	0	0	0	0	0	0	0	0	0	0	0	0.0820469	0	0
TNFRSF6B (ENSG00000243509)	3	0	0	0	0	0	0	0	0	0	0	0	0	0	0	0	0	0	0	0	0	0	0	0	0	0	0	0	0	0	0	0	0	0	0	0	0	0.0087506	0	0	0	0	0	0	0	0	0.00831978	0	0
UPK3B (ENSG00000243566)	3	0	0	0	0	0	0	0	0	0	0	0	0.00862195	0	0	0	0	0	0	0	0	0	0	0	0	0	0	0	0	0	0	0	0	0	0	0	0	0	0	0	0	0	0	0	0	0	0	0	0
APOBEC3D (ENSG00000243811)	3	0	0	0	0	0	0	0	0	0	0	0	0	0	0	0	0	0	0	0	-0.0216232	0	0	0	0	0	0	0	0	0	0	0	0	0	0	0	0	0	0	0	0	0	0	-0.037695	0	0	0	0	0
PKD1P1 (ENSG00000244257)	3	-0.0412555	0	0	0	0	0	0	0	0	0	0	0	0	0	0	-0.0784854	0	0	0	0	0	0	0	0	0	0	0	0	0	0	0	0	0	0	0	0	0	0	0	0	0	0	0	0	0	0	0	0
DBNDD2 (ENSG00000244274)	3	0	0	0	0	0	0	0	0	0	0	0	0	0	0	0	0	0	0	0	0	0	0	0	0	0	0	0	0	0	0	0	0.0204424	0	0	0	0	0	0	0	0	0	0	0	0	0	0	0	0
GATA2-AS1 (ENSG00000244300)	3	0	0	0	0	0	0	0	0	0	0	0.0132768	0	0	0	0	0	0	0	0	0	0	0	0.00322252	0	0	0	0	0	0	0	0	0	0	0	0	0.0311567	0	0	0	0	0	0	0	0	0	0	0	0
MIR210HG (ENSG00000247095)	3	0	0	0	0	0	0	0	0	0	0	0	-0.026537	0	0	-0.0262568	0	0	0	0	0	0	0	0	0	0	0	0	0	0	0	0	0	0	0	0	0	0	0	0	0	0	0	0	0	0	0	0	0
CASC9 (ENSG00000249395)	3	0	0	0	0	0	0	0	0	0	0	0	0	0	0	-0.00699895	0	0	0	0	0	0	0	0	0	0	0	0	0	0	0	0	-0.0179093	0	0	0	0	0	0	0	0	0	0	0	0	0	0	0	0
AL390198.2 (ENSG00000250090)	3	0	0	0	0	0	0	0.0288173	0	0	0	0.0323812	0	0	0	0	0	0	0	0	0	0	0	0	0	0	0	0	0	0	0.0147402	0	0	0	0	0	0	0	0	0	0	0	0	0	0	0	0	0	0
PURPL (ENSG00000250337)	3	0.00222273	0	0	0	0	0	0	0	0	0	0	0	0	0	0	0	0	0	0	0	0	0	0	0	0	0	0	0	0	0	0	0	0	0	0	0	0	0	0	0	0	0	0	0	0	0	0	0
AC008581.1 (ENSG00000250615)	3	0	0	0.000351906	0	0	0	0	0	0	0	0	0	0	0	0	0	0	0	0	0	0	0	0	0	0	0	0	0	0	0	0	0	0	0	0	0	0	0	0	0	0	0	0	0	0	0	0	0
SELENOP (ENSG00000250722)	3	0	0	0	0	0	0	0	0	0	0	0	0	0	0	0	0	0	0	0	0	0	0	0	0	0	0	0	0	0	0	0	0	0	0	0	0	0	0.0181935	0.00350002	0	0	0	0	0	0	0	0	0
AP002387.1 (ENSG00000254682)	3	0	0	0	0	0	0	0	0	0	0	0	0	0	0	0	0	-0.00406031	0	0	0	0	0	0	0	0	0	0	0	0	0	0	-9.9676e-05	0	0	0	0	0	0	0	0	0	0	0	0	0	0	0	0
AC015712.2 (ENSG00000259583)	3	0	0	0	0	0	0	-0.0116944	0	0	0	0	-0.019396	0	0	0	0	0	0	0	0	0	0	0	0	0	0	0	0	0	0	0	0	0	0	0	0	0	0	0	0	0	0	0	0	0	0	0	0
AC079328.2 (ENSG00000259627)	3	0	0	0	0	0	0	0	0	0	0	0	0	0	0	0	0	0	0	0	0	0	0	0	0	0	0	0	0	0	0	0	0	0	0	0	0	0	0	0	0	0	0	0	0	0.00198678	0	0	0
AC027559.1 (ENSG00000259658)	3	0	0	0	0	0	0	0	0	0	0	0	0	0	0	0	0	-0.0530876	0	0	0	0	0	0	0	0	0	0	0	0	0	0	0	0	0	0	0	0	0	0	-0.0387757	0	0	0	0	0	0	0	0
UBBP4 (ENSG00000263563)	3	0	0	0	0	0	0	0	0	0	0	0	0	0	0	0	0	0	0	0	-0.0191706	0	0	0	0	0	0	0	0	0	0	0	0	0	0	0	-0.0185302	0	0	0	0	0	0	0	0	0	0	0	0
SNHG25 (ENSG00000266402)	3	0	0	0	0	0	0	0	0	0	0	0	0	0	0	0	0	0	0	0	0	0	0	0	0	0	0	0	0	0	0	0	0	0	0	0	0	0	0	0	0	0	0	0	0	0	0	0	0
ZNF793-AS1 (ENSG00000266916)	3	0	0	0	0	0	0	0	0	0	0	0	0	0	0	0	0	0	0	0	0	0	0	0	0	0	0	0	0	0	0	0	0	0	0	0	0	0	0	0	0	0	0	0	0	0	0	0	0
ZNF790-AS1 (ENSG00000267254)	3	0	0	0	0	0	0	0	0	0	0	0.00540291	0	0	0	0	0	0	0	0	0	0	0	0	0	0	0	0	0	0	0.0228486	0	0	0	0	0	0	0	0	0	0	0	0	0	0	0	0	0	0
LINC01224 (ENSG00000269416)	3	0	0	0	0	0	0	0	0	0	0	0	0	0.012746	0.0067455	0	0	0	0	0	0	0	0	0	0	0	0	0	0	0	0	0	0	0	0	0	0	0	0	0	0	0	0	0	0	0	0.0102693	0	0
AC015912.3 (ENSG00000274213)	3	0	0	0	0	0	0	-0.0668479	0	0	0	0	0	0	0	0	0	0	0	0	0	0	0	0	0	0	0	0	0	0	0	0	0	0	0	0	0	0	0	0	0	0	0	0	0	0	0	0	0
TBC1D3L (ENSG00000274512)	3	0	0	0	0	0	0	0	0	0	0	0	0	0	0	0	0	0	0	0	0	0	0	0	0	0	0	-0.0134347	0	0	0	0	0	0	0	0	0	0	0	0	0	0	0	0	0	0	0	0	0
AC005045.2 (ENSG00000276185)	3	0	0	0	0	0	0	0	0	0	0	0	0	0	0	0	0	0	0	0	0	0	0	0	0	0	0	0	0	0	0	0	0	0	0	0	0	0	0	0	0	0	0	0	0	0	0	0	0
AC005831.1 (ENSG00000280202)	3	0	0	0	0	0	0	0	0	0	0	0	-0.00654208	0	0	0	0	0	0	0	0	0	-0.0320537	0	0	0	0	0	0	0	0	0	0	0	0	0	0	0	0	0	0	0	0	0	0	0	0	0	0
FP236383.5 (ENSG00000281181)	3	0	0	0	0	0	0.0146806	0	0	0	0	0	0	0	0	0	0	0	0	0	0	0	0	0	0	0	0	0	0	0	0	0	0	0	0	0	0	0	0	0	0	0.0343852	0	0	0	0	0	0	0
TGFB2-OT1 (ENSG00000281453)	3	0	0	0	0	0	0	0	0	0	0	0	0	0	0	0	0	0	0	0	0	0	0	0	0	0	0	0	0	0	0	0	0	0	0	0	0	0	0	0.018507	0	0	0	0	0	0	0	0	0
AC010507.2 (ENSG00000282339)	3	0	0	-0.0036075	0	0	0	0	0	0	0	0	0	0	0	0	0	0	0	0	0	0	0	0	-0.0638407	0	0	0	0	0	0	0	0	0	0	0	0	0	0	0	0	0	0	0	0	0	0	0	0
AC068587.4 (ENSG00000283674)	3	0	0	0	0	0	0	0	0	0	0	0	0	0	0	0	0	0	0	0	-0.0145784	0	0	0	0	0	0	0	0	0	0	0	0	0	0	0	-0.0323954	0	0	0	0	0	0	0	0	0	0	0	0
CAMKK1 (ENSG00000004660)	2	0	0	0	0	0	0	0	0	0	0	0	0	0	0	0	0	-0.000245086	0	0	0	0	0	0	0	0	0	0	0	0	0	0	0	0	0	0	0	0	0	0	0	0	0	0	0	0	0	0	0
ARHGAP44 (ENSG00000006740)	2	0	0	0	0	0	0	0	0	0	0	0	0	0	0	0	0	0	0	0	0	0	0	0	0	0	0	0	0	0	0	0	0	0	0	0	0	0	0	0	0	0	0	0	0	0	0	0	0
PNPLA4 (ENSG00000006757)	2	0	0	0	0	0	0.0112269	0	0	0	0	0	0	0	0	0	0	0	0	0	0	0	0	0	0	0	0	0	0	0	0	0	0	0	0	0	0	0	0	0	0	0	0	0	0	0	0	0	0
PROM1 (ENSG00000007062)	2	0	0	0	0	0	0	0	0	0	0	0	-0.0155685	0	0	0	0	0	0	0	0	-0.00798201	0	0	0	0	0	0	0	0	0	0	0	0	0	0	0	0	0	0	0	0	0	0	0	0	0	0	0
TRAF3IP3 (ENSG00000009790)	2	0	0	0	0	0	0	0	0	0	0	0	0	0	0	0	0	0	0	0	0	0	0	0	0	0	0	0	0	0	0	-0.00470884	0	0	0	0	0	0	0	0	0	0	0	0	0	0	0	0	0
DYRK4 (ENSG00000010219)	2	0	0	0	0	0	0	0	0	0	0	0	0	0	0	0	0	0	0	0	0	0	0	0	0	0	0	0	0	0	0	0	0	0	0	0	0	0	0	0	0	0	0	0	0	0	0	0	0
IDS (ENSG00000010404)	2	0	0	0	0	0	0	0	0	0	0	0	0	0	0	0	0	0	0	0	0	0	0	0	0	0	0	0	0	0	0	0	0	0.0354424	0	0	0	0	0	0	0	0	0	0	0	0	0	0	0
KDM5D (ENSG00000012817)	2	0	0	0	0	0	0	0	0	0	0	0	-0.0213607	0	0	0	0	0	0	0	0	0	0	0	0	0	0	0	0	0	0	0	0	0	0	0	0	0	0	0	0	0	0	0	0	0	0	0	0
SNAI2 (ENSG00000019549)	2	0	0	0	0	0	0	0	0	0	0	0	0	0	0	0	0	0	0	0	0	0	0	0	0	0	0	0	0	0	0	0	0	0	0	0	0	0	0	0	0	0	0	0	0	0	0	0	0
OSBPL5 (ENSG00000021762)	2	0	0	0	0	0	0	0	0	0	0	0	-0.018597	0	0	0	0	0	0	0	0	0	0	0	0	0	0	0	0	0	0	0	0	0	0	0	0	0	0	0	0	0	0	0	-0.0108246	0	0	0	0
FUT8 (ENSG00000033170)	2	0	0	0	0	0	0	0.0220831	0	0	0	0	0	0	0	0	0	0	0	0	0	0	0	0	0	0	0	0	0	0	0	0	0	0	0	0	0	0	0	0	0	0	0	0	0	0	0	0	0
AIFM2 (ENSG00000042286)	2	0	0	0	0	0	0	0	0	0	0	0	0	0	0	0	0	0	0	0	0	0	0	0	0	0	0	0	0	0	0	0	0	0	0	0	0	0	0	0	0	0	0	0	0	0	0	0	0
BARX2 (ENSG00000043039)	2	0	0	0	0	0	0	0	0	0	0	0	0	0	0	0	0	0	0	0	0	0	0	0	0	0	0	0	0	0	0	0	0	0	0	0	0	0	0	0.0204045	0	0	0	0	0	0	0.00216097	0	0
CTPS2 (ENSG00000047230)	2	0	0	0	0	0	0	0	0	0	0	0	0	0	0	0	0	0	0	0	0	0	0	0	0	0	0	0	0	0	0	0	0	0	0	0	0.0404004	0	0	0	0	0	0	0	0	0	0	0	0
WWC3 (ENSG00000047644)	2	0	0	0	0	0	0	0	0	0	0	0	0	0	0	0	0	0	0	0	0	0	0.0152689	0	0	0	0	0	0	0	0	0	0	0.0181749	0	0	0	0	0	0	0	0	0	0	0	0	0	0	0
CYBA (ENSG00000051523)	2	0	0	0	0	0	0	0	0	0	0	0	0	0	0	0	0	-0.0189947	0	0	0	0	0	0	0	0	0	0	0	0	0	0	0	0	0	0	0	0	0	0	0	0	0	0	-0.0274724	0	0	0	0
GALC (ENSG00000054983)	2	0	0	0	0	0	0	0	0	0	0	0.0407214	0	0	0	0	0	0	0	0	0	0	0	0	0	0	0	0	0	0	0	0	0	0	0	0	0	0	0	0	0	0	0	0	0	0	0	0	0
GYG2 (ENSG00000056998)	2	0	0	0	0	0	0	0	0	0	0	0	0	0	0	0	0	0	0	0	0	0.00427897	0	0	0	0	0	0	0	0.0155572	0	0	0	0	0	0	0	0	0	0	0	0	0	0	0	0	0	0	0
DCBLD2 (ENSG00000057019)	2	0	0	0	0	0	0	0	0	0	0	0	0	0	0	0	0	0	0	0	0	0	0	0	0	0	0	0	0	0	0	0	0	0	0	0	0	0	0	0	0	0	0	0	0	0	0	0	0
CTSA (ENSG00000064601)	2	0	0	0	0	0	0	0	0	0	0	0	0	0	0	0	0	0	0	0	0	0	0	0	0	0	0	0	0	0	0	0	0	0	0	0	0	0	0	0	0	0	0	0	0	0	0.00166184	0	0
DDX3Y (ENSG00000067048)	2	0	0	0	0	0	0	0	0	0	0	0	0	0	0	0	0	0	0	0	0	0	0	0	0	0	0	0	0	0	0	0	0	0	0	0	0	0	-0.00624911	0	0	0	0	0	0	0	0	0	0
PHKA1 (ENSG00000067177)	2	0	0	0	0	0	0	0	0	0	0	0	0	0	0	0	0	0	0	0	0	0	0	0	0	0	0	0	0	0	0	0	0	0	0	0	0	0	0	0	0	0	0	0	0	0	0	0	0
PRKCZ (ENSG00000067606)	2	0	0	0	0	0	0.0223754	0	0	0	0	0	0	0	0	0	0	0	0	0	0	0	0	0	0	0	0	0	0	0	0	0	0	0	0	0	0	0	0	0	0	0	0	0	0	0	0	0	0
RPS6KA2 (ENSG00000071242)	2	0	0	0	0	0	0	0	0	0	0	0	0	0	0	0	0	0	0	0	0	0	0	0.0312873	0	0	0	0	0	0	0	0	0	0	0	0	0	0	0	0	0	0	0	0	0	0	0	0	0
TCF3 (ENSG00000071564)	2	0	0	0	0	0	0	0	0	0	0	0	0	0	0	0	0	0	0	0	0	0	0	0	0	0	0	0	0	0	0	0	0	0	0	0	0	0	0	0	0	0	0	0	0	0	0	0	0
ACTN1 (ENSG00000072110)	2	0	0	0	0	0	0	0	0	0	0	0	0	0	0	0	0	0	0	0	0	0	0	0	0	0	0	0	0	0	0	0	0	0	0	0	0	0	0	0	0	0	0	0	0	0	0	0	0
EPN2 (ENSG00000072134)	2	0	0	0	0	0	0	0	0	0	0	0	0	0	0	0	0	0	0	0	0	0	0	0	0	0	0	0	0	0	0	0	0	0	0	0	0	0	0	0	0	0	0	0	0	0	0	0	0
NOTCH3 (ENSG00000074181)	2	0	0	0	0	0	0	0	0	0	0	0	0	0	0	0	0	0	0	0	0	0	0	0	0	0	0	0	0	0	0	0	0	0	0	0	0	0	0	0	0	0	0	0	0	0	0	0	0.022167
MGLL (ENSG00000074416)	2	0	0	0	0	0	0	0	0	0	0	0	0	0	0	0	0	0	0	0	0	0	0	0.00583651	0	0	0	0	0	0	0	0	0	0	0	0	0	0	0	0	0	0	0	0	0	0	0	0	0
NUAK1 (ENSG00000074590)	2	0	0	0	0	0	0	0	0	0	0	0	0	0	0	0	0	0	0	0	0	0	0	0	0	0	0	0	0	0	0	0	0	0	0	0	0	0	0	0	0	0	0	0	0	0	0	0	0
MCAM (ENSG00000076706)	2	0	0	0	0	0	0	0	0	0	0	0	0	0	0	0	0	0	0	0	0	0	0	0	0	0	0	0	0	0	0	0	0	0	0	0	0	0	0	0	0	0	0	0	0	0	0	0	0
SP140 (ENSG00000079263)	2	0	0	0	0	0	0	0	0	0	0	0	0	0	0	0	0	0	0	0	0	0	0	-0.0891468	0	0	0	0	0	0	0	0	0	0	0	0	0	0	0	0	0	0	0	0	0	0	0	0	0
FDFT1 (ENSG00000079459)	2	0	0	0	0	0	0	0	0	0	0	0	0	0	0	0	0	0	0	0	0	0	0	0	0	0	0	0	0	0	0	0	-0.0176044	0	0	0	0	0	0	0	0	0	0	0	0	0	0	0	0
MAPRE3 (ENSG00000084764)	2	0	0	0	0	0	0	0	0	0	0	0	0	0	0	0	0	0	0	0.0688418	0	0	0	0	0	0	0	0	0	0	0	0	0	0	0	0	0	0	0	0	0	0	0	0	0	0	0	0	0
ABCB1 (ENSG00000085563)	2	0	0	0	0	0	0	0	0	0	0	0	0	0	0	0	0	0	0	0	0	0	0	0	0	0	0	0	0	0	0	0	0	0	0	0	0	0	0	0	0	0	0	0	0	0	0	0	0
EPDR1 (ENSG00000086289)	2	0	0	0	0	0	0	0	0	0	0	0	0	0.0105819	0	0	0	0	0	0	0	0	0	0	0	0	0	0	0	0	0	0	0	0	0	0	0	0	0	0	0	0	0	0	0	0	0	0	0
CEACAM6 (ENSG00000086548)	2	0	0	0	0	0	0	0	0	0	0	0	0	0	0	0	0	0	0	0	0	0	0	0	0	0	0	0	0	0	0	0	0	0	0	0	0	0	0	0	0	0	0	0	0	0	0	0	0
GNAO1 (ENSG00000087258)	2	0	0	0	0	0	0	0	0	0	0	0	0	0	0	0	0	0	0	0	0	0	0	0	0	0	0	0	0	0	0	0	0	0	0	0	0	0	0	0	0	0	0	0	0	0	0.00664655	0	0
DNMT3B (ENSG00000088305)	2	0	0	0	0	0	0	0	0	0	0	0	0	0	0	0	0	0	-0.0256539	0	0	0	0	0	0	0	0	0	0	0	0	0	0	0	0	0	0	0	0	0	0	0	0	0	0	0	0	0	0
SLC4A11 (ENSG00000088836)	2	0	0	0	0	0	0	0	0	0	0	0	0	0	0	0	0	0	0	0	0	0	0	0	0	0	0	0	0.00994359	0	0	0	0	0	0	0	0	0	0	0	0	0	0	0	0	0	0	0	0
DHX32 (ENSG00000089876)	2	0	0	0	0	0	0	0	0	0	0	0	0	0	0	0	0	0	0	0	0	0	0	0	0	0	0	0	0	0	0	0	0	0	0	0	0	0	0	0	0	0	0	0	0	0	0	0	0
PHGDH (ENSG00000092621)	2	0	0	0	0	0	0	0	0	0	0	0	0	0	0	0	0	0	0	0	0	0	0	0	0	0	0	0	0	0	0	0	0	0	0	0	0	0	0	0	0	0	0	0	0	0	0	0	0
ECHDC1 (ENSG00000093144)	2	0	0	0	0	0	0	0	0	0	0	0	0	0	0	0	0	0	0	0	0	0	0	0	0	0	0	0	0	0	0	0	-0.0198692	0	0	0	0	0	0	0	0	0	0	0	0	0	-0.0103107	0	0
GADD45B (ENSG00000099860)	2	0	0	0	0	0	0	0	0	0	0	0	0	0	0	0	0	0	0	0	0	0	0	0	0	0	0	0	0	0	0	0	0	0	0	0	0	0	0	0	0	0	0	0	0	0	0	0	0
SUSD2 (ENSG00000099994)	2	0	0	0	0	0	0	0	0	0	0	0	0	0	0	0	0	0	0	0	0	0	0	0	0	0	0	0	0	0	0	0	0	0	0	0	0	0	0	0	0	0	0	0	0	0	0	0	0
PRODH (ENSG00000100033)	2	0	0	0.0233785	0	0	0	0	0	0	0	0	0	0	0	0	0	0	0	0	0	0	0	0	0	0	0	0	0	0	0	0	0	0	0	0	0	0	0	0	0	0	0.0127028	0	0	0	0	0	0
TIMP3 (ENSG00000100234)	2	0	0	0	0	0	0	0	0	0	0	0	0	0	0	0	0	0	0	0	0	0	0	0	0	0	0	0	0	0	0	0	0	0	0	0	0	0	0	0	0	0	0	0	0	0	0	0	0
ABHD4 (ENSG00000100439)	2	0	0	0	0	0	0	0	0	0	0	0	0	0	0	0	0	0	0	0	0	0	0	0	0	0	0	0	0	0	0	0	0	0	0	0	0	0	0	0	0	0	0	0	0	0	0	0	0
PYGL (ENSG00000100504)	2	0	0	0.0240946	0	0	0	0	0	0	0	0	0	0	0	0	0	0	0	0	0	0	0	0	0	0	0	0	0	0	0	0	0	0	0	0	0	0	0	0	0	0	0	0	0	0	0	0	0
SMAD7 (ENSG00000101665)	2	0	0	0	0	0	0	0	0	0	0	0	0	0	0	0	0	0	0	0	0	0	0	0	0	0	0	0	0	0	0	0	0	0	0	0	0	0	0.0303428	0	0	0	0	0	0	0	0	0	0
MCTS2P (ENSG00000101898)	2	0	0	0	0	0	0	0	0	0	0	0	0	0	0	0	0	0	0	0	0	0	0	0	0	0	0	0	0	0	0	0	0	0	0	0	0	0	0	0	0	0	0	0	0	0	0	0	0
CEMIP (ENSG00000103888)	2	0	0	0	0	0	0	0	0	0	0	0	0	0	0	0	0	0	0	0	0	0	0	0	0	0	0	0.00645197	0	0	0	0	0	0	0	0	0	0	0	0	0	0	0	0	0	0	0	0	0
FCGRT (ENSG00000104870)	2	0	0	0	0	0	0	0	0	0	0	0	0	0	0	0	0	0	0.00667691	0	0	0	0	0	0	0	0	0	0	0	0	0	0	0	0	0	0	0	0	0	0	0.0202415	0	0	0	0	0	0	0
BBC3 (ENSG00000105327)	2	0	0	0	0	0	0	-0.0279496	0	0	0	0	0	0	0	0	0	0	0	0	0	0	0	0	0	0	0	0	0	0	-0.00563753	0	0	0	0	0	0	0	0	0	0	0	0	0	0	0	0	0	0
PTPRS (ENSG00000105426)	2	0	0	0	0	0	0	0	0	0	0	0	0	0	0	0	0	0	0	0	0	0	0	0	0	0	0	0	0	0	0	0	0	0	0	0	0	0	0	0	0	0	0	0	0	0	0.0109032	0	0
PLA2G4C (ENSG00000105499)	2	0	0	0	0	0	0	0	0	0	0	0	0	0	0	0	0	0	0	0	0	0	0.0452936	0	0	0	0	0	0	0	0	0	0	0	0	0	0	0	0	0	0	0	0	0	0	0	0	0	0
CADM4 (ENSG00000105767)	2	0	0	0	0	0	0	0	0	0	0	0	0	0	0	0	0	0	0	0	0	0	0	0	0	0	0	0	0.0190876	0	0	0	0	0	0	0	0	0	0	0	0	0	0	0	0	0	0	0	0
HOXA6 (ENSG00000106006)	2	0	0	0	0	0	0	0	0	0	0	0	0	0	0	0	0	0	0	0	-0.0759125	0	0	0	0	0	0	-0.0937879	0	0	0	0	0	0	0	0	0	0	0	0	0	0	0	0	0	0	0	0	0
TSPAN12 (ENSG00000106025)	2	0	0	0	0	0	0	0	0	0	0	0	0	0	0	0	0	0	0	0	0	0	0	0	0	0	0	0	0	0	0	0	0	0	0	0	0	0	0	0	0	0	0	0	0	0	0	0	0
CEP41 (ENSG00000106477)	2	0	0	0	0	0	0	0	0	0	0	0	-0.0253368	0	0	-0.0179536	0	0	0	0	0	0	0	0	0	0	0	0	0	0	0	0	0	0	0	0	0	0	0	0	0	0	0	0	0	0	0	0	0
TSPAN13 (ENSG00000106537)	2	0	0	0	0	0	0	0	0	0	0	0	0	0	0	0	0	0	0	0	0	0	0	0	0	0	0	0	0	0	0	0	0	0	0	0	0	0	0	0	0	0	0	0	0	0	0	0	0
BLVRA (ENSG00000106605)	2	0	0	0	0	0	0	0	0	0	0	0	0	0	0	0	0	0	0	0	0	0	0	0	0	0	0	0	0	0	0	0	0	0	0	0	0	0	0	0	0	0	0	0	0	0	0	0	0
AKNA (ENSG00000106948)	2	0	0	0	0	-0.0435895	0	0	0	0	-0.11632	0	0	0	0	0	0	0	0	0	0	0	0	0	0	0	0	0	0	0	0	0	0	0	0	0	0	0	0	0	0	0	0	0	0	0	0	0	0
VSIR (ENSG00000107738)	2	0	0	0	0	0	0	0	0	0	0	0	0	0	0	0	0	0	0	0	0	0.0199298	0	0	0	0	0	0	0	0	0	0	0.00270769	0	0	0	0	0	0	0	0	0	0	0	0	0	0	0	0
RASD1 (ENSG00000108551)	2	0	0	0	0	0	0	0	0	0	0	0	0	0	0	0	0	0	0	0	0	0	0	0	0	0	0	0	0	0	0	0	0	0	0	0	0	0	0	0	0	0	0	0	0	0	0	0	0
CPD (ENSG00000108582)	2	0	0	0	0	0	0	0	0	0	0	0	0	0	0	0	0	0	0	0	0	0	0	0	0	0	0	0	0	0	0.0190375	0	0	0	0	0	0	0	0	0	0	0	0	0	0	0	0	0	0.00495843
FAM149A (ENSG00000109794)	2	0	0	0	0	0	0	0	0	0	0	0	0	0	0	0	0	0	0	0	0	0	0	0	0	0	0	0	0	0	0	0	0	0	0	0	0	0	0	0	0	0	0	0	0	0	0	0	-0.00278645
HTATIP2 (ENSG00000109854)	2	0	0	0	0	0	0	0	0	0	0	0	0	0	0	0	0	0	0	0	0	0	0	0	0	0	0	0	0	0	0	0	0	0.00607337	0	0	0	0	0	0	0	0	0	0	0	0	0	0	0
NECTIN1 (ENSG00000110400)	2	0	0	0	0	0	0	0	0	0	0	0	0	0	0	0	0	0	0	0	0	0	0	0	0	0	0	0	0	0	0	0	-0.000774548	0	0	0	0	0	0	0	0	0	0	0	0	0	0	0	0
PPM1H (ENSG00000111110)	2	0	0	0	0	0	0	0	0	0	0	0	0	0	0	0	0	0	0	0	0	0	0	0	0	0	0	0	0	0	0	0	0.0135877	0	0	0	0	0	0	0	0	0	0	0	0	0	0	0	0
MGP (ENSG00000111341)	2	0	0	0	0	0	0	0	0	0	0	0	0	0.00246813	0	0	0	0	0	0	0	0	0	0	0	0	0	0	0	0	0	0	0	0	0	0	0	0	0	0	0	0	0	0	0	0	0	0	0
TBC1D30 (ENSG00000111490)	2	0	0	0	0	0	0	0	0	0	0	0	0	0	0	0	0	0	0	0	0	0	0	0	0	0	0	0	0	0	0	0	0	0	0	0	0	0	0	0	0	0	0	0	0	0	0	0	0
GCNT2 (ENSG00000111846)	2	0	0	0	0	0	0	0	0	0	0	0.00225967	0	0	0	0	0	0	0	0	0	0	0	0	0	0	0	0	0	0	0	0	0	0	0	0	0	0	0	0	0	0	0	0	0	0	0	0	0
C3orf52 (ENSG00000114529)	2	0	0	0	0	0	0	0	0	0	0	0	0	0	0.013105	0	0	0	0.036799	0	0	0	0	0	0	0	0	0	0	0	0	0	0	0	0	0	0	0	0	0	0	0	0	0	0	0	0	0	0
ZBTB47 (ENSG00000114853)	2	0	0	0.0426101	0	0	0.0216802	0	0	0	0	0	0	0	0	0	0	0	0	0	0	0	0	0	0	0	0	0	0	0	0	0	0	0	0	0	0	0	0	0	0	0	0	0	0	0	0	0	0
SLC4A3 (ENSG00000114923)	2	0	0	0	0	0	0	0	0	0	0	0	0	0	0	0	0	0	0	0	0	0	0	0	0	0.0896342	0	0	0	0	0	0	0	0	0	0	0	0	0	0	0	0	0	0	0	0	0	0	0
SPTBN1 (ENSG00000115306)	2	0	0	0	0	0	0.00308227	0	0	0	0	0	0.00893346	0	0	0	0	0	0	0	0	0	0	0	0	0	0	0	0	0	0	0	0	0	0	0	0	0	0	0	0	0	0	0	0	0	0	0	0
PECR (ENSG00000115425)	2	0	0	0	0	0	0	0	0	0	0	0	0	0	0	0	0	0	0	0	0	0	0	0	0	0	0	0	0	0	0	0	-0.0376796	0	0	0	0	0	0	0	0	0	0	0	0	0	0	0	0
RGS4 (ENSG00000117152)	2	0	0	0	0	0	0	0	0	0	0	0	0	0	0	0	0	0	0	0	0	0	0	0.00883509	0	0	0	0	0	0	0	0	0	0	0	0	0	0	0	0	0	0	0	0	0	0	0	0	0
CDK18 (ENSG00000117266)	2	0	0	0	0	0	0	0	0	0	0	0	0	0	0	0	0	0	0	0	0	0	0	0	0	0	0	0	0	0	-0.010329	0	0	0	0	0	-0.0222803	0	0	0	0	0	0	0	0	0	0	0	0
STBD1 (ENSG00000118804)	2	0	0	0	0	0	0	0	0	0	0	0	0	0	0	0	0	0	0	0	0	0	0	0	0	0	0	0	0	0	0	0	0	0	0	0	0	0	0	0	0.0320478	0	0	0	0	0	0.00272071	0	0
GALNT12 (ENSG00000119514)	2	0	0	0	0	0	0	0	0	0	0	0	0	0	0	0	0	0	0	0	0	0	0	0	0	0	0	0	0	0	0	0	0	0	0	0	0	0	0	0	0	0	-0.0202931	0	0	0	0	0	0
HOXB8 (ENSG00000120068)	2	0	0	0	0	0	0	0	0	0	0	0	0	0	0	0	0	0	0	0	0	0	0	0	0	0	0	0	0	0	0	0	0	0	0	0	0	0	0	0	0	0	0	0	0	0	0	0	0
HOXB5 (ENSG00000120075)	2	0	0	0	0	0	0	0	0	0	0	0	0	0	0	0	0	0	0	0	0	0	0	0	0	0	0	0	0	0	0	0	0	0	0	0	0	0	0	0	0	0	0	0	0	0	0	0	0
PLEKHG1 (ENSG00000120278)	2	0	0	0	0	0	0	0	0	0	0	0	0	0	0	0	0	0	0	0	0	0	0	0	0	0	0	0	0	0	0	0	0	0	0	0	0	0	0	0	0	0	0	0	0	0	0	0	0
PDLIM2 (ENSG00000120913)	2	0	0	0	0	0	0	0	0	0	0	0	0	0	0	0	0	0	0	0	0	0	0	0	0	0	0	0	0	0	0	0	0	0	0	0	0	0	0	0	0	0	0	0	0	0	0	0	0
ADCY7 (ENSG00000121281)	2	0	0	0	0	-0.00355054	0	0	0	0	0	0	0	0	0	0	0	0	0	0	0	0	0	0	0	0	0	0	0	0	0	0	0	0	0	0	0	0	0	0	0	0	-0.0236687	0	0	0	0	0	0
PLBD1 (ENSG00000121316)	2	0	0	0	0	0	0	0	0	0	0	0	0	0	0	0	0	0	0	0	0	0	0	0	0	0	0	0	0	0	0	0	0	0	0	0	0	0	0	0	0	0	0	0	0	0	0	0	0
ZNF549 (ENSG00000121406)	2	0	0	0	0	0	0	0	0	0	0	0	0	0	0	0	0	0	0	0	0	0	0	0	0	0	0	0	0	0	0	0	0	0	0	0	0	0	0	0	0	0	0	0	0	0	0	0	0
FKBP9 (ENSG00000122642)	2	0	0	0	0	0	0	0	0	0	0.0570851	0	0	0	0	0	0	0	0	0	0	0	0	0	0	0	0	0	0	0	0	0	0	0	0	0.0335074	0	0	0	0	0	0	0	0	0	0	0	0	0
PFKFB2 (ENSG00000123836)	2	0	0	0	0	0	0	0	0	0	0	0	0	0	0	0	0	0	0	0	0	0	0	0	0	0	0	0	0	0	0	0	0	0.010882	0	0	0	0	0	0	0	0	0	0	0	0	0	0	0
MXD4 (ENSG00000123933)	2	0	0	0	0	0	0	0	0	0	0	0	0	0	0	0	0	0	0	0	0	0	0	0	0	0	0	0	0	0	0	0	0	0	0	0	0	0	0	0	0	0	0	0	0	0	0	0	0
SLC12A4 (ENSG00000124067)	2	0	0	0	0	0	0	0	0	0	0	0	0	0	0	0	0	0	0	0	0	0	0	0	0	0	0	0	0.000186434	0	0	0	0	0	0	0	0	0	0	0	0	0	0	0	0	0	0	0	0
RUNX2 (ENSG00000124813)	2	0	0	0	0	0	0	0	0	0	0	0	0	0	0	0	0	-0.000417116	0	0	0	0	0	0	0	0	0	0	0	0	0	0	0	0	0	0	0	0	0	0	0	0	0	0	0	0	0	0	0
SH3TC1 (ENSG00000125089)	2	0	0	0	0	0	0	0	0	0	0	0	0	0	0	0	0	0	0	0	0	0	0	0	0	0	0	0	0	0	0	0	0	0	0	0	0	0	0	0.000753389	0	0	0	0	0	0	0	0	0
FOSB (ENSG00000125740)	2	0	0	0	0	0	0	0	0	0	0	0	0	0	0	0	0	0	0	0	0	0	0	0	0	0	0	0	0	0	0	0	0	0	0	0	0	0	0	0	0	0	0	0	0	0	0	0	0
BMP2 (ENSG00000125845)	2	0	-0.0267902	0	0	0	0	0	0	0	0	0	0	0	0	0	0	0	0	0	0	0	0	0	0	0	0	0	0	0	0	0	0	0	0	0	0	0	0	0	0	0	0	0	0	0	0	0	0
WNK4 (ENSG00000126562)	2	0	0	0	0	0	0	0	0	0	0	0	0	0	0	0	0	0	0	0	0	0	0	0.018267	0	0	0	0	0	0	0	0	0	0	0	0	0	0	0	0	0	0	0	0	0	0	0	0	0
TNFRSF19 (ENSG00000127863)	2	0	0	0	0	0	0	0	0	0	0	0	0	0	0	0	0	0	0	0	0.0400291	0	0	0	0	0	0	0	0	0	0	0	0	0	0	0	0	0	0	0	0	0	0	0	0	0	0	0	0
SGCE (ENSG00000127990)	2	0	0	0	0	0	0	0	0	0	0	0	0	0	0	0	0	0	0	0	0	0	0	0	0	0	0	0	0	0	0	0	0	0	0	0	0	0	0	0	0	0	0	0	0	0	0	0	0
ADM2 (ENSG00000128165)	2	0	0	0	0	0	0	0	0	0	0	0	0	0	0	0	0	0	0	0	0	0	0	0	0	0	0	0	0	0	0	0	0	0	-0.0429761	0	0	0	0	0	0	0	-0.0333871	0	0	0	0	0	0
CDC42EP1 (ENSG00000128283)	2	0	0	0	0	0	0	0	0	0	0	0	0	0	0	0	0	0	0	0	0	0	0	0	0	0	0	0	0	0	0	0	0	0	0	0	0	0	0	0	0	0	0	0	0	0	0	0	0
STRIP2 (ENSG00000128578)	2	0	0	0	0	0	0	0	-0.00421467	0	0	0	0	0	0	0	0	0	0	0	0	0	0	0	0	0	0	0	0	0	0	0	0	0	0	0	0	0	0	0	0	0	0	0	0	0	0	0	0
KIF1C (ENSG00000129250)	2	0	0	0	0	0	0	0	0	0	0	0	0	0	0	0	0	0	0	0	0	0	0	0	0.00410581	0	0	0	0	0	0.0138302	0	0	0	0	0	0	0	0	0	0	0	0	0	0	0	0	0	0
FGF13 (ENSG00000129682)	2	0	0	0	0	0	0	0	0	0	0	0	0	0.0194937	0	0	0	0	0	0	0	0	0	0	0	0	0	0	0	0	0	0	0	0	0	0	0	0	0	0	0	0	0	0	0	0	0.0271344	0	0
SAT1 (ENSG00000130066)	2	0	0	0	0	0	0	0	0	0	0	0	0	0	0	0	0	0	0	0.000519168	0	0	0	0	0	0	0	0	0	0	0.0113126	0	0	0	0	0	0	0	0	0	0	0	0	0	0	0	0	0	0
BST2 (ENSG00000130303)	2	0	0	0	0	0	0	0	0	0	0	0	0	0	0	0	0	0	0	0	0	0	0	0	0	0	0	0	0	0	0	0	0	0	0	0	0	0	0	0	0	0	0	0	0	0	0	0	0
SESN2 (ENSG00000130766)	2	0	0	0	0	0	0	0	0	0	0	0	0	0	0	0	0	0	0	0	0	0	0	0	0	0	0	0	0	0	0	0	0	0	0	0	0	0	0	0	0	0	0	0	0	0	0	0	0
ULBP3 (ENSG00000131019)	2	0	0	0	0	0	0	0	0	0	0	0	0	0	0	0	0	0	0	0	0	0	0	0	0	0	0	0	0	0	0.00343615	0	0	0	0	0	0	0	0	0	0	0	0	0	0	0	0	0	0
GGT7 (ENSG00000131067)	2	0	0	0	0	0	0	0	0	0	0	0	0	0	0	0	0	0	0	0	0	0	0	0	0	0	0	0	0	0	0	0	0	0	0	0	0	0	0	0	0	0	0	0	0	0	0	0.0104706	0
PDLIM4 (ENSG00000131435)	2	0	0	0	0	0	0	0	0	0	0	0	0	0	0	0	0	0	0	0	0	0	0	0	0	0	0	0	0	0	0	0	0	0	0	0	0	0	0	0	0	0	0	0	0	0	0.00882993	0	0
EMILIN2 (ENSG00000132205)	2	0	0	0	0	0	0	0	0	0	0	0	0	0	0	0	0	0	0	0	0	0	0	0	0	0	0	0	0	0	0	-0.000608181	0	0	0	0	0	0	0	0	0	0	0	0	0	0	0	0	0
RAMP1 (ENSG00000132329)	2	0	0	0	0	0	0	0	0	0	0	0	0	0	0	0	0	0	0	0	0	0	0	0	0	0	0	0	0	0	0	0	0	0	0	0	0	0	0	0	0	0	0	0	0	0	0	0	0
ANKEF1 (ENSG00000132623)	2	0	0	0	0	0	0	0	0	0	0	0	-0.000722611	0	0	0	0	0	0	0	0	0	0	0	0	0	0	0	0	0	0	0	0	0	0	0	0	0	0	0	0	0	0	0	0	0	0	0	0
MORC4 (ENSG00000133131)	2	0	0	0	0	0	0	0.0151951	0	0	0	0	0	0	0	0	0	0	0	0	0	0	0	0	0	0	0	0	0	0	0	0	0	0	0	0	0	0	0	0	0	0	0	0	0	0	0	0	0
ZDHHC8P1 (ENSG00000133519)	2	0	0	0	0	0	0	0.0226914	0	0	0	0	0	0	0	0	0	0	0	0	0	0	0	0	0	0	0	0	0	0	0	0	0	0	0	0	0	0	0	0	0	0	0	0	0	0	0	0	0
FADS2 (ENSG00000134824)	2	0	0	0	0	0	0	0	0	0	0	0	0.0160019	0	0	0	0	0	0	0	0	0	0	0	0	0	0	0	0	0	0	0	0	0	0	0	0	0	0	0	0	0	0	0	0	0	0	0	0
COL4A2 (ENSG00000134871)	2	0	0	0	0	0	0	0	0	0	0	0.00076777	0	0	0	0	0	0	0	0	0	0	0	0	0	0	0	0	0	0	0	0	0	0	0	0	0	0	0	0	0	0	0.000587326	0	0	0	0	0	0
TBX3 (ENSG00000135111)	2	0	0	0	0	0	0	0	0	0	0	0	0	0	0	0	0	0	0	0	0	0	0	0	0	0	0	0	0	0	0	0	0	0	0	0	0	0	0	0	0	0	0	0	0	0	0	0	0
STX11 (ENSG00000135604)	2	0	0	0	0	0	0	0	0	0	0	0	0	0	0	0	0	0	0	0	0	0	0	0	0	0	0	0	0	0	0	0	0	0	0	0	0	0	0	0	0	0	0	0	0	0	0	0	0
TBC1D4 (ENSG00000136111)	2	0	0	0	0	0	0	0	0	0	0	0	-0.0135925	0	0	0	0	0	0	0	0	0	0	0	0	0	0	0	0	0	0	0	0	0	0	0	0	0	0	0	0	0	0	0	0	0	0	0	0
TNS3 (ENSG00000136205)	2	0	0	0	0	0	0	0	0	0	0	0	0	0	0	0	0	0	0	0	0	0	0	0	0	0	0	0	0	0	0	0	0	0	0	0	0	0	0	0	0	0	0	0	0	0	0	0	0
RALGPS1 (ENSG00000136828)	2	0	0.0426118	0	0	0	0	0	0	0	0	0	0.0842851	0	0	0	0	0	0	0	0	0	0	0	0	0	0	0	0	0	0	0	0	0	0	0	0	0	0	0	0	0	0	0	0	0	0	0	0
PIM1 (ENSG00000137193)	2	0	0	0	0	0	0	0	0	0	0	0	0	0	0	0	0	0	0	0	0	0	-0.00610515	0	0	0	0	0	0	0	0	0	0	-0.00115372	0	0	0	0	0	0	0	0	0	0	0	0	0	0	0
RNF144B (ENSG00000137393)	2	0	0	0	0	0	0	0	0	0	0	0	0	0	0	0	0	0	0	0	0	0	0	0.0242991	0	0	0	0	0	0	0	0	0.00981226	0	0	0	0	0	0	0	0	0	0	0	0	0	0	0	0
CPEB2 (ENSG00000137449)	2	0	0	0	0	0	0	0	0	0	0	0	0	0.0130191	0	0	0	0	0	0	0	0	0	0	0	0	0	0	0	0	0	0	0	0.0088044	0	0	0	0	0	0	0	0	0	0	0	0	0	0	0
BCAR3 (ENSG00000137936)	2	0	0	0	0	0	0	0	0	0	0	0	0	0	0	0	0	0	0	0	0	0	0	0	0	0	0	0	0	0	0	0	0	0	0	0	0	0	0	0	0	0	0	0	0	0	0	0	0
FNBP1L (ENSG00000137942)	2	0	0	0	0	0	0	0	0	0	0	0	0	0	0	0	0	0	0	0	0	0	0	0	0	0	0	0	0	0	0	0	0	0	0	0	0	0	0	0	0	0	0	0	0	0	0	0	0
IFI44L (ENSG00000137959)	2	0	0	0	0	0	0	0	0	0	0	0	0	0	0	0	0	0	0	0	0	0	0	0	0	0	0	0	0	0	0	0	0	0	0	0	0	0	0	0	0	0	0	0	0	0	0	0	0
CGREF1 (ENSG00000138028)	2	0	0	0	0	0	0	0	0	0	0	0	0	0	0	0	0	0	0	0	0	0	0	0	0	0	0	0	0	0	0	0	0	0	0	0	0	0	0	0	0	0	0	0	0	0	0	0	0.0105517
LOXL4 (ENSG00000138131)	2	0	0	0	0	0	0	0	0	0	0	0	0	0	0	0	0	0	0	0	0	0	0	0	0	0	0	0	0.00355399	0	0	0	0	0	0	0	0	0	0	0	0	0	0	0	0	0	0	0	0
SLC40A1 (ENSG00000138449)	2	0	0	0	0	0	0	0	0	0	0	0	0	0	0	0	0	0	0	0	0	0	0	0	0	0	0	0	0	0	0	0	0	0	0	0	0	0	0	0	0	0	0	0	0	0	0	0	0
SCARB2 (ENSG00000138760)	2	0	0	0	0	0	0	0	0	0	0	0	0	0	0	0	0	0	0	0	0	0	0	0	0	0	0	0	0	0	0	0	0	0	0	0	0	0	0	0	0	0	0	0	0.0677608	0	0	0	0.0163648
LUM (ENSG00000139329)	2	0	0	0	0	0	0	0	0	0	0	0	0	0	0	0	0	0	0	0	0	0	0	0	0	0	0	0	0	0	0	0	0	0	0.00072877	0	0	0	0	0	0	0	0	0	0	0	0	0	0
LPAR6 (ENSG00000139679)	2	0	0	0	0	0	0	0	0	0	0	0	0	0	0	0	0	0	0	0	0	0	0	0	0	0	0	0	0	0	0	0	0	0	-0.031202	0	0	0	0	0	0	0	0	0	0	0	0	0	0
TLE3 (ENSG00000140332)	2	0	0	0	0	0	0	-0.0340312	0	0	0	0	0	0	0	0	0	-0.00430581	0	0	0	0	0	0	0	0	0	0	0	0	0	0	0	0	0	0	0	0	0	0	0	0	0	0	0	0	0	0	0
FURIN (ENSG00000140564)	2	0	0	0	0	0	0	0	0	0	0	0	0	0	0	0	0	0	0	0	0	0	0	0	0	0	0	0	-0.0042196	0	0	0	0	0	0	0	0	0	0	0	0	0	0	0	0	0	0	0	0
KSR1 (ENSG00000141068)	2	0	0	-0.0546246	0	0	0	0	0	0	0	0	0	0	0	0	0	0	0	0	0	0	0	0	0	0	0	0	0	0	0	0	0	0	0	0	0	0	0	0	0	0	0	0	0	0	0	0	0
TOB1 (ENSG00000141232)	2	0	0	0	0	0	0	0	0	0	0	0	0	0	0	0	0	0	0	0	0	0	0	0	0	0	0	0	0	0	0	0	0	0	0	0	0	0	0	0	0	0	0	0	0.0291311	0	0	0	0
SAT2 (ENSG00000141504)	2	0	0	0	0	0	0	0	0	0	0	0	0	0	0	0	0	0	0	0	0	0	0	0	0	0	0	0	0	0	0	0	0	0	0	0.0482325	0	0	0	0	0	0	0	0	0	0	0	0	0
PMAIP1 (ENSG00000141682)	2	0	0	0	0	0	0	0	0	0	0	0	0	0	0	-0.00123556	0	0	0	0	0	0	0	0	0	0	0	0	0	0	0	0	0	0	0	0	0	0	0	0	0	0	0	0	0	0	0	0	0
PGGHG (ENSG00000142102)	2	0	0	0	0	0	0	0	0	0	0	0	0	0	0	0	0	0	0	0	0	0	0	0	0	0	0	0	0	0	0	0	0	0	0	0	-0.000475026	0	0	0	0	0	0	0	0	0	0	0	0
SLC47A1 (ENSG00000142494)	2	0	0	0	0	0	0.0339919	0	0	0	0	0	0	0	0	0	0	0	0	0	0	0	0	0	0	0	0	0	0	0	0	0	0	0	0	0	0	0	0	0	0	0	0	0	0	0	0	0	0
SCCPDH (ENSG00000143653)	2	0	0	0	0	0	0	0	0	0	0	0	0	0	0	0	0	0	0	0	0	0	0	0	0	0	0	0	0	0	0	0	0	0	0	0	0	0	0	0	0	0	0	0	0	0	0	0	0
MBOAT2 (ENSG00000143797)	2	0	0	0	0	0	0	0	0	0.0328106	0	0	0	0	0	0	0	0	0	0	0	0	0	0	0	0	0	0	0	0	0	0	0	0	0	0	0	0	0	0.00205335	0	0	0	0	0	0	0	0	0
SOX13 (ENSG00000143842)	2	0	0	0	0	0	0	0	0	0	0	0	0	0	0	0	0	0	0	0	0	0	0	0	0	0	0	0	0	0	0	0	0	0	0	0	0	0	0	0	0	0	0	0	0	0	0	0	0
PTPN7 (ENSG00000143851)	2	0	0	0	0	0	0	0	0	0	0	0	0	0	0	0	0	0	0	0	0	0	0	0	0	0	0	0	0	0	0	0	0	0	0	0	0	0	0	0	0	0	0	0	0	0	0	0	0
ACKR3 (ENSG00000144476)	2	0	0	0	0	0	0	0	0	0	0	0	0	0	0	0	0	0	0	0	0	0	0	0.00491572	0	0	0	0	0	0	0	0	0	0	0	0	0	0	0	0	0	0	0	0	0	0	0	0	0
ABRACL (ENSG00000146386)	2	0	0	0	0	0	0	0	0	0	0	0	0	0	0	0	0	0	0	0	0	0	0	0	0	0	0	0	-0.0689884	0	0	0	0	0	0	0	0	0	0	0	0	0	0	0	0	0	0	0	-0.0225232
CREB5 (ENSG00000146592)	2	0	0	0	0	0	0	0	0	0	0	0	0	0	0	0	0	0	0	0	0	0	0	0	0	0	0	0	0	0.0191774	0	0	0	0	0	0	0	0	0	0	0	0	0	0	0	0	0	0	0
AOPEP (ENSG00000148120)	2	0	0	0	0	0	0	0	0	0	0	0	0	0	0.0332962	0	0	0	0	0	0	0	0	0	0	0	0	0	0	0	0	0	0	0	0	0	0	0	0	0.015417	0	0	0	0	0	0	0	0	0
NOTCH1 (ENSG00000148400)	2	0	0	0	0	0	0	0	0	0	0	0	0	0	0	0	0	0	0	0	0	0	0	0	0	0	0	0	0	0	0	0	0	0	0	0	0	0	0	0	0	0	0	0	0	0	0	0	0
TCF7L2 (ENSG00000148737)	2	0	0	0	0	0	0	0	0	0	0	0	0	0	0	0	0	0	0	0	0	0	0	0	0	0	0	0	0	0	0	0	0	0	0	0	0.00878032	0	0	0	0	0	0	0	0	0	0	0	0
FUOM (ENSG00000148803)	2	0	0	0	0	0	0	0	0	0	0	0	0	0	0	0	0	0	0	0	0	0	0	0	0	0	0	0	0	0	0	0	0.0117815	0	0	0	0	0	0	0	0	0.012684	0	0	0	0	0	0	0
C11orf52 (ENSG00000149300)	2	0	0	0	0	0	0	0	0	0	0	0	0	0	0	0	0	0	0	0	0	0	0	0	0	0	0	0	0	0	0	0	0	0	0	0	0	0	0	0	0	0	0	0	0	0.0225241	0	0	0
TMEM25 (ENSG00000149582)	2	0	0	0	0	0	0	0	0	0	0	0	0	0	0	0	0	0	0	0	0	0	0	0	0	0	0	0	0	0	0	0	0	0	0	0	0	0.01612	0	0	0	0	0	0	0	0	0	0	0
TLCD3B (ENSG00000149926)	2	0	0	0	0	0	0	0	0	0	0	0	0	0	0	0	0	0	0	0	0	0	0	0	0	0	0	0	0	0	-0.0173252	0	0	-0.0109012	0	0	0	0	0	0	0	0	0	0	0	0	0	0	0
HMGA2 (ENSG00000149948)	2	0	0	0	0	0	0	0	0	0	0	0.000252701	0	0	0	0	0	0	0	0	0	0	0	0	0	0	0	0	0	0	0	0	0	0	0	0	0	0	0	0	0	0	0	0	0	0	0	0	0
HNMT (ENSG00000150540)	2	0	0	0	0	0	0	0	0	0	0	0	0	0.0191984	0	0	0	0	0	0	0	0	0	0	0	0	0	0	0	0	0	0	0	0	0	0	0	0	0	0	0	0	0	0	0	0	0	0	0
FOXO1 (ENSG00000150907)	2	0	0	0	0	0	0	0	0	0	0	0	0	0	0	0	0	0	0	0	0	0	0	0	0	0	0	0	0	0	0	0	0	0	0	0	0	0	0	0	0	0	0	0	0	0	0	0	0
ANK3 (ENSG00000151150)	2	0	0	0	0	0	0	0	0	0	0	0	-0.000736725	0	0	0	0	0	0	0	0	0	0	0	0	0	0	0	0	0	0	0	0	0	0	0	0	0	0	0	0	0	0	0	0	0	0	0	0
C16orf74 (ENSG00000154102)	2	0	0	0	0	0	0	0	0	0	0	0	0	0	0	0	0	0	0	0	0	0	0	0	0	0	0	0	0	0	0	0	0	0	0	0	0	0	0	0	0	0	0	0	0	0	0	0	0
ABCA5 (ENSG00000154265)	2	0	0	0	0	0	0	0	0	0	0	0	0	0	0	0	0	0	0	0	0	0	0	0	0	0	0	0	0	0	0	0	0.0547063	0	0	0	0	0	0	0	0	0	0	0	0	0	0	0	0
SORBS2 (ENSG00000154556)	2	0	0	0	0	0	0	0	0	0	0	0	0	0	0	0	0	0	0	0	0	0	0	0.0184167	0	0	0	0	0	0	0	0	0	0	0	0	0	0	0	0	0	0	0	0	0	0	0	0	0
FZD7 (ENSG00000155760)	2	0	0	0	0	0	0	0	0	0	0	0	0	0	0	0	0	0	0	0	0	0.0214266	0	0	0	0	0	0	0	0	0	0	0	0	0.0101863	0	0	0	0	0	0	0	0	0	0	0	0	0	0
SLC26A2 (ENSG00000155850)	2	0	0	0	0	0	0	0	0	0	0	0	0	0	0	0	0	0	0	0	0	0	0	0	0	0	0	0	0	0	0	0	0	0	0	0	0	0	0	0	0	0	0	0	0	0	0	0	0
KCNMA1 (ENSG00000156113)	2	0	0	0	0	0	0	0	0	0	0	0	0.014818	0	0	0	0	0	0	0	0	0	0	0	0	0	0	0	0	0	0	0	0	0	0	0	0	0	0	0	0	0	0	0	0	0	0	0	0
TIAM1 (ENSG00000156299)	2	0	0	0	0	0	0	0	0	0	0	0	0	0	0	0	0	0	0	0	0	0	0	0	0	0	0	0	0	0	0	0	0	0	0	0	0	0	0	0	0	0	0	0	0	0	-0.00817224	0	0
SIM2 (ENSG00000159263)	2	0	0	0	0	0	0	0	0	0	0	0	0	0	0	0	0	0	0	0	0	0	0	0	0	0	0	0	0	0	0	0	0	0	0	0	0	0	0	0	0	0	0	0	0	0	0	0	0
ZYX (ENSG00000159840)	2	0	0	0	0	0	0	0	0	0	0	0	0	0	0	0	0	0	0	0	0	0	0	0	0	0	0	0	0	0	0	0	0	0	0	0	0	0	0	0	0	0	0	0	0	0	0	0	0
CCDC28B (ENSG00000160050)	2	0	0	0	0	0	0	0	0	0	0	0	0	0	0	0	0	0	0	0	0	0	0	0	0	0	0	0	0	0	0	0	0	0	0	0	0	0	0	0	0	0	0	0	0	0	0	0	0
SLC2A6 (ENSG00000160326)	2	0	0	0	0	0	0	0	0	0	0	0	0	0	0	0	0	0	0	0	0	0	0	0	0	0	0	0	0	0	0	0	0	0	0	0	0	0	0	0	0	0	0	0	0	0	0	0	0
SH2B2 (ENSG00000160999)	2	0	0	0	0	0	0	0	0	0	0	0	0	0	0	0	0	0	0	0	0	0	0	0	0	0	0	0	0	0	0	0	0	0	0	0	0	0	-0.042458	0	0	0	0	0	0	0	0	0	0
FBXO27 (ENSG00000161243)	2	0	0	0	0	0	0	0	0	0	0	0	0.00483431	0	0	0	0	0.0294268	0	0	0	0	0	0	0	0	0	0	0	0	0	0	0	0	0	0	0	0	0	0	0	0	0	0	0	0	0	0	0
CXCL16 (ENSG00000161921)	2	0	0	0	0	0	0	0	0	0	0	0	0	0	0	0	0	0	0	0	0	0	0	0	0	0	0	0	0	0	0	0	0	0	0	0	0	0	0	0	0	0	0	0	0	0	0	0	0
CAMK2N1 (ENSG00000162545)	2	0	0	0	0	0	0	0	0	0	0	0	0	0	0	0	0.0012171	0	0	0	0	0	0	0	0	0	0	0	0	0	0	0	0	0	0	0	0	0	0	0	0	0	0	0	0	0	0	0	0
CCDC74A (ENSG00000163040)	2	0	0	0	0	0	0	0	0	0	0	0	-0.003404	0	0	0	0	0	0	0	0	0	0	0	0	0	0	0	0	0	0	0	0	0	0	0	0	0	0	0	0	0	0	0	0	0	0	0	0
EXO5 (ENSG00000164002)	2	0	0	0	0	0	0.0179052	0	0	0	0	0	0	0	0	0	0	0	0	0	0	0	0	0	0	0	0	0	0	0	0	0	0	0	0	0	0	0	0	0	0	0	0	0	0	0	0	0	0
ANKRD33B (ENSG00000164236)	2	0	0	0	0	0	0	0	0	0	0	0	0	0	0	0	0	0	0	0	-0.0257604	0	0	0	0	0	0	0	0	0	0	0	0	0	0	0	0	0	0	0	0	0	0	0	0	0	0	0	0
STEAP1 (ENSG00000164647)	2	0	0	0.0211282	0	0	0	0	0	0	0	0	0	0	0	0	0	0	0	0	0	0	0	0	0	0	0	0	0	0	0	0	0	0	0	0	0.00413965	0	0	0	0	0	0	0	0	0	0	0	0
DLC1 (ENSG00000164741)	2	0	0	0	0	0	0	0	0	0	0	0	0	0	0	0	0	0	0	0	0	0	0	0	0	0	0	0	0	0	0	0	0	0	0	0	0	0	0	0	0	0	0	0	0	0	0	0	0
GEM (ENSG00000164949)	2	0	0	0	0	0	0	0	0.00696627	0	0	0	0	0	0	0	0	0	0	0	0	0	0	0	0	0	0	0	0	0	0	0	0	0	0	0	0	0	0	0	0	0	0	0	0	0	0	0	0
PDP1 (ENSG00000164951)	2	0	0	0.0389719	0	0	0	0	0	0	0	0	0	0	0	0	0	0.00797159	0	0	0	0	0	0	0	0	0	0	0	0	0	0	0	0	0	0	0	0	0	0	0	0	0	0	0	0	0	0	0
MID1IP1 (ENSG00000165175)	2	0	0	0	0	0	0	0	0	0	0	0	0	0	0	0	0	0	0	0	0	0	0	0	0	0	0	0	0	0	0	0	0	0	0	0	0	0	0	0	0	0	0	0	-0.00400112	0	0	0	0
BEND7 (ENSG00000165626)	2	0	0	0	0	0	0	0	0	0	0	0	0	0	0	0	0	0	0	0	0	0.0345671	0	0	0	0	0	0	0	0.000753053	0	0	0	0	0	0	0	0	0	0	0	0	0	0	0	0	0	0	0
ZNF503 (ENSG00000165655)	2	0	0	0	0	0	0	0	0	0	0	0	0	0	0	0	0	0	0	0	0	0	0	0	0	0	0	0	0	0	0	0	0	0	0	0	0	0	0	0	0	0	0.0452554	0	0	0	0	0	0
ALKBH3 (ENSG00000166199)	2	0	0	0	0	0	0	0	0	0	0	-0.0219964	0	0	0	0	0	0	0	0	0	0	0	0	0	0	0	0	0	0	0	0	0	0	0	0	0	0	-0.0289912	0	0	0	0	0	0	0	0	0	0
SMPD1 (ENSG00000166311)	2	0	0	0	0	0	0	0	0	0	0	0	0	0	0	0	0	0	0	0	0	0	0	0	0	0	0	0	0	0	0	0	0	0	0	0	0	0.000478664	0.000610276	0	0	0	0	0	0	0	0	0	0
CYB5A (ENSG00000166347)	2	0	0	0	0	0	0	0	0	0	0	0	0	0	0	0	0	0	0	0	0	0	0	0	0	0	0	0	0	0	0	0	0	0	0	0	0	0	0	0	0	0	0	0	0	0	0	0	0
NAV2 (ENSG00000166833)	2	0	0	0	0	0	0	0	0	0	0	0	0	0	0	0	0	0	0	0	0	0	0	0	0	0	0	0	0	0	0	0	0	0	0	0	0	0	0	0	0	0	0	0	0	0	0	0	0
ELFN2 (ENSG00000166897)	2	0	0	0	0	0	0	0	0	0	0	0	0	0	0	0	0	-0.00389925	0	0	0	0	0	0	0	0	0	0	0	0	0	0	0	-0.0353895	0	0	0	0	0	0	0	0	0	0	0	0	0	0	0
TMEM92 (ENSG00000167105)	2	0	0	0	0	0	0	0	0	0	0	0	0	0	0	0	0	0	0	0	0	0	0	0.00875211	0	0	0	0	0	0	0	0	0	0	0	0	0	0	0	0	0	0	0	0	0	0	0	0	0
DNAAF3 (ENSG00000167646)	2	0	0	0	0	0	0	0	0	0	0	0	0	0	0	0	0	-0.00781502	0	0	0	-0.00495412	0	0	0	0	0	0	0	0	0	0	0	0	0	0	0	0	0	0	0	0	0	0	0	0	0	0	0
PRDX2 (ENSG00000167815)	2	0	0	0	0	0	0	0	0	0	0	0	0	0	0	0	0	0	0	0	0	0	0	0	0	0	0	0	0	0	0	0	0	0	0	0	0	0	0	0	0	0	0	0	0	0	0	0	0
VASN (ENSG00000168140)	2	0	0	0	0	0	0	0	0	0	0	0	0	0	0	0	0	0	0	0	0	0	0	0	0	0	0	0	0	0	0	0	0	0	0	0	0	0	0	0	0	0	0	0	0	0	0	0	0
BDKRB2 (ENSG00000168398)	2	0	0	0	0	0	0	0	0	0	0	0	0	0	0	0	0	0	0	0	0	0	0	0	0	0	0	0	0	0	0	0	0	0	0	0	0	0	0	0	0	0	0	0	0	0	0	0	0
AXIN2 (ENSG00000168646)	2	0	0	0	0	0	0	0	0	0	0	0	0	0	0	0	0	0	0	0	0	0	0	0	0.00236917	0	0	0	0	0	0	0	0	0	0	0	0	0	0	0	0	0	0	0	0	0	0	0	0
GSTM4 (ENSG00000168765)	2	0	0	0	0	0	0	0	0	0	0	0	0	0	0	0	0	0	0	0	0	0	0	0	0	0	0	0	0	0	0	0	-0.0146557	0	0	0	0	0	0	0	0	0	0	0	0	0	0	0	0
STXBP6 (ENSG00000168952)	2	0	0	0	0	0	0	0	0	0	0	0	0	0	0	0	0	0	0	0	0	0	0	0	0	0	0	0	0	0	0	0	0	0	0	0	0	0	0	0	0	0	0	0	0	0	0	0	0
CLIC3 (ENSG00000169583)	2	0	0	0	0	0	0	0	0	0	0	0	0	0	0	0	0	0	0	0	0	0	0	0	0	0	0	0	0	0	0	0	0	0	0	0	0	0	0	0	0	0	0	0.016305	0	0	0	0	0
UBE2E3 (ENSG00000170035)	2	0	0	0	0	0	0	0	0	0	0	-0.0578399	0	0	0	0	0	0	0	0	0	0	0	0	0	0	0	0	0	0	0	0	0	0	0	0	0	0	0	0	0	0	0	0	0	0	0	0	0
KCNAB3 (ENSG00000170049)	2	0	0	0	0	0	0	0	0	0	0	0	0	0	0	0	0	0	0	0	-0.0212252	0	0	0	0	0	0	0	0	0	0	0	0	0	0	0	0	0	0	0	0	0	0	0	0	0	0	0	0
CMTM8 (ENSG00000170293)	2	0	0	0	0	0	0	0	0	0	0	0	0	0	0	0	0	0	0	0	0	0	0	0	0	0	0	0	0	0	0	0	0	0	0	0	0	0	0	0	0	0	0	0	0	0	0	0	0
METTL7B (ENSG00000170439)	2	0	0	0	0	0	0	0	0	0	0	0	0	0	0	0	0	0	0	0	2.28483e-05	0	0	0	0	0	0	0	0	0	0	0	0	0	0	0	0	0	0	0	0	0	0	0	0	0	0.0247812	0	0
KRT86 (ENSG00000170442)	2	0	0	0	0	0	0	0	0	0	0	0	0	0	0	0	0	0	0	0	0	0	0	0	0	0	0	0.0112249	0	0	0	0	0	0	0	0	0	0	0	0	0	0	0	0	0	0	0	0	0
PKIA (ENSG00000171033)	2	0	0	0	0	0	0	0	0	0	0	0	0	0	0	0	0	0	0	0	0	0	0	0	0	0	0	0	0	0	0	0	0	0	0	0	0	0	0	0	0	0	0	0	-0.0122109	0	0	0	0
RGS19 (ENSG00000171700)	2	0	0	0	0	0	0	0	-0.00505456	0	0	0	0	0	0	0	0	0	0	0	0	0	0	0	0	0	0	0	0	0	0	0	0	0	0	0	0	0	0	0	0	0	0	0	0	0	0	0	0
MOB3A (ENSG00000172081)	2	0	0	0	0	0	0	0	0	0	0	0	0	0	0	0	0	0	0	0	0	0	0	0	0	0	0	0	0	0	0	0	0	0	0	0	0	0	0	0	0	0	0	-0.0794418	0	0	0	0	0
SPTLC3 (ENSG00000172296)	2	0	0	0	0	0	0	0	0	0	0	0	0	0	0	0	0	0	0	0	0	0	0	0	0	0	0	0	0	0	0	0	0.0146099	0	0	0	0	0	0	0	0	0	0	0	0	0	0	0	0
MIR4435-2HG (ENSG00000172965)	2	0	0	0	0	0	0	0	0	0	0	0	0	0	0	0	0	0	0	0	0	0	0	0	0	0	0	0	0	0	0	0	0	0	0	0	0	0	0	0	0	0	0.0942585	0	0	0	0	0	0
GRK2 (ENSG00000173020)	2	0	0	0	0	0	0	0	0	0	0	0	-0.00301362	0	0	0	0	0	0	0	0	0	0	0	0	0	0	0	0	0	0	0	0	0	0	0	0	0	0	0	0	0	0	0	0	0	0	0	0
ABLIM3 (ENSG00000173210)	2	0	0	0	0	0	0	0	0	0	0	0	0	0	0	0	0	0	0	0	0	0	0	0	0	0	0	0	0	0	0	0	0	0	0	0	0	0	0	0	0	0	0	0	0	0	0	0	0
LRFN4 (ENSG00000173621)	2	0	0	0	0	-0.0197015	0	0	0	0	0	0	0	0	0	0	0	0	0	0	0	0	0	0	0	0	0	0	0	0	0	0	-0.0601445	0	0	0	0	0	0	0	0	0	0	0	0	0	0	0	0
MSRB3 (ENSG00000174099)	2	0	0	0	0	0	0	0.017165	0	0	0	0.00867644	0	0	0	0	0	0	0	0	0	0	0	0	0	0	0	0	0	0	0	0	0	0	0	0	0	0	0	0	0	0	0	0	0	0	0	0	0
PCCA (ENSG00000175198)	2	0	0.00589309	0	0	0	0	-0.00405571	0	0	0	0	0	0	0	0	0	0	0	0	0	0	0	0	0	0	0	0	0	0	0	0	0	0	0	0	0	0	0	0	0	0	0	0	0	0	0	0	0
GOLGA8A (ENSG00000175265)	2	0	0	0	0	0	0	0	0	0	0	0	0	0	0	0	0	0	0	0	0	0	0	0	0	0	0	0	0	0	0	0	0	0	0	0	0	0	0	0	0	0	0	0	0	0	0	0	0
BAIAP2 (ENSG00000175866)	2	0	0	0	0	0	0	0	0	0	0	0	0	0	0	0	0	0	0	0	0	0.0125286	0	0	0	0	0	0	0	0	0	0	0	0	0	0	0	0	0	0	0	0	0	0	0	0	0	0	0
SYNE3 (ENSG00000176438)	2	0	0	0	0	0	0	0	0	0	0	0	0	0	0	0	0	0	0	0	0	0	0	0	0	0	0	0	0	0	0	0	0	0	0	0	0	0	0	0	0	0	0	0	0	0	0	0	0
PLAAT3 (ENSG00000176485)	2	0	0	0	0	0	0	0	0	0	0	0	0	0	0	0	0	0	0	0	0	0	0	0	0	0	0	0	0	0	0	0	0	0	0	0	0	0	0	0	0	0	0	0	0	0	0	0	0
BDNF (ENSG00000176697)	2	0	0	0	0	0	0	0	0	0	0	0	0	0	0	0	0	0	0	0	0	0	0	0	0	0	0	0	0	0	0	0	0	0	0	0	0	0	0	0	0	0	0	0	0	0	0	0	0
C8orf31 (ENSG00000177335)	2	0	0	0	0	0	0	0	0	0	0	0	0	0	0	-0.00532787	0	0	0	0	0	0	0	0	0	0	0	0	0	0	0	0	0	0	0	0	0	0	0	0	0	0	0	0	0	0	0	0	0
MLF1 (ENSG00000178053)	2	0	0	0	0.0331807	0	0	0	0	0	0	0	0	0	0	0	0	0	0	0	0	0.0269017	0	0	0	0	0	0	0	0	0	0	0	0	0	0	0	0	0	0	0	0	0	0	0	0	0	0	0
CTNNBIP1 (ENSG00000178585)	2	0	0	0	0	0	0	0	0	0	0	0	0	0	0	0	0	0	0	0	0	0	0	0.00908939	0	0	0	0	0	0	0	0	0	0	0	0	0	0	0	0	0	0	0	0	0	0	0	0	0
HYI (ENSG00000178922)	2	0	0	0	0	0	0	0	0	0	0	0	0	0	0	0	0	0	0	0	0	0	0	0	0	0	0	0	0	0	0	0	0	0	0	0	0	0	0	0	0	0	0	0	0	0	0	0	0
HLA-DQB1 (ENSG00000179344)	2	0	0	0	0	0	0	0	0	0	0	0	0	0	0	0	0	0	0	0	0	0	0	0	0	0	0	0	0	0	0	0	0	0	0	0	0	0	0	0	0	0	0	0	0	0	0	0	0
H2AC6 (ENSG00000180573)	2	0	0	0	0	0	0	0	0	0	0	0	0	0	0	0	0	0	0	0	0	0	0	0	0	0	0	0	0	0	0	0	0	0	0	0	0	0	0	0	0	0	0	0	0	0	0	0	0
NEB (ENSG00000183091)	2	0	0	0	0	0	0	0	0	0	0	0	0	0	0	0	0	0	0	0	0	0	0	0	0	0	0	0	0	0	0	0	0	0	0	0	0	0	0	0	0	0	0	0	0	0	0	0	0
FAM43A (ENSG00000185112)	2	0	0	0	0	0	0	0	0	0	0	0	0	0	0	0	0	0	0	0	0	0	0	0	0	0	0	0	0	0	0	0	0.00703359	0	0	0	0	0	0	0	0	0	0	0	0	0	0	0	0
SP140L (ENSG00000185404)	2	0	0	0	0	0	0	0	0	0	0	0	0	0	0	0	0	0	0	0	0	0	0	0	0	0	0	0	0	0	0	0	0	0	0	0	0	0	0	0	0	0	0	0	0	0	0	0	0
INKA1 (ENSG00000185614)	2	0	0	0	0	0	0	0	0	0	0	0	0	0	0	0	0	0	0	0	-0.0184984	0	0	0	0	0	0	0	0	0	0	0	0	0	0	0	0	0	0	0	0	0	0	0	0	0	0	0	0
ADAMTSL5 (ENSG00000185761)	2	0	0	0	0	0	0	0	0	0	0	0	0	0	0	0	0	0	0	0	0	0	0	0	0.0128664	0	0	0	0	0	0	0	0	0	0	0	0	0	0	0	0	0	0	0	0	0	0	0	0
BTN3A2 (ENSG00000186470)	2	0	0	0	0	0	0	0	0	0	0	0	0	0	0	0	0	0	0	0	0	0	0	0	0	0	0	0	0	0	0	0	0	0	0	0	0	0	0	0	0	0	0	0	0	0	0	0	0
INSIG1 (ENSG00000186480)	2	0	0	0	0	0	0	-0.00167199	0	0	0	0	0	0	0	0	0	0	0	0	0	0	0	0	0	0	0	0	0	0	0	0	0	0	0	0	0	0	0	0	0	0	0	0	0	0	0	0	0
ARHGAP30 (ENSG00000186517)	2	0	0	0	0	0	0	0	0	0	0	0	0	0	0	0	0	0	0	0	0	0	0	0	0	0	0	0	0	0	0	-0.0267172	0	0	0	0	0	0	0	0	0	0	0	0	0	0	0	0	0
TMEM216 (ENSG00000187049)	2	0	0	0	0	0	0	0.0706874	0	0	0	0	0	0	0	0	0	0	0	0	0	0	0	0	0	0	0	0	0	0	0	0	0	0	0	0	0	0	0	0	0	0	0	0	0	0	0	0	0
LYPD6 (ENSG00000187123)	2	0	0	0	0	0	0	0	0	0	0	0	0	0	0	0	0	0	0	0	0	0	0	0	0	0	0	0	0	0	0	0	0	0	0	0	0	0	0	0	0	0	0	0	0	0	0	0	0
SESTD1 (ENSG00000187231)	2	0	0	0	0	0	0	0	0	0	0	0	0	0	0	0	0	0	0	0	0	0	0	0	0	0	0	0	0	0	0	0	0	0	0.0126984	0	0.00883284	0	0	0	0	0	0	0	0	0	0	0	0
BCAM (ENSG00000187244)	2	0	0	0	0	0	0	0	0	0	0	0	0	0	0	0	0	0	0	0	0	0	0	0.0219899	0	0	0	0	0	0	0	0	0	0	0	0.00140539	0	0	0	0	0	0	0	0	0	0	0	0	0
ZNF559 (ENSG00000188321)	2	0	0	0	0	0	0	0	0	0	0	0	0	0	0	0	0	0	0	0	0	0	0	0	0	0	0	0	0	0	0	0	0	0	0	0	0	0	0	0	0	0	0	0	0	0	0	0	0.0118303
H1-0 (ENSG00000189060)	2	0	0	0	0	0	0	0	0	0	0	0	0.00649169	0	0	0	0	0	0	0	0	0	0	0	0	0	0	0	0	0	0	0	0	0	0	0	0.0187586	0	0	0	0	0	0	0	0	0	0	0	0
S100A13 (ENSG00000189171)	2	0	0	0	0	0	0	0	0	0	0	0	0	0	0	0	0	0	0	0	0	0	0	0	0	0	0	0	0	0	0	0.0276574	0	0	0	0	0	0	0	0	0	0	0	0	0	0	0	0	0
MAOA (ENSG00000189221)	2	0	0	0	0	0	0	0	0	0	0	0	0.00754098	0	0	0	0	0	0	0	0	0	0	0	0	0	0	0	0	0	0	0	0	0	0.00645243	0	0	0	0	0	0	0	0	0	0	0	0	0	0
PAX8-AS1 (ENSG00000189223)	2	0	0	0	0	0	0	0	0	0	0	0	-0.00421037	0	0	0	0	0	0	0	0	0	0	0	0	0	0	0	0	0	0	0	0	0	0	0	0	0	0	0	0	0	0	0	0	0	0	0	0
SDHAF3 (ENSG00000196636)	2	0	0	0	0	0	0	0	0	0	0	0	0	-0.0162211	0	0	0	0	0	0	0	0	0	0	0	0	0	0	0	0	0	0	0	0	0	0	0	0	0	0	0	-0.0122479	0	0	0	0	0	0	0
GM2A (ENSG00000196743)	2	0	0	0	0	0	0	0	0	0	0	0.0624659	0	0	0	0	0	0	0	0	0	0	0	0	0	0	0	0	0	0	0	0	0	0	0	0	0	0	0	0	0	0	0	0	0	0	0	0	0
LRP10 (ENSG00000197324)	2	0	0	0	0	0	0	0	0	0	0	0	0	0	0	0	0	0	0	0	0	0	0	0	0	0	0	0	0	0	0	0	0	0	0	0	0	0	0	0	0	0	0	0	0	0	0	0	0
ZNF665 (ENSG00000197497)	2	0	0	0.0236276	0	0	0	0	0	0	0	0	0	0	0	0	0	0	0	0	0	0	0	0	0	0	0	0	0	0	0	0	0	0	0	0	0	0	0	0	0	0	0	0	0	0	0	0	0
ZNF841 (ENSG00000197608)	2	0	0	0	0.089475	0	0	0	0	0	0	0	0	0	0	0	0	0	0	0	0	0	0	0	0	0	0	0	0	0	0	0	0	0	0.0432667	0	0	0	0	0	0	0	0	0	0	0	0	0	0
TPM2 (ENSG00000198467)	2	0	0	0	0	0	0	0	0	0	0	0	0	0	0	0	0	0	0.00724298	0	0	0	0	0	0	0	0	0	0	0	0	0	0.0158702	0	0	0	0	0	0	0	0	0	0	0	0	0	0	0	0
STK39 (ENSG00000198648)	2	0	0	0	0	0	0	0	0	0	0	0	0	0	0	0	0	0	0	0	0	0	0	0	0	0	0	0	0	0	0	0	0	0	0	0	0	0	0	0	0	0	0	0	0	0	0	0	0
SELENOM (ENSG00000198832)	2	0	0	0	0	0	0	0	0.0117785	0	0	0	0	0	0	0	0	0	0	0	0	0	0	0	0	0	0	0	0	0	0	0	0	0	0	0	0	0	0	0	0	0	0	0	0	0	0	0	0
ARMCX6 (ENSG00000198960)	2	0	0	0	0	0	0	0	0	0	0	0	0	0	0	0	0	0	0	0	0	0	0	0	0	0	0	0	0	0	0	0	0	0	0	0	0	0	0	0	0	0.00861181	0	0	0	0	0	0	0
SNORA74A (ENSG00000200959)	2	0	0	0	0	0	0	0.0197079	0	0	0	0	0	0	0	0	0	0	0	0	0	0	0	0	0	0	0	0	0	0	0	0	0	0	0	0	0	0	0	0	0	0	0	0	0	0	0	0	0
MICA (ENSG00000204520)	2	0	0	0.0344944	0	0	0	0	0	0	0	0	0	0	0	0	0	0	0	0	0	0	0	0	0	0	0	0	0	0	0	0	0	0	0	0	0	0	0	0	0	0	0	0	0	0	0	0	0
PDE7A (ENSG00000205268)	2	0	0	0	0	0	0	0	0	0	0	0	0	0	0	0	0	0	0	0	0	0	0	0	0	0	0	0	0	0	0	0	0	0	0	0	0	0	0	0	0	0	0	0	0	0	0	0	0
DUXAP8 (ENSG00000206195)	2	0	0	0	0	0	0.0125524	0	0	0	0	0	0	0	0	0	0	0	0	0	0	0	0	0	0	0	0	0	0	0	0	0	0	0	0	0	0	0	0	0	0	0	0	0	0.00543075	0	0	0	0
RNU1-28P (ENSG00000206588)	2	0	0	0	0	0	0	0	0	0	0	0	0	0	0	0	0	0	0	0	0	0	0	0	0	0	0	0	0	0	0	0	0	0	0	0	0	0	0	0	0	0	0	0	0	0	0	0	0
SNORA18 (ENSG00000207145)	2	0	0	0	0	0	0	0	0	0	0	0	0	0	0	0	0	0	0	0	0	0	0	0	0	0	0	0	0	0	0	0	-0.00434412	0	0	0	0	0	0	0	0	0	0	0	0	0	0	0	0
SNORA70 (ENSG00000207165)	2	0	0	0	0	0	0	0	0	0	0	0	0	0	0	0	0	0	0	0	0	0	0	0	0	0	0	0	0	0	0	0	0	0	0	0	0	0	0	0	0	0	0	0	0	0	0	0	0
GPX3 (ENSG00000211445)	2	0	0	0	0	0	0	0	0	0	0	0	0	0	0	0	0	0	0.00150601	0	0	0	0	0	0	0	0	0	0	0	0	0	0	0	0	0	0	0	0	0	0	0	0	0	0	0	0	0	0
SNORD17 (ENSG00000212232)	2	0	0	0	0	0	0	0	0	0	0	-0.00291164	0	0	0	0	0	-0.0198915	0	0	0	0	0	0	0	0	0	0	0	0	0	0	0	0	0	0	0	0	0	0	0	0	0	0	0	0	0	0	0
PTPRCAP (ENSG00000213402)	2	0	0	0	0	0	0	0	0	0	0	0	0	0	0	0	0	0	0	0	0	0	0	0	0	0	0	0	-0.0365723	0	0	0	0	0	0	0	0	0	0	0	0	0	0	0	0	0	0	0	0
TAX1BP3 (ENSG00000213977)	2	0	0	0	0	0	0	0	0	0	0	0	0	0	0	0	0	0	0	0	0	0	0	0	0	0	0	0	0	0	0	0	0	0	0	0	0	0	0.0407404	0	0	0	0	0	0	0	0	0	0
SMIM30 (ENSG00000214194)	2	0	0	0	0	0	0	0	0	0	0	0	-0.00741523	0	0	0	0	0	0	0	0	0	0	0	0	0	0	0	0	0	0	0	0	0	0	0	0	0	-0.00444903	0	0	0	0	0	0	0	0	0	0
LINC01588 (ENSG00000214900)	2	0	0	0	0	0	0	0	0	0	0	0	0	0	0	0	0	0	0	0	0	0	0	0	0	0	0.00580863	0	0	0	0	0	0	0	0.00195686	0	0	0	0	0	0	0	0	0	0	0	0	0	0
LINC01139 (ENSG00000215808)	2	0	0	0	0	0	0	0	0	0	0	0.00397158	0	0	0	0	0	0	0	0	0	0	0	0	0	0	0	0	0	0	0	0	0	0	0	0	0	0	0	0	0	0	0	0	0	0.00589103	0	0	0
AC245297.1 (ENSG00000215861)	2	0	0	0	0	0	0	0	0	0	0	0	0	0	0	0	0	0	0	0	0	0	0	0	0	0	0	0	0	0	0	0	0	0	0	0	0	0	0	0	0	0	0	0	0	0	0	0	0
RPS28P5 (ENSG00000224646)	2	0	0	0	0	0	0	0.0396239	0	0	0	0	0	0	0	0	0	0	0	0	0	0	0	0	0	0	0	0	0	0	0	0	0	0	0	0	0	0	0	0	0	0	0	0	0	0	0	0	0
MTND1P23 (ENSG00000225972)	2	0	0	0	0	0	0	0	0	0	0	0	0	0	0	0	0	0	0	0	0	0	0	0	0	0	0	0	0	0	0	0	0	0	0	0	0	0	0.0116003	0	0	0	0	0	0	0	0	0	0
DANCR (ENSG00000226950)	2	0	0	0	0	0	0	0	0	0	0	0	-0.00214034	0	0	0	0	0	0	0	0	0	0	0	0	0	0	0	0	0	0	0	0	0	0	0	0	0	0	0	0	0	0	0	0	0	0	0	0
ZNF883 (ENSG00000228623)	2	0	0	0	0	0	0	0	0	0	0	0	0	0	0	0	0	0	0	0	0	0	0	0	0	0	0	0	0	0	0	0	0	0	0.00824174	0	0	0	0	0	0	0	0	0	0	0	0	0	0
PRRT3-AS1 (ENSG00000230082)	2	0	0	0	0	0	0	0	0	0	0	0	0	0	0	0.00106728	0	0	0	0	0	0	0	0	0	0	0	0	0	0	0	0	0	0	0	0	0.0263502	0	0	0	0	0	0	0	0	0	0	0	0
FOXD3-AS1 (ENSG00000230798)	2	0	0	0	0	0	0.107845	0	0	0	0	0	0	0	0	0.0071933	0	0	0	0	0	0	0	0	0	0	0	0	0	0	0	0	0	0	0	0	0	0	0	0	0	0	0	0	0	0	0	0	0
LINC02802 (ENSG00000232527)	2	0	0	0	0	0	0	0	0	0	0	0	0.0185423	0	0	0	0	0	0	0	0	0	0	0	0	0	0	0	0	0	0	0	0	0	0	0	0	0	0	0	0	0	0	0	0.00498134	0	0	0	0
HOXB-AS3 (ENSG00000233101)	2	0	0	0	0	0	0	0	0	0	0	0	0	0	0	0	0	0	0.0146394	0	0	0	0	0	0	0	0	0	0	0	0	0	0	0	0	0	0	0	0	0	0	0	0	0	0	0	0	0	0
GAS6-AS1 (ENSG00000233695)	2	0	0	0	0	0	0	0	0	0	0	0	0	0	0	0	0	0	0	0	0	0	0	0	0	0	0	0	0	0	0	0	0	0.00641147	0	0	0	0	0	0	0	0	0	0	0	0	0	0	0
AL035446.1 (ENSG00000234147)	2	0	0	0	0	0	0	0	0	0	0	0	0	0	0	0	0	0	0	0	-0.0326728	0	0	0	0	0	0	0	0	0	0	0	0	0	0	0	0	0	0	0	0	0	0	0	0	0	0	0	0
FOXP4-AS1 (ENSG00000234753)	2	0	0	0	0	0	0	0	0	0	0	0	0	0	0	0	0	-0.012035	0	0	0	0	0	0	0	0	0	0	0	0	0	0	0	0	0	0	0	0	0	0	0	0	0	0	0	0	0	0	0
AC105942.1 (ENSG00000235501)	2	0	0	0	0	0	0	0	0	0	0	0	0	0	0	0	0	0	0	0	0	0	0	0	0	0	0	0	0	0	0	0	0	0	0	0	0	0	0	0	0	0	0	0	0	0	0	0	0
LINC00857 (ENSG00000237523)	2	0	0	0	0	0	0	0	0	0	0	0	0	0	0	0	0	0	0	0	0	0	0	0	0	0	0	0	0	0	0	0	0	0	0	0	0	0	0	0	0	0	0	0	0.00475022	0	0	0	0
C2orf74 (ENSG00000237651)	2	0	0	0	0	0	0	0	0	0	0	0	0	0	0	0	0	0	0	0	0	0	0	0	0	0	0	0	0	0	0	0	0	0	0	0	0	0	0	0	0	0	0	0	0	0	0	0	0
DGUOK-AS1 (ENSG00000237883)	2	0	0	0	0	0	0	0	0	0	0	0	0	0	0	0	0	0	0	0	0	0	0	0	0	0	0	0	0	0	0	0	0	0	0	0	0	0	0	0	0	0	0	0	0	0	0	0	0
RFX5-AS1 (ENSG00000237976)	2	0	0	0	0	0	0	0	0	0	0	0	0	0	0	0	0	0	0	0	0	0	0	0	0	-0.0195307	0	0	0	0	0	0	0	0	0	0	0	0	0	0	0	0	0	0	0	0	0	0	0
SNORD10 (ENSG00000238917)	2	0	0	0	0	0	0	0	0	0	0	0	-0.0345429	0	0	0	0	0	0	0	0	0	0	0	0	0	0	0	0	0	0	0	0	0	0	0	0	0	0	0	0	-0.00657793	0	0	0	0	0	0	0
AMY2B (ENSG00000240038)	2	0	0	0	0	0	0	0	0	0	0	0	0	0	0	0	0	0	0	0	0	0	0	0	0	0	0	0	0	0	0	0	0	0	0	0	0	0	0	0	0	0	0	0	0	0	0	0	0
MTATP8P1 (ENSG00000240409)	2	0	0	0	0	0	0	0	0	0	0	0	0	0	0	0	0	0	0	0	0	0	0	0	0	0	0	0	0	0	0	0	0	0	0	0	0	0	0	0	0	0	0	0	0	0	0	0	0
AC132217.1 (ENSG00000240801)	2	0	0	0	0	0	0	0	0	0	0	0	0	0	0.00498804	0	0	0	0	0	0	0	0	0	0	0	0	0	0	0	0	0	0	0	0	0	0	0	0	0	0	0	0	0	0	0	0	0	0
RPSAP52 (ENSG00000241749)	2	0	0	0	0	0	0	0	0	0	0	0	0	0	0	0	0	0	0	0	0	0	0	0	0	0	0	0	0	0	0	0	0.00577628	0	0	0	0	0	0	0	0	0	0	0	0	0	0	0	0
AC022784.1 (ENSG00000248538)	2	0	0	0	0	0	0	-0.00945364	0	0	0	0	0	0	0	0	0	0	0	0	0	0	0	0	0	0	0	0	0	0	0	0	0	0	0	0	0	0	0	0	0	0	0	0	0	0	0	0	0
LINC02762 (ENSG00000250303)	2	0	0	0.00232575	0	0	0	0	0	0	0	0	0	0.00388999	0	0	0	0	0	0	0	0	0	0	0	0	0	0	0	0	0	0	0	0	0	0	0	0	0	0	0	0	0	0	0	0	0	0	0
AC079140.2 (ENSG00000250321)	2	0	0	0	0	0	0	0	0	0	0	0	0	0	0	0	0	0	0	0	0	0	0	0	0	0	0	0	0	0	0	0	0	0	0	0	0	0	0	0	0	0	0	0	0	0	0	0	0
LINC02381 (ENSG00000250742)	2	0	0	0	0	0	0.00463769	0	0	0	0	0	0	0	0	0	0	0	0	0	0	0.0173882	0	0	0	0	0	0	0	0	0	0	0	0	0	0	0	0	0	0	0	0	0	0	0	0	0	0	0
LINC00958 (ENSG00000251381)	2	0	0	0	0	0	0	0	0	0	0	0	0	0	0	0	0	0	0	0	0	0	0	0	0	0	0	0	0	0	0	0	0.00239221	0	0	0	0	0	0	0	0	0	0	0	0	0	0	0	0
MALAT1 (ENSG00000251562)	2	0	0	0	0	0	0	0	0	0	0	0	0	0	0	0	0	0.0466978	0	0	0	0	0	0	0	0	0	0	0	0	0	0	0	0	0	0	0	0	0	0	0	0	0	0	0	0	0	0	0
PKD1P5 (ENSG00000254681)	2	0	0	0	0	0	0	0	0	0	0	0	0	0	0	0	0	0	0	0	0	0	0	0	0	0	0	0	0	0	0	0	0	0	0	0	0	0	0	0	0	0	0	0	0	0	0	0	0
AC080023.2 (ENSG00000254719)	2	0	0	0	0	0	0	0	0	0	0	0	0	0	0	0	0	0	0	0	0	0	0	0	0	0	0	0	0	0.0800006	0	0	0	0	0	0	0	0	0	0	0	0	0	0	0	0.0321951	0	0	0
AP003392.2 (ENSG00000254909)	2	0	0	0	0	0	0	0	0	0	0	0	0	0	0	0	0	0	0	0	0	0	0	0	0	0	0	0	0	0	0	0	0	0	0	0	0	0	0	0	0	0	0	0	0	0	0	0	0
SCARNA9 (ENSG00000254911)	2	0	0	0	0	0	0	0	0	0	0	0	0	0	0	0	0	0	0	0	0	0	0	0	0	0	0	0	0	0	0	0	0.0117392	0	0	0	0	0	0	0	0	0	0	0	0	0	0.00465336	0	0
AC087623.1 (ENSG00000255201)	2	0	0	0	0	0	0	0	0	0	0	0	0	0	0	0	0	0	0	0	0	0	0	0	0	0	0	0	0.0219172	0	0	0	0	0	0.0172759	0	0	0	0	0	0	0	0	0	0	0	0	0	0
LIMS4 (ENSG00000256671)	2	0	0	0	0	0	0	0	0	0	0	0	0	0	0	0	0	0	0	0	0	0	0	0	0	0	0	0	0	0	0	0	0	0	0.0153548	0	0	0	0	0	0	0	0	0	0	0	0	0	0
AC025423.4 (ENSG00000257181)	2	0	0	0	0	0	0	0	0	0	0	0	0	0	0	0	0	0	0	0	0	0	0	0	0	0	0	0	0	0	0	0	0	0	0	0	0.00284425	0	0	0	0	0	0	0	0	0	0	0	0
AL157935.2 (ENSG00000257524)	2	0	0	0	0	0	0	0	0	0	0	0	0	0	0	0	0	0	0	0	0	0	0	0	0	0	0	0	0	0	0	0	0	0	0	0	0	0	0	0	0	0	0	0	0	0	0	0	0
RNASE4 (ENSG00000258818)	2	0	0	0	0	0	0	0	0	0	0	0	0	0	0	0	0	0	0	0	0	0	0	0	0	0.0060176	0	0	0	0	0	0	0	0	0	0	0	0	0	0	0	0	0	0	0	0	0	0	0
AL132780.3 (ENSG00000259132)	2	0	0	0	0	0	0	0	0	0	0	0	0	0	0	0	0	0	0	0	0	0	0	0	0	0	0	0	0	0	0	0	0	0	0.0314973	0	0	0	0	0	0	0	0	0	0	0	0	0	0
AL163636.1 (ENSG00000259171)	2	0	0	0	0	0	0	0	0	0	0	0	0	0	0	0	0	0	0	0	0	0	0	0	0	0	0.0251702	0	0	0	0	0	0	0	0	0	0	0	0	0	0	0	0	0	0	0	0	0	0
CRIM1-DT (ENSG00000260025)	2	0	0	0	0	0	0	0	0	0	0	0	0	0	0	0	0	0	0	0	0	0	0	0	0	0	0	0	0.0184253	0	0	0	0	0	0	0	0	0	0	0	0	0	0	0	0	0	0	0	0
PDCD6IPP2 (ENSG00000261377)	2	0	0	0	0	0	0	0	0	0	0	0	0	0	0	0	0	0	0	0	0	0	0	0	0	0	0	0	0	0	0	0	0	0	0	0	0	0	0	0	0	0	0	0	0	0	0.00796059	0	0
LINC00667 (ENSG00000263753)	2	0	0	0	0	0	0	0	0	0	0	0	0	0	0	0	0	0	0	0	0	0	0	0.028289	0	0	0	0	0	0	0	0	0	0	0	0	0	0	0	0	0	0	0	0	0	0	0	0	0
SNORA4 (ENSG00000263776)	2	0	0	0	0	0	0	0	0	0	0	0	0	0	0	0	0	0	-0.0136314	0	0	0	0	0	0	0	0	0	0	0	0	0	0	0	0	0	0	0	0	0	0	0	0	0	0	0	0	0	0
UPK3BL1 (ENSG00000267368)	2	0	0	0	0	0	0	0	0	0	0	0	0	0	0	0	0	0	0	0	0	0	0	0	0	0	0	0	0	0.000172654	0	0	0.0245645	0	0	0	0	0	0	0	0	0	0	0	0	0	0	0	0
AC011446.1 (ENSG00000267512)	2	0	0	0	0	0	0	0	0	0	0	0	0	0	0	0	0	0	0	0	0	0	0	0	0.00630957	0	0	0	0	0	0	0	-0.00564929	0	0	0	0	0	0	0	0	0	0	0	0	0	0	0	0
LINC01836 (ENSG00000267530)	2	0	0	0	0	0	0	0	0	0	0	0	0	0	0	0	0	0	0	0	0	0	0	0	0	0	0	0	0.000593112	0	0	0	0	0	0	0	0	0	0	0	0	0	0	0	0	0	0	0	0.0359677
IGFL2-AS1 (ENSG00000268621)	2	0	0	0	0	0	0	0	0	0	0	0	0	0	0	0	0	0	0	0	0	0	0	0	0	0	0	0	0	0	0	0	0	0	0	0	0	0	0	0	0	0	0	0	0	0	0	0	0
SRGAP2D (ENSG00000270872)	2	0	0	0	0	0	0	0	0	0	0	0	0	0	0	0	0	0	0	0	0	0.00954448	0	0	0	0	0	0	0	0	0	0	0	0	0	0	0	0	0	0	0	0	0	0	0	0	0	0	0
AP000525.1 (ENSG00000272872)	2	0	0	0	0	0	0	0.000354874	0	0	0	0	0	0	0	0	0	0	0	0	0	0	0	0.00205986	0	0	0	0	0	0	0	0	0	0	0	0	0	0	0	0	0	0	0	0	0	0	0	0	0
AC021016.2 (ENSG00000273361)	2	0	0	0	0	0	0	-0.00637453	0	0	0	0	0	0	0	0	0	0	0	0	0	0	0	0	0	0	0	0	0	0	0	0	0	0	0	0	0	0	0	0	0	0	0	0	0	0	0	0	0
LINC01138 (ENSG00000274020)	2	0	0	0	0	0	0	0	0	0	0	0	0	0	0	-0.0131551	0	0	0	0	0	0	0	0	0	0	0	0	0	0	0	0	0	0	0	0	0	0	0	0	0	0	0	0	0	0	0	0	0
AL354718.1 (ENSG00000275160)	2	0	0	0	0	0	0	0	0	0	0	0	0	0	0	0	0	0	0	0	0	0	0	0	0	0	0	0	0	0	0	0	0	0	-0.00994199	0	0	0	0	0	0	0	0	0	0	0	0	0	0
F8A3 (ENSG00000277150)	2	0	0	0	0	0	0	0	0	0	0	0	0	0	0	0	0	0	0	0	0	0	0	0	0	0	0	0	0	0	0	0	0	0	0	0	0	0	0	0	0	0	0	0	0	0	0	0	0
MARCKS (ENSG00000277443)	2	0	0	0	0	0	0	0	0	0	0	0	0	0	0	0	0	0	0	0	0	0	0	0	0	0	0	0	0	0	0	0	0	0	0	0	0	0	0	0	0	0	0	0	0	0	0	0	0
AP000944.4 (ENSG00000278144)	2	0	0	0	0	0	0	0	0	0	0	0	0	0	0	0	0	0	0	0	0	0	0	0	0	0	0	0	0	0	0	0	0	0	0	0	0	0	0	0	0	0	0	0	0	0	0	0	0
ZNF229 (ENSG00000278318)	2	0	0	0	0	0	0	0	0	0	0	0	0	0	0	0	0	0	0	0	0	0	0	0	0	0	0	0	0	0	0	0	0	0	0	0	0	0	0	0	0	0	0	0	0	0	0	0	0
AC006449.7 (ENSG00000279119)	2	0	0	0	0	0	0	0	0	0	0	-0.00339128	0	0	0	0	0	0	0	0	0	0	0	0	0	0	0	0	0	0	0	0	0	0	0	0	0	0	0	0	0	0	0	0	0	0	0	0	0
AC092299.1 (ENSG00000282416)	2	0	0	-0.00704804	0	0	0	0	0	0	0	0	0	0	0	0	0	0	0	0	0	0	0	0	0	0	0	0	0	0	0	0	0	0	0	0	0	0	0	0	0	0	0	0	0	0	0	0	0
AL034430.2 (ENSG00000285723)	2	0	0	0	0	0	0	0	0	0	0	0	-0.0034996	0	0	0	0	0	0	0	0	0	0	0	0	0	0	0	0	0	0	0	0	0	0	0	0	0	0	0	0	0	0	0	0	0	-0.011739	0	0
FAM214B (ENSG00000005238)	1	0	0	0	0	0	0	0	0	0	0	0	0	0	0	0	0	0	0	0	0	0	0	0	0	0	0	0	0	0	0	0	0	0	0	0	0	0	0	0	0	0	0	0	0	0	0	0	0
YBX2 (ENSG00000006047)	1	0	0	0	0	0	0	0	0	0	0	0	0.00721458	0	0	0	0	0	0	0	0	0	0	0	0	0	0	0	0	0	0	0	0	0	0	0	0	0	0	0	0	0	0	0	0	0	0	0	0
MAP3K14 (ENSG00000006062)	1	0	0	0	0	0	0	0	0	0	0	0	0.0387872	0	0	0	0	0	0	0	0	0	0	0	0	0	0	0	0	0	0	0	0	0	0	0	0	0	0	0	0	0	0	0	0	0	0	0	0
MAP3K9 (ENSG00000006432)	1	0	0	0	0	0	0	0	0	0	0	0	0	0	0	0	0	0	0	0	0	0	0	0	0	0	0	0	0	0	0	0	0	0	0	0	0	0	0	0	0	0	0	0	0	0	0	0	0
ARSD (ENSG00000006756)	1	0	0	0	0	0	0	0	0	0	0	0	0	0	0	0	0	0	0	0.0102669	0	0	0	0	0	0	0	0	0	0	0	0	0	0	0	0	0	0	0	0	0	0	0	0	0	0	0	0	0
PRSS21 (ENSG00000007038)	1	0	0	0	0	0	0	0	0	0	0	0	-0.00872888	0	0	0	0	0	0	0	0	0	0	0	0	0	0	0	0	0	0	0	0	0	0	0	0	0	0	0	0	0	0	0	0	0	0	0	0
PLEKHG6 (ENSG00000008323)	1	0	0	0	0	0	0	0	0	0	0	0	0	0	0	0	0	0	0	0	0	0	0	0	0	0	0	0	0	0	0	0	0	0	0	0	0	0	0	0	0	0	0	0	0	0	0	0	0
GIPR (ENSG00000010310)	1	0	0	0	0	0	0	0	0	0	0	0	0	0	0	0	0	0	0	0	0	0	0	0	0	0	0	0	0	0	0	0	0	0	0	0	0	0	0	0	0	0	0	0	0	0	0	0	0
FYN (ENSG00000010810)	1	0	0	0.00359584	0	0	0	0	0	0	0	0	0	0	0	0	0	0	0	0	0	0	0	0	0	0	0	0	0	0	0	0	0	0	0	0	0	0	0	0	0	0	0	0	0	0	0	0	0
ELOVL5 (ENSG00000012660)	1	0	0	0	0	0	0	0	0	0	0	0	0	0	0	0	0	0	0	0	0	0	0	0	0.0546924	0	0	0	0	0	0	0	0	0	0	0	0	0	0	0	0	0	0	0	0	0	0	0	0
BID (ENSG00000015475)	1	0	0	0	0	0	0	0	0	0	0	0	0	0	0	0	0	0	0	0	0	0	0	0	0	0	0	0	0	0	0	0	0	0	-0.021189	0	0	0	0	0	0	0	0	0	0	0	0	0	0
RGPD5 (ENSG00000015568)	1	0	0	0	0	0	0	0	0	0	0	0	0	0	0	0	0	0	0	0	0	0	0	0	0.0359665	0	0	0	0	0	0	0	0	0	0	0	0	0	0	0	0	0	0	0	0	0	0	0	0
SLC38A5 (ENSG00000017483)	1	0	0	0	0	0	0	0	0	0	0	0	0	0	0	0	0	0	0	0	0	0	0	0	0	0	0	0	0	0	0	0	0	0	0	0	0	0	0	0	0	0	0	0	0	0	0	0	0
CPS1 (ENSG00000021826)	1	0	0	0	0	0	0	0	0	0	0	0	0	0	0	0	0	0	0	0	0	0	0	0	-0.00351416	0	0	0	0	0	0	0	0	0	0	0	0	0	0	0	0	0	0	0	0	0	0	0	0
GRAMD1B (ENSG00000023171)	1	0	0	-0.000424268	0	0	0	0	0	0	0	0	0	0	0	0	0	0	0	0	0	0	0	0	0	0	0	0	0	0	0	0	0	0	0	0	0	0	0	0	0	0	0	0	0	0	0	0	0
BIRC3 (ENSG00000023445)	1	0	0	0	0	0	0	0	0	0	0	0	0.00536476	0	0	0	0	0	0	0	0	0	0	0	0	0	0	0	0	0	0	0	0	0	0	0	0	0	0	0	0	0	0	0	0	0	0	0	0
ARHGAP31 (ENSG00000031081)	1	0	0	0.00262547	0	0	0	0	0	0	0	0	0	0	0	0	0	0	0	0	0	0	0	0	0	0	0	0	0	0	0	0	0	0	0	0	0	0	0	0	0	0	0	0	0	0	0	0	0
SLC4A7 (ENSG00000033867)	1	0	0	0	0	0	0	0	0	0	0	0	0	0	0	0	0	0	0	0	0	0	0	0	0	0	0	0	0	0	0	0	0	0	0	0	0	0	0	0	0	0	0	0	0	0	0	0	0
AGA (ENSG00000038002)	1	0	0	0	0	0	0	0	0	0	0	0	-0.0208246	0	0	0	0	0	0	0	0	0	0	0	0	0	0	0	0	0	0	0	0	0	0	0	0	0	0	0	0	0	0	0	0	0	0	0	0
ADAM28 (ENSG00000042980)	1	0	0	0	0	0	0	0	0	0	0	0	0	0	0	0	0	0.00381701	0	0	0	0	0	0	0	0	0	0	0	0	0	0	0	0	0	0	0	0	0	0	0	0	0	0	0	0	0	0	0
PER3 (ENSG00000049246)	1	0	0	0	0	0	0	0	0	0	0	0	0	0	0	0	0	0	0	0	0	0	0	0	0	0	0	0	0	0	0	0	0	0	0	0	0	0	0	0	0	0	0	0	0	0	0	0	0
LIMA1 (ENSG00000050405)	1	0	0	0	0	0	0	0	0	0	0	0	0	0	0	0	0	0	0	0	0	0	0	0	0	0	0	0	0	0	0	0	0	0	0	0	0.00610484	0	0	0	0	0	0	0	0	0	0	0	0
MSMO1 (ENSG00000052802)	1	0	0	0	0	0	0	0	0	0	0	0	0	0	0	0	0	0	0	0	0	0	0	0	0	0	0	0	0	0	0	0	0	0	0	0	0	0	0	0	0	0	0	0	0	0	0	0	0
NNAT (ENSG00000053438)	1	0	0	0	0	0	0	0	0	0	0	0	0	0	0	0	0	0	0	0	0	0	0	0	0	0	0	0	0	0	0	0	0	0	0	0	0	0	0	0	0	0	0	0	0	0	0	0	0
PLEKHH1 (ENSG00000054690)	1	0	0	0	0	0	0	0	0	0	0	0	0	0	0	0	0	0	0	0	0	0	0	0	0	0	0	0	0	0	0	0	0	0	0.000865955	0	0	0	0	0	0	0	0	0	0	0	0	0	0
IL17RB (ENSG00000056736)	1	0	0	0	0	0	0	0	0	0	0	0	0	0	0	0	0	0	0	0	0	0	0	0	0	0	0	0	0	0	0	0	0	0	0	0	0	0.0310683	0	0	0	0	0	0	0	0	0	0	0
PKP2 (ENSG00000057294)	1	0	0	0	0	0.0127041	0	0	0	0	0	0	0	0	0	0	0	0	0	0	0	0	0	0	0	0	0	0	0	0	0	0	0	0	0	0	0	0	0	0	0	0	0	0	0	0	0	0	0
BCAT1 (ENSG00000060982)	1	0	0	0	0	0	0	0	0	0	0	0	0	0	0	0	0	0	0	0	0	0	0	0	0	0	0	0	0	0	0	0	0	0	0	0	0	0	0	0	0	0	0	0	-0.00389201	0	0	0	0
GUCY1B1 (ENSG00000061918)	1	0	0	0	0	0	0	0	0	0	0	0	0	0	0	0	0	0	0	0	0	0	0	0	0	0	0	0	-0.00789128	0	0	0	0	0	0	0	0	0	0	0	0	0	0	0	0	0	0	0	0
DGAT2 (ENSG00000062282)	1	0	0	0	0	0	0	0	0	0	0	0	0	0	0	0	0	0	0	0	0	0	0	0.00125961	0	0	0	0	0	0	0	0	0	0	0	0	0	0	0	0	0	0	0	0	0	0	0	0	0
CA11 (ENSG00000063180)	1	0	0	0	0	0	0	0	0	0	0	0	0	0	0	0	0	0	0	0	0	0	0	0	0	0	0	0	0	0	0	0	0	0	0	0	0	0	0	0	0	0	0	0	0	0	0	0	0
AHRR (ENSG00000063438)	1	0	0	0	0	0	0	0	0	0	0	0	-0.00109051	0	0	0	0	0	0	0	0	0	0	0	0	0	0	0	0	0	0	0	0	0	0	0	0	0	0	0	0	0	0	0	0	0	0	0	0
SLC9A7 (ENSG00000065923)	1	0	0	0	0	0	0	0.0553174	0	0	0	0	0	0	0	0	0	0	0	0	0	0	0	0	0	0	0	0	0	0	0	0	0	0	0	0	0	0	0	0	0	0	0	0	0	0	0	0	0
PDZD4 (ENSG00000067840)	1	0	0	0	0	0	0	0	0	0	0	0	0	0	0	0	0	0	0	0	0	0	0	0	0	0	0	0	0	0.0335464	0	0	0	0	0	0	0	0	0	0	0	0	0	0	0	0	0	0	0
TTC7A (ENSG00000068724)	1	0	0	0	0	0	0	0	0	0	0	0	0	0	0	0	0	0	0	0	0	0	0	0	0	0	0	0	0	0	0	0	0	0	0	0	0	0	0	0	0	0	0	0	0	0	0	0	0
KCNAB2 (ENSG00000069424)	1	0	0	0	0	0	0	0	0	0	0	0	0	0	0	0	0	0	0	-0.0249766	0	0	0	0	0	0	0	0	0	0	0	0	0	0	0	0	0	0	0	0	0	0	0	0	0	0	0	0	0
LRP6 (ENSG00000070018)	1	0	0	0	0	0	0	0	0	0	0	0	0	0	0	0	0	0	0.0141563	0	0	0	0	0	0	0	0	0	0	0	0	0	0	0	0	0	0	0	0	0	0	0	0	0	0	0	0	0	0
ASNS (ENSG00000070669)	1	0	0	0	0	0	0	0	0	0	0	0	0	0	0	0	0	0	0	0	0	0	0	0	0	0	0	0	0	0	0	0	0	0	0	0	0	0	0	0	0	0	0	0	0	0	0	0	0
PTPN21 (ENSG00000070778)	1	0	0.000315283	0	0	0	0	0	0	0	0	0	0	0	0	0	0	0	0	0	0	0	0	0	0	0	0	0	0	0	0	0	0	0	0	0	0	0	0	0	0	0	0	0	0	0	0	0	0
LMCD1 (ENSG00000071282)	1	0	0	0	0	0	0.0053091	0	0	0	0	0	0	0	0	0	0	0	0	0	0	0	0	0	0	0	0	0	0	0	0	0	0	0	0	0	0	0	0	0	0	0	0	0	0	0	0	0	0
SLC6A15 (ENSG00000072041)	1	0	0	0	0	0	0	0	0	0	0	0	0	0	0	0	0	0	0	0	-0.00174228	0	0	0	0	0	0	0	0	0	0	0	0	0	0	0	0	0	0	0	0	0	0	0	0	0	0	0	0
TP63 (ENSG00000073282)	1	0	0	0	0	0	0	0	0	0	0	0	0	0	0	0	0	0	0	0	0	0	0	0	0	0	0	0	0	0	0	0	0	0	0	0	0	0	0	0	0	0	0	0	0	0	0	0	0
FERMT2 (ENSG00000073712)	1	0	0	0	0	0	0.00825051	0	0	0	0	0	0	0	0	0	0	0	0	0	0	0	0	0	0	0	0	0	0	0	0	0	0	0	0	0	0	0	0	0	0	0	0	0	0	0	0	0	0
FRY (ENSG00000073910)	1	0	0	0	0	0	0	0	0	0	0	0	0	0	0	0	0	0	0	0	0	0	0	0	0	0	0	0	0	0	0	0	0	0	0	0	0	0	0	0	0	0	0	0	0	0	0	0	0
ADD2 (ENSG00000075340)	1	0	0	0	0	-0.0193406	0	0	0	0	0	0	0	0	0	0	0	0	0	0	0	0	0	0	0	0	0	0	0	0	0	0	0	0	0	0	0	0	0	0	0	0	0	0	0	0	0	0	0
RASAL2 (ENSG00000075391)	1	0	0	0	0	0	0	0	0.0215719	0	0	0	0	0	0	0	0	0	0	0	0	0	0	0	0	0	0	0	0	0	0	0	0	0	0	0	0	0	0	0	0	0	0	0	0	0	0	0	0
SEC31B (ENSG00000075826)	1	0	0	0	0	0	0	0	0	0	0	0	0	0	0	0	0	0	0	0	0	0	0	0	0	0	0	0	0	0	0	-0.00371039	0	0	0	0	0	0	0	0	0	0	0	0	0	0	0	0	0
MLH1 (ENSG00000076242)	1	0	0	0	0	0	0	0	0	0	0	0	0	0	0	0	0	0	0	0	0.0141706	0	0	0	0	0	0	0	0	0	0	0	0	0	0	0	0	0	0	0	0	0	0	0	0	0	0	0	0
ICAM3 (ENSG00000076662)	1	0	0	0	0	0	0	0	0	0	0	0.0110783	0	0	0	0	0	0	0	0	0	0	0	0	0	0	0	0	0	0	0	0	0	0	0	0	0	0	0	0	0	0	0	0	0	0	0	0	0
IL4R (ENSG00000077238)	1	0	0	0	0	0	0	0	0	0	0	0	0	0	0	0	0	0	0	0	0	0	0	0	0	0	0	0	0	0	0	0	0	0	0	0	0	0	0	0	0	0	0	0	0	0	0	0	0
LAMP3 (ENSG00000078081)	1	0	0	0	0	0	0	0	0	0	0	0	0	0	0	0	0	0	0	0	0	0	0	0	0	0	0	0	0	0	0	0	0	0	0	0	0	0	0	0	0	0	0	0	0	0	0	0	0
OSBPL6 (ENSG00000079156)	1	0	0	0	0	0	0	0	0	0	0	0	0	0	0	0	0	0	0	0	0	0	0	0	0	0	0	0	0	0	0	0	0	0	0	0	0	0	0	0	0	0	0	0	0	0	0	0	0
LIPE (ENSG00000079435)	1	0	0	0	0	0	0	0	0	0	0	0	0	0	0	0	0	0	0	0	0	0	0	0	0	0	0	0	0	0	0	0	0	0	0	0	0	0	0	0	0	0	0	0	0	0	0	0	0
CARMIL1 (ENSG00000079691)	1	0	0	0	0	0	0	0	0	0	0	0	0	0	0	0	0	0	0	0	0	0	0	0	0	0	0	0	0	0	0	0	0	0	0	0	0	0	0	0	0	0	0	0	0	0	0	0	0
EPB41L2 (ENSG00000079819)	1	0	0	0	0	0	0	0	0	0	0	0	0.00722957	0	0	0	0	0	0	0	0	0	0	0	0	0	0	0	0	0	0	0	0	0	0	0	0	0	0	0	0	0	0	0	0	0	0	0	0
SMARCA2 (ENSG00000080503)	1	0	0	0	0	0	0	0	0	0	0	0	0	0	0	0	0	0	0	0	0	0	0	0	0	0	0	0	0	0	0	0	0	0	0	0	0	0	0	0	0	0	0	0	-0.0321425	0	0	0	0
MOK (ENSG00000080823)	1	0	0	0	0	0	0.0417188	0	0	0	0	0	0	0	0	0	0	0	0	0	0	0	0	0	0	0	0	0	0	0	0	0	0	0	0	0	0	0	0	0	0	0	0	0	0	0	0	0	0
TCF7 (ENSG00000081059)	1	0	0	0	0	0	0	0	0	0	0	0	0	0	0	0	0	0	0	0	0	0	0	0	0	0	0	0	0	0	0	0	0	0	0	0	0	0	0	0	0	0	0	0	0	0	0	0	0
PTPRC (ENSG00000081237)	1	0	0	0	0	0	0	0	0	0	0	0	0	0	0	0	0	0	0	0	0	0	0	0	0	0	0	0	0	0	0	0	0	0	0	0	0	0	0	0	0	0	0	0	0	0	0	0	0
COBLL1 (ENSG00000082438)	1	0	0	0	0	0	0	0	0	0	0	0	0	0	0	0	0	0	0	0	0	0	0	0	0	0	0	0	0	0	0	0	0	0	0	0	0	0	0	0	0	0	0	0	0	0	0	0	0
ITGB5 (ENSG00000082781)	1	0	0	0	0	0	0	0	0	0	0	0	0	0	0	0	0	0	0	0	0	0	0	0	0	0	0	0	0	0	0	0	0	0	0	0	0	0	0	0	0	0	0	0	0	0	0	0	0
OXCT1 (ENSG00000083720)	1	0	0	0	0	0	0	0	0	0	0	0	0	0	0	0	0	0	0	0	0	0	0	0	0	0	0	0	0	0	0	0	0	0	0	0	0	0	0	0	0	0	0	0	0	0	0	0	0
GSTP1 (ENSG00000084207)	1	0	0	0	0	0	0	0	0	0	0	0	0	0	0	0	0	0	0	0	0	0	0	0	0	0	0	0	0	0	0	0	0	0	0	0	0	0	0	0	0	0	0	0	0	0	0	0	0
COL16A1 (ENSG00000084636)	1	0	0	0	0	0	0	0	0	0	0	0	0	0	0	0	0	0	0	0	0	0	0	0	0	0	0	0	0	0	0	0	0	0	0	0	0	0	0	0	0	0	0	0	0	0	0	0	0
ERO1B (ENSG00000086619)	1	0	0	0	0	0	0	0	0	0	0	0	0	0	0	0	0	0	0	0	0	0	0	0	0	0	0	0	0	0	0	0	0	0	0	0	0	0	0	0	0	0	0	0	0	0	0	0	0
MMP2 (ENSG00000087245)	1	0	0	0	0	0	0	0	0	0	0	0	0	0	0	0	0	0	0	0	0	0	0	0	0	0	0	0	0	0	0	0	-0.00807395	0	0	0	0	0	0	0	0	0	0	0	0	0	0	0	0
LPCAT2 (ENSG00000087253)	1	0	0	0	0	0	0	0	0	0	0	0	0	0	0	0	0	0	0	0	0	0	0	0	0	0	0	0	0	0	0	0	0	0	0	0	0	0	0	0	0	0	0	0	0	0	0	0	0
FER1L4 (ENSG00000088340)	1	0	0	0	0	0	0	0	0	0	0	0	0	0	0	0	0	0	0	0	0	0	0	0	0	0	0	0	0	0	0	0	-0.00349041	0	0	0	0	0	0	0	0	0	0	0	0	0	0	0	0
DOCK9 (ENSG00000088387)	1	0	0	0	0	0	0	0	0	0	0	0	0	0	0	0	0	0	0	0	0	0	0	0	0	0	0	0	0	0	0	0	0	0	0	0	0	0	0	0	0	0	0	0	0	0	0	0	0
PPP1R13B (ENSG00000088808)	1	0	0	0	0	0	0	0	0	0	0	0	0	0	0	0	0	0	0	0	0	0	0	0	0	0	0	0	0	0	0	0	0	0	0	0	0	0	0	0	0	0	0	0	0	0	0	0	0
LZTS3 (ENSG00000088899)	1	0	0	0	0	0	0	0	0	0	0	0	0	0	0	0	0	0	0	0	0	0	0	0	0	0	0	0	0	0	0	0	0	0	0	0	0	0	0	0	0	0	0.0155802	0	0	0	0	0	0
CDIP1 (ENSG00000089486)	1	0	0	0	0	0	0	0	0	0	0	0	0	0	0	0.0126554	0	0	0	0	0	0	0	0	0	0	0	0	0	0	0	0	0	0	0	0	0	0	0	0	0	0	0	0	0	0	0	0	0
LTBP4 (ENSG00000090006)	1	0	0	0	0	0	0	0	0	0	0	0	0	0	-0.0502414	0	0	0	0	0	0	0	0	0	0	0	0	0	0	0	0	0	0	0	0	0	0	0	0	0	0	0	0	0	0	0	0	0	0
ZFHX4 (ENSG00000091656)	1	0	0	0	0	0	0	0	0	0	0	0	0	0	0	0	0	0	0	0	0	0	0.0173276	0	0	0	0	0	0	0	0	0	0	0	0	0	0	0	0	0	0	0	0	0	0	0	0	0	0
TMEM101 (ENSG00000091947)	1	0	0	0	0	0	0	0.0302762	0	0	0	0	0	0	0	0	0	0	0	0	0	0	0	0	0	0	0	0	0	0	0	0	0	0	0	0	0	0	0	0	0	0	0	0	0	0	0	0	0
SLC22A17 (ENSG00000092096)	1	0	0	0	0	0	0	0	0	0	0	0	0.00495622	0	0	0	0	0	0	0	0	0	0	0	0	0	0	0	0	0	0	0	0	0	0	0	0	0	0	0	0	0	0	0	0	0	0	0	0
EZR (ENSG00000092820)	1	0	0	0	0	0	0	0	0	0	0	0	0	0	0	0	0	0	0	0	0	0	0	0	0	0	0	0	0	0	0	0	0	0	0	0	0	0	0	0	0	0	0	0	0	0	0	0	0
TGFB2 (ENSG00000092969)	1	0	0	0	0	0	0	0	0	0	0	0	0	0	0	0	0	0	0	0	0	0	0	0	0	0	0	0	0	0.00308133	0	0	0	0	0	0	0	0	0	0	0	0	0	0	0	0	0	0	0
SORBS1 (ENSG00000095637)	1	0	0	0	0	0	0	0	0	0	0	0	0	0	0	0	0	0	0	0	0	0	0	0	0	0	0	0	0	0	0	0	0	0	0.0383637	0	0	0	0	0	0	0	0	0	0	0	0	0	0
IL11 (ENSG00000095752)	1	0	0	0	0	0	0	0	0	0	0	0	0	0	0	0	0	0.0217775	0	0	0	0	0	0	0	0	0	0	0	0	0	0	0	0	0	0	0	0	0	0	0	0	0	0	0	0	0	0	0
FKBP5 (ENSG00000096060)	1	0	0	0	0	0	0	0	0	0	0	0	0	0	0	0	0	0	0	0	0	0	0	0	0	0	0	0	-0.000953862	0	0	0	0	0	0	0	0	0	0	0	0	0	0	0	0	0	0	0	0
PALMD (ENSG00000099260)	1	0	0	0	0	0	0	0	0	0	0	0	0	0	0	0	0	0	0	0	0	0	0	0.0169867	0	0	0	0	0	0	0	0	0	0	0	0	0	0	0	0	0	0	0	0	0	0	0	0	0
TSPAN15 (ENSG00000099282)	1	0	0	0	0	0	0	0	0	0	0	0	0	0	0	0	0	0	0	0	0	0	0	0	0	0	0	0	0	0	0.0070398	0	0	0	0	0	0	0	0	0	0	0	0	0	0	0	0	0	0
MTAP (ENSG00000099810)	1	0	0	0	0	0	0	0	0	0	0	0	0	0	0	0	0	0	0	0	0	0	0	0	0	0	0	0	0	0	0	0	0	0	0	0	0	0	0	0	0	0	0	0	0	0	0	0	0
SLC35E4 (ENSG00000100036)	1	0	0	0	0	0	0	0	0	0	0	0	0	0	0	0	0	0	0	0	0	0	0	0	0	0	0	0	0	0	0	0	0	0.0224068	0	0	0	0	0	0	0	0	0	0	0	0	0	0	0
SH3BP1 (ENSG00000100092)	1	0	0	0	0	0	0	0	0	0	0	0	0	0	0	0	0	0	0	0	0	0	0	0	0	0	0	0	0	0	0	0	0	0	0	0	0	0	0	0	0	0	0	0	0	0	0	0	0
DMC1 (ENSG00000100206)	1	0	0	0	0	0	0	0	0	0	0	0	0	0	0	0	0	0	0	0	0	0	0	0	0	0	0	0	0	0	0	0	0	0	0	0	0	0	0	0	0	0	0	0	0	0	0	0	0
COCH (ENSG00000100473)	1	0	0	0	0	0	0	0	0	0	0	0	0	0	0	0	0	0	0	0	0	0	0	0	0	0	0	0	0	0	0	0	0	0	0	0	0	0	0	0	0	0	-0.00853263	0	0	0	0	0	0
DAAM1 (ENSG00000100592)	1	0	0	0.00936981	0	0	0	0	0	0	0	0	0	0	0	0	0	0	0	0	0	0	0	0	0	0	0	0	0	0	0	0	0	0	0	0	0	0	0	0	0	0	0	0	0	0	0	0	0
PAPLN (ENSG00000100767)	1	0	0	0	0	0	0	0	0	0	0	0	0.0127356	0	0	0	0	0	0	0	0	0	0	0	0	0	0	0	0	0	0	0	0	0	0	0	0	0	0	0	0	0	0	0	0	0	0	0	0
ARHGAP5 (ENSG00000100852)	1	0	0	0	0	0	0	0	0	0	0	0	0	0	0	0	0	0	0	0	0	0	0	0	0	0	0	0	0	0	0	0	0	0	0	0	0	0	0	0	0	0	0	0	0	0.0485665	0	0	0
MYBL2 (ENSG00000101057)	1	0	0	0	0	0	0	0	0	0	0	0	0	0	0	0	0	0	0	0	0	0	0	0	0	0	0	0	0	0	0	0	0	0	0	0	0	0	0	0	0	0	0	0	0	0	0	0	0
CTSZ (ENSG00000101160)	1	0	0	0	0	0	0.00106666	0	0	0	0	0	0	0	0	0	0	0	0	0	0	0	0	0	0	0	0	0	0	0	0	0	0	0	0	0	0	0	0	0	0	0	0	0	0	0	0	0	0
SLCO4A1 (ENSG00000101187)	1	0	0	0	0	0	0	0	0	0	0	0	0	0	0	0	0	0	0	0	0	0	0	0	0	0	0	0	0	0	0	0	0	0	0	0	0	0	0	0	0	0	0	0	0	0	0	0	0
SNPH (ENSG00000101298)	1	0	0	0	0	0	0	0	0	0	0	0	0	0	0	0	0	0	0	0	0	0	0	0	0	0	0	0	0	0	0	0	0	0	0	0	0	0	0.0018726	0	0	0	0	0	0	0	0	0	0
MAP1LC3A (ENSG00000101460)	1	0	0	0	0	0	0	0	0	0	0	0	0	0	0	0	0	0	0	0	0	0	0	0	0	0	0	0	0	0.00904536	0	0	0	0	0	0	0	0	0	0	0	0	0	0	0	0	0	0	0
ZNF516 (ENSG00000101493)	1	0	-0.0222531	0	0	0	0	0	0	0	0	0	0	0	0	0	0	0	0	0	0	0	0	0	0	0	0	0	0	0	0	0	0	0	0	0	0	0	0	0	0	0	0	0	0	0	0	0	0
LPIN2 (ENSG00000101577)	1	0	0	0	0	0	0	0	0	0	0	0	0	0	0	0	0	0	0	0	0	0	0	0	0	0	0	0	0	0	0	0	0	0	0	0	0	0	0	0	0	0	0	0	0	0	0	0	0
ELF4 (ENSG00000102034)	1	0	0	0	0	-0.00347207	0	0	0	0	0	0	0	0	0	0	0	0	0	0	0	0	0	0	0	0	0	0	0	0	0	0	0	0	0	0	0	0	0	0	0	0	0	0	0	0	0	0	0
TIMP1 (ENSG00000102265)	1	0	0	0	0	0	0	0	0	0	0	0	0	0	0	0	0	0	0	0	0	0	0	0	0	0	0	0	0	0	0	0	0	0	0	0	0	0	0	0	0	0	0	0	0	0	0	0	0
CORO1A (ENSG00000102879)	1	0	0	0	0	0	0	0	0	0	0	0	0	0	0	0	0	0	0	0	0	0	0	0	0	0	0	0	0	0	0	0	0	0	-0.00273428	0	0	0	0	0	0	0	0	0	0	0	0	0	0
PIEZO1 (ENSG00000103335)	1	0	0	0	0	0	0	0	0	0	0	0	0	0	0	0	0	0	0	0	0	0	0	0	0	0	0	0	0	0	0	0	-0.0501949	0	0	0	0	0	0	0	0	0	0	0	0	0	0	0	0
CPPED1 (ENSG00000103381)	1	0	0	0	0	0	0	0	0	0	0	0	0	0	0	0	0	0	0	0	0	0	0	0	0	0	0	0	0	0	-0.00444239	0	0	0	0	0	0	0	0	0	0	0	0	0	0	0	0	0	0
VPS35L (ENSG00000103544)	1	0	0	0	0	0	0	0	0	0	0	0	0	0	0	0	0	0	0	0	0	0	0	0	0	0	0	0	0	0	0	0	0	0	0	0	0	0	0	0	0	0	0	0	0	0	0	0	0
CORO2B (ENSG00000103647)	1	0	0	0	0	0	0	0	0	0	0	0	0	0	0	0	0	0	0	0	0	0	0	0	0	0	0	0	0	0	0	0	0	0	0	0	0	0	0	0	0	0	0	0	0	0	0	0	0
TJP1 (ENSG00000104067)	1	0	0	0	0.0278425	0	0	0	0	0	0	0	0	0	0	0	0	0	0	0	0	0	0	0	0	0	0	0	0	0	0	0	0	0	0	0	0	0	0	0	0	0	0	0	0	0	0	0	0
DMXL2 (ENSG00000104093)	1	0	0	0	0	0	0	0	0	0	0	0	-0.00157939	0	0	0	0	0	0	0	0	0	0	0	0	0	0	0	0	0	0	0	0	0	0	0	0	0	0	0	0	0	0	0	0	0	0	0	0
DECR1 (ENSG00000104325)	1	0	0	0	0	0	0	0	0	0	0	-0.016633	0	0	0	0	0	0	0	0	0	0	0	0	0	0	0	0	0	0	0	0	0	0	0	0	0	0	0	0	0	0	0	0	0	0	0	0	0
NIPAL2 (ENSG00000104361)	1	0	0	0	0	0	0	0	0	0	0	0	0	0	0	0	0	0.00116275	0	0	0	0	0	0	0	0	0	0	0	0	0	0	0	0	0	0	0	0	0	0	0	0	0	0	0	0	0	0	0
SPAG1 (ENSG00000104450)	1	0	0	0	0	0	0	0	0	0	0	0	0	0	0.062365	0	0	0	0	0	0	0	0	0	0	0	0	0	0	0	0	0	0	0	0	0	0	0	0	0	0	0	0	0	0	0	0	0	0
LYL1 (ENSG00000104903)	1	0	0	0	0	0	0	0	0	0	0	0	0	0	0	0	0	0	0	0	0	0	0	0	0	0	0	0	0	0	0	0	0	0	0	0	0	0	0	0	0	0	0	0	0	0	0	0	0
NUMBL (ENSG00000105245)	1	0	0	0	0	0	0	0	0	0	0	0	0	0	0	0	0	0	0	0	0	0	0	0	0	0	0	0	0	0	0	0	0	0	0	0	0	0	0	0	0	0	0	0	0	0	0	0	0
CEACAM5 (ENSG00000105388)	1	0	0	0	0	0	0	0	0	0	0	0	0	0	0	0	0	0	0	0	0	0	0	0	0	0	0	0	0	0	0	0	0	0.0432156	0	0	0	0	0	0	0	0	0	0	0	0	0	0	0
DBP (ENSG00000105516)	1	0	0	0	0	0	0	0	0	0	0	0	0	0	0	0	0	0	0	0	0	0	0	0	0	0	0	0	0	0	0	0	0	0	0	0	0	0	0	0	0	0	0	0	0	0	0	0	0
JAK3 (ENSG00000105639)	1	0	0	0	0	0	0	0	0	0	0	0	0	0	0	0	0	0	0	0	0	0	0	0	0	0	0	0	0	0	0	0	0	0	0	0	0	0	0	0	0	0	0	0	0	0	0	0	0
LSR (ENSG00000105699)	1	0	0	0	0	0.0122422	0	0	0	0	0	0	0	0	0	0	0	0	0	0	0	0	0	0	0	0	0	0	0	0	0	0	0	0	0	0	0	0	0	0	0	0	0	0	0	0	0	0	0
HOXA3 (ENSG00000105997)	1	0	0	0	0	0	0	0	0	0	0	0	0	0	0	0	0	0	0	0	0	0	0	0	0	0	0	0	0	0	0	0	0	0	0	0	0	0	0	0	0	0	0	0	0	0	0	0	0
LFNG (ENSG00000106003)	1	0	0	0	0	0	0	0	0	0	0	0	0	0	0	0	0	0	0	0	0	0	0	0	0	0	0	0	0	0	0	0	0	0	0	0	0	0	0.0201927	0	0	0	0	0	0	0	0	0	0
CPED1 (ENSG00000106034)	1	0	0	0	0	0	0	0	0	0	0	0	0	0	0	0	0	0	0	0	0	0	0	0	0	0	0	0	0	0	0	0	0	0	0	0	0	0	0	0	0	0	0	0	0	0	0	0	0
GRB10 (ENSG00000106070)	1	0	0	0	0	0	0	0	0	0	0	0	0	0	0	0	0	0	0	0	-0.00429168	0	0	0	0	0	0	0	0	0	0	0	0	0	0	0	0	0	0	0	0	0	0	0	0	0	0	0	0
ABHD11 (ENSG00000106077)	1	0	0	0	0	0	0	0	0	0	0	0	0	0	0	0	0	0	0	0	0	0	0	0	0	0	0	0	0	0	0	0	0	0	0	0	0	0	0	0	0	0	0	0	0	0	0	0	0
PLOD3 (ENSG00000106397)	1	0	0	0	0	0	0	0	0	0	0	0	0	0	0	0	0	0	0.00898811	0	0	0	0	0	0	0	0	0	0	0	0	0	0	0	0	0	0	0	0	0	0	0	0	0	0	0	0	0	0
MEST (ENSG00000106484)	1	0	0	0	0	0	0	0	0	0	0	0	0	0	0	0	0	0	0	0	0	0	0	0	0	0	0	0	0	0	0	0	0	0	0	0	0	0	0	0	0	0	0	0	0	0	0	0	0
AEBP1 (ENSG00000106624)	1	0	0	0	0	0	0	0	0	0	0	0	0	0	0	-0.00993443	0	0	0	0	0	0	0	0	0	0	0	0	0	0	0	0	0	0	0	0	0	0	0	0	0	0	0	0	0	0	0	0	0
PRUNE2 (ENSG00000106772)	1	0	0	0	0	0	0	0	0	0	0	0	0	0	0	0	0	0	0	0	0	0	0	0	0	0	0	0	0	0	0	0	0	0	0	0	0	0	0	0	0	0	0	0	0	0	0	0	0
CORO2A (ENSG00000106789)	1	0	0	0	0	0	0	0	0	0	0	0	0	0	0	0	0	0	0	0	0	0	0	0	0	0	0	0	0	0	0	0	0	0	0	0	0	0	0	0	0	0	0	0	0	0	0	0	0
TGFBR1 (ENSG00000106799)	1	0	0	0	0	0	0	0	0	0	0	0	0	0	0	0	0	0	0	0	0	0	0	0	0	0	0	0	0	0	0	0	0	0	0	0	0	0	0	0	0	0	0	0	0	0	0	0	0
DNM1 (ENSG00000106976)	1	0	0	0	0	0	0	0	0	0	0	0	0	0	0	0	0	0	0	0	0	0	0	0	0	0	0	0	0	0	-0.00894142	0	0	0	0	0	0	0	0	0	0	0	0	0	0	0	0	0	0
KAZALD1 (ENSG00000107821)	1	0	0	0	0	0	0	0	0	0	0	0	0	0	0	0	0	0.00649666	0	0	0	0	0	0	0	0	0	0	0	0	0	0	0	0	0	0	0	0	0	0	0	0	0	0	0	0	0	0	0
ARHGAP21 (ENSG00000107863)	1	0	0	0	0	0	0	0	0	0	0	0	0	0	0	0	0	0	0	0	0	0	0	0	0	0	0	0	0	0	0	0	0	0	0	0	0	0	0	0	0	0	0	0.0674099	0	0	0	0	0
DNAJC12 (ENSG00000108176)	1	0	0	0	0	0	0	0	0	0	0	0	0	0	0	0	0	0	0	0	0	0	0	0	-0.0271455	0	0	0	0	0	0	0	0	0	0	0	0	0	0	0	0	0	0	0	0	0	0	0	0
TSPAN14 (ENSG00000108219)	1	0	0	0	0	0	0	0	0	0	0	0	0	0	0	0	0	0	0	0	0	0	0	0	0	0	0	0	0	0	0	0	0	0	0	0	0	0	0	0	0	0	0	0	0	0	0	0	0
BLMH (ENSG00000108578)	1	0	0	0	0	0	0	0	0	0	0	0	0	0	0	0	0	0	0	0	0	0	0	0	0	0	0	0	0	0	0	0	0	0	0	0	0	-0.0335853	0	0	0	0	0	0	0	0	0	0	0
DLX4 (ENSG00000108813)	1	0	0	0	0	0	0	-0.00417957	0	0	0	0	0	0	0	0	0	0	0	0	0	0	0	0	0	0	0	0	0	0	0	0	0	0	0	0	0	0	0	0	0	0	0	0	0	0	0	0	0
SMURF2 (ENSG00000108854)	1	0	0	0	0	0	0	0	0	0	0	0	0	0	0	0	0	0	0	0	0	0	0	0	0	0	0	0	0	0	0.0231322	0	0	0	0	0	0	0	0	0	0	0	0	0	0	0	0	0	0
ALDOC (ENSG00000109107)	1	0	0	0	0	0	0	0	0	0	0	0	0	0	0	0	0	0	0	0	0	0	0	0	0	0	0	0	0	0	0	0	0	0	0	0	0	0	0	0	0	0	0	0	0	0	0	0	0
RAPGEF2 (ENSG00000109756)	1	0	0	0	0	0	0	0	0	0	0	0	0	0	0	0	0	0	0	0	0	0	0	0	0	0	0	0	0	0	0	0	0	0	0	0	0	0	0	0	0	0	0	0	0	0	0	0	0
CTSC (ENSG00000109861)	1	0	0	0	0	0	0	0	0	0	0	0	0	0	0	0	0	0	0	0	0	0	0	0	0	0	0	0	0	0	0	0	0	0	0	0	0	0	0	0	0	0	0	0	0	0	0	0	0
TRIM3 (ENSG00000110171)	1	0	0	0	0	0	0	0	0	0	0.0117943	0	0	0	0	0	0	0	0	0	0	0	0	0	0	0	0	0	0	0	0	0	0	0	0	0	0	0	0	0	0	0	0	0	0	0	0	0	0
SLC15A3 (ENSG00000110446)	1	0	0	0	0	0	0	0	0	0	0	0	0	0	0	0	0	0	0	0	0	0	0	0	0	0	0	0	0	0	0	0	0	0	0	0	0	0	0	0	0	0	0	0	0	0	0	0	0
ACCS (ENSG00000110455)	1	0	0	0	0	0	0	0	0	0	0	0	0	0	0	0	0	0	0	0	0	0	0	0	0	0	0	0	0	0	0	0	0	0	0	0	0	0	0	0	0	0	0	0	0	0	0	0	0
TCIRG1 (ENSG00000110719)	1	0	0	0	0	0	0	0	0	0	0	0	0	0	0	0	0	0	0	0	0	0	0	0	0	0	0	0	0	0	0	0	0	0	0	0	0	0	0	0	0	0	0	0	0	0	0	0	0
CLEC2B (ENSG00000110852)	1	0	0	0	0	0	0	0	0	0	0	0	0	0	0	0	0	0	0	0	0	0	0	0	0	0	-0.000576663	0	0	0	0	0	0	0	0	0	0	0	0	0	0	0	0	0	0	0	0	0	0
ASIC1 (ENSG00000110881)	1	0	0	0	0	0	0	0	0	0	0	0	0	0	0	0	0	0	0	0	0	0	0	0	0	0	0	0	0	0	0	0	-0.0157794	0	0	0	0	0	0	0	0	0	0	0	0	0	0	0	0
ALDH2 (ENSG00000111275)	1	0	0	0	0	0	0	0	0	0	0	0	0	0	0	0	0	0	0	0	0	0	0	0.00688168	0	0	0	0	0	0	0	0	0	0	0	0	0	0	0	0	0	0	0	0	0	0	0	0	0
LTBR (ENSG00000111321)	1	0	0	0	0	0	0	0	0	0	0	0	0	0	0	0	0	0	0	0	0	0	0	0	0.000841919	0	0	0	0	0	0	0	0	0	0	0	0	0	0	0	0	0	0	0	0	0	0	0	0
RBM24 (ENSG00000112183)	1	0	0	0	0	0	0	0	0	0	0	0	0	0	0	0	0	0	0	0	0	0	0	0	0	0	0	0	0	0	0	0	0	0	0	0	0	0	0	0	0	0	0	0	0	0	0	0	0
WASF1 (ENSG00000112290)	1	0	0	0	0	0	0	0	0	0	0	0	0	0	0	0	0	0	0	0	0	0	0	0	0	0	0	0	0	0	0	0	0	-0.00676516	0	0	0	0	0	0	0	0	0	0	0	0	0	0	0
CRYBG1 (ENSG00000112297)	1	0	0	0	0	0	0	0	0	0	0	0	0	0	0	0	0	0	0	0	0	0	0	0	0	0	0	0	0	0	0	0	-0.0146514	0	0	0	0	0	0	0	0	0	0	0	0	0	0	0	0
TRIM38 (ENSG00000112343)	1	0	0	0	0	0	0	0	0	0	0	0	0	0	0	0	0	0	0	0	0	0	0	0	0	0	0	0	0	0	0	0	0	0	0	0	0	0	0	0	0	0	0	0	0	0	0	0	0
LAMA4 (ENSG00000112769)	1	0	0	0	0	0	0	0	0	0	0	0	0	0	0	0	0	0	0	0	0	0	0	0	0	0	0	0	0	0	0	0	0	0	0	0	0	0	0	0	0	0	0	0	0	0.0316746	0	0	0
TBX18 (ENSG00000112837)	1	0	0	0	0	0	0	-0.0245095	0	0	0	0	0	0	0	0	0	0	0	0	0	0	0	0	0	0	0	0	0	0	0	0	0	0	0	0	0	0	0	0	0	0	0	0	0	0	0	0	0
PDE4D (ENSG00000113448)	1	-0.00866039	0	0	0	0	0	0	0	0	0	0	0	0	0	0	0	0	0	0	0	0	0	0	0	0	0	0	0	0	0	0	0	0	0	0	0	0	0	0	0	0	0	0	0	0	0	0	0
LIFR (ENSG00000113594)	1	0	0	0	0	0	0	0	0	0	0	0	0	0	0	0	0	0	0	0	0	0	0	0	0	0	0	0	0	0	0	0	0	0	0	0	0	0	0	0.0235604	0	0	0	0	0	0	0	0	0
WWC1 (ENSG00000113645)	1	0	0	0	0	0	0	0	0	0	0	0	0	0	0	0	0	0	0	0	0	0	0	0	0	0	0	0	0	0	0	0	0	0	0	0	0	0	0	0	0	0	0	0	0	0	0	0	0
EHHADH (ENSG00000113790)	1	0	0	0	0	0	0	0	0	0	0	0	0	0	0	0	0	0	0	0	0	0	0	0	0	0	0	0	0	0	0	0	0	0	0	0	0	0	0	0	0	0	0	0	0	0	0	0	0
FGF12 (ENSG00000114279)	1	0	0	0	5.63571e-06	0	0	0	0	0	0	0	0	0	0	0	0	0	0	0	0	0	0	0	0	0	0	0	0	0	0	0	0	0	0	0	0	0	0	0	0	0	0	0	0	0	0	0	0
PLSCR4 (ENSG00000114698)	1	0	0	0	0	0	0	0	0	0	0	0	0	0	0	0	0	0	0	0	0	0	0	0	0	0	0	0	0	0	0	0	0	0	0	0	0	0	0	0	0	0	0	0	0	0	0	0	0
CISH (ENSG00000114737)	1	0	0	0	0	0	0	0	0	0	0	0	0	0	0	0	0	0	0	0	0	0	0	0	0	0	0	0	0	0	0	0	0	0	0	0	0	0	0	0	0	0	0	0	0	0	0	0	0
ARHGEF26 (ENSG00000114790)	1	0	0	0	0	0	0	-0.031871	0	0	0	0	0	0	0	0	0	0	0	0	0	0	0	0	0	0	0	0	0	0	0	0	0	0	0	0	0	0	0	0	0	0	0	0	0	0	0	0	0
EPB41L5 (ENSG00000115109)	1	0	0	0	0	0	0	0	0	0	0	0	0	0	0	0	0	0	0	0	0	0	0	0	0	0	0	0	0	0	0	0	0	0	0	0	0	0	0	0	0	0	0	0	0	0	0.0535785	0	0
REEP6 (ENSG00000115255)	1	0	0.0141393	0	0	0	0	0	0	0	0	0	0	0	0	0	0	0	0	0	0	0	0	0	0	0	0	0	0	0	0	0	0	0	0	0	0	0	0	0	0	0	0	0	0	0	0	0	0
CLIP4 (ENSG00000115295)	1	0	0	0	0	0	0	0	0	0	0	0	0	0	0.0183859	0	0	0	0	0	0	0	0	0	0	0	0	0	0	0	0	0	0	0	0	0	0	0	0	0	0	0	0	0	0	0	0	0	0
FN1 (ENSG00000115414)	1	0	0	0	0	0	0	0	0	0	0	0	0	0	0	0	0	0	0	0	0	0	0	0	0	0	0	0	0.00565405	0	0	0	0	0	0	0	0	0	0	0	0	0	0	0	0	0	0	0	0
EFHD1 (ENSG00000115468)	1	0	0	0	0	0	0	0	0	0	0	0	0	0	0	0	0	0	0	0	0	0	0	0	0	0	0	0	0	0	0	0	0	0	0	0	0	0	0	0	0	0	0	0	0	0	0	0	0
ST3GAL5 (ENSG00000115525)	1	0	0	0	0	0	0	0	0	0	0	0	0	0	0	0	0	0	0	0	0	0	0	0	0	0	0	0	0	0	0	0	-0.000426878	0	0	0	0	0	0	0	0	0	0	0	0	0	0	0	0
QPCT (ENSG00000115828)	1	0	0	0	0	0	0	0	0	0	0	0	0	0	0	0	0	0	0	0	0	0	0	0	0	0	0	0	0	0	0	0	0	0	0	0	0	0	0	0	0	0	0	0	0	0	0	0	0
WIPF1 (ENSG00000115935)	1	0	0	0	0	0	0	0	0	0	0	0	0	0	0	0	0	0	0	0	0	0	0	0	0	0	0	0	0	0	0	0	0	0	0	0	0	0	0	0	0	0	0	0	0	0	0	0	0
GPX7 (ENSG00000116157)	1	0	0	0	0	0	0	0	0	0	0	0	0	0	0	0	0	0	0	0	0	0	0	0	0	0	0	0	0	0	0	0	0	0	0	0	0	0	0	0	0	0	0	0	0	0	0	0	0
ARHGEF2 (ENSG00000116584)	1	0	0	-0.0152609	0	0	0	0	0	0	0	0	0	0	0	0	0	0	0	0	0	0	0	0	0	0	0	0	0	0	0	0	0	0	0	0	0	0	0	0	0	0	0	0	0	0	0	0	0
FBXO6 (ENSG00000116663)	1	0	0	0	0	0	0	0	0	0	0	0	0	0	0	0	0	0	0	0	0	0	0	0	0	0	0	0	0	0	0	0	0	0	0	0	0	0	0	0	0	0	0	0	0	0	0	0	0
LEPR (ENSG00000116678)	1	0	0	0	0	0	0	0	0	0	0	0	0	0	0	0	0	0	0	0	0	0	0	0	0	0	0	0	0	0	0	0	0	0	0	0	0	0	0	0	0	0	0	0	0	0	0	0	0
RGS2 (ENSG00000116741)	1	0	0	0	0	0	0	0	0	0	0	0	0	0	0	0	0	0	0	0	0	0	0	0	0	0	0	0	0	0	0	0	0	0	0	0	0	0	0	0	0	0	0	0	0	0	0	0	0
LGALS8 (ENSG00000116977)	1	0	0.0056982	0	0	0	0	0	0	0	0	0	0	0	0	0	0	0	0	0	0	0	0	0	0	0	0	0	0	0	0	0	0	0	0	0	0	0	0	0	0	0	0	0	0	0	0	0	0
MYCL (ENSG00000116990)	1	0	0	0	0	0	0	0	0	0	0	0	0	0	0	0	0	0	0	0	0	0	0	0	0	0	0	0	0	0	0	0	0	0	0	0	0	0	0	0	0	0	0	0	0	0	0	0	0
SIPA1L2 (ENSG00000116991)	1	0	0	0	0	0	0	0	0	0	0	0	0	0	0	0	0	0	0	0	0	0	0	0	0	0	0	0	0	0	0	0	0	0	0	0	0	0	0	0	0	0	0	0	0	0	0	0	0
PADI2 (ENSG00000117115)	1	0	0	0	0	0	0	0	0.00282771	0	0	0	0	0	0	0	0	0	0	0	0	0	0	0	0	0	0	0	0	0	0	0	0	0	0	0	0	0	0	0	0	0	0	0	0	0	0	0	0
UAP1 (ENSG00000117143)	1	0	0	0	0	0	0	0	0	0	0	0	0	0	0	0	0	0	0	0	0	0	0	0	0	0	0	0	0	0	0.0195718	0	0	0	0	0	0	0	0	0	0	0	0	0	0	0	0	0	0
RCAN3 (ENSG00000117602)	1	0	0	0	0	0	0	0	0	0	0	0	0	0	0	0	0	0	0	0	0	0	0	0	0	0	0	0	0	0	0	0	0	0	0	0	0	0	0	0	0	0	0	0	0	0	0	0	0
C1orf54 (ENSG00000118292)	1	0	0	0	0	0	0	0	0	0	0	0	0	0	0	0	0	0	0	0	0	0	0	0	0	0	0	0	0	0	0	0	0	0	0	0	0	0	0	0	0	0	0	0	0	0	0	0	0
PLAGL1 (ENSG00000118495)	1	0	0	0	0	0	0	0	0	0	0	0	0	0	0	0	0	0	0	0	0	0	0	0	0	-0.00286128	0	0	0	0	0	0	0	0	0	0	0	0	0	0	0	0	0	0	0	0	0	0	0
RAB32 (ENSG00000118508)	1	0	0	0	0	0	0	0	0	0	0	0	0	0	0	0	0	0	0	0	0	0	0	0	0	0	0	0	0	0	0	0	0	0	0	0	0	0	0	0	0	0	0	0	0	0	0	0	0
CCND2 (ENSG00000118971)	1	0	0	0	0	0	0	0	0	0	0	0	0	0	0	0	0	0	0	0	-0.00094674	0	0	0	0	0	0	0	0	0	0	0	0	0	0	0	0	0	0	0	0	0	0	0	0	0	0	0	0
C1orf198 (ENSG00000119280)	1	0	0	0	0	0	0	0	0	0	0	0	0	0	0	0	0	0	0	0	0	0	0	0	0	0	0	0	0	0	0	0	0	0	0	0	0	0.00434066	0	0	0	0	0	0	0	0	0	0	0
KLHL29 (ENSG00000119771)	1	0	0	0	0	0	0	0	0	0	0	0	0	0	0	0	0	0	0	0	0	0	0	0	0	0	0	0	0	0	0	0	0	0	0	0	0	0	0	0	0	0	0	0	0	0	0	0	0
PYROXD2 (ENSG00000119943)	1	0	0	0	0	0	0	0	0	0	0	0	0	0	0	0	0	0	0	0	0	0	0	0	0	0	0	0	0	0	0	0	0	0	0	0	0	0	0	0	0	0	0	0	0	0	0	0	0
HOXB3 (ENSG00000120093)	1	0	0	0	0	0	0	0	0	0	0	0	0	0	0	0	0	0	0	0	0	0	0	0	0	0	0	0	0	0	0	0	0	0	0	0	0	0	0	0	0	0	0	0	0	0	0	0	0
MSX2 (ENSG00000120149)	1	0	0	0	0	0	0	0	0	0	0	0	0	0	0	0	0	0	0	0	0	0	0	0	0	0	0	0	0	0	0	0	0	0	0	0	0	0	0	0	0	0	0	0	0	0	0	0	0
ARAP3 (ENSG00000120318)	1	0	0	0	0	0	0	0	0	0	0	0	0.00881055	0	0	0	0	0	0	0	0	0	0	0	0	0	0	0	0	0	0	0	0	0	0	0	0	0	0	0	0	0	0	0	0	0	0	0	0
ACAT2 (ENSG00000120437)	1	0	0	0	0	0	0	0	0	0	0	0	0	0	0	0	0	0	0	0	0	0	0	0	0	0	0.0118808	0	0	0	0	0	0	0	0	0	0	0	0	0	0	0	0	0	0	0	0	0	0
DNAJC15 (ENSG00000120675)	1	0	0	0	0	0	0	0	0	0	0	0	0	0	0	0	0	0	0	0	0	0	0	0	0	0	0	0	0	0	0	0	0	0	0	0	0	0	0	0	0	0	-0.0217701	0	0	0	0	0	0
EPHX2 (ENSG00000120915)	1	0	0	0	0	0	0	0	0	0	0	0	0	0	0	0	0	0	0	0	0	0	0	0	0	0	0	0	0	0	0	0	0	0	0	0	0	0	0	0	0	0	0	0	0	0	0	0	0
TBX2 (ENSG00000121068)	1	0	0	0	0	0	0	0	0	0	0	0	0	0	0	0	0	0.000535469	0	0	0	0	0	0	0	0	0	0	0	0	0	0	0	0	0	0	0	0	0	0	0	0	0	0	0	0	0	0	0
TRIM6 (ENSG00000121236)	1	0	0	0	0	0	0	0	0	0	0	0	0	0	0	0	0	0	0	0	0	0	0	0	0	0	0	0	0	0	0	0	0	0	0	0	0	0	0	0	0	0	0	0	0	0	0	0	0
CSTA (ENSG00000121552)	1	0	0	0	0	0	0	0	0	0	0	0	0	0	0	0	0	0	0	0	0	0	0	0	0	0	0	0	0	-0.0154476	0	0	0	0	0	0	0	0	0	0	0	0	0	0	0	0	0	0	0
CXCR4 (ENSG00000121966)	1	0	0	0	0	0	0	0	0	0	0	0	0	0	0	0	0	0	0	0	0	0	0	0	0	0	0	0	0	0	0	0	0	0	0	0	0	0	0	0	0	0	0	0	0	0	0	0	0
RASL11A (ENSG00000122035)	1	0	0	0	0	0	0	0	0	0	0	0	0	0	0	0	0	0	0	0	0	0	0	0	0	0	0	0	0	0	0	0	0	0	0	0	0	0	0	0	0	0	0	0	0	0	0	0	0
ZNF205 (ENSG00000122386)	1	0	0	0	0	0	0.0467138	0	0	0	0	0	0	0	0	0	0	0	0	0	0	0	0	0	0	0	0	0	0	0	0	0	0	0	0	0	0	0	0	0	0	0	0	0	0	0	0	0	0
ACO1 (ENSG00000122729)	1	0	0	-0.0157049	0	0	0	0	0	0	0	0	0	0	0	0	0	0	0	0	0	0	0	0	0	0	0	0	0	0	0	0	0	0	0	0	0	0	0	0	0	0	0	0	0	0	0	0	0
CHST3 (ENSG00000122863)	1	0	0	0	0	0	0	0	0	0	0	0	0	0	0	0	0	0	0	0	0	0	0	0	0	0	0	0	0	0	0	0	0	0	0	0	0	0	0	0	0	0	0	0	0	0	0	0	0
ITPR2 (ENSG00000123104)	1	0	0	0	0	0	0	0	0	0	0	0	0	0	0	0	0	0	0	0	0	0	0	0	0	0	0	0	0	0	0	0	0	0	0	0	0	0	0	0	0	0	0	0	0	0	0	0	0
GIPC1 (ENSG00000123159)	1	0	0	0	0	0	0	0	0	0	0	0	0	0	0	0	0	0	0	0	0	0.0465834	0	0	0	0	0	0	0	0	0	0	0	0	0	0	0	0	0	0	0	0	0	0	0	0	0	0	0
ARHGAP9 (ENSG00000123329)	1	0	0	0	0	0	0	0	0	0	0	0	0	0	0	0	0	0	0	0	0	0	0	0	0	0	0	0	0	0	0	0	0	0	0	0	0	0	0	0	0	0	0	0	0	0	0	0	0
NMI (ENSG00000123609)	1	0	0	0	0	0	0	0	0	0	0	0	0	0	0	0	0	0	0	0	0	0	0	0	0	0	0	0	0	0	0	0	0	0	0	0	0	0	0	0	0	0	0	0	0	0	0	0	0
PREX1 (ENSG00000124126)	1	0	0	0	0	0	0	0	0	0	0	0	0	0	0	0	0	0	0	0	0	0	0	0	0	0	0	0	0	0	0	0	0	0	0	0	0	0	0	0	0	0	0	0	0	0	0	0	0
SNAI1 (ENSG00000124216)	1	0	0	0	0	0	0	0.0232871	0	0	0	0	0	0	0	0	0	0	0	0	0	0	0	0	0	0	0	0	0	0	0	0	0	0	0	0	0	0	0	0	0	0	0	0	0	0	0	0	0
MT1G (ENSG00000125144)	1	0	0	0	0	0	0	0	0	0	0	0	0	0	0	0	0	0	0	0	0	0	0	0	0	0	0	0	0	0	0	0	0	0	0	0	0	0	0	0	0	0	0	0	0	0	0	0	0
SOX9 (ENSG00000125398)	1	0	0	0	0	0.00336357	0	0	0	0	0	0	0	0	0	0	0	0	0	0	0	0	0	0	0	0	0	0	0	0	0	0	0	0	0	0	0	0	0	0	0	0	0	0	0	0	0	0	0
AMOT (ENSG00000126016)	1	0	0	0	0	0	0	0	0	0	0	0	0	0	0	0	0	0	0	0	0	0	0	0	0	0	0	0	0	0	0	0	0	0	0	0	0	0	0	0	0	0	0	0	0	0	0	0	0
IFI6 (ENSG00000126709)	1	0	0	0	0	0	0	0	0	0	0	0	0	0	0	0	0	0	0	0	0	0	0	0	0	0	0	0	0	0	0	0	0	0	0	0	0	0	0	0	0	0	0	0	0	0	0	0	0
ABHD8 (ENSG00000127220)	1	0	0	0	0	0	0	0	0	0	0	0	0	0	0	0	0	0	0	0	0	0	0	0	0.0197287	0	0	0	0	0	0	0	0	0	0	0	0	0	0	0	0	0	0	0	0	0	0	0	0
GNAI1 (ENSG00000127955)	1	0	0	0	0	0	0	0	0	0	0	0	0	0	0	0	0	0	0	0	0	0	0	0	0	0	0	0	0	0	0	0	0	0	0	0	0	0	0	0	0	0	0	0	0	0	0	0	0
MGAT3 (ENSG00000128268)	1	0	0	0	0	0	0	0	0	0	0	0	0.0160395	0	0	0	0	0	0	0	0	0	0	0	0	0	0	0	0	0	0	0	0	0	0	0	0	0	0	0	0	0	0	0	0	0	0	0	0
APOL3 (ENSG00000128284)	1	0	0	0	0	0	0	0	0	0	0	0	0	0	0	0	0	0	0	0	0	0	0	0	-0.00435114	0	0	0	0	0	0	0	0	0	0	0	0	0	0	0	0	0	0	0	0	0	0	0	0
BAIAP2L2 (ENSG00000128298)	1	0	0	0	0	0	0	0	0	0	0	0	0	0	0	0	0	0	0	0	0	0	0	0	0	0	0	0	0	0	0	0	0	0	0	0	0	0	0	0	0	0	0	0	0	0	0	0	0
SPECC1 (ENSG00000128487)	1	0	0	0	0	0	0	0	0	0	0	0	0	0	0	0	0	0	0	0	0	0	0	0	0	0	0	0	0	0	0	0	0	0	0	0	0	0	0	0	0	0	0	0	0	0	0	0	0
FLNC (ENSG00000128591)	1	0	0	0	0	0	0	0	0	0	0	0	0	0	0	0	0	0	0	0	0	0	0	0.00762291	0	0	0	0	0	0	0	0	0	0	0	0	0	0	0	0	0	0	0	0	0	0	0	0	0
TWSG1 (ENSG00000128791)	1	0	0	0	0	0	0	0	0	0	0	0	0	0	0	0	0	0	0	0	0	0	0	0	0	0	0	0	0	0	0	0	0	0	0	0	0	0	0	0	0	0	0	0	0	0	0	0	0
PALLD (ENSG00000129116)	1	0	0	0	0	0	0	0	0	0	0	0	0	0	0	0	0	0	0	0	0	0	0	0	0	0	0	0	0	0	0	0	0	0	0	0	0	0	0	0	0	0	0	0	0	0	0	0	0
SLC44A2 (ENSG00000129353)	1	0	0	0	0	0	0	0.0753993	0	0	0	0	0	0	0	0	0	0	0	0	0	0	0	0	0	0	0	0	0	0	0	0	0	0	0	0	0	0	0	0	0	0	0	0	0	0	0	0	0
KLK10 (ENSG00000129451)	1	0	0	0	0	0	0	0	0	0	0	0	0	0	0	0	0	0	0	0	0	0	0	0	0	0	0.00554722	0	0	0	0	0	0	0	0	0	0	0	0	0	0	0	0	0	0	0	0	0	0
PGPEP1 (ENSG00000130517)	1	0	0	0	0	0	0	0	0	0	0	0	0	0	0	0	0	0	0	0	0	0	0	0	0	0	0	0	0	0	0	0	0	0	0	0	0	0	0	0	0	0	0	0	0	0	0	0	0
H19 (ENSG00000130600)	1	0	0	0	0	0	0	0	0	0	0	0	0	0	0	0	0	0	0	0	0	0	0	0	0	0	0	0	0	0	0	0	0	0	0	0	0	0	0	0	0	0	0	0	0	0	0	0	0
MNX1 (ENSG00000130675)	1	0	0	0	0	0	0	0	0	0	0	0	0	0	0	0	0	0	0	0	0	0	0	0	0	0	0	0	0	0	0	0	0.0951997	0	0	0	0	0	0	0	0	0	0	0	0	0	0	0	0
LAMA5 (ENSG00000130702)	1	0	0	0	0	0	0	0	0	0	0	0	0	0	0	0	0	0	0	0	0	0	0	0	0	0	0	0	0	0	0	0	0	0	0	0	0	0	0	0	0	0	0	0	0	0	0	0	0
SHFL (ENSG00000130813)	1	0	0	0	0	0	0	0	0	0	0	0	0	0	0	0	0	0	0	0	0	0	0	0	0	0	0	0	0	0	0	0	0	0	0	0	0	0	0	0	0	0	0	0	0	0	0	0	0
DUSP9 (ENSG00000130829)	1	0	0	0	0	0	0	0	0	0	0	0	0	0	0	0	0	0	0	0	0	0	0	0.0529282	0	0	0	0	0	0	0	0	0	0	0	0	0	0	0	0	0	0	0	0	0	0	0	0	0
CASZ1 (ENSG00000130940)	1	0	0	0	0	0	0	0	0	0	0	-0.00524476	0	0	0	0	0	0	0	0	0	0	0	0	0	0	0	0	0	0	0	0	0	0	0	0	0	0	0	0	0	0	0	0	0	0	0	0	0
HABP4 (ENSG00000130956)	1	0	0	0	0	0	0	0	0	0	0	0	0	0	0	0	0	0	0	0	0	0	0	0	0	0	0	0	0	0	0.0047294	0	0	0	0	0	0	0	0	0	0	0	0	0	0	0	0	0	0
SH3BP5 (ENSG00000131370)	1	0	0	0	0	0	0	0	0	0	0	0	0	0	0	0	0	0	0	0	0	0	0	0	0	0	0	0	0	0	0	0	0	0	0	0	0	0	0	0	0	0	0	0	0	0	0	0	0
RHPN2 (ENSG00000131941)	1	0	0	0	0	0	0	0	0	0	0	0	0	0	0	0	0	0	0	0	0	0	0	0	0	0	0	0	0	0	0	0	0	0	0	0	0	0	0	0	0	0	0	0	0	0	0	0	0
RAP1GAP2 (ENSG00000132359)	1	0	0	0	0	0	0	0	0	0	0	0	0	0	0	0	0	0	0	0	0	0	0	0	0	0	0	0	0	0	0	0	0	0	0	0	0	0	0	0	0	0	0	0	0	0	0	0	0
RIN2 (ENSG00000132669)	1	0	0	0	0	0	0	0	0	0	0	0	0	0	0	0	0	0	0	0	0	0	0	0	0	0	0	0	0	0	0	0	0	0	0	0	0	0	0	0	0	0	0	0	0	0	0	0	0
PDE6B (ENSG00000133256)	1	0	0	0	0	0	0	0	0	0	0	0	0	0	0	0	0	0	0	0	0	0	0	0	0	0	0	0	0	0	0	0	0	0	0	0	0	0	0	0	0	-0.00104652	0	0	0	0	0	0	0
PLAAT4 (ENSG00000133321)	1	0	0	0	0	0	0	0	0	0	0	0	0	0	0	0	0	0	0	0	0	0	0	0	0	0	0	0	0	0	0	0	0	0	0	0	0	0	0	0	0	0	0	0	0	0	-0.0342053	0	0
TMTC1 (ENSG00000133687)	1	0	0	0	0	0	0	0	0	0	0	0	0	0.00063413	0	0	0	0	0	0	0	0	0	0	0	0	0	0	0	0	0	0	0	0	0	0	0	0	0	0	0	0	0	0	0	0	0	0	0
RNF122 (ENSG00000133874)	1	0	0	0	0	0	0	0	0	0	0	0	0	0	0	0	0	0	0	0	0	0	0	0	0	0	0	0	0	0	0	0	0	0	0	0	0	0	0	0	0	0	0	0	0	0	0	0	0
GSTM1 (ENSG00000134184)	1	0	0	0	0	0	0	0	0	0	0	-0.00478004	0	0	0	0	0	0	0	0	0	0	0	0	0	0	0	0	0	0	0	0	0	0	0	0	0	0	0	0	0	0	0	0	0	0	0	0	0
SORT1 (ENSG00000134243)	1	0	0	0	0	0	0	0	0	0	0	0	0	0	0	0	0	0	0	0	0	0	0	0	0	0	0	0	0	0	0	0	0	0	0	0	0	0	0	0	0	0	0	0	0	0	0.0273411	0	0
NGF (ENSG00000134259)	1	0	0	0	0	0	0	0	0	0	0	0	0	0	0	0	0	0	0	0	0	0	0	0	0	0	0	0	0	0	0	0	0	0	0	0	0	0	0	0	0	0	0	0	0	0	0	0	0
FKBP11 (ENSG00000134285)	1	0	0	0	0	0	0	0	0	0	0	0	-0.0136281	0	0	0	0	0	0	0	0	0	0	0	0	0	0	0	0	0	0	0	0	0	0	0	0	0	0	0	0	0	0	0	0	0	0	0	0
SLC38A2 (ENSG00000134294)	1	0	0	0	0	0	0	0	0	0	0	0	0	0	0	0	0	0	0	0	0	0	0	0	0	0	0	0	0	0	0	0	0	0	0	0	0	0	0	0	0	0	0.0809824	0	0	0	0	0	0
ECHDC3 (ENSG00000134463)	1	0	0	0	0	0	0	0	0	0	0	0	0	0	0	0	0	0	0	0	0	0	0	0	0	0	0	0	0	0	0	0	0	0	0	0	0	0	0	0	0	0	0	0	0	0	0	0	0
RTL8C (ENSG00000134590)	1	0	0	0	0	0	0	0	0	0	0	0	0	0	0	0	0	0	0	0	0.0220671	0	0	0	0	0	0	0	0	0	0	0	0	0	0	0	0	0	0	0	0	0	0	0	0	0	0	0	0
OSTF1 (ENSG00000134996)	1	0	0	0	0	0	0	0	0	0	0	0	0	0	0	0	0	0	0	0	0	0	0	0	0	0	0	0	0	0	0	0	0	0	0	0	0	0	0	0	0	0	0	0	0	0	0	0	0
ANKRD6 (ENSG00000135299)	1	0	0	0	0	0	0	0	0	0	0	0	0	0	0	0	0	0	0	0	0	0	0	0	0	0	0	0	0	0	0	0	0	0	0	0	0	0	0	0	0	0	0	0	0	0	0	0	0
NT5E (ENSG00000135318)	1	0	0	0	0	0	0	0	0	0	0	0	0	0	0	0	0	0	0	0	0	0	0	0	0	0	0	0	0	0	0	0	0	0	0	0	0	0	0	0	0	0	0	0	0	0	0	0	0
PRR5L (ENSG00000135362)	1	0	0	0	0	0	0	0	0	0	0	0	0	0	0	0	0	0	0	0	0	0	0	0	0	0	0	0	0	0	0	0	0	0	0	0	0	0	0	0	0	0	0	0	0	0	0	0	0
LMO2 (ENSG00000135363)	1	0	0	0	0	0	0	-0.0201814	0	0	0	0	0	0	0	0	0	0	0	0	0	0	0	0	0	0	0	0	0	0	0	0	0	0	0	0	0	0	0	0	0	0	0	0	0	0	0	0	0
NPL (ENSG00000135838)	1	0	0	0	0	0	0	0	0	0	0	0	0	0	0	0	0	0	0	0	0	0	0	0	0	0	0	0	0	0	0	0	0	0	0	0	0	0	0	0	0	0	0	0	-0.00604982	0	0	0	0
LAMC1 (ENSG00000135862)	1	0	0	0	0	0	0	0	0	0	0	0	0	0	0	0	0	0	0	0	0	0	0	0	0	0	0	0	0	0	0	0	0	0	0	0	0	0	0	0	0	0	0	0	0	0	0	0	0
ITM2C (ENSG00000135916)	1	0	0	0	0	0	0	0	0	0	0	0	0	0	0	0	0	0	0	0	0	0	0	0	0	0	0	0	0	0	0	0	0	0	0	0	0	0	0	0	0	0	0	0	0	0	0.014618	0	0
DRAM1 (ENSG00000136048)	1	0	0	0	0	0	0	0	0	0	0	0	0.00245722	0	0	0	0	0	0	0	0	0	0	0	0	0	0	0	0	0	0	0	0	0	0	0	0	0	0	0	0	0	0	0	0	0	0	0	0
THSD1 (ENSG00000136114)	1	0	0	0	0	0	0	0	0	0	0	0	0	0	0	0	0	0	0	0	0	0	0	0	0	0	0	0	0	0	0	0	0	0	0	0	0	0	0	0	0	0	0	0	0	0	0	0	0
ITM2B (ENSG00000136156)	1	0	0	0	0	0	0	0	0	0	0	0	0	0	0	0	0	0	0	0	0	0	0	0	0	0	0	0	0	0	0	0	0	0	0	0	0	0	0	0	0	0	0	0	0	0	0	0	0
CIDEB (ENSG00000136305)	1	0	0	0	0	0	0	0	0	0	0	0	0	0	0	0	0	0	0	0	0	0	0	0	0	0	0	0	0	0	0	0	0	0	0	0	0	0	0	0	0	0	0	0	0	0	0	0	0
CIB2 (ENSG00000136425)	1	0	0	0	0	0	0	0	0	0	0	0	0.0108905	0	0	0	0	0	0	0	0	0	0	0	0	0	0	0	0	0	0	0	0	0	0	0	0	0	0	0	0	0	0	0	0	0	0	0	0
IL11RA (ENSG00000137070)	1	0	0	0	0	0	0	0	0	0	0	0	0	0	0	0	0	0	0	0	0	0	0	0	0	0	0	0	0	0	0	0	0	0	0	0	0	0	0	0	0	0	0	0	0	0	0	0	0
LRRC1 (ENSG00000137269)	1	0	0	0	0	0.0328064	0	0	0	0	0	0	0	0	0	0	0	0	0	0	0	0	0	0	0	0	0	0	0	0	0	0	0	0	0	0	0	0	0	0	0	0	0	0	0	0	0	0	0
SULF1 (ENSG00000137573)	1	0	0	0	0	0	0	0	0	0	0	0	0	0	0	0	0	0	0	0	0	0	0	0	0	0	0	0	0	0	0	0	0.0320196	0	0	0	0	0	0	0	0	0	0	0	0	0	0	0	0
SDCBP (ENSG00000137575)	1	0	0	0	0	0	0	0	0	0	0	0	0	0.0028378	0	0	0	0	0	0	0	0	0	0	0	0	0	0	0	0	0	0	0	0	0	0	0	0	0	0	0	0	0	0	0	0	0	0	0
MMP7 (ENSG00000137673)	1	0	0	0	0	0	0	0	0	0	0	0	0	0	0	0	0	0	0	0	0	0	0	0	0	0	0	0	0	0	0	0	0	0	0	0	0	0	0	0	0	0	0	0	0	0	0	0	0
CASP1 (ENSG00000137752)	1	0	0	0	0	0	0	-0.00507071	0	0	0	0	0	0	0	0	0	0	0	0	0	0	0	0	0	0	0	0	0	0	0	0	0	0	0	0	0	0	0	0	0	0	0	0	0	0	0	0	0
GCHFR (ENSG00000137880)	1	0	0	0	0	0	0	0	0	0	0	0	-0.0279795	0	0	0	0	0	0	0	0	0	0	0	0	0	0	0	0	0	0	0	0	0	0	0	0	0	0	0	0	0	0	0	0	0	0	0	0
IDH1 (ENSG00000138413)	1	0	0	-0.00675406	0	0	0	0	0	0	0	0	0	0	0	0	0	0	0	0	0	0	0	0	0	0	0	0	0	0	0	0	0	0	0	0	0	0	0	0	0	0	0	0	0	0	0	0	0
HERC5 (ENSG00000138646)	1	0	0	0	0	0	0	0	0	0	0	0	0	0	0	0	0	0	0	0	0	0	0	0	0	0	0	0	0	0	0	0	0	0	0	0	0	0	0	0	0	0	0	0	0	0	0	0	0
NAAA (ENSG00000138744)	1	0	0	0	0	0	0	0	0	0	0	0	0	0	0	0	0	0	0	0	0	0	0	0	0	0	0	0	0	0	0	0	0	0	0	0	0	0	0	0	0	0	0	0	0	0	0	0	0
LEF1 (ENSG00000138795)	1	0	0	0	0	0	0	0	0	0	0	0	0	0	0	0	0	0	0	0	0	0	0	-0.0207058	0	0	0	0	0	0	0	0	0	0	0	0	0	0	0	0	0	0	0	0	0	0	0	0	0
RGS3 (ENSG00000138835)	1	0	0	0	0	0	0	0	0	0	0	0	0	0	0	0	0	0	0	0	0	0	0.0212493	0	0	0	0	0	0	0	0	0	0	0	0	0	0	0	0	0	0	0	0	0	0	0	0	0	0
PRICKLE1 (ENSG00000139174)	1	0	0	0	0	0	0	0	0	0	0	0	0	0	0	0	0	0	0	0	0	0	0	0	0	0	0	0	0	0	0	0	0	0	0	0	0	0	0	0	0	0	0	0	0	0	0	0	0
C1RL (ENSG00000139178)	1	0	0	0	0	0	0	0	0	0	0	0	0	0	0	0	0	0	0	0	0	0	0	0	0	0	0	0	0	0	0	0	0	0	0	0	0	0	0	0	0	0.041068	0	0	0	0	0	0	0
GAS2L3 (ENSG00000139354)	1	0	0	0	0	0	0	0	0	0	0	0	0	0.0139551	0	0	0	0	0	0	0	0	0	0	0	0	0	0	0	0	0	0	0	0	0	0	0	0	0	0	0	0	0	0	0	0	0	0	0
FBLN5 (ENSG00000140092)	1	0	0	0	0	0	0	0	0	0	0	0	0	0	0	0	0	0	0	0	0	0	0	0	0	0	0	0	0	0	0	0	0	0	0	0	0	0	0	0	0	0	0	0	0	0	0.00512168	0	0
WARS1 (ENSG00000140105)	1	0	0	0	0	0	0	0	0	0	0	0	0	0	0	0	0	0	0	0	0	0	0	0	0	0	0	0	0	0	0	0	0	0	0	0	0	0	0	0	0	0	0	0	0	0	0	0	0
SORD (ENSG00000140263)	1	0	0	0	0	0	0	-0.0551417	0	0	0	0	0	0	0	0	0	0	0	0	0	0	0	0	0	0	0	0	0	0	0	0	0	0	0	0	0	0	0	0	0	0	0	0	0	0	0	0	0
ARRDC4 (ENSG00000140450)	1	0	0	0	0.0143262	0	0	0	0	0	0	0	0	0	0	0	0	0	0	0	0	0	0	0	0	0	0	0	0	0	0	0	0	0	0	0	0	0	0	0	0	0	0	0	0	0	0	0	0
PCSK6 (ENSG00000140479)	1	0	0	0	0	0	0	0	0	0	0	0	0	0	0	0	0	0	0	0	0	0	0	0	0	0	0	0	0	0	0	0	0	0	0	0	0	0	0	0	0	0	0	0	-0.011288	0	0	0	0
ZNF287 (ENSG00000141040)	1	0	0	0	0	0	0	0	0	0	0	0	0	0	0	0	0	0	0	0.018372	0	0	0	0	0	0	0	0	0	0	0	0	0	0	0	0	0	0	0	0	0	0	0	0	0	0	0	0	0
TOM1L1 (ENSG00000141198)	1	0	0	0	0.0294463	0	0	0	0	0	0	0	0	0	0	0	0	0	0	0	0	0	0	0	0	0	0	0	0	0	0	0	0	0	0	0	0	0	0	0	0	0	0	0	0	0	0	0	0
PRELID3A (ENSG00000141391)	1	0	0	0	0	0	0	0	0	0	0	0	0	0	0	0	0	0	0	0	0	0	0	0	0	0	0	0	0	0	0	0	0	0	0	0	0	0	0	0	0	0	0	0	0	0	0	0	0
GREB1L (ENSG00000141449)	1	0	0	0	0	0	0	0	0	0	0	0	0	0	0	0	0	0	0	0	0	0	0	0	0	0	0	0	0	0	0	0	0	0	0	0	0	0	0	0	0	0	0	0	0	0	0	0	0
CCDC40 (ENSG00000141519)	1	0	0	0	0	0	0	0	0	0	0	0	0	0	0	0	0	0	0	0	0	0	0	0	0	0	0	0	0	0	0	0	0	0	0	0	0	0	0.000517397	0	0	0	0	0	0	0	0	0	0
P3H4 (ENSG00000141696)	1	0	0	0	0	0	0	0	0	0	0	0	0	0	0	0	0	0	0	0	0	0	0	0	0	0	0	0	0	0	0	0	0	0	0	0	0	0	0	0	0	0	0	0	0	0	0	0	0
FKBP10 (ENSG00000141756)	1	0	0	0	0	0	0	0	0	0	0	0	0	0	0	0	0	0	0	0	0	0	0	0	0	0	0	0	0	0	0	0	0	0	0	0	0	0	0	0	0	0	0	0	0	0	0	0	0
TRPM2 (ENSG00000142185)	1	0	0	0	0	0	0	0	0	0	0	0	0	0	0	0	0	0	0	0	0	0	0	0	0	0	0	0	0	0	0	0	0	0	0	0	0	0	0	0	0	0	0	0	-0.00466935	0	0	0	0
MYO1F (ENSG00000142347)	1	0	0	0	0	0	0	0	0	0	0	0	0	0	0	0	0	0	0	0	0	0	0	0	0	0	0	0	0	0	0	0	0	0	0	0	0	0	0	0	0	0	0	0	0	0	0	0	0
EVA1B (ENSG00000142694)	1	0	0	0	0	0	0	0	0	0	0	0	0	0	0	0	0	0	0.000392052	0	0	0	0	0	0	0	0	0	0	0	0	0	0	0	0	0	0	0	0	0	0	0	0	0	0	0	0	0	0
SELENBP1 (ENSG00000143416)	1	0	0	0	0	0	0	0	0	0	0	0	0	0	0	0	0	0	0	0	0	0	0	0	0	0	0	0	0	0	0	0	0	0	0	0	0	0	0	0	0	0	0	0	0	0	0	0	0
S100A8 (ENSG00000143546)	1	0	0	0	0	0	0	0	0	0	0	0	0	0	0	0	0	0	0	0	0	0	0	0	0	0	0	0	0	0	0	0	0	0	0	0	0	0	0	0	0	0	0	0	0	0	0	0	0
SLC27A3 (ENSG00000143554)	1	0	0	0	0	0	0	0	0	0	0	0	0	0	0	0	0	0	0	0	0	0	0	0	0	0	0	0	0	0	0	0	0	0	0	0	0	0	0	0	0	0	0	0	0	0	0	0	0
ITPKB (ENSG00000143772)	1	0	0	0	0	0	0	0	0	0	0	0	0	0	0	0	0	0	0	0	0	0	0	0	0	0	0	0	0	0	0	0	0	0	0	0	0	0	0	0	0	0	0	0	0	0	0	0	0
ETNK2 (ENSG00000143845)	1	0	0	0	0	0	0	0	0	0.00346773	0	0	0	0	0	0	0	0	0	0	0	0	0	0	0	0	0	0	0	0	0	0	0	0	0	0	0	0	0	0	0	0	0	0	0	0	0	0	0
PLEKHA6 (ENSG00000143850)	1	0	0	0	0	0	0	0	0	0	0	0	0	0	0	0	0	0	0	0	0	0	0	0	0	0	0	0	0	0	0	0	0	0	0	0	0	0	0	0	0	0	0	0	0	0.00668306	0	0	0
GALM (ENSG00000143891)	1	0	0	0	0	0	0	0	0	0	0	0	0	0	0	0	0	0	0	0	0	0	0	0	0	0	0	0	0	0	0	0	0	0	0	0	0	0	0	0	0	0	0	0	0	0	0	0	0
AFF3 (ENSG00000144218)	1	0	0	0	0	0	0	0	0	0	0	0	0	0	0	0	0	0	0	0	0	0	0	0	0	0	0	0	0	0	0	0	0	0	0	0	0	0	0	0	0	0	0	0	0	0	0	0	0
SPAG16 (ENSG00000144451)	1	0	0	0	0	0	0	0	0	0	0	0	0	0	0	0	0	0	0	0	0	0	0	0	0	0	0	0	0	0	0	0	0	0	0	0	0	0	0	0	0	0	0	0	0	0.0071808	0	0	0
NCEH1 (ENSG00000144959)	1	0	0	0	0	0	0	0	0	0	0	0	0	0	0	0	0	0	0	0	0	0	0	0	0	0	0	0	0	0	0	0	0	0	0	0	0	0	0	0	0	0	0	0	0	0	0	0	0
LPP (ENSG00000145012)	1	0	0	0	0	0	0	0	0	0	0	0	0	0	0	0	0	0.00135864	0	0	0	0	0	0	0	0	0	0	0	0	0	0	0	0	0	0	0	0	0	0	0	0	0	0	0	0	0	0	0
SLIT2 (ENSG00000145147)	1	0	0	0	0	0	0	0.0177367	0	0	0	0	0	0	0	0	0	0	0	0	0	0	0	0	0	0	0	0	0	0	0	0	0	0	0	0	0	0	0	0	0	0	0	0	0	0	0	0	0
OCIAD2 (ENSG00000145247)	1	0	0	0	0	0	0	0	0	0	0	0	0	0	0	0	0	0	0	0	0	0	0	0	0	0	0	0	0	0	0	0	0	0	0	0	0	0	0	0	0	0	0	0	0	0	0	0	0
OTULINL (ENSG00000145569)	1	0	0	0	0	0	0	0	0	0	0	0	0.00387604	0	0	0	0	0	0	0	0	0	0	0	0	0	0	0	0	0	0	0	0	0	0	0	0	0	0	0	0	0	0	0	0	0	0	0	0
PIK3R1 (ENSG00000145675)	1	0	0	0	0	0	0	0	0	0	0	0	0	0	0	0	0	0	0	0	0	0	0	0	0	0	0	0.0224831	0	0	0	0	0	0	0	0	0	0	0	0	0	0	0	0	0	0	0	0	0
TNFRSF21 (ENSG00000146072)	1	0.0152585	0	0	0	0	0	0	0	0	0	0	0	0	0	0	0	0	0	0	0	0	0	0	0	0	0	0	0	0	0	0	0	0	0	0	0	0	0	0	0	0	0	0	0	0	0	0	0
RNF217 (ENSG00000146373)	1	0	0	0	0	0	0	0	0	0	0	0	0	0.00267069	0	0	0	0	0	0	0	0	0	0	0	0	0	0	0	0	0	0	0	0	0	0	0	0	0	0	0	0	0	0	0	0	0	0	0
IGFBP3 (ENSG00000146674)	1	0	0	0	0	0	0	0	0	0	0	0	0	0.00843492	0	0	0	0	0	0	0	0	0	0	0	0	0	0	0	0	0	0	0	0	0	0	0	0	0	0	0	0	0	0	0	0	0	0	0
SHROOM2 (ENSG00000146950)	1	0	0	0	0	0	0	0	0	0	0	0	0	0	0	0	0	0	0	0	0	0	0	0	0	0	0	0	0	0	0	0	0	0	0	0	0	0	0	0	0	0	0	0	0	0	0	0	0
CCDC120 (ENSG00000147144)	1	0	0	0	0	0	0	0	0	0	0	0	0	0	0.0548525	0	0	0	0	0	0	0	0	0	0	0	0	0	0	0	0	0	0	0	0	0	0	0	0	0	0	0	0	0	0	0	0	0	0
DIAPH2 (ENSG00000147202)	1	0	0	0	0	0	0	0	0	0	0	0	0	0	0	0	0	0	0	0	0	0	0	0	0	0	0	0	0	0	0	0	0	0	0	0	0	0	0	0	0	0	0	0	0	0	0	0	0
MAGEA4 (ENSG00000147381)	1	0	0	0	0	0	0	0	0	0	0	0	0	0	0	0	0	0	0	0	0	0	0	0	0	0	0	0	0	0	0	0	0	0	0	0	0	0	0	0	0	0	0	0	0	0	0	0	0
SYBU (ENSG00000147642)	1	0	0	0	0	0	0	0	0	0	0	0	0	0	0	0	0	0	0	0	0	0	0	0	0	0	0	0	0	0	0	0	0	0	0	0	0	0	0	0	0	0	0	0	0	0	0	0	0
CDKN2A (ENSG00000147889)	1	0	0	0	0	0	0	0	0	0	0	0	0	0	0	0	0	0.00223655	0	0	0	0	0	0	0	0	0	0	0	0	0	0	0	0	0	0	0	0	0	0	0	0	0	0	0	0	0	0	0
ASTN2 (ENSG00000148219)	1	0	0	0	0	0	0	0	0	0	0	0	0	0	0	0	0	0	0	0	0	0	0	0	0	0	0	0	0	0.00217678	0	0	0	0	0	0	0	0	0	0	0	0	0	0	0	0	0	0	0
ANKRD1 (ENSG00000148677)	1	0	0	0	0	0	0	0	0	0	0	0	0	0	0	0	0	0	0	0	0	0.00996815	0	0	0	0	0	0	0	0	0	0	0	0	0	0	0	0	0	0	0	0	0	0	0	0	0	0	0
RGS10 (ENSG00000148908)	1	0	0	0	0	0	0	0	0	0	0	0	0	0	-0.00551036	0	0	0	0	0	0	0	0	0	0	0	0	0	0	0	0	0	0	0	0	0	0	0	0	0	0	0	0	0	0	0	0	0	0
ADM (ENSG00000148926)	1	0	0	0	0	0	0	0	0	0	0	0	0	0.0317156	0	0	0	0	0	0	0	0	0	0	0	0	0	0	0	0	0	0	0	0	0	0	0	0	0	0	0	0	0	0	0	0	0	0	0
ZNF215 (ENSG00000149054)	1	0	0	0	0	0	0	0	0	0	0	0	0	0	0	0	0	0	0	0	0	0	0	0	0	0	0	0	0	0	0	0	0	0	0	0	0	0	0	0	0	0	0	0	0	0	0	0	0
ENDOD1 (ENSG00000149218)	1	0	0	0	0	0	0	0	0	0	0	0	0	0	0	0	0	0	0	0	0	0	0	0	0	0	0	0	0	0	0	0	0	0	0	0	0	0	0	0	0	0	0	0	0	0	0	0	0
SERPINH1 (ENSG00000149257)	1	0	0	0	0	0	0	0	0	0	0	0	0	0	0	0	0	0	0	0	0	0	0	0	0	0	0	0	0	0	0	0	0	0	0	0	0	0	0.0132349	0	0	0	0	0	0	0	0	0	0
CAPN5 (ENSG00000149260)	1	0	0	0	0	0	0	0	0	0	0	0	0	0	0	0.0158596	0	0	0	0	0	0	0	0	0	0	0	0	0	0	0	0	0	0	0	0	0	0	0	0	0	0	0	0	0	0	0	0	0
TTC12 (ENSG00000149292)	1	0	0	0	0	0	0	0	0	0	0	0	0	0	0	0	0	0	0	0	0	0	0	0	0	0	0	0	0	0	0	0	0	0	0	0	0	0	0	0	0	0	0	0	0	0	0	0	0
CDC42EP2 (ENSG00000149798)	1	0	0.020417	0	0	0	0	0	0	0	0	0	0	0	0	0	0	0	0	0	0	0	0	0	0	0	0	0	0	0	0	0	0	0	0	0	0	0	0	0	0	0	0	0	0	0	0	0	0
DOC2A (ENSG00000149927)	1	0	0	0	0	0	0	0	0	0	0	0	0	0	0	-0.0134045	0	0	0	0	0	0	0	0	0	0	0	0	0	0	0	0	0	0	0	0	0	0	0	0	0	0	0	0	0	0	0	0	0
IL18 (ENSG00000150782)	1	0	0	0	0	0	0	0	0	0	0	0	0	0	0	0	0	0	0	0	0	0	0	0	0	0	0	0	0	0	0	0	6.67279e-05	0	0	0	0	0	0	0	0	0	0	0	0	0	0	0	0
SLC7A11 (ENSG00000151012)	1	0	0	0	0	0	0	0	0	0	0	0	0	0	0	0	0	0	0	0	0	0	0	0	0	0	0	-0.0250871	0	0	0	0	0	0	0	0	0	0	0	0	0	0	0	0	0	0	0	0	0
THRB (ENSG00000151090)	1	0	0	0	0	0	0	0	0	0	0	0	0	0	0	0	0	0	0	0.00551011	0	0	0	0	0	0	0	0	0	0	0	0	0	0	0	0	0	0	0	0	0	0	0	0	0	0	0	0	0
ME3 (ENSG00000151376)	1	0	0	0	0	0	0	0	0	0	0	0	0	0	0	0	0	0	0.0233519	0	0	0	0	0	0	0	0	0	0	0	0	0	0	0	0	0	0	0	0	0	0	0	0	0	0	0	0	0	0
EPS8 (ENSG00000151491)	1	0	0	0	0	0	0	0	0	0	0	0	0	0	0	0	0	0	0	0	0	0	0	0	0	0	0	0	0	0	0	0	0	0	0	0	0	0	0	0	0	0	0	0	0	0	0	0	0
AKR1C2 (ENSG00000151632)	1	0	0	0	0	0	0	0	0	0	0	0	0	0	0	0	0	0	0	0	0	0	0	0	0	0	0	0	0	0	0	0	0	0	0	0	0	0	0	0	0	0	0	0	0	0	-0.000714553	0	0
MGAT5 (ENSG00000152127)	1	0	0	0	0	0	0	0	0	0	0	0	0	0	0	0	0	0	0	0	0	0	0	0	0	0	0	0	0	0	0	0	0	0	0.0175704	0	0	0	0	0	0	0	0	0	0	0	0	0	0
SETBP1 (ENSG00000152217)	1	0	0	0	0	0	0	0	0	0	0	0	0	0	0	0	0	0	0	0	0	0	0	0	0	0	0	0	0	0	0	0	0.0235912	0	0	0	0	0	0	0	0	0	0	0	0	0	0	0	0
ZNF773 (ENSG00000152439)	1	0	0	0	0	0	0	0	0	0	0	0	0	0	0	0	0	0	0	0	0	0	0	0	0	0	0	0	0	0	0	0	0	0	0	0	0	0	0	0	0	0.0287088	0	0	0	0	0	0	0
IFIT5 (ENSG00000152778)	1	0	0	0	0	0	0	0	0	0	0	0	0	0	0	0	0	0	0	0	0	0	0	0	0	0	0	0	0	0	0	0	0	0	0	0	0	0	0	0	0	0	0	0	0	0	0	0	0
PRDM8 (ENSG00000152784)	1	0	0	0	0	0	0	0	0	0	0	0	0	0	0	0	0	0	0	0	0	0	0	0	0	0	0	0	0	0	0	0	0	0	0	0	0	0	0	0	0	0	0	0	0	0	0	0	0
STK32B (ENSG00000152953)	1	0	0	0	0	0	0	0	0	0	0	0	0	0	0	0	0	0	0	0	0	0	0	0	0	0	0	0	0	0	0	0	0	0	0	0	0	0	0	0	0	0	0	0	0	0	0	0	0
BANK1 (ENSG00000153064)	1	0	0	0	0	0	0	0	0	0	0	0	0	0	0	0	0	0	0	0	0	0	0	0	0	0	0	0	0	0	0	0	0	0	0	0	0	0	0	0	0	0	0	0	0	0	0	0	0
OBSCN (ENSG00000154358)	1	0	0	0	0	0	0	0	0	0	0	0	0	0	0	0	0	0	0	0	0	0	0	0	0	0	0	0	0	0	0	0	0	0	0	0	0	0	0	0	0	0	0	0	0	0	0	0	0
APCDD1 (ENSG00000154856)	1	0	0	0	0	0	0	0	0	0	0	0	0	0	0	0	0	0	0	0	0	0	0	0	0	0	0	0	0	0	0	0	0	0	0	0	0	0	0	0	0	0	0	0	0	0	-0.0096438	0	0
PTPRN2 (ENSG00000155093)	1	0	0	0	0	0	0	0	0	0	0	0	-0.0149108	0	0	0	0	0	0	0	0	0	0	0	0	0	0	0	0	0	0	0	0	0	0	0	0	0	0	0	0	0	0	0	0	0	0	0	0
DEPTOR (ENSG00000155792)	1	0	0	0	0	0	0	0	0	0	0	0	0	0	0	0	0	0	0	0	0	0	0	0	0	0	0	0	0	0	0	0	0	0	0	0	0	0	0	0	0	0	0	0	0	0	0	0	0
PSD3 (ENSG00000156011)	1	0	0	0	0	0	0	0	0	0	0	0	0	0	0	0	0	0	0	0	0	0	0	0	0	0	0	0	0	0	0	0	0	0	0	0	0	0	0	0	0	0	0	0	-0.00541416	0	0	0	0
SFXN2 (ENSG00000156398)	1	0	0	0	0	0	0	0	0	0	0	0	0	0	0	0	0	0	0	0	0	0	0	0	0	0	0	0	0	0	0	0	0	0	0	0	0	0	0	0	0	0	0	0	0	0	0	0	0
HK1 (ENSG00000156515)	1	0	0	0	0	0	-0.00154807	0	0	0	0	0	0	0	0	0	0	0	0	0	0	0	0	0	0	0	0	0	0	0	0	0	0	0	0	0	0	0	0	0	0	0	0	0	0	0	0	0	0
NMNAT2 (ENSG00000157064)	1	0	0	0	0	0	0	0	0	0	0	0	0	0	0	0	0	0	0	0	0	0	0	0	0	0	0	0	0	0	0.00674418	0	0	0	0	0	0	0	0	0	0	0	0	0	0	0	0	0	0
TSC22D3 (ENSG00000157514)	1	0	0	0	0	0	0	0	0	0	0	0	0	0	0	0	0	0	0	0	0	0	0	0	0	0	0	0	0	0	0	0	0	0	0	0	0	0	0	0	0	0	0	0	0	0	0	0	0
GAREM2 (ENSG00000157833)	1	0	0	0	0	0	0	0	0	0	0	0	0	0	0	0	0	0	0	0	0	0	0	0	0	0	0	0	0	0	0	0	0	0	0	0	0	0	0	0	0	0	0	0	0	0	-0.0695262	0	0
FAIM (ENSG00000158234)	1	0	0	0	0	0	0	0	0	0	0	0	0	0	0	0.0297788	0	0	0	0	0	0	0	0	0	0	0	0	0	0	0	0	0	0	0	0	0	0	0	0	0	0	0	0	0	0	0	0	0
GPR153 (ENSG00000158292)	1	0	0	0	0	0	0	0	0	0	0	0	0	0	0	0	0	0	0	0	0	0	0	0	0	0	0	0	0	0	0	0	0	0	0	0	0	0	0	0	0	0	0	0	0	0	0	0	0
SLC45A3 (ENSG00000158715)	1	0	0	0	0	0	0	0	0	0	0	0	0	0	0	0	0	0	0	0	0	0	0	0	0	0	0	0	0	0	0	0	0	0	0	0	0	0	0	0	0	0	0	0	0	0	0	0	0
NBL1 (ENSG00000158747)	1	0	0	0	0	0	0	0	0	0	0	0	0	0	0	0	0	0	0	0	0	0	0	0	0	0	0	0	0	0	0	0	0	0	0	0	0	0	0	0	0	0	0	0	0	0	0	0	0
PINK1 (ENSG00000158828)	1	0	0	0	0	0	0	0	0	0	0	0	0	0	0	0	0	0	0	0	0	0	0	0	0	0	0	0	0	0	0	0	0	0	0	0	0	0	0	0	0	0	0	0	0	0	0	0	0
DMTN (ENSG00000158856)	1	0	0	0	0	0	0	0	0	0	0	0	0	0	0	0	0	0	0	0	0	0	0	0	0	0	0	0	0	0	0	0	0	0	0	0	0	0	0	0	0	0	0	0	0	0	0	0	0
SV2A (ENSG00000159164)	1	0	0	0	0	0	0	0	0	0	0	0	0	0	0	0	0	0	0	0	0	0	0	0	0	0	0	0	0	0	0	0	-7.51802e-05	0	0	0	0	0	0	0	0	0	0	0	0	0	0	0	0
ZDHHC1 (ENSG00000159714)	1	0	0	0	0	0	0	0	0	0	0	0	0	0	0	0	0	0	0	0	0	0	0	0	0	0	0	0	0	0	0	0	0	0	0	0	0	0	0	0	0	0	0	0	0	0	0	0	0
CARMIL2 (ENSG00000159753)	1	0	0	0	0	0	0	0	0	0	0	0	0	0	0	0	0	0	0	0	-0.00439832	0	0	0	0	0	0	0	0	0	0	0	0	0	0	0	0	0	0	0	0	0	0	0	0	0	0	0	0
TNFRSF13C (ENSG00000159958)	1	0	0	0	0	0	0	0	0	0	0	0	0	0	0	0	0	0	0	0	0	0	0	0	0	0	0	0	-0.0583502	0	0	0	0	0	0	0	0	0	0	0	0	0	0	0	0	0	0	0	0
TMPRSS3 (ENSG00000160183)	1	0	0	0	0	0	0	0	0	0	0	0	0	0	0	0	0	0	0	0	0	0	0	0	0	0	0	0	0	0	0	0	-0.0109276	0	0	0	0	0	0	0	0	0	0	0	0	0	0	0	0
GATD3A (ENSG00000160221)	1	0	0	0	0	0	0	0	0	0	0	0	0	0	0	0	0	0	0	0	0	0	0	0	0	0	0	0	0	0	0	0	0.0636555	0	0	0	0	0	0	0	0	0	0	0	0	0	0	0	0
SPATC1L (ENSG00000160284)	1	0	0	0	0	0	0	-0.00150292	0	0	0	0	0	0	0	0	0	0	0	0	0	0	0	0	0	0	0	0	0	0	0	0	0	0	0	0	0	0	0	0	0	0	0	0	0	0	0	0	0
CACFD1 (ENSG00000160325)	1	0	0	0	0	0	0	0	0	0	0	0	0	0	0	0	0	0	0	0	0	0	0	0	0	0	0	0	0	0	0	0	0	0	0	0	0.0395361	0	0	0	0	0	0	0	0	0	0	0	0
PKN3 (ENSG00000160447)	1	0	0	0	0	0	0	0	0	0	0	0	0	0	0	0	0	0	0	-0.0326415	0	0	0	0	0	0	0	0	0	0	0	0	0	0	0	0	0	0	0	0	0	0	0	0	0	0	0	0	0
S100A1 (ENSG00000160678)	1	0	0	0	0	0	0	0	0	0	0	0	0	0	0	0	0	0	0	0	0	0	0	0	0	0	0	0	0	0	0	0	0	0	0	0	0	0	0	0	0	0	0	0	0	0	0	0	0
IL6R (ENSG00000160712)	1	0	0	0	0	0	0	0	0	0	0	0	0	0	0	0	0	0	0	0	0	0	0	0	0	0	0	0	0	0	0	0	0	0	0	0	0	0	0	0	0	0	0	0	0	0	0	0	0
LY6E (ENSG00000160932)	1	0	0	0	0	0	0	0	0	0	0	0	-0.0126228	0	0	0	0	0	0	0	0	0	0	0	0	0	0	0	0	0	0	0	0	0	0	0	0	0	0	0	0	0	0	0	0	0	0	0	0
BDH1 (ENSG00000161267)	1	0	0	0	0	0	0	0	0	0	0	0	0	0	0	0	0	0	0	0	0	0	0	0	0	0	0	0	0	0	0	0	0	0	0	0	0	0	0	0	0	0	0	0	0	0	0	0	0
ZNF577 (ENSG00000161551)	1	0	0	0	0	0	0	0	0	0	0	0	0	0	0	0	0	0	0	0	0	0	0	0	0	0	0	0	0	0	0	0	0	0	0	0	0.00370278	0	0	0	0	0	0	0	0	0	0	0	0
CCDC78 (ENSG00000162004)	1	0	0	0	0	0	0	0	0	0	0	0	0	0	0	0	0	0	0	0	0	0	0	0	0	0	0	0	0	0	0	0	0	0	0	0	0	0	0	0	0	0	0	0	0	0	0	0	0
SHANK2 (ENSG00000162105)	1	0	0	0	0	0	0	0	0	0	0	0	0	0	0	0	0	0	0	0	0	0	0	0	0	0	0	0	0	0	0	0	0	0	0	0	0	0	0	0	0	0	0	0	0	0	0	0	0
SYNC (ENSG00000162520)	1	0	0	0	0	0	0	0	0	0	0	0	0	0	0	0	0	0	0	0	0	0	0	0	0	0	0	0	0	0	0	0	0	0	0	0	0	0	0	0	0	0	0	0	0	0	0	0	0
MEGF6 (ENSG00000162591)	1	0	0	0	0	0	0	0	0	0	0	0	0	0	0	0	0	0	0	0	0	0	0	0	0	0	0	0	0	0	0	0	0	0	0	0	0	0	0	0	0	0	0	0	0	0	0	0	0
PEA15 (ENSG00000162734)	1	0	0	0	0	0	0	0	0	0	0	0	0	0	0	0	0	0	0	0	0	0.0247483	0	0	0	0	0	0	0	0	0	0	0	0	0	0	0	0	0	0	0	0	0	0	0	0	0	0	0
CDC42EP3 (ENSG00000163171)	1	0	0	0	0	0	0	0	0	0	0	0.05061	0	0	0	0	0	0	0	0	0	0	0	0	0	0	0	0	0	0	0	0	0	0	0	0	0	0	0	0	0	0	0	0	0	0	0	0	0
ANTXR2 (ENSG00000163297)	1	0	0	0	0	0	0	0	0	0	0	0	0	0	0	0	0	0	0	0	0	0	0	0	0	0	0	0	0	0	0	0	0	0	0	0	0	0	0	0	0	0	0	0	0	0	0	0	0
PRICKLE2 (ENSG00000163637)	1	0	0	0	0	0	0	0	0	0	0	0	0	0	0	0	0	0	0	0	0	0	0	0	0	0	0	0	0	0	0	0	0	0	0	0	0	0	0	0	0	0	0	0	0	0	0	0	0
SMIM14 (ENSG00000163683)	1	0	0	0	0	0	0	0	0	0	0	0	0	0	0	0	0	0	0	0	0	0	0	0	0	0	0	0	0	0	0	0	0	0	0	0	0	0	0	0	0	0	0	0	0	0	0	0	0
RPL39L (ENSG00000163923)	1	0	0	0	0	0	0	0	0	0	0	0	0	0	0	0	0	0	0	0	0	0	0	0	0	0	0	0	0	0	0	0	0	0	0	0	0	0	0	0	0	0	0	0	0	0	0	0	0
ARHGEF3 (ENSG00000163947)	1	0	0	0	0	0	0	0	0	0	0	0	0	0	0	0	0	0	0	0	0	0	0	0	0	0	0	0	0	0	0	0	0	0	0	0	0	0	0	0	0	0	0	0	0	0	0	0	0
PRSS12 (ENSG00000164099)	1	0	0	0	0	0	0	0	0	0	0	0	0	0	0	0	0	0	0	0	0	0	0	0	0	0	0	0	0	0	0	0	0	0	0	0	0	0	0	0	0	0	0	0	0	0	0	0	0
HPGD (ENSG00000164120)	1	0	0	0	0	0	0	0	0	0	0	0	0	0	0	0	0	0	0	0	-0.00330519	0	0	0	0	0	0	0	0	0	0	0	0	0	0	0	0	0	0	0	0	0	0	0	0	0	0	0	0
ELOVL7 (ENSG00000164181)	1	0	0	0	0	0	0	0	0	0	0	0	0	0	0	0	0	0	0	0	0	0	0	0	0	0	0	0	0	0	0	0	0	0	0	0	0	0	0	0	0	0	0	0	0	0	0	0	0
F2RL1 (ENSG00000164251)	1	0	0	0	0	0	0	0	0	0	0.000615575	0	0	0	0	0	0	0	0	0	0	0	0	0	0	0	0	0	0	0	0	0	0	0	0	0	0	0	0	0	0	0	0	0	0	0	0	0	0
SERINC5 (ENSG00000164300)	1	0	0	0	0	0	0	0	0	0	0	0	0	0	0	0	0	0	0	0	0	0	0	0	0.0227079	0	0	0	0	0	0	0	0	0	0	0	0	0	0	0	0	0	0	0	0	0	0	0	0
SHROOM1 (ENSG00000164403)	1	0	0	0	0	0	0	0	0	0	0	0	0	0	0	0	0	0	0	0	0	0	0	0	0	0	0	0	0	0	0	0	0	0	0	0	0	0	0	0	0	0	0	0	0	0.0284314	0	0	0
GALNT10 (ENSG00000164574)	1	0	0	0	0	0	0	0	0	0	0	0	0	0	0	0	0	0	0	0	0	0	0	0	0	0	0	0	0	0	0	0	0	0	0	0	0	0	0	0	0	0	0	0	0	0	0	0	0
SLC29A4 (ENSG00000164638)	1	0	0	0	0	0	0	0	0	0	0	0	0	0	0	0	0	0	0	0	0	0	0	0	0	0	0	0	0	0	0	0	0	0	0	0	0	0	0	0	0	0	0	0	0	0	0	0	0
ELAPOR2 (ENSG00000164659)	1	0	0	0	0	0	0	0	0	0	0	0	0	0	0	0	0	0	0	0	0	0	0	0	0	0	0	0	0	0	0	0	0	0	0	0	0	0	0	0	0	0	0	0	0	0	0	0	-0.000440506
FABP5 (ENSG00000164687)	1	0	0	0	0	0	0	0	0	0	0	0	0	0	0	0	0	0	0	0	0	0	0	0	0	0	0	0	-0.00926648	0	0	0	0	0	0	0	0	0	0	0	0	0	0	0	0	0	0	0	0
COL1A2 (ENSG00000164692)	1	0	0	0	0	0	0	0	0	0	0	0	0	0	0	0	0	0	0	0	0	0	0	0	0	0	0	0	0	0	0	0	0	0	0	0	0	0	0	0	0	0	0	0	0	0	0	0	0
TNFRSF11B (ENSG00000164761)	1	0	0	0	0	0	0	0	0	0	0	0	0	0	0	0	0	0	0	0	0.00697697	0	0	0	0	0	0	0	0	0	0	0	0	0	0	0	0	0	0	0	0	0	0	0	0	0	0	0	0
CTHRC1 (ENSG00000164932)	1	0	0	0	0	0	0	0	0	0	0	0	0	0	0	0	0	0	0	0	0	0	0	0	0	0	0	0	0	0	0	0	0	0	0	0	0	0	0	0	0	0	0	0	0	0	0	0	0
PSIP1 (ENSG00000164985)	1	0	0	-0.00293386	0	0	0	0	0	0	0	0	0	0	0	0	0	0	0	0	0	0	0	0	0	0	0	0	0	0	0	0	0	0	0	0	0	0	0	0	0	0	0	0	0	0	0	0	0
PGAP4 (ENSG00000165152)	1	0	0	0	0	0	0	0	0	0	0	0	0	0	0	0	0	0	0	0	0	0	0	0	0	0	0	0	0	0	0	0	0	0	0	0	0	0	0	0	0	0	0	0	0	0	0	0	0
METTL27 (ENSG00000165171)	1	0	0	0	0	0	0	0	0	0	0	0	0	0	0	0	0	0	0	0	0	0	0	0	0	0	0	0	0	0	0	0	0	0	0	0	0	0	0	0	0	0	0	0	0	0	0	0	0
WNK2 (ENSG00000165238)	1	0	0	0	0	0	0	0	0	0	0	0	0	0	0	0	0	0	0	0	0	0	0	0	0	0	0	0	0	0	0	0	0	0	0	0	0	0	0	0	0	0	0	0	0	0	0	0	0
TTC8 (ENSG00000165533)	1	0	0	0	0	0	0	0	0	0	0	0	0	0	0	0	0	0	0	0	0.101473	0	0	0	0	0	0	0	0	0	0	0	0	0	0	0	0	0	0	0	0	0	0	0	0	0	0	0	0
ARHGAP42 (ENSG00000165895)	1	0	0	0	0	0	0	0	0	0	0	0	0	0	0	0	0.00966851	0	0	0	0	0	0	0	0	0	0	0	0	0	0	0	0	0	0	0	0	0	0	0	0	0	0	0	0	0	0	0	0
IFI27 (ENSG00000165949)	1	0	0	0	0	0	0	0	0	0	0	0	0	0	0	0	0	0	0	0	0	0	0	0	0	0	0	0	0	0	0	0	0	0	0	0	0	0	0	0	0	0	0	0	0	0	0	0	0
PTER (ENSG00000165983)	1	0	0	0	0	0	0	0	0	0	0	0	0	0	0	0	0	0	0	0	0	0	0	0	0	0	0	0	0	0	0	0	0	0	0	0	0	0	0	0	0	0	0	0	0	0	0	0	0
C2 (ENSG00000166278)	1	0	0	0	0	0	0	0	0	0	0	0	0.0513975	0	0	0	0	0	0	0	0	0	0	0	0	0	0	0	0	0	0	0	0	0	0	0	0	0	0	0	0	0	0	0	0	0	0	0	0
PPFIBP2 (ENSG00000166387)	1	0	0	0	0	0	0	0	0	0	0	0	0	0	0	0	0	0	0	0	0	0	0	0	0	0.000238035	0	0	0	0	0	0	0	0	0	0	0	0	0	0	0	0	0	0	0	0	0	0	0
ZMAT1 (ENSG00000166432)	1	0	0	0	0	0	0	0.0538328	0	0	0	0	0	0	0	0	0	0	0	0	0	0	0	0	0	0	0	0	0	0	0	0	0	0	0	0	0	0	0	0	0	0	0	0	0	0	0	0	0
NNMT (ENSG00000166741)	1	0	0	0	0	0	0	0	0	0	0	0	0	0	0	0	0	0	0.017064	0	0	0	0	0	0	0	0	0	0	0	0	0	0	0	0	0	0	0	0	0	0	0	0	0	0	0	0	0	0
STAT6 (ENSG00000166888)	1	0	0	0	0	0	0	0	0	0	0	0	0	0	0	0	0	0	0	0	0	0	0	0	0	0	0	0	0	0	0	0	0	0	0	0	0	0	0	0	0	0	0	0	0	0	0	0	0
PBX3 (ENSG00000167081)	1	0	0	0	0	0	0	0	0	0	0	-0.0466652	0	0	0	0	0	0	0	0	0	0	0	0	0	0	0	0	0	0	0	0	0	0	0	0	0	0	0	0	0	0	0	0	0	0	0	0	0
FAM102A (ENSG00000167106)	1	0	0	0	0	0	0	0	0	0	0	0	0	0	0	0	0	0	0	0	0	0	0	0	0	0	0	0	0	0	0	0	0	0	0	0	0.0442467	0	0	0	0	0	0	0	0	0	0	0	0
ZNF91 (ENSG00000167232)	1	0	0	0	0	0	0	0	0	0	0	0	0	0	0	0	0	0	0	0	0	0	0	0	0	0	0	0	0	0	0	0	0	0	0	0	0	0	0	0	0	0	0	0	0	0	0	0	0
TMEM145 (ENSG00000167619)	1	0	0	0	0	0	0	0	0	0	0	0	0	0	0	0	0	0	0	0	0	0	0	0	0	0	0	0	0	0	0	0	0	-0.00385572	0	0	0	0	0	0	0	0	0	0	0	0	0	0	0
KIFC2 (ENSG00000167702)	1	0	0	0	0	0	0	0	0	0	0	0	0	0	0	0	0	0	0	0	0	0	0	0	0	0	0	0	0	0	0	0	0	0	0	0	0	0	0	0	0	0	0	0	0	0	0	0	0
SLC43A2 (ENSG00000167703)	1	0	0	0	0	0	0	0	0	0	0	0	0	0	0	0	0	0	0	0	0	0	0	0	0	0	0	0	0	0	0	0	0	0	0	0	0	0	0	0	0	0	0	0	0.0042425	0	0	0	0
ZNF83 (ENSG00000167766)	1	0	0	0	0	0	0	0	0	0	0	0	0	0	0	0	0	0	0	0	0	0	0	0	0	0	0	0	0	0	0	0	0	0	0	0	0	0	0	0	0	0	0	0	0	0	0	0	0
ANGPTL4 (ENSG00000167772)	1	0	0	0	0	0	0	0	0	0	0	0	0	0	0	0	0	0	0	0	0	0	0	0	0	0	0	0	0	0	0	0	0	0	0	0	0	0	0	0	0	0	0	0	0	0	0	0	0
NUDT8 (ENSG00000167799)	1	0	0	0	0	0	0	0	0	0	0	0	0	0	0	0	0	0	0	0	0	0	0	0	0	0	0	0	0	0	0	0	0	0	0	0	0	0	0	0	0	0	0	0	0	0	0	0	0
BEST1 (ENSG00000167995)	1	0	0	0	0	0	0	0	0	0	0	0	0	0	0	0	0	0	0	0	0	0	0	0	0	0	0	0	0	0	0	0	0	0	0	0	0	0	0	0	0	0	0	0	0	0	0	0	0
FTH1 (ENSG00000167996)	1	0	0	0	0	0	0	0	0	0	0	0	0	0	0	0	0	0	0	0	0	0	0	0	0	0	0	0	0	0	0	0	0	0	0	0	0	0	0	0	0	0	0	0	0	0	0	0	0
CCDC88B (ENSG00000168071)	1	0	0	0	0	0	0	0	0	0	0	0	0	0	0	0	0	0	0	0	0	0	0	0	0	0	0	0	0	0	0	0	0	0	0	0	0	0	0	0	0	0	0	0	0	0	0	0	0
PBK (ENSG00000168078)	1	0	0	0	0	0	0	0	0	0	0	0	0	0	0	0	0	0	0	0	0	0	0	0	0	0	0	0	0	0	0	0	-0.0871427	0	0	0	0	0	0	0	0	0	0	0	0	0	0	0	0
RAB4A (ENSG00000168118)	1	0	0	0	0	0	0	0	0	0	0	0	0	0	0	0	0	0	0	0	0	0	0	0	0	0	0	0	0	0	0	0	0	0	0	0	0	0	0	0	0	0	0	0	0	0	0	0	0
TTC39C (ENSG00000168234)	1	0	0	0	0	0	0	0	0	0	0	0	0	0	0	0	0	0	0	0	0	0	0	0	0	0	0	0	0	0	0	0	0	0	0	0	0	0	0	0	0	0	0	0	0	0	0	0	0
FILIP1L (ENSG00000168386)	1	0	0	0	0	0	0	0	0	0	0	0	0	0	0	0	0	0	0	0	0	0	0	0	0	0	0	0	0	0	0	0	0	0	0	0	0	0	0	0	0	0	0	0	0	0	0	0	0
MFSD2A (ENSG00000168389)	1	0	0	0	0	0	0	0	0	0	0	0	0	0	0	0	0	0	0	0	0	0	0	0	0	0	0	0	0	0	0	0	0	0	0	0	0	0	0	0	0	0	0	0	0	0	0	0	0
CMAHP (ENSG00000168405)	1	0	0	0	0	0	0	-0.026674	0	0	0	0	0	0	0	0	0	0	0	0	0	0	0	0	0	0	0	0	0	0	0	0	0	0	0	0	0	0	0	0	0	0	0	0	0	0	0	0	0
SLC16A4 (ENSG00000168679)	1	0	0	0	0	0	0	0	0	0	0	0	0	0	0	0	0	0	0	0	0	0	0	0	0	0	0	0	0	0	0	0	-0.0176587	0	0	0	0	0	0	0	0	0	0	0	0	0	0	0	0
ZNF608 (ENSG00000168916)	1	0	0	0	0	0	0	0.0211567	0	0	0	0	0	0	0	0	0	0	0	0	0	0	0	0	0	0	0	0	0	0	0	0	0	0	0	0	0	0	0	0	0	0	0	0	0	0	0	0	0
CPLX1 (ENSG00000168993)	1	0	0	0	0	0	0	0	0	0	0	0	-0.0246637	0	0	0	0	0	0	0	0	0	0	0	0	0	0	0	0	0	0	0	0	0	0	0	0	0	0	0	0	0	0	0	0	0	0	0	0
PLEKHA2 (ENSG00000169499)	1	0	0	0	0	0	0	0	0	0	0	0	0	0	0	0	0	0	0	0	0	0	0	0	0	0	0	0	0	0	0	0	0	0	0	0	0	0	0	0	0	0	0	0	0	0	0	0	0
ANTXR1 (ENSG00000169604)	1	0	0	0	0	0	0	0	0	0	0	0.00854108	0	0	0	0	0	0	0	0	0	0	0	0	0	0	0	0	0	0	0	0	0	0	0	0	0	0	0	0	0	0	0	0	0	0	0	0	0
ZNF32 (ENSG00000169740)	1	0	0	0	0	0	0	0	0	0	0	0	0	0	0	0	0	0	0	0	0	0	0	0	0	0	0	0	0	0	0	0	0	0	0	0	0	0	0	0	0	0	0	0	0	0	0	0	0
NRG4 (ENSG00000169752)	1	0	0	0	0	0	0	0	0	0	0	0	0	0	0	0	0	0	0	0	0	0	0	0	0	0	0	0	0	0	0	0	0	0	0	0	0	0	0	0	0	0	0	0	0	0	0	0	0
IFFO2 (ENSG00000169991)	1	0	0	0	0	0	0	0	0	0	0	0	0	0	0	0	0	0	0	0	0	0	0	0	0	0	0	0	0	0	0	0	0	0.0452129	0	0	0	0	0	0	0	0	0	0	0	0	0	0	0
SIMC1 (ENSG00000170085)	1	0	0	0	0	0	0	0	0	0	0	0	0	0	0	0	0	0	0	0	0	0	0	0	0	0	0	0	0	0	0	0	0	0	0	0	0	0	0	0	0	0	0	0	0	0	0	0	0
SLC16A5 (ENSG00000170190)	1	0	0	0	0	0	0.0613838	0	0	0	0	0	0	0	0	0	0	0	0	0	0	0	0	0	0	0	0	0	0	0	0	0	0	0	0	0	0	0	0	0	0	0	0	0	0	0	0	0	0
FAXDC2 (ENSG00000170271)	1	0	0	-0.00637596	0	0	0	0	0	0	0	0	0	0	0	0	0	0	0	0	0	0	0	0	0	0	0	0	0	0	0	0	0	0	0	0	0	0	0	0	0	0	0	0	0	0	0	0	0
FOS (ENSG00000170345)	1	0	0	0	0	0	0	0	0	0	0	0	0	0	0	0	0	0	0	0	0	0	0	0	0	0.0228656	0	0	0	0	0	0	0	0	0	0	0	0	0	0	0	0	0	0	0	0	0	0	0
GPRC5C (ENSG00000170412)	1	0	0	0	0	0	0	0	0	0	0	0	0	0	0	0	0	0	0	0	0	0	0	0	0	0	0	0	0.00312663	0	0	0	0	0	0	0	0	0	0	0	0	0	0	0	0	0	0	0	0
GTSF1 (ENSG00000170627)	1	0	0	0	0	0	0	0	0	0	0	0	0	0	0	0	0	0	0	0	0	0	0	0	0	0	0	0	0	0	0	0	0	0	0	0	0	0	0	0	0	0	0	0	0	0	0	0	0
RASA4B (ENSG00000170667)	1	0	0	0	0	0	0	0	0	0	0	0	0	0	0	0	0	0	0	0	0	0	0	0	0	0	0	0	0	0	0	0	0	0	0	0	0	0	0	0	0	0	0	0	0	0	0	0	0
CHD7 (ENSG00000171316)	1	0	0	0	0	0	0	0	0	0	0	0	0	0	0	0	0	0	0	0	0	0	0	0	0	0	0	0	0	0	0	0	0	0	0	0	0	0	0	0	0	0	0	0	0	0	0	0	0
CXXC5 (ENSG00000171604)	1	0	0	0	0	0.00179841	0	0	0	0	0	0	0	0	0	0	0	0	0	0	0	0	0	0	0	0	0	0	0	0	0	0	0	0	0	0	0	0	0	0	0	0	0	0	0	0	0	0	0
ENC1 (ENSG00000171617)	1	0	0	0	0	0	0	0	0	0	0	0	0	0	0	0	0	0	0	0	0	0	0	0	0	0	0	0	0	0	0	0	0	0	0	0	0	0	0	0	0	0	0	0	0	0	0	0	0
SPSB1 (ENSG00000171621)	1	0	0	0	0	0	0	0	0	0	0	0	0	0	0	0	0	0	0	0	0	0	0	0	0	0	0	0	0	0	0	0	0	0	0	0	0	0	0	0	0	0	0	0	0	0	0	0	0
P2RY6 (ENSG00000171631)	1	0	0	0	0	0	0	0	0	0	0	0	0	0	0	0	0	0	0	0	0.00214704	0	0	0	0	0	0	0	0	0	0	0	0	0	0	0	0	0	0	0	0	0	0	0	0	0	0	0	0
GPHN (ENSG00000171723)	1	0	0	0	0	0	0	0	0	0	0	0	0	0	0	0	0	0	0	0	0	0	0	0	0	0	0	0	0	0	0	0	0	0	0	0	0	0	0	0	0	0	0	0	0	0	0	0	0
LRRC34 (ENSG00000171757)	1	0	0	0	0	0	0	0	0	0	0	0	0	0	0	0	0	0	0	0	0	0	0	0	0	0	0	0	0	0	0	0	0	0	0	0	0	0	0	0	0	0	0	0	0	0	0	0	0
GATM (ENSG00000171766)	1	0	0	0	0	0	0	0	0	0	0	0	0	0	0	0	0	0	0	0	0	0	0	0	0	0	0	0	0	0	0	0	0	0	0	0	0	0	0	0	0	0	0	0	0	0	0	0	0
BCL2 (ENSG00000171791)	1	0	0	0	0	0	0	0	0	0	0	0	0	-0.0292021	0	0	0	0	0	0	0	0	0	0	0	0	0	0	0	0	0	0	0	0	0	0	0	0	0	0	0	0	0	0	0	0	0	0	0
MLLT3 (ENSG00000171843)	1	0	0	0	0	0	0	-0.00114049	0	0	0	0	0	0	0	0	0	0	0	0	0	0	0	0	0	0	0	0	0	0	0	0	0	0	0	0	0	0	0	0	0	0	0	0	0	0	0	0	0
RRM2 (ENSG00000171848)	1	0	0	0	0	0	0	0	0	0	0	0	0	0	0	0	0	0	0	0	0	0	0	0	0	0	0	0	0	0	0	0	-0.00666724	0	0	0	0	0	0	0	0	0	0	0	0	0	0	0	0
PTEN (ENSG00000171862)	1	0	0	0	0	0	0	0	0	0	0	0	0	0	0	0	0	0	0	0	0	0	0	0	0	0	0	0	0	0	0	0	0	0	0	0	0	0	0	0	0	0	0	0	0	0	0	0	0
KRCC1 (ENSG00000172086)	1	0	0	0	0	0	0	0	0	0	0	0	0	0	0	0	0	0	0	0	0	0	0	0	0	0	0	0	0	0	0	0	0	0	0	0	0	0	0	0	0	0	0	0	0	0	0	0	0
ISG20 (ENSG00000172183)	1	0	0	0	0	0	0	0	0	0	0	0	0	0	0	0	0	0	0	0	0	0	0	0	0	0	0	0	0	0	0	0	0	0	0	0	0	0	0	0	0	0	0	0	0	0	0	0	0
MBOAT1 (ENSG00000172197)	1	0	0	0	0	0	0	0	0	0	0	0	0	0	0.0122568	0	0	0	0	0	0	0	0	0	0	0	0	0	0	0	0	0	0	0	0	0	0	0	0	0	0	0	0	0	0	0	0	0	0
ID4 (ENSG00000172201)	1	0	0	0	0	0	0	0	0	0	0	0	0	0	0	0	0	0	0	0	0	0	0	0	0	0	0	0	0	0	0	0	0	0	0	0	0	0	0.00836607	0	0	0	0	0	0	0	0	0	0
MACROD2 (ENSG00000172264)	1	0	0	0	0	0	0	0	0	0	0	0	0	0	0	0	0	0	0	0	0	0	0	0	0	0	0	0	0	0	0	0	0	0	0	0	0	0	0	0	0	0	0	0	0	0	0	0	0
ZNF738 (ENSG00000172687)	1	0	0	0	0	0	0	0.00444468	0	0	0	0	0	0	0	0	0	0	0	0	0	0	0	0	0	0	0	0	0	0	0	0	0	0	0	0	0	0	0	0	0	0	0	0	0	0	0	0	0
CES3 (ENSG00000172828)	1	0	0	0	0	0	0	0	0	0	0	0	0	0	0	0	0	0	0	0	0	0	0	0	0	0	0	0	0	0	0	0	0	0	0	0	0	0	0	0	0	0	0	0	0	0	0	0	0
EGFL7 (ENSG00000172889)	1	0	0	0	0	0	0	0	0	0	0	0	0	0	0	0	0	0	0	0	0	0	0	0	0	0	0	0	0	0	0	0	0	0	0	0	0	0	0	0	0	0	0	0	0	0	0	0	0
RHOD (ENSG00000173156)	1	0	0	0	0	0	0	0	0	0	0	0	0	0	0	0	0	0	0	0	0	0	0	0	0	0	0	0	0	0	0	0	0	0	0	0	0	0	0	0	0	0	0	0	0	0	0	0	0
GLRX (ENSG00000173221)	1	0	0	0	0	0	0	0	0	0	0	0	0	0	0	0	0	0	0	0	0	0	0	0	0	0	0	0	0	0	0	0	-0.0037938	0	0	0	0	0	0	0	0	0	0	0	0	0	0	0	0
PPP1R3B (ENSG00000173281)	1	0	0	0	0	0	0	0	0	0	0	0	0	0	0	0	0	0	0	0	0	0	0	0	0	0	0	0	0	0	0	0	0	0	0	0	0	0	0	0	0	0	0	0	0	0	0	0	0
DAG1 (ENSG00000173402)	1	0	0	0	0	0	0	0	0	0	0	0	0	0	0	0	0	0	0	0	0	0	0	0	0	0	0	0	0	0	0	0	0	0	0	0	0	0	0	0	0	0	0	0	0	0	0	0	0
UQCRH (ENSG00000173660)	1	0	0	0	0	0	0	0	0	0	0	0	0	0	0	0	0	0	0	0	0	0	0	0	0	0	0	0	0	0	0	0	0	0	0	0	0	0	0	0	0	0	0	0	0	0	0	0	0
HEG1 (ENSG00000173706)	1	0	0	0	0	0	0	0.00941126	0	0	0	0	0	0	0	0	0	0	0	0	0	0	0	0	0	0	0	0	0	0	0	0	0	0	0	0	0	0	0	0	0	0	0	0	0	0	0	0	0
RNF213 (ENSG00000173821)	1	0	0	0	0	0	0	0	0	0	0	0	0	0	0	0	0	0	0	0	0	0	0	0	0	0	0	0	0	0	0	0	0	0	0	0	0	0	0	0	0	0	0	0	0	0	0	0	0
SPTBN2 (ENSG00000173898)	1	0	0	0	0	0	0	0	0	0	0	0	0	0	0	0	0	0	0	0	0	0	0	0	0	0	0	0	0	0	0	0	0	0	0	0	0	0	0	0	0	0	0	0	0	0	0	0	0
MARCHF3 (ENSG00000173926)	1	0	0	0	0	0	0	0	0	0	0	0	0	0	0	0	0	0	0	0	0	0	0	0	0	0	0	0	0	0.0134437	0	0	0	0	0	0	0	0	0	0	0	0	0	0	0	0	0	0	0
ADCY6 (ENSG00000174233)	1	0	0	0	0	0	0	0	0	0	0	0	0	0	0	0	0	0	0	0	0	0	0	0	0	0	0	0	0	0	0	0	0	0	0	0	0	0	0	0	0	0	0	0	0	0	0	0	0
IL20RB (ENSG00000174564)	1	0	0	0	0	0	0	0	0	0	0	0	0	0	0	0	0	0	0	0	0	0	0	0	0	0	0	0	0	0	0	0	0	0	0	0	0	0	0	0	0	0	0	0	0	0	0	0	0
RIN1 (ENSG00000174791)	1	0	0	0	0	0	0	0	0	0	0	0	0	0	0	0.0316747	0	0	0	0	0	0	0	0	0	0	0	0	0	0	0	0	0	0	0	0	0	0	0	0	0	0	0	0	0	0	0	0	0
FZD4 (ENSG00000174804)	1	0	0	0	0	0	0	0	0	0	0	0	0	0	0	0	0	0	0	0	0	0	0	0	0	0	0	0	0	0	0	0	0	0	0	0	0	0	0	0	0	0	0	0	0	0	0	0.0243922	0
UBE2C (ENSG00000175063)	1	0	0	0	0	0	0	0	0	-0.00916791	0	0	0	0	0	0	0	0	0	0	0	0	0	0	0	0	0	0	0	0	0	0	0	0	0	0	0	0	0	0	0	0	0	0	0	0	0	0	0
ARL10 (ENSG00000175414)	1	0	0	0	0	0	0	0	0	0	0	0	0	0	0	0	0	0	0	0	0	0	0	0	0	0	0	0	0	0	0	0	0	0	0	0	0	0	0	0	0	0	0	0	0	0	0	0	0
SUGCT (ENSG00000175600)	1	0	0	0	0	0	0	0	0	0	0	0	0	0	0	0	0	0	0	0	0	0	0	0	0	0	0	0	0	0	0	0	0	0	0	0	0	0	0	0	0	0	0	0	0	0	0	0	0
DOK7 (ENSG00000175920)	1	0	0	0	0	0	0	0	0	0	0	0	0	0	0	0	0	0	0	0	0	0	0	0	0	0	0	0	0	0	0	0	0	0	0	0	0	0	0	0	0	0	0	0.0233995	0	0	0	0	0
SLCO3A1 (ENSG00000176463)	1	0	0	0	0	0	0	0	0	0	0	0	0	0	0	0	0	0	0	0	0	0	0	0	0	0	0	0	0	0	0	0	0	0	0	0	0	0	0	0	0	0	0	0	0	0	0	0	0
FOXL1 (ENSG00000176678)	1	0	0	0	0	0	0	0	0	0	0	0	0	0	0	0	0	0	0	0	0	0	0	0	0	0	0	0	0	0	0	0	0	0	0	0	0	0	0	0	0	0	0	0	0	0	0	0	0
METRNL (ENSG00000176845)	1	0	0	0	0	0	0	0	0	0	0	0	0	0	0	0	0	0	0	0	0	0	0	0	0	0	0	0	0	0	0	0	0	0	0	0	0	0	0	0	0	0	0	0	0	0	0	0	0
WSB2 (ENSG00000176871)	1	0	0	0	0	0	0	0	0	0	0	0	0	0	0	0	0	0	0	0	0	0	0	0	0	0	0	0	0	0	0	0	0	0	0.0696298	0	0	0	0	0	0	0	0	0	0	0	0	0	0
PHETA2 (ENSG00000177096)	1	0	0	0	0	0	0	0	0	0	0	0	0	0	0	0	0	0	0	0	0	0	0	0	0	0	0	0	0	0	0	0	0	0	0	0	0	0	0	0	0	0	0	0	0	0	0	0	0
ZBED2 (ENSG00000177494)	1	0	0	0	0	0	0	0	0	0	0	0	0	0	0	0	0	0	0	0	0	0	0	0	0	0	0	0	0	0	0	0	0	0	0	0	0	0	0	0	0	0	0	0	0	0	0	0	0
IRX3 (ENSG00000177508)	1	0	0	0	0	0	0	0	0	0	0	0	0	0	0	0	0	0	0	0	0	0	0	0	0	0	0	0	0	0	0	0	0	0	0	0	0	0	0	0	0	0	0	0	0	0	0	0	0
DPY19L2 (ENSG00000177990)	1	0	0	0	0	0	0	0	0	0	0	0	0	0	0	0	0	0	0	0	0	0	0	0	0	0	0	0	0	0	0	0	0	0	0	0	0	0	0	0	0	0	0	0	0	0	0	0	0
STAP2 (ENSG00000178078)	1	0	0	0	0	0	0	0	0	0	0	0	0	0	0	0	0	0	0	0	0	0	0	0	0	0	0	0	0	0	0	0	0	0	0	0	0	0	0	0	0	0	0	0	0	0	0	0	0
BOLA1 (ENSG00000178096)	1	0	0	0	0	0	0	0	0	0	0	0	0	0	0	0	0	0	0	0	0	0	0	0	0	0	0	0	0	0	0	0	0	0	0	0	0	0	0	0	0	0	0	0	0	0	0	0	0
ZNF518B (ENSG00000178163)	1	0	0	0	0	0	0	0	0	0	0	0	0	0	0	0	0	0	0	0	0	0	0	0	0	0	0	0	0	0	0	0	0	0	0	0	0	0	0	0	0	0	0	0	0	0	0	0	0
GALNT11 (ENSG00000178234)	1	0	0	0	0	0	0	0	0	0	0	0	0	0	0	0	0	0	0	0	0	0	0	0	0	0	0	0	0	0	0	0	0	0	0	0	0.0413553	0	0	0	0	0	0	0	0	0	0	0	0
CA8 (ENSG00000178538)	1	0	0	0	0	0	0	0	0	0	0	0	0.0401707	0	0	0	0	0	0	0	0	0	0	0	0	0	0	0	0	0	0	0	0	0	0	0	0	0	0	0	0	0	0	0	0	0	0	0	0
ERN1 (ENSG00000178607)	1	0	0	0	0	0	0	0	0	0	0	0	0	0	0	0	0	0	0	0	0	0	0	0	0	0	-0.0209108	0	0	0	0	0	0	0	0	0	0	0	0	0	0	0	0	0	0	0	0	0	0
KCTD12 (ENSG00000178695)	1	0	0	0	0	0	0	0	0	0	0	0	0	0	0	0	0	0	0	0	0	0	0	0	0	0	0	0	0	0	0	0	0	0	0	0	0	0	0	0	0	0	0	0	0	0	0	0	0
ERFE (ENSG00000178752)	1	0	0	0	0	0	0	0	0	0	0	0	0	0	0	0	0	0	0	0	0	0	0	0	0	0	0	0	0	0	0	0	0	0	0	0	0	0	0	0	0	0	0	0	0	0	0	0	0
TMTC2 (ENSG00000179104)	1	0	0	0	0	0	0	0	0	0	0	0	0	0	0	0	0	0	0	0	0	0	0	0	0	0	0	0	0	0	0	0	0	0	0	0	0	0	0	0	0	0	0	0	0	0	0	0	0
ARID3B (ENSG00000179361)	1	0	0	0	0	0	0	0	0	0	0	0	0	0	0	-0.0251201	0	0	0	0	0	0	0	0	0	0	0	0	0	0	0	0	0	0	0	0	0	0	0	0	0	0	0	0	0	0	0	0	0
CITED4 (ENSG00000179862)	1	0	0	0	0	0	0	0	0	0.0015476	0	0	0	0	0	0	0	0	0	0	0	0	0	0	0	0	0	0	0	0	0	0	0	0	0	0	0	0	0	0	0	0	0	0	0	0	0	0	0
FAR2P1 (ENSG00000180178)	1	0	0	0	0	0	0	0	0	0	0	0	0	0	0	0	0	0	0	0	0	0	0	0	0	0	0	0	0	0	0	0	0	0	0	0	0	0	0	0	0	0	0	0	0	0	0	0	0
TDRP (ENSG00000180190)	1	0	0	0	0	0	0	0	0	0	0	0	0	0	0	0	0	0	0	0	0	0	0	0	0	0	0	0	0	0	0	0	0	0	0	0	0	0	0	0	0	0	0	0	0	0	0	0	0
HOXC9 (ENSG00000180806)	1	0	0	0	0	0	0	0	0	0	0	0	0	0	0	0	0	0.00159881	0	0	0	0	0	0	0	0	0	0	0	0	0	0	0	0	0	0	0	0	0	0	0	0	0	0	0	0	0	0	0
SLC26A11 (ENSG00000181045)	1	0	0	0	0	0	0	0	0	0	0	0	0	0	0	0	0	0	0	0	0	0	0	0	0	0	0	0	0	0	0	0	0	0	0	0	0	0.033542	0	0	0	0	0	0	0	0	0	0	0
AATK (ENSG00000181409)	1	0	0	0	0	0	0	0	0	0	0	0	0	0	0	0	0	0	0	0	0	0	0	0	0	0	0	0	0	0.0113778	0	0	0	0	0	0	0	0	0	0	0	0	0	0	0	0	0	0	0
PLAG1 (ENSG00000181690)	1	0	0	0	0	0	0	0	0	0	0	0	0	0	0	0	0	0	0	0	0	0	0	0	0	0	0	0	0	0	0	0	0	0	0	0	0	0	0	0	0	0	0	0	0	0	0	0	0
CREB3L2 (ENSG00000182158)	1	0	0	0	0	0	0	0	0	0	0	0	0	0	0	0	0	0	0	0	0	0	0	0	0	0	0	0	0	0	0	0	0.0154226	0	0	0	0	0	0	0	0	0	0	0	0	0	0	0	0
TP53TG1 (ENSG00000182165)	1	0	0	0	0	0	0	0	0	0	0	0	0	0	0	0	0	0	0	0	0	0	0	0	0	0	0	0	0	0	0	0	0	0	0	0	0	0	0	0	0	0	0	0	0	0	0	0	0
SYNM (ENSG00000182253)	1	0	0	0	0	0	0	0	0	0	0	0	0	0.00497884	0	0	0	0	0	0	0	0	0	0	0	0	0	0	0	0	0	0	0	0	0	0	0	0	0	0	0	0	0	0	0	0	0	0	0
B4GALNT4 (ENSG00000182272)	1	0	0	0	0	0	0	0	0	0	0	0	0	0	0	0	0	0	0	0	0	0	0	0	0	0	0	0	0	0	0	0	0	0	0	0	0	0	0	0	0	0	0	0	0	0	0.00222512	0	0
PLCB1 (ENSG00000182621)	1	0	0	0	0	0	0	0	0	0	0	0	0	0	0	0	0	0	0	0	0	0	0	0	0	0	0	0	0	0	0	0	0	0	0	0	0	0	0	0	0	0	0	0	0	0	0	0	0
NDN (ENSG00000182636)	1	0	0	0	0	0	0	0	0	0	0	0	0	0	0	0	0	0	0	0	0	0	0	0	0	0	0	0	0	0	0	0	0	0	0	0	0	0	0	0	0	0	0	0	0	0	0	0	0
LINC01006 (ENSG00000182648)	1	0	0	0	0	0	0	0	0	0	0	0	0	0	0	0	0	0	0	0	0	0	0	0	0.0115728	0	0	0	0	0	0	0	0	0	0	0	0	0	0	0	0	0	0	0	0	0	0	0	0
SPNS2 (ENSG00000183018)	1	0	0	0	0	0	0	0	0	0	0	0	0	0	0	0	0	0	0	0	0	0	0	0	0	0	0	0	0	0	0	0	0	0	0	0	0	0	0	0	0	0	0	0	0	0	0	0	0
SLC8A1 (ENSG00000183023)	1	0	0	0	0	0	0	0	0	0	0	0	0	0	0	0	0	0	0	0	0	0	0	0	0	0	0	0	0	0	0	0	0	0	0	0	0	0	0	0	0	0	0	0	0	0	0	0	0
BEGAIN (ENSG00000183092)	1	0	0	0	0	0	0	0	0	0	0	0	0	0	0	0	0	0	0	0	0	0	0	0	0	0	0	0	0	0	0	0	0	0	0	0	0	0	0	0	0	0	0	0	0	0	0	0	0
MX2 (ENSG00000183486)	1	0	0	0	0	0	0	0	0	0	0	0	0	0	0	0	0	0	0	0	0	0	0	0	0	0	0	0	0	0	0	0	0	0	0	0	0	0	0	0	0	0	0	0	0	0	0	0	0
ZNF530 (ENSG00000183647)	1	0	0	0	0	0	0	0	0	0	0	0	0	0	0	0	0	0	0	0	0	0.06016	0	0	0	0	0	0	0	0	0	0	0	0	0	0	0	0	0	0	0	0	0	0	0	0	0	0	0
NOG (ENSG00000183691)	1	0	0	0	0	0	0	0	0	0	0	0	0	0	0	0	0	0	0	0	0	0	0	0	0	0	0	0	0	0	0	0	0	0	0	0	0	0	0	0	0	0	0	0	0	0	0	0	0
ZNF703 (ENSG00000183779)	1	0	0	0	0	0	0	0	0	0	0	0	0	0	0	0	0	0	0	0	0	0	0	0	0	0	0	0	0	0	0	0	0	0	0	0	0	0	0	0	0	0	0	0	0	0	0	0	0
GPR39 (ENSG00000183840)	1	0	0	0	0	0	0	0	0	0	0	0	0	0	0	0	0	0	0	0	0	0	0	0	0	0	0	0	0	0	0	0	0	0	0	0	0	0	0	0	0.0180551	0	0	0	0	0	0	0	0
PRKX (ENSG00000183943)	1	0	0	0	0	0	0	0	0	0	0	0	0	0	0	0	0	0	0	0	0	0	0	0	0	0	0	0	0	0	0	0	0	0	0	0	0	0	0	0	0	0	0	0	0	0	0	0	0
NPW (ENSG00000183971)	1	0	0	0	0	0	0	0	0	0	0	0	0	0	0	0	0	0	0	0	0	0	0	0	0	0	0	0	0	0	0	0	0	0	-0.0263649	0	0	0	0	0	0	0	0	0	0	0	0	0	0
ZDHHC23 (ENSG00000184307)	1	0	0	0	0	0	0	0	0	0	0	0	0	0	0	0	0	0	0	0	0	0	0	0	0	0	0	0	0	0	0	0	0	0	0	0	0	0	0	0	0	0	0	0	0	0	0	0	0
PTP4A3 (ENSG00000184489)	1	0	0	0	0	0	0	0	0	0	0	0	0	0	0	0	0	0	0	0	0	0	0	0	0	0	0	0	0	0	0	0	0	0	0	0	0	0	0	0	0	0	0	0	0	0	0	0	0
BEX5 (ENSG00000184515)	1	0	0	0	0	0	0	0	0	0	0	0	0	0	0	0	0	0	0	0	0	0	0	0	0	0	0	0	0	0	0	0	0	0	0	0	0	0	0	0	0	0	0	0	0.0120889	0	0	0	0
CEND1 (ENSG00000184524)	1	0	0	0	0	0	0	0	0	0	0	0	0	0	0	0	0	0	0	0	0	0	0	0	0	0	0	0	0	0	0	0	0	0	0	0	0	0	0	0	0	0	0	0	0	0	0	0	0
SLITRK6 (ENSG00000184564)	1	0	0	0	0	0	0	0	0	0	0	0	0	0	0	0	0	0	0	0	0	0	0	0	0	0	0	0	0	0	0	0	0	0	0	0	0	0	0	0	0	0	0	0	0	0	0	0	0
ZNF93 (ENSG00000184635)	1	0	0	0	0	0	0	0	0	0	0	0	0	0	0	0	0	0	0	0	0	0	0	0	0	0	0	0	0	0	0	0	0	0	0	0	0	0	0	0	0	0	0	0	0	0	0	0	0
ARMCX2 (ENSG00000184867)	1	0	0	0	0	0	0	0	0	0	0	0	0.000433365	0	0	0	0	0	0	0	0	0	0	0	0	0	0	0	0	0	0	0	0	0	0	0	0	0	0	0	0	0	0	0	0	0	0	0	0
BTBD6 (ENSG00000184887)	1	0	0	0	0	0	0	0	0	0	0	0	0	0	0	0	0	0	0	0	0	0	0	0	0	0	0	0	0	0	0	0	0	0	0	0	0	0	0	0	0	0	0	0	0	0	0	0	0
TMEM121 (ENSG00000184986)	1	0	0	0	0	0	0	0	0	0	0	0	0	0	0	0	0	0	0	0	0	0	0	0	0	0	0	0	0	0	0	0	0	0	0	0	0	0	0	0	0	0	0	0	0	0	0	0	0
FLRT2 (ENSG00000185070)	1	0	0	0	0	0	0	0	0	0	0	0	0	0	0	0	0	0	0	0	0	0	0	0	0	0	0	0	0	0	0	0	0	0	0	0	0	0	0	0	0	0	0	0	0	0	0	0	0
RGPD2 (ENSG00000185304)	1	0	0	0	0	0	0	0	0	0	0	0	0	0	0	0	0	0	0	0	0	0	0	0	0	0	0	0	0	0	0	0	0	0	0	0	0	0	0	0	0	0	0	0	0	0	0	0	0
SOCS1 (ENSG00000185338)	1	0	0	0	0	0	0	0	0	0	0	0	0	0	0	0	0	0	0	0	0	0	0	0	0	0	0	0	0	0	0	0	-0.0878361	0	0	0	0	0	0	0	0	0	0	0	0	0	0	0	0
MAPK11 (ENSG00000185386)	1	0	0	0.0441832	0	0	0	0	0	0	0	0	0	0	0	0	0	0	0	0	0	0	0	0	0	0	0	0	0	0	0	0	0	0	0	0	0	0	0	0	0	0	0	0	0	0	0	0	0
SMYD3 (ENSG00000185420)	1	0	0	0	0	0	0	0	0	0	0	0	0	0	0	0	0	0	0	0	0	0	0	0	0	0	0	0	0	0	0	0	0	0	0	0	0	0	0	0	0	0	0	0	0	0	0	0	-0.0336679
FAM174B (ENSG00000185442)	1	0	0	0	0	0	0	0	0	0	0	0	0	0	0	0	0	0	0	0	0	0	0	0	0	0	0	0	0	0	0	0	0	0	0	0	0	0	0	0	0	0	0	0	0	0	0	0	0
ROR1 (ENSG00000185483)	1	0	0	0	0	0	0	0	0	0	0	0	0	0	0	0	0	0	0	0	0	0	0	0	0	0	0	0	0	0	0	0	0	0	0	0	0	0	0	0	0	0	0	0	0	0	0	0	0
MUC1 (ENSG00000185499)	1	0	0	0	0	0	0	0	0	0	0	0	0	0	0	0	0	0	0	0	0	0	0	0	0	0	0	0	0	0	0	0	0	0	0	0	0	0.0162357	0	0	0	0	0	0	0	0	0	0	0
IRF7 (ENSG00000185507)	1	0	0	0	0	0	0	0	0	0	0	0	0	0	0	0	0	0	0	0	0	0	0	0	0	0	0	0	0	0	0	0	0	0	0	0	0	0	0	0	0	0	0	0	0	0	0	0	0
AHNAK2 (ENSG00000185567)	1	0.00214121	0	0	0	0	0	0	0	0	0	0	0	0	0	0	0	0	0	0	0	0	0	0	0	0	0	0	0	0	0	0	0	0	0	0	0	0	0	0	0	0	0	0	0	0	0	0	0
OLFML2A (ENSG00000185585)	1	0	0	0	0	0	0	0	0	0	0	0	0	0	0	0	0	0	0	0	0	0	0	0	-0.00569778	0	0	0	0	0	0	0	0	0	0	0	0	0	0	0	0	0	0	0	0	0	0	0	0
NDUFA4L2 (ENSG00000185633)	1	0	0	0	0	0	0	0	0	0	0	0	0	0	0	0	0	0	0	0	0	0	0	0	0	0	0	0	0	0	0	0	0	0	0	0	0	0	0	0	0	0	0	0	0	0	0	0	0
PMEL (ENSG00000185664)	1	0	0	0	0	0	0	0	0	0	0	0	0.0307648	0	0	0	0	0	0	0	0	0	0	0	0	0	0	0	0	0	0	0	0	0	0	0	0	0	0	0	0	0	0	0	0	0	0	0	0
MYBL1 (ENSG00000185697)	1	0	0	0	0	0	0	0	0	0	0	0	0	0	0	0	0	0	0	0	0	0	0	0	0	0	0	0	0	0	0	0	0	0	0	0	0	0	0	0	0	0	0	0	0	0	0	0	0
LINC00839 (ENSG00000185904)	1	0	-0.0220883	0	0	0	0	0	0	0	0	0	0	0	0	0	0	0	0	0	0	0	0	0	0	0	0	0	0	0	0	0	0	0	0	0	0	0	0	0	0	0	0	0	0	0	0	0	0
PTCH1 (ENSG00000185920)	1	0	0	0	0	0	0	0	0	0	0	0	0	0	0	0	0	0	0	0	0	0	0	0	0	0	0	0	0	0	0	0	0	0	0	0	0	0	0	0	0	0	0	0	0	0	0	0	0
ZNF529 (ENSG00000186020)	1	0	0	0	0	0	0	0	0	0	0	0	0	0.0299178	0	0	0	0	0	0	0	0	0	0	0	0	0	0	0	0	0	0	0	0	0	0	0	0	0	0	0	0	0	0	0	0	0	0	0
EDARADD (ENSG00000186197)	1	0	0	0	0	0	0	0	0	0	0	0	0	0	0	0	0	0	0	0	0	0	0	0	0	0	0	0	0	0	0	0	0	0	0	0	0	0	0	0	0	0	0	0	0	0	0	0	0
MTARC1 (ENSG00000186205)	1	0	0	0	0	0	0	0	0	0	0	0	0	0	0	0	0	0	0	0	0	0	0	0	0	0	0	0	0	0	0	0	0	0	0	0	0	0	0	0	0	0	0	0	0	0	0	0	0
BACE1 (ENSG00000186318)	1	0	0	0	0	0	0	0	0	0	0	0	0	0	0	0	0	0	0	0	0	0	0	0	0	0	0	0	0	0	0	0	0	0	0	0	0	0	0	0	0	0	0	0	0	0	0	0	0
PCLO (ENSG00000186472)	1	0	0	0	0	0	0	0	0	0	0	0	0	0	0	0	0	0	0	0	0	0	0	0	0	0	0	0	0	0	0	0	0	0	0	0	0	0	0	0	0	0	0	0	0	0	0	0	0
BCR (ENSG00000186716)	1	0	0	0	0	0	0	0	0	0	0	0	0	0	0	0	0	0	0	0	0	0	0	0	0.0718712	0	0	0	0	0	0	0	0	0	0	0	0	0	0	0	0	0	0	0	0	0	0	0	0
TRABD2A (ENSG00000186854)	1	0	0	0	0	0	0	0	0	0	0	0	0	0	0	0	0	0	0	0	0	0	0	0	0	0	0	0	0	0	0	0	0	0	0	0	0	0	0	0	0	0	0	0	0	0	0	0	0
TEAD1 (ENSG00000187079)	1	0	0	0	0	0	0	0	0	0	0	0	0	0	0	0	0	0	0	0	0	0	0	0	0	0	0	0	0	0	0	0	0	0	0	0	0	0	0	0	0	0	0	0	0	0	0	0	0
MAGED4B (ENSG00000187243)	1	0	0	0	0	0	0	0	0	0	0	0	0	0	0	0	0	0	0	0	0	0	0	0	0	0	0	0	0	0	0	0	0	0	0	0	0	0	0	0	0	0	0	0	0	0	0	0	0
EPOR (ENSG00000187266)	1	0	0	0	0	0	-0.0372428	0	0	0	0	0	0	0	0	0	0	0	0	0	0	0	0	0	0	0	0	0	0	0	0	0	0	0	0	0	0	0	0	0	0	0	0	0	0	0	0	0	0
TMSB4XP8 (ENSG00000187653)	1	0	0	0	0	0	0	0	0	0	0	0	0	0	0	0	0	0	0	0	0	0	0	0	0	0	0	0	0	0	0	0	0	0.0044241	0	0	0	0	0	0	0	0	0	0	0	0	0	0	0
FOCAD (ENSG00000188352)	1	0	0	0	0	0	0	0	0	0	0	0	0	0	0	0	0	0	0	0	0	0	0	0	0	0	0	0	0	0	0	0	0	0	0	0	0	0	0	0	0	0	0	0	0	0	0	0	0
IER5L (ENSG00000188483)	1	0	0	0	0	0	0	0	0	0	0	0	0	0	0	0	0	0	0	0	0	0	0	0	0	0	0	0	0	0	0	0	0	0	0	0	0	0	0	0	0	0	0	0	0	0	0	0.0516808	0
S100A16 (ENSG00000188643)	1	0	0	0	0	0	0	0	0	0	0.00772324	0	0	0	0	0	0	0	0	0	0	0	0	0	0	0	0	0	0	0	0	0	0	0	0	0	0	0	0	0	0	0	0	0	0	0	0	0	0
FHIT (ENSG00000189283)	1	0	0	0	0	0	0	0	0	0	0	0	-0.0661513	0	0	0	0	0	0	0	0	0	0	0	0	0	0	0	0	0	0	0	0	0	0	0	0	0	0	0	0	0	0	0	0	0	0	0	0
PLEKHG4 (ENSG00000196155)	1	0	0	0	0	0	0	0	0	0	0	0	0	0	0	0	0	0	0	0	0	0	0	0	0	0	0	0	0	0	0	0	0	0	0	0	0	0	0	0	0	0	0	0	0	0	0	0	0
GREB1 (ENSG00000196208)	1	0	0	0	0	0	0	0	0	0	0	0	0	0	0	0	0	0	0	0	0	0	0	0	0	0	0	0	0	0	0	0	0	0	0	0	0	0	0	0	0	0	0	0	0	0	0	0	0
PPP1R26 (ENSG00000196422)	1	0	0	0	0	0	0	0	0	0	0	0	0	0	0	0	0	0	0	0	0	0	0	0	0	0	0	0	0	0	0	0	0.00396223	0	0	0	0	0	0	0	0	0	0	0	0	0	0	0	0
MAN2A2 (ENSG00000196547)	1	0	0	0	0	0	0	0	0	0	0	0	-0.0165901	0	0	0	0	0	0	0	0	0	0	0	0	0	0	0	0	0	0	0	0	0	0	0	0	0	0	0	0	0	0	0	0	0	0	0	0
DAPK1 (ENSG00000196730)	1	0	0	0	0.00817019	0	0	0	0	0	0	0	0	0	0	0	0	0	0	0	0	0	0	0	0	0	0	0	0	0	0	0	0	0	0	0	0	0	0	0	0	0	0	0	0	0	0	0	0
CRACDL (ENSG00000196872)	1	0	0	0	0	0	0	0	0	0	0	0	0	0	0	0	0	0	0	0	0	0	0	0	0	0	0	0	0	0	0	0	0	0	0	0	0	0	0	0	0	0	0	0	0	0	0	0	0
ZNF682 (ENSG00000197124)	1	0	0	0	0	0	0	0	0	0	0	0	0	0	0	0	0	0	0	0	0	0	0	0	0	0	0	0	0	0	0	0	0	0	0	0	0	0	0	0	0	0	0	0	0	0	0	0	0
H4C11 (ENSG00000197238)	1	0	0	0	0	0	0	0	0	0	0	0	0	0	0	0	0	0	0	0	0	0	0	0	0	0	0	0	0	0	0	0	0	0	0	0	0	0	0	0	0	0	0	0	0	0	0	0	0
VEPH1 (ENSG00000197415)	1	0	0	0	0	0	0	0	0	0	0	0	0	0	0	0	0	0	0	0	0	0	0	0	0	0	0	0	0	0	0	0	0	0	0	0	0	0	0	0	0	0	0	0	0	0	0	0	0
PDGFA (ENSG00000197461)	1	0	0	0	0	0	0	0	0	0	0	0	0	0	0	0	0	0	0	0	0	0	0	0	0	0	0	0	0	0	0	0	0	0	0	0	0	0	0	0	0	0	0	0	0	0	0	0	0
SPN (ENSG00000197471)	1	0	0	0	0	0	0	0	0	0	0	0	0	0	-0.0132944	0	0	0	0	0	0	0	0	0	0	0	0	0	0	0	0	0	0	0	0	0	0	0	0	0	0	0	0	0	0	0	0	0	0
SLC2A10 (ENSG00000197496)	1	0	0	0	0	0	0	0	0	0	0	0	0	0	0	0	0	0	0	0	0	0	0	0	0	0	0	0.00145508	0	0	0	0	0	0	0	0	0	0	0	0	0	0	0	0	0	0	0	0	0
GPX1P1 (ENSG00000197582)	1	0	0	0	0	0	0	0	0	0	0	0	0	0	0	0	0	0	0	0	0	0	0	0	0	0	0	0	0	0	0	0	0	0	0	0	0	0	0	0	0	0	0	0	0	0	0	0	0
MFAP5 (ENSG00000197614)	1	0	0	0	0	0	0	0	0	0	0	0	0	0	0	0	0	0	0	0	0	0	0	0	0	0	0	0	0	0	0	0	0.00591511	0	0	0	0	0	0	0	0	0	0	0	0	0	0	0	0
PARVA (ENSG00000197702)	1	0	0	0	0	0	0	0	0	0	0	0	0	0	0	0	0	0	0	0	0	0	0	0	0	0	0	0	0	0	0	0	0	0	0	0	0	0	0	0	0	0	0	0	0	0	0	0	0
OCLN (ENSG00000197822)	1	0	0	0	0	0	0	0	0	0	0	0	0	0	0	0	0	0	0	0	0	0	0	0	0	0	0	0	0	0	0	0	0	0	0	0	0	0	0	0	0	0	0	0	0	0	0	0	0
MYO1C (ENSG00000197879)	1	0	0	0	0	0	0	0	0	0	0	0	0	0	0	0	0	0	0	0	0	0	0	0	0	0	0	0	0	0	0	0	0	0	0	0	0	0	0	0	0	0	0	0	0	0	0	0	0
H2BC12 (ENSG00000197903)	1	0	0	0	0	0	0	0	0	0	0	0	0	0	0	0	0	0	0	0	0	0	0	0	0	0	0	0	0	0	0	0	0.0107845	0	0	0	0	0	0	0	0	0	0	0	0	0	0	0	0
PLCG2 (ENSG00000197943)	1	0	0	0	0	0	0	0	0	0	0	0	0	0	0	0	0	0	0	0	0	0	0	0	0	-6.12339e-05	0	0	0	0	0	0	0	0	0	0	0	0	0	0	0	0	0	0	0	0	0	0	0
AKR1B10 (ENSG00000198074)	1	0	0	0	0	0	0	0	0	0	0	-0.0028525	0	0	0	0	0	0	0	0	0	0	0	0	0	0	0	0	0	0	0	0	0	0	0	0	0	0	0	0	0	0	0	0	0	0	0	0	0
ZNF649 (ENSG00000198093)	1	0	0	0	0	0	0	0	0	0	0	0	0	0	0	0	0	0	0	0	0	0	0	0	0	0	0	0	0	0	0	0	0	0	0	0	0	0	0	0	0	0	0	0	0	0	0	0	0
ZNF544 (ENSG00000198131)	1	0	0	0	0	0	0	0	0	0	0	0	0	0	0	0	0	0	0	0	0	0	0	0	0	0	0	0	0	0	0	0	0	0	0	0	0	0	0	0	0	0	0	0	0	0	0	0	0
HMGN5 (ENSG00000198157)	1	0	0	0	0	0	0	0	0	0	0	-0.00217556	0	0	0	0	0	0	0	0	0	0	0	0	0	0	0	0	0	0	0	0	0	0	0	0	0	0	0	0	0	0	0	0	0	0	0	0	0
ZNF69 (ENSG00000198429)	1	0	0	0	0	0	0	0	0	0	0	0	0	0	0	0	0	0	0	0	0	0	0	0	0	0	0	0	0	0	0	0	0	0	0	0	0	0	0	0	0	0	0	0	0	0	0	0	0
EIF1AY (ENSG00000198692)	1	0	0	0	0	0	0	0	0	0	0	0	0	0	0	0	0	0	0	0	0	0	0	0	0	0	0	0	0	0	0	0	0	0	0	0	0	0	0	0	0	0	0	0	0	0	0	0	0
MTCO3P12 (ENSG00000198744)	1	0	0	0	0	0	0	0	0	0	0	0	0	0	0	0	0	0	0	0	0	0	0	0	0	0	0	0	0	0	0	0	0	0	0	0	0	0	0	0	0	0	0	0	0	0	0	0	0
COLGALT2 (ENSG00000198756)	1	0	0	0	0	0	0	0	0	0	0	0	0	0	0	0	0	0	0	0	0	0	0	0	0	0	0	0	0	0	0	0	0	0	0	0	0	0	0	0	0	0	0	0	0	0	0	0	0
FAM169A (ENSG00000198780)	1	0	0	0	0	0	0	0	0	0	0	0	0	0	0	0	0	0	0	0	0	0	0	0	0	0	0	0	0	0	0.00296309	0	0	0	0	0	0	0	0	0	0	0	0	0	0	0	0	0	0
PNP (ENSG00000198805)	1	0	0	0	0	0	0	0	0	0	0	0	0	0	0	0	0	0	0	0	0	0	0	0	0	0	0	0	0	0	0	0	0	0	0	0	0	0	0	0	0	0	0	0	0	0	0	0	0
RUSC2 (ENSG00000198853)	1	0	0	0	0	0	0	0	0	0	0	0	0	0	0	0	0	0	0	0	0	0	0	0	0	0	0	0	0	0	0	0	0	0	0	0	0	0	0	0	0	0	0	0	0	0	0	0	0
DMD (ENSG00000198947)	1	0	0	0	0	0	0	0	0	0	0	0	0	0	0	0	0	0	0	0	0	0	0	-0.00105658	0	0	0	0	0	0	0	0	0	0	0	0	0	0	0	0	0	0	0	0	0	0	0	0	0
SNORA73B (ENSG00000200087)	1	0	0	0	0	0	0	0	0	0	0	0	0	0	0	0	0	0	0	0	0	0	0	0	0	0	0	0	0	0	0	0	0	0	0	0	0	0	0	0	0	0	0	0	0	0	0	0	0
RNU4-1 (ENSG00000200795)	1	0	0	0	0	0	0	0	0	0	0	0	0	0	0	0	0	0.000326529	0	0	0	0	0	0	0	0	0	0	0	0	0	0	0	0	0	0	0	0	0	0	0	0	0	0	0	0	0	0	0
RNU4-2 (ENSG00000202538)	1	0	0	0	0	0	0	0	0	0	-0.0145267	0	0	0	0	0	0	0	0	0	0	0	0	0	0	0	0	0	0	0	0	0	0	0	0	0	0	0	0	0	0	0	0	0	0	0	0	0	0
RTL8A (ENSG00000203950)	1	0	0	0	0	0	0	0	0	0	0	0	0	0	0	0	0	0	0	0	0	0	0	0	0	0	0	0	0	0	0	0	0.00194722	0	0	0	0	0	0	0	0	0	0	0	0	0	0	0	0
NBDY (ENSG00000204272)	1	0	0	0	0	0	0	0	0	0	0	0	0	0	0	0	0	0	0	0	0	0	0	0	0	0	0	0	0	0	0	0	0	0	0	0	0	0	0	0	0	0	0	0	0	0	0	0	0
PSORS1C1 (ENSG00000204540)	1	0	0	0	0	0	0	0	0	0.00757029	0	0	0	0	0	0	0	0	0	0	0	0	0	0	0	0	0	0	0	0	0	0	0	0	0	0	0	0	0	0	0	0	0	0	0	0	0	0	0
RANBP17 (ENSG00000204764)	1	0	0	0	0	0	0	0	0	0	0	0	0	0	0	0	0	0	0	0	0	0	0	0	0	0	0	0	0	0	0	0	0	0	0	0	0.00560051	0	0	0	0	0	0	0	0	0	0	0	0
ZNF204P (ENSG00000204789)	1	0	0	0	0	0	0	-0.0232188	0	0	0	0	0	0	0	0	0	0	0	0	0	0	0	0	0	0	0	0	0	0	0	0	0	0	0	0	0	0	0	0	0	0	0	0	0	0	0	0	0
FAM216A (ENSG00000204856)	1	0	0	0	0	0	0	0	0	0	0	0	0	0	0	0	0	0	0	0	0	0	0	0	0	0	0	0	0	0	0	0	0	0	0	0	0	0	0	0	0	0	0	0	0	-0.00308522	0	0	0
FAM201A (ENSG00000204860)	1	0	0	0	0	0	0	0	0	0	0	0	0	0	0	0	0	0	0	0	0	0	0	0	0	0	0	0	0	0	0	0	-0.0182312	0	0	0	0	0	0	0	0	0	0	0	0	0	0	0	0
SAP25 (ENSG00000205307)	1	0	0	0	0	0	0	0	0	0	0	0	0	0	0	0	0	0	0	0	0	0	0	0	-0.00908116	0	0	0	0	0	0	0	0	0	0	0	0	0	0	0	0	0	0	0	0	0	0	0	0
NT5M (ENSG00000205309)	1	0	0	0	0	0	0	0	0	0	0	0	0	0	0	0	0	0	0	0	0	0	0	0	0	0	0	0	0	0	0	0	0	0	0	0	0	0	0	0	0	0	0	0	0	0	0	0	0
SMIM11A (ENSG00000205670)	1	0	0	0	0	0	0	0	0	0	0	0	0	0	0	0	0	0	0	0	0	0	0	0	0	0	0	0	0	0	0	0	0	0	0	0	0	0	0	0	0	0	0	0	0	0	0	0	0
RNVU1-7 (ENSG00000206585)	1	0	0	0	0	0	0	0	0	0	0	0	0	0	0	0	0	0	0	0	0	0	0	0	0	0	0	0	0	0	0	0	0	0	0	0	0	0	0	0	0	0	0	0	0	0	0	0	0
RNU1-1 (ENSG00000206652)	1	0	0	0	0	0	0	0	0	0	0	0	0	0	0	0	0	0	0	0	0	0	0	0	0	0	0	0	0	0	0	0	0	0	0	0	0	0	0	0	0	0	0	0	0	0	0	0	0
RNVU1-18 (ENSG00000206737)	1	0	0	0	0	0	0	0	0	0	0	0	0	0	0	0	0	0	0	0	0	0	0	0	0	0	0	0	0	0	0	0	0	0	0	0	0	0	0	0	0	0	0	0	0	0	0	0	0
SNORA5A (ENSG00000206838)	1	0	0	0	0	0	0	0	0	0	0	0	0	0	0	0	0	0	0	0	0	0	0	0	0	0	0	0	0	0	0	0	0	0	0	0	0	0	0	0	0	0	0	0	0	0	0	0	0
SNORD15B (ENSG00000207445)	1	0	0	0	0	0	0	0	0	0	0	0	0	0	0	0	0	0.000155423	0	0	0	0	0	0	0	0	0	0	0	0	0	0	0	0	0	0	0	0	0	0	0	0	0	0	0	0	0	0	0
SNORA48 (ENSG00000209582)	1	0	0	0	0	0	0	0	0	0	0	0	0	0	0	0	0	0	0	0	0	0	0	0	0	0	0	0	0	0	0	0	0	0	0	0	0	0	0	0	0	0	-0.00524913	0	0	0	0	0	0
SLC48A1 (ENSG00000211584)	1	0	0	0	0	0	0	0	0	0	0	0	0	0	0	0	0	0	0	0	0	0	0	0	0	0	0	0	0	0	0	0	0	0	0	0	0	0	0	0	0	0	0	0	0	0	0	0	0
TRBC2 (ENSG00000211772)	1	0	0	0	0	0	0	0	0	0	0	0	0	0	0	0	0	0	0	0	0	0	0	0	0	0	0	0	0	0	0	0	0	0	0	0	0	0	0	0	0	-0.000706973	0	0	0	0	0	0	0
LINC02693 (ENSG00000212719)	1	0	0	0	0	0	0	0	0	0	0	0	0	0	0	0	0	0	0	0	0	0	0	0	0	0	0	0	0	0	0	0	0	0	0	0	0	0	0	0	0	0	0	0	0	0	0	0	0
KRTAP2-3 (ENSG00000212724)	1	0	0	0	0	0	0	0	0	0	0	0	0	0	0	0	0	0	0	0	0	0	0	0	0	0	0	0	0	0	0	0	0	0	0	0	0	0	0	0	0	0	0	0	0.0166707	0	0	0	0
BX088651.1 (ENSG00000212952)	1	0	0	0	0	0	0	0	0	0	0	0	0	0	0	0	0	0	0	0	0	0	0	0	0	0	0	0	0	0	0	0	0	0	0	0	0	0	0	0	0	0	0	0	0	0	0	0	0
CRIP1 (ENSG00000213145)	1	0	0	0	0	0	0	0	0	0	0	0	0	0	0	0	0	0	0	0	0	0	0	0	0	0	0	0	0	0	0	0	0	0	0	0	0	0	0	0	0	0	0	0	0	0	-0.000795235	0	0
FAM24B (ENSG00000213185)	1	0	0	0	0	0	0	0	0	0	0	0	0	0	0	0	0	0	0	0	0	0	0	0	0	0	0	0	0	0	0	0	0	0	0	0	0	0	0	0	0	-0.00323838	0	0	0	0	0	0	0
BTF3L4P2 (ENSG00000213189)	1	0	0	0	0	0	0	0	0	0	0	0	0	0	0	0	0	0	0	0	0	0	0	0	0	0	0	0	0	0	0	0	0	0	0	0	0	0	0	0	0	0	0	0	0	0	0	0	0
PVRIG (ENSG00000213413)	1	0	0	0	0	0	0	0	0	0	0	0	-0.00331539	0	0	0	0	0	0	0	0	0	0	0	0	0	0	0	0	0	0	0	0	0	0	0	0	0	0	0	0	0	0	0	0	0	0	0	0
ZNF134 (ENSG00000213762)	1	0	0	0	0	0	0	0	0	0	0	0	0	0	0	0	0	0	0	0	0	0	0	0	0	0	0	0	0	0	0	0	0	0	0	0	0	0	0	0	0	0	0	0	0	0	0	0	0
EMP2 (ENSG00000213853)	1	0	0	0	0	0	0	0	0	0	0	0	0	0	0	0	0	0	0	0	0	0	0	0	0	0	0	0	0	0	0	0	0	0	0	0	0	0	0	0	0	0	0	0	0	0	0	0	0
LTB4R (ENSG00000213903)	1	0	0	0	0	0	0	0	0	0	0	0	0	0	0	0	0	0	0	0	0	0	0	0	0	0	0	0	0	0	0	0	0	0	0	0	0	0	0	0	0	0	0	0	0	0	0	0	0
IRF9 (ENSG00000213928)	1	0	0	0	0	0	0	0	0	0	0	0	0	0	0	0	0	0	0	0	0	0	0	0	0	0	0	0	0	0	0	0	0	0	0	0	0	0	0	0	0	0	0	0	0	0	0	0	0
ZNF788P (ENSG00000214189)	1	0	0	0	0	0	0	0	0	0	0	0	0	0	0	0	0	0	0	0	0	0	0	0	0	0	0	0	0	0	0	0	0.0175599	0	0	0	0	0	0	0	0	0	0	0	0	0	0	0	0
CPEB1 (ENSG00000214575)	1	0	0	0	0	0	0	0	0	0	0	0	0	0	0	0	0	0	0	0	0	0	0	0	0	0	0	0	0	0	0	0	0.00388695	0	0	0	0	0	0	0	0	0	0	0	0	0	0	0	0
NPIPA8 (ENSG00000214940)	1	0	0	0	0	0	0	0	0	0	0	0	-0.00324031	0	0	0	0	0	0	0	0	0	0	0	0	0	0	0	0	0	0	0	0	0	0	0	0	0	0	0	0	0	0	0	0	0	0	0	0
RPL17-C18orf32 (ENSG00000215472)	1	0	0	0	0	0	0	0	0	0	0	0	0	0	0	0	0	0	0	0	0	0	0	0	0	0	0	0	0	0	0	0	0	0	0	0	0	0	0	0	0	0	0	0	0	0	0	0	0
AL390719.1 (ENSG00000217801)	1	0	0	0	0	0	0	0	0	0	0	0	0	0	0	0	0	0	0	0	0	0	0	0	0	0	0	0	0	0	0	0	0	0	0	0	0	0	0	0	0	0	0	0	0	0	0	0	0
PPT2 (ENSG00000221988)	1	0	0	0	0	0	0	0	0	0	0	0	0	0	0	0	0	0	0	0	0	0	0	0	0	0	0	0	0	0	0	0	0	0	0	0	0	0	0	0	0	0	0	0	0	0	0	0	0
RNU2-2P (ENSG00000222328)	1	0	0	0	0	0	0	0	0	0	0	0	0	0	0	0	0	0	0	0	0	0	0	0	0	0	0	0.0196067	0	0	0	0	0	0	0	0	0	0	0	0	0	0	0	0	0	0	0	0	0
MIR503HG (ENSG00000223749)	1	0	0	0	0	0	0	0	0	0	0	0	0	0	0	0	0	0	0	0	0	0	0	0	0	0	0	0	0	0	0	0	0	0	0	0	0	0	0	0	0	0	0	0	0	0	0	0	0
HLA-DPB1 (ENSG00000223865)	1	0	0	0	0	0	0	0	0	0	0	0	0	0	0	0	0	0	0	0	0	0	0	0	0	0	0	0	0	0	0	-0.0123272	0	0	0	0	0	0	0	0	0	0	0	0	0	0	0	0	0
AL591846.1 (ENSG00000224114)	1	0	0	0	0	0	0	0	0	0	0	0	0	0	0	0	0	0	0	0	0	0	0	0	0	0	0	0	0	0	0	0	0	0	0	0	0	0	0	0	0	0	0	0	0	0	0	0	0
HAGLR (ENSG00000224189)	1	0	0	0	0	0	0	0	0	0	0	0	0	0	0	0	0	0	0	0	0	0	0	0	0	0	0	0	0	0	0	0	0	0	0	0	0	0	0	0	0	0	0	0	0	0	0	0	0
LINC01133 (ENSG00000224259)	1	0	0	0	0	0	0	0	0	0	0	0	0	0	0	0	0	0	0	0	0	0	0	0	0	0	0	0	0	0	0	0	0	0	0	0	0	0	0	0	0	0	0	0	0	0	0	0	0
MSL3P1 (ENSG00000224287)	1	0	0	0	0	0	0	0	0	0	0	0	0	0	0	0	0	0	0	0	0	0	0	0	0	0	0	0	0	0	0	0	0	0	0	0	0	0	0	0	0	0	0	0	0	0	0	0	0
C4B (ENSG00000224389)	1	0	0	0	0	0	0	0	0	0	0	0	0	0	0	0	0	0	0	0	0	0	0	0	0	0	0	0	0	0	0	0	0	0	0	0	0	0	0	0	0	0	0	0	0	0	0	0	0
SNORA71A (ENSG00000225091)	1	0	0	0	0	0	0	0	0	0	0	0	0	0	0	0	0	0	0	0	0	0	0	0	0	0	0	0	0	0	0	0	0	0	0	0	0	0	0	0	0	0	-0.0335106	0	0	0	0	0	0
SLC9A3-AS1 (ENSG00000225138)	1	0	0	0	0	0	0	0	0	0	0	0	0	0	0	0	0	0	0	0	0	0	0	0	0	0	0	0	0	0	0	0	0	0	0	0	0	0	0	0	0	0	0	0	0	0	0	0	0
DUXAP9 (ENSG00000225210)	1	0	0	0	0	0	0	0	0	0	0	0	0	0	0	0	0	0	0	0	0	0	0	0	0	0	0	0	0	0	0	0	0	0	0	0	0	0	0	0	0	0	0	0	0.023339	0	0	0	0
SNX18P3 (ENSG00000225345)	1	0	0	0	0	0	0	0	0	0	0	0	0	0	0	0	0	0	0	0	0	0	0	0	0	0	0	0	0	0	0	0	0	0	0	0	0	0	0	0	0	0	0	0	0	0	0	0	0
BOLA3-AS1 (ENSG00000225439)	1	0	0	0	0	0	0	0	0	0	0	0	0	0	0	0	0	0	0	0	0	0	0	0.0152926	0	0	0	0	0	0	0	0	0	0	0	0	0	0	0	0	0	0	0	0	0	0	0	0	0
MIAT (ENSG00000225783)	1	0	0	0	0	0	0	0	0	0	0	0	0	0	0	0	0	0	0	0	0	0	0	0	0	0	0	0	0	0	0	0	0	0	0	0	0	0	0	0	0	0	0	0	0	0	0	0	0
AL009174.1 (ENSG00000227008)	1	0	0	0	0	0	0	0	0	0	0	0	0	0	0	0	0	0	0	0	0	0	0	0	0	0	0	0	0	0	0	0	0	0	0	0	0	0	0	0	0	0	0	0	0	0	0	0	0
ZNF717 (ENSG00000227124)	1	0	0	0	0	0	0	0	0	0	0	0	0	0	0	0	0	0	0	0	0	0	0	0	0	0	0	0	0	0	0	0	0	0	0	0	0	0	0	0	0	0	0	0	0	0	0	0	0
RASA4CP (ENSG00000228903)	1	0	0	0	0	0	0	0	0	0	0	0	0	0	0	0	0	0	0	0	0	0	0	0	0	0	0	0	0	0	0	0	0	0	0	0	0	0	0	0	0	0	0	0	0	0	0	0	0
AL450405.1 (ENSG00000230202)	1	0	0	0	0	0	0	0	0	0	0	0	0	0	0	0	0	0	0	0	0	0	0	-0.0057872	0	0	0	0	0	0	0	0	0	0	0	0	0	0	0	0	0	0	0	0	0	0	0	0	0
DLEU2 (ENSG00000231607)	1	0	0	0	0	0	0	0	0	0	0	0	0	0	0	0	0	0	0	0	0	0	0	0	0	0	0	0	0	0	0	0	-0.00232154	0	0	0	0	0	0	0	0	0	0	0	0	0	0	0	0
FTH1P7 (ENSG00000232187)	1	0	0	0	0	0	0	0	0	0	0	0	0	0	0	0	0	0	0	0	0	0	0	0	0	0	0	0	0	0	0	0	0.00562249	0	0	0	0	0	0	0	0	0	0	0	0	0	0	0	0
Z74021.1 (ENSG00000232346)	1	0	0	0	0	0	0	0	0	0	0	0	0	0	0	0	0	0	0	0	0	0	0	0	0	0	0	0	0	0	0	0	0	0	0	0	-0.0327426	0	0	0	0	0	0	0	0	0	0	0	0
EMSLR (ENSG00000232445)	1	0	0	0	0	0	0	0	0	0	0	0	0	0	0	0	0	0	0	0	0	0	0	0	0	0	0	0	0	0	0	0	0	0	0	0	0	0	0	0	0	0	0	0	0	0	0	0	0
AC093673.1 (ENSG00000232533)	1	0	0	0	0	0	0	0	0	0	0	0	0	0	0	0	0	0	0	0	0	0	0	0	0	0	0	0	0	0	0	0	0	0	0	0	0	0	0	0	0	0	0	0	0	0	0	0	0
USP32P2 (ENSG00000233327)	1	0	0	0	0	0	0	0	0	0	0	0	0	0	0	0	0	0	0	0	0	0	0	0	0	0	0	0	0	0	0	0	0	0	0	0	0	0	0	0	0	0	0	0	0	0	0	0	0
RPL10P9 (ENSG00000233913)	1	0	0	0	0	0	0	0	0	0	0	0	0	0	0	0	0	0	0	0	0	0	0	0	0	0	0	0	0	0	0	0	0	0	0	0	0	0	0	0	0	0	0	0	0	0	0	0	0
ZNF736 (ENSG00000234444)	1	0	0	0	0	0	0	0	0	0	0	0	0	0	0	0	0	0	0	0	0	0	0	0	0	0	0	0	0	0	0	0	0	0	0	0	0	0	0	0	0	0	0	0	0	0	0.00700153	0	0
FTH1P2 (ENSG00000234975)	1	0	0	0	0	0	0	0	0	0	0	0	0	0	0	0	0	0	0	0	0	0	0	0	0	0	0	0	0	0	0	0	0	0	0	0	0	0	0	0	0	0.0133838	0	0	0	0	0	0	0
SNORA71B (ENSG00000235408)	1	0	0	0	0	0	-0.0590532	0	0	0	0	0	0	0	0	0	0	0	0	0	0	0	0	0	0	0	0	0	0	0	0	0	0	0	0	0	0	0	0	0	0	0	0	0	0	0	0	0	0
MSC-AS1 (ENSG00000235531)	1	0	0	0.00583824	0	0	0	0	0	0	0	0	0	0	0	0	0	0	0	0	0	0	0	0	0	0	0	0	0	0	0	0	0	0	0	0	0	0	0	0	0	0	0	0	0	0	0	0	0
ASMTL-AS1 (ENSG00000236017)	1	0	0	0	0	0	0	0	0	0	0	0	0	0	0	0	0	0	0	0	0	0	0	0	0	0	0	0	0	0	0	0	0	0	0	0	-0.0415605	0	0	0	0	0	0	0	0	0	0	0	0
BCYRN1 (ENSG00000236824)	1	0	0	0	0	0	0	0	0	0	0	0	0	0	0	0	0	0	0	0	0	0	0	0	0	0	0	0	0	0	0	0	0	0	0	0.00795342	0	0	0	0	0	0	0	0	0	0	0	0	0
FTH1P11 (ENSG00000237264)	1	0	0	0	0	0	0	0	0	0	0	0	0	0	0	0	0	0	0	0	0	0	0.00684022	0	0	0	0	0	0	0	0	0	0	0	0	0	0	0	0	0	0	0	0	0	0	0	0	0	0
CKMT1B (ENSG00000237289)	1	0	0	0	0	0	0	0	0	0	0	0	0	0	0	0	0	0	0	0	0	0	0	0	0	0	0	0	0	0	0	0	0	0	0	0	0	0	0	0	0	0	0	0	0	0	0	0	0
AC243919.1 (ENSG00000237550)	1	0	0	0	0	0	0	0	0	0	0	0	0	0	0	0	0	0	0	0	0	0	0	-0.0123257	0	0	0	0	0	0	0	0	0	0	0	0	0	0	0	0	0	0	0	0	0	0	0	0	0
TXNDC5 (ENSG00000239264)	1	0	0	0	0	0	0	0	0	0	0	0	0	0	0	0	0	0	0	0	0	0	0	0	0	0	0	0	0	0	0	0	0	0	0	0	0	0	0	0	0	0	0	0	0	0	0	0	0
ZNF542P (ENSG00000240225)	1	0	0	0	0	0	0	0	0	0	0	0	0	0	0	0	0	0	0	0	0	0	0	0	0	0	0	0	0	0	0	0	0	0	0	0	0	0	0	0	0	0	0	0	0.00480156	0	0	0	0
LINC00973 (ENSG00000240476)	1	0	0	0	0	0	0	0	0	0	0	0	0	0	0	0	0	0	0	0	0	0	0	0	0	0	0	0	0	0	0	0	0	0	0	0	0	0	0	0	0	0	0	0	0	0	0	0	0
ENSG00000240979	1	0	0	0	0	0	0	0	0	0	0	0	0	0	0	0	0	0	0	0	0	0	0	0	0	0	0	0	0	0	0	0	0	0	0	0	0	0	0	0	0	0	0	0	0	0	0	0	0
CD302 (ENSG00000241399)	1	0	0	0	0	0	0	0	0	0	0	0	0	0	0	0	0	0	0	0	0	0	0	0	0	0	0	0	0	0	0	0	0	0	0	0	0	0	0.017747	0	0	0	0	0	0	0	0	0	0
PEG10 (ENSG00000242265)	1	0	0	0	0.0113943	0	0	0	0	0	0	0	0	0	0	0	0	0	0	0	0	0	0	0	0	0	0	0	0	0	0	0	0	0	0	0	0	0	0	0	0	0	0	0	0	0	0	0	0
GNG10 (ENSG00000242616)	1	0	0	0	0	0	0	0	0	0	0	0	0	0	0	0	0	0	0	0	0	0	0	0	0.0840338	0	0	0	0	0	0	0	0	0	0	0	0	0	0	0	0	0	0	0	0	0	0	0	0
MICAL3 (ENSG00000243156)	1	0	0	0	0	0	0	0	0	0	0	0	0	0	0	0	0	0	0	0	0	0	0	0	0	0	0	0	0	0	0	0	0	0	0	0	0	0	0	0	0	0	0	0	0	0	0	0	0
MNX1-AS1 (ENSG00000243479)	1	0	0	0	0	0	0	0	0	0	0	0	0	0	0	0	0	0	0	0	0	0	0	0	0	0	0	0	0	0	0	0	0	0	0	0	0	0	0	0	0	0	0	0	0	0	0	0	0
CFB (ENSG00000243649)	1	0	0	0	0	0	0	0	0	0	0	0	0	0	0	0	0	0	0	0	0	0	0	0	0	0	0	0	0	0	0	0	0	0	0	0	0	0	0	0	0	0	0	0	0	0	0	0	0
ENSG00000244306	1	0	0	0	0	0.0241803	0	0	0	0	0	0	0	0	0	0	0	0	0	0	0	0	0	0	0	0	0	0	0	0	0	0	0	0	0	0	0	0	0	0	0	0	0	0	0	0	0	0	0
RPS26P19 (ENSG00000244563)	1	0	0	0	0	0	0	0	0	0	0	0	0	0	0	0	0	0	0	0	0	-0.0287707	0	0	0	0	0	0	0	0	0	0	0	0	0	0	0	0	0	0	0	0	0	0	0	0	0	0	0
CRNDE (ENSG00000245694)	1	0	0	0	0	0	0	0	0	0	0	0	0	0	0	0	0	0	0	0	0	0	0	0	0	0	0	0	0	0	0	0	0	0	0	0	0	0	0	0	0	0	0	0	0	0	0	0	0
NUDT16P1 (ENSG00000246082)	1	0	0	0	0	0	0	0	0	0	0	0	0	0	0	0	0	0	0	0	0	0	0	0	0	0	0	0	0	0	0	0	0	0	0	0	0	0	0	0	0	0	0	0	0	0	0	0	0
H2AJ (ENSG00000246705)	1	0	0	0	0	0	0	0	0	0	0	0	0	0	0	0	0	0	0	0	0	0	0	0	0	0	0	0	0	0	0	0	0	0	0.0250994	0	0	0	0	0	0	0	0	0	0	0	0	0	0
MIR4458HG (ENSG00000247516)	1	0	0	0	0	0	0	0	0	0	0	0	0	0	0	0	0	0	0	0	0	0	0	0.000704345	0	0	0	0	0	0	0	0	0	0	0	0	0	0	0	0	0	0	0	0	0	0	0	0	0
FMN1 (ENSG00000248905)	1	0	0	0	0	0	0	0	0	0	0	0	0	0	0	0	0.0262429	0	0	0	0	0	0	0	0	0	0	0	0	0	0	0	0	0	0	0	0	0	0	0	0	0	0	0	0	0	0	0	0
PVT1 (ENSG00000249859)	1	0	0	0	0	0	0	0	0	0	0	0	0	0	0	0	0	0	0	0	0	0	0	0	0	0	0	0	0	0	0	0	0	0	0	0	0	0	0	0	0	0	0	0	0	0	0	0	0
ARPC4-TTLL3 (ENSG00000250151)	1	0	0	0	0	0	0	0	0	0	0	0	0	0	0	0	0	0	0	0	0	0	0	0	0	0	0	0	0	0	0	0	0	0	0	0	0	0	0	0	0	0	0	0	0	0	0	0	0
HOXA10-AS (ENSG00000253187)	1	0	0	0	0	0	0	0	0	0	0	0	0	0	0	0	0	0	0	0	0	0	0	0	0	0	0	0	0	0	0	0	0	0	0	0	0	0	0	0	0	0	0	0	0	0	0	0	0
C8orf88 (ENSG00000253250)	1	0	0	0	0	0	0	0	0	0	0	0	0	0	0	0	0	0	0	0	0	0	0	0	0	0	0	0	0	0	0	0	0	0	0	0	0	0	0	0	0	0	0	0	0	0	0	0	0
CCDC71L (ENSG00000253276)	1	0	0	0	0	0	0	0	0	0	0	0	0	0	0	0	0	0	0	0	0	0	0	0	0	0	0	0	0	0	0	0	0	0	0	0	0	0	0	0	0	0	0	0	0	0	0	0	0
LYN (ENSG00000254087)	1	0	0	0	0	0	0	0	0	0	0	0	0	0	0	0	0	0	0	0	0	0	0	0	0	0	0	0	0	0	0	0	0	0	0	0	0	0	0	0	0	0	0	-0.00891966	0	0	0	0	0
CASC19 (ENSG00000254166)	1	0	0.0162815	0	0	0	0	0	0	0	0	0	0	0	0	0	0	0	0	0	0	0	0	0	0	0	0	0	0	0	0	0	0	0	0	0	0	0	0	0	0	0	0	0	0	0	0	0	0
AC027031.2 (ENSG00000254615)	1	0	0	0	0	0	0	0	0	0	0	0	0	0	0	0	0	0	0	0	0	0	0	0	0	0	0	0	0	0	0	0	0	0	0	0	0	0	0	0	0	0	-0.00820899	0	0	0	0	0	0
AC079329.1 (ENSG00000254680)	1	0	0	-0.00717832	0	0	0	0	0	0	0	0	0	0	0	0	0	0	0	0	0	0	0	0	0	0	0	0	0	0	0	0	0	0	0	0	0	0	0	0	0	0	0	0	0	0	0	0	0
RNF185-AS1 (ENSG00000254835)	1	0	0	0	0	0	0	0	0	0	0	0	0	0	0	0	0	0	0	0	0.00193649	0	0	0	0	0	0	0	0	0	0	0	0	0	0	0	0	0	0	0	0	0	0	0	0	0	0	0	0
EID3 (ENSG00000255150)	1	0	0	0	0	0	0	0	0	0	0	0	0.0172206	0	0	0	0	0	0	0	0	0	0	0	0	0	0	0	0	0	0	0	0	0	0	0	0	0	0	0	0	0	0	0	0	0	0	0	0
ZNF486 (ENSG00000256229)	1	0	0	0	0	0	0	0	0	0	0	0	0	0	0	0	0	0	0	0	0	0	0	0	0	0	0	0	0	0	0	0	0	0	0	0	0	0	0	0	0	0	0	0	0	0	0	0	0
AC112777.1 (ENSG00000256663)	1	0	0	0	0	0	0	0	0	0	0	0	0	0	0	0	0	0	0	0	0	0	0	0	0	0	0	0	0	0	0	0	0	0	0	0	0	0	0	0	0	0	0	0	0	0	0	0	0
PPP1R14B-AS1 (ENSG00000256940)	1	0	0	0	0	0	0	0	0	0	0	0	0	0	0	0	0	0	0	0	0	0	0	0	0	0	0	0	0	0	0	0	0	0	0	0	0	0	0	0	0	0	0	0	0	0	0	0	0
AC008014.1 (ENSG00000257261)	1	0	0	0	0	0	0	0	0	0	0	0	0	0	0	0	0	0	0	0	0	0	0	0	0	0	0	0	0	0	0	0	0	0	0	0	0	0	0	0	0	0	0.0117119	0	0	0	0	0	0
AL157871.1 (ENSG00000258504)	1	0	0	0	0	0	0	0	0	0	0	0	0	0	0	0	0	0	0	0	0	0	0	0	0	0	0	0	0	0	0	0	0	0	0	0	0	0	0	0	0	0	0	0	0	0	0	0	0
ARHGAP5-AS1 (ENSG00000258655)	1	0	0	0	0	0	0	0	0	0	0	0	0	0	0	0	0	0	0	0	0	0	0	0	0	0	0	0	0	0	0	0	0	0	0	0	0	0	0	0	0	0	0	0	0	0	0	0	0
AC022167.1 (ENSG00000259939)	1	0	0	0	0	0	0	0	0	0	0	0	0	0	0	0	0	0	0	0	0	0	0	0	0	0	0	0	0	0	0	0	0	0	0	0	0	0	0	0	0	0	0	0	0	0	0	0	0
HOXB7 (ENSG00000260027)	1	0	0	0	0	0	0	0	0	0	0	0	0	0	0	0	0	0	0	0	0	0	0	0	0	0	0	0	0	0	0	0	0	0	0	0	0	0	0	0	0	0	0	0	0	0	0	0	0
FAM157C (ENSG00000260528)	1	0	0	0	0	0	0	0	0	0	0	0	0	0	0	0	0	0	0	0	0	0	0	0	0	0	0	0	0	0	0	0	0	0	0	0	0	0	0	0	0	0	0	0	0	0	0	0	0
AL023803.1 (ENSG00000261431)	1	0	0	0	0	0	0	0	0	0	0	0	0	0	0	0	0	0	0	0	0	0	0	0	0	0	0	0	0	0	0	0	0	0	0	0	0	0	0	0	0	0	0	0	0	0	0	0	0
AC092115.2 (ENSG00000261602)	1	0	0	0	0	0	0	0	0	0	0	0	0	0	0	0	0	0	0	0	0	0	0	0	0	0	0	0	0	0	0	0	0	0	0	0	0	0	0	0	0	0	0	0	0	0	0	0	0
AC006058.1 (ENSG00000261786)	1	0	0	0	0	0	0	0	0	0	0	0	0	0	0	0	0	0	0	0	0	0	0	0	0	0	0	0	0	0	0	0	0	0	0	0	0	0	0	0	0	0	0	0	0	0	0	0	0
MYZAP (ENSG00000263155)	1	0	0	0	0	0	0	0	0	0	0	0	0	0	0	0	0	0	0	0	0	0	0	0	0	0	0	0	0	0	0	0	0	0	0	0	0	0	0	0	0	0	0	0	0	0	0	0	0
AC015813.1 (ENSG00000264112)	1	0	0	0	0	0	0	0	0	0	0	0	0	0	0	0	0	0	0	0	0	0	0	0	0	0	0	0	0	0	0	0	0	0	0	0	0	0	0	0	0	0	0	0	0	0	0	0	0
TSPOAP1-AS1 (ENSG00000265148)	1	0	0	0	0	0	0	0	0	0	0	0	0	0	0	0	0	0	0	0	0	0	0	0	0	0	0	0	0	0	0	0	0	0	0	0	0	0	0	0	0	0	0	-0.00665196	0	0	0	0	0
SNORD3B-1 (ENSG00000265185)	1	0	0	0	0	0	0	0	0	0	0	0	0	0	0	0	0	0	0	0	0	0	0	0	0	0	0	0	0	0	0	0	0	0	0	0	0	0	0	0	0	0	0	0	0	0	0	0	0
AP005263.1 (ENSG00000265257)	1	0	0	0	0	0	0	0	0	0	0	0	0	0	0	0	0	0	0	0	0	0	0	0	0	0	0	0	0	0	0	0	0	0	0	0	0	0	0	0	0	0	0	0	0	0	0	0	0
AP001120.2 (ENSG00000267143)	1	0	0	0	0	0	0	0	0	0	0	0	0	0	0	0	0	0	0	0	0	0	0	0	0	0	0	0	0	0	0	0	0	0	0	0	0	0	0	0	0	0	0.000501893	0	0	0	0	0	0
AC060780.2 (ENSG00000267340)	1	0	0	0	0	0	0	0	0	0	0	0	0	0	0	0	0	0	0	0	0	0	0	0	0	0	0	0	0	0	0	0	0	0	0	0	0	0	0	0	0	0	0	0	0	0	0	0	0
ENSG00000267697	1	0	0	0	0	0	0	0	0	0	0	0	0	0	0	0	0	0	0	0	0	0	0	0	0	0	0	0	0	0	0	0	0	0	0	0	0	0	0	0	0	0	0	0	0	0	-0.00180699	0	0
AC009005.1 (ENSG00000267751)	1	0	0	0	0	0	0	0	0	0	0	0	0	0	0	0	0	0	0	0	0	0	0	0	0	0	0	0	0	0	0	0	0	0	0	0	0	0	0	0	0	0	0	0	0	0	0	0	0
ITGB1P1 (ENSG00000269378)	1	0	0	0	0	0	0	0	0	0	0	0	0	0	0	0	0	0	0	0	0	0	0	0	0	0	0	0	0	0	0	0	0	0	0	0	0	0	0	0	0	0	0	0	0	0	0	0	0
ZNF528-AS1 (ENSG00000269834)	1	0	0	0	0	0	0	0	0	0	0	0	0	0	0	0	0	0	0	0	0	0	0	0	0	0	0	0	0	0	0	0	0	0	0	0	0	0	0	0	0	0	0	0	0	0	0	0	0
RMRP (ENSG00000269900)	1	0	0	0	0	0	0	0	0	0	0	0	0	0	0	0	0	0	0	0	0	0	0	0	0	0	0	0	0	0	0	0	0	0	0	0	0	0	0	0	0	0	0	0	0	0	-0.0209753	0	0
MICOS10-NBL1 (ENSG00000270136)	1	0	0	0	0	0	0	0.0169173	0	0	0	0	0	0	0	0	0	0	0	0	0	0	0	0	0	0	0	0	0	0	0	0	0	0	0	0	0	0	0	0	0	0	0	0	0	0	0	0	0
H4C15 (ENSG00000270276)	1	0	0	0	0	0	0	0	0	0	0	0	0	0	0	0	0	0	0	0	0	0	0	0	0	0	0	0	0	0	0	0	0.0296273	0	0	0	0	0	0	0	0	0	0	0	0	0	0	0	0
RNVU1-31 (ENSG00000270722)	1	0	0	0	0	0	0	0	0	0	0	0	0	0	0	0	0	0	0	0	0	0	0	0	0	0	0	0	0	0	0	0	0	0	0	0	0	0	0	0	0	0	0	0	0	0	0	0	0
AC004130.2 (ENSG00000271133)	1	0	0	0.0113864	0	0	0	0	0	0	0	0	0	0	0	0	0	0	0	0	0	0	0	0	0	0	0	0	0	0	0	0	0	0	0	0	0	0	0	0	0	0	0	0	0	0	0	0	0
MMP28 (ENSG00000271447)	1	0	0	0	0	0	0	0	0	0	0	0	0	0	0	0	0	0	0	0	0	0	0	0	0	0	0	0	0	0	0	0	0	0	0	0	0	0	0	0	0	0	0	0	0	0	0	0	0
MILR1 (ENSG00000271605)	1	0	0	0	0	0	0	0	0	0	0	0	0	0	0	0	0	0	0	0	0	0	0	0	0	0	0	0	0	0	0	0	0	0	0	0	0	0	0	0	0	0	-0.00942442	0	0	0	0	0	0
AL136131.3 (ENSG00000272114)	1	0	0	0	0	0	0	0	0	0	0	0	0	0	0	0	0	0	0	0	0	0	0	0	0	0	0	0	0	0	0	0	0	0	0	0	0	0	0	0	0	0	0	0	0	0	0	0	0
AL008729.2 (ENSG00000272379)	1	0	0	0	0	0	0	0	0	0	0	0	0	0	0	0	0	0	0	0	0	0	0	0	0	0	0	0	0	0	0	0	0	0	0	0	0	0	0	0	0	0	0	0	0	0	0	0	0
AFAP1-AS1 (ENSG00000272620)	1	0	0	0	0	0	0	0	0	0	0	0	0	0	0	0	0	0	0	0	0	0	0	0	0	0	0	0	0	0	0	0	0.0033913	0	0	0	0	0	0	0	0	0	0	0	0	0	0	0	0
CDC37L1-DT (ENSG00000273061)	1	0	0	0	0	0	0	0.00767616	0	0	0	0	0	0	0	0	0	0	0	0	0	0	0	0	0	0	0	0	0	0	0	0	0	0	0	0	0	0	0	0	0	0	0	0	0	0	0	0	0
SNURF (ENSG00000273173)	1	0	0	0	0	0	0	0	0	0	0	0	0	0	0	0	0	0	0	0	0	0	0	0	0	0	0	0	0	0	0	0	-0.00272248	0	0	0	0	0	0	0	0	0	0	0	0	0	0	0	0
RNVU1-27 (ENSG00000274210)	1	0	0	0	0	0	0	0	0	0	0	0	0	0	0	0	0	0	0	0	0	0	0	0	0	0	0	0	0	0	0	0	0	0	0	0	0	0	0	0	0	0	0	0	0	0	0	0	0
CBSL (ENSG00000274276)	1	0	0	0	0	0	0	0	0	0	0	0	0	0	0	0	0	0	0	0	0	0.009581	0	0	0	0	0	0	0	0	0	0	0	0	0	0	0	0	0	0	0	0	0	0	0	0	0	0	0
AL353804.3 (ENSG00000274430)	1	0	0	0	0	0	0	0	0	0	0	0	0	0	0	0	0	0	0	0	0	0	0	0	0	0	0	0	0	0	0	0	-0.00472672	0	0	0	0	0	0	0	0	0	0	0	0	0	0	0	0
AC125257.2 (ENSG00000274630)	1	0	0	0	0	0	0	0	0	0	0	0	0	0	0	0	0	0	0	0	0	0	0	0	0	0	0	0	0	0	0	0	0	0	0	0	0	0	0	0	0	0	0	0	0	0	0	0	0
PRAG1 (ENSG00000275342)	1	0	0	0	0	0	0	0	0	0	0	0	0	0	0	0	0	0	0	0	0	0	0	0	0	0	0	0	0	0	0	0	0	0	0	0	0	0	0	0	0	0	0	0	0	0	0	0	0
CU633906.1 (ENSG00000275496)	1	0	0	0	0	0	0	0	0	0	0	0	0	0	0	0	0	0	0	0	0	0	0	0	0	0	0	0	0	0	0	0	0	0	0	0	0	0	0	0	0	0	0	0	0	0	0	0	0
RN7SL1 (ENSG00000276168)	1	0	0	0	0	0	0	0	0	0	0	0	0	0	0	0	0	0	0	0	0	0	0	0	0	0	0	0	0	0	0	0	0	0	0	0	0	0	0	0	0	0	0	0	0	0	0	0	0
H2AC8 (ENSG00000277075)	1	0	0	0.0113523	0	0	0	0	0	0	0	0	0	0	0	0	0	0	0	0	0	0	0	0	0	0	0	0	0	0	0	0	0	0	0	0	0	0	0	0	0	0	0	0	0	0	0	0	0
FP565260.3 (ENSG00000277117)	1	0	0	0	0	0	0	0	0	0	0	0	0	0	0	0	0	0	0	0	0	0	0	0	0	0	0	0	0	0	0	0	0	0	0	0	0	0	0	0	0	0	0	0	0	0	0.0169635	0	0
RNVU1-4 (ENSG00000277610)	1	0	0	0	0	0	0	0	0	0	0	0	0	0	0	0	0	0	0	0	0	0	0	0	0	0	0	0	0	0	0	0	0	0	0	0	0	0	0	0	0	0	0	0	0	0	-0.00539562	0	0
AC159540.2 (ENSG00000277701)	1	0	0	0	0	0	-0.00755637	0	0	0	0	0	0	0	0	0	0	0	0	0	0	0	0	0	0	0	0	0	0	0	0	0	0	0	0	0	0	0	0	0	0	0	0	0	0	0	0	0	0
FP236241.1 (ENSG00000277991)	1	0	0	0	0	0	0	0	0	0	0	0	0	0	0	0	0	0	0	0	0	0	0	0	0	0	0	0	0	0	0	0	0	0	0	0	0	0	0	0	0	0	0	0	0	0	0	0	0
CR381653.1 (ENSG00000278932)	1	0.00144094	0	0	0	0	0	0	0	0	0	0	0	0	0	0	0	0	0	0	0	0	0	0	0	0	0	0	0	0	0	0	0	0	0	0	0	0	0	0	0	0	0	0	0	0	0	0	0
ENSG00000280987	1	0	0	0	0	0	0	0	0	0	0	0	0	0	0	0	0	0	0	0	0	0	0	0	0	0	0	0	0	0	0	0	0	0	0	0	0	0	0	0	0	0	0	0	0	0	0	0	0
AC010507.1 (ENSG00000282051)	1	0	0	0	0	0	0	0	0	0	0	0	0	0	0	0	0	0	0	0	0	0	0	0	0	0	0	0	-0.0202294	0	0	0	0	0	0	0	0	0	0	0	0	0	0	0	0	0	0	0	0
LINC01002 (ENSG00000282508)	1	0	0	0	0	0	0	0	0	0	0	0	0	0	0	0	0	0	0	0	0	0	0	0	0	0	0	-0.104753	0	0	0	0	0	0	0	0	0	0	0	0	0	0	0	0	0	0	0	0	0
AL137798.3 (ENSG00000283773)	1	0	0	0	0	0	0	0	0	0	0	0	0	0	0	0	0	0	0	0	0	0	0	0	0	0	0	0	0	0	0	0	0	0	-0.00116452	0	0	0	0	0	0	0	0	0	0	0	0	0	0
AC073111.3 (ENSG00000284691)	1	0	0	0	0	0	0	0	0	0	0	0	0	0	0	0	0	0	0	0	0	0	0	0	0	0	-0.0172086	0	0	0	0	0	0	0	0	0	0	0	0	0	0	0	0	0	0	0	0	0	0
ABCF2-H2BE1 (ENSG00000285292)	1	0	0	0	0	0	0	0	0	0	0	0	0	0	0	0	0	0	0	0	0	0	0	0	0	0	0	0	0	0	0	0	0	0	0	0	0	0	0	0	0	0	0	0	0	0	0	0	0
AL034430.1 (ENSG00000285508)	1	0	0	0	0	0	0	0	0.0320864	0	0	0	0	0	0	0	0	0	0	0	0	0	0	0	0	0	0	0	0	0	0	0	0	0	0	0	0	0	0	0	0	0	0	0	0	0	0	0	0
BX890604.1 (ENSG00000285756)	1	0	0	0	0	0	0	0	0	0	0	0	0	0	0	0	0	0	0	0	0	0	-0.0177525	0	0	0	0	0	0	0	0	0	0	0	0	0	0	0	0	0	0	0	0	0	0	0	0	0	0
[truncated: 52 more columns]
