# Supplementary material for: BOSO: A novel feature selection algorithm for linear regression with high-dimensional data
Source: PLoS Comput Biol. 2022 May 31;18(5):e1010180. doi: 10.1371/journal.pcbi.1010180 (PMC9187084; doi:10.1371/journal.pcbi.1010180)
Supplement: S7 Table — Details of 100 models generated with Relaxed Lasso based on different random partitions of data into training, validation and test. Column ‘Variable Name’ indicates Gene symbol and ENSEMBL ID. Column ‘numTimes’ indicates the number of times a gene is repeated in the 100 different models. Columns ‘seed_1’ to ‘seed_100’ indicates the coefficients of each variable in each random partition, being the value 0 if it is not active. (XLSX) [file pcbi.1010180.s008.xlsx]

## Sheet: S7 Table
Variable Name	numTimes	seed_1	seed_2	seed_3	seed_4	seed_5	seed_6	seed_7	seed_8	seed_9	seed_10	seed_11	seed_12	seed_13	seed_14	seed_15	seed_16	seed_17	seed_18	seed_19	seed_20	seed_21	seed_22	seed_23	seed_24	seed_25	seed_26	seed_27	seed_28	seed_29	seed_30	seed_31	seed_32	seed_33	seed_34	seed_35	seed_36	seed_37	seed_38	seed_39	seed_40	seed_41	seed_42	seed_43	seed_44	seed_45	seed_46	seed_47	seed_48
(Intercept)	100	-2.59935	-2.38041	-2.18575	0.175912	-0.464707	-1.72003	-2.06226	-2.9895	-2.47974	-2.57928	-1.49132	-1.80505	-2.74743	-1.38626	-1.82471	-1.96589	-1.24879	-1.72362	-2.29524	-1.52263	-2.41201	-2.01374	-0.968654	-1.24635	-1.93423	-1.81563	-0.426238	-3.61657	-3.94358	-3.01034	-2.38464	-1.4196	-2.61585	-2.85241	-2.1287	-2.54042	-2.14771	-2.25579	-2.78355	-2.4792	-2.98126	-2.77477	-2.0413	-1.51731	-2.24691	-1.29636	-3.18624	-0.332288
LRRC8C (ENSG00000171488)	65	-0.0208015	0	-0.159156	0	-0.101199	0	0	-0.0408803	-0.138791	0	-0.00790908	0	0	-0.0458884	-0.0864039	-0.0787418	-0.0134232	-0.0533127	-0.0636345	0	-0.013164	-0.0210259	0	-0.103069	-0.0609734	-0.0645817	-0.0779667	0	-0.15074	-0.0861335	-0.107595	-0.0361248	-0.0416802	-0.0172047	0	-0.054962	0	0	-0.0220811	-0.166589	0	-0.0756431	-0.0575095	-0.0120276	-0.0770683	-0.060612	-0.0628543	-0.0837722
CUEDC1 (ENSG00000180891)	50	0	0	0	0	0.0799343	0	0	0	0.0497169	0.153967	0.0272172	0	0	0	0.0436878	0.0544724	0	0.0275315	0.0107729	0	0.0436936	0	0.197577	0	8.00936e-06	0	0	0	-0.00576016	0.0135271	0	0.0596412	0	0.0684022	0.0791067	0.0474337	0.0963244	0	0.0345319	0	0	0.0107169	0.120463	0.0543668	0	0	0.0621382	0.00787308
MFNG (ENSG00000100060)	47	0	-0.0280359	0	0	-0.0213683	0	0	0	0	0	-0.0499634	0	0	-0.0304991	-0.0479683	0	-0.0208377	-0.00920938	0	0	0	0	0	-0.0638188	-0.0873654	-0.0556137	-0.0653423	-0.010641	0	-0.0380166	-0.0226137	0	0	0	-0.0746582	0	0	-0.0106432	-0.0215729	0	0	-0.0222188	-0.0120168	0	-0.0033728	0	-0.0709127	-0.0690413
LMO7 (ENSG00000136153)	44	0.0352222	0.00197955	0.0539472	0	0	0.0366106	0.0331682	0.0503228	0	0.0238643	0	0	0	0	0	0.0482055	0	0	0	0.0378691	0.0198102	0	0	0	0	0.0507035	0	0.0569453	0.0155941	0	0.0733288	0	0.0442427	0	0	0.00867188	0	0.00534867	0.0933941	0.0770615	0	0.00806282	0	0.0371798	0.0617745	0	0	0
KBTBD11 (ENSG00000176595)	42	-0.0780997	-0.0192311	0	0	-0.0694042	-0.113567	0	0	0	-0.0570322	-0.0355309	-0.0141445	0	0	-0.168989	0	-0.00533714	0	0	-0.131995	0	0	0	0	-0.0360387	0	-0.0625504	-0.0540728	0	0	0	0	-0.00641054	0	0	0	0	-0.0675479	0	0	-0.0927093	-0.0221912	-0.0615495	-0.0460806	-0.084005	-0.00778188	0	0
PARP8 (ENSG00000151883)	38	0	-0.122984	-0.0302087	0	0	-0.0709299	-0.0352474	-0.0412808	0	0	-0.0385786	-0.0189242	0	-0.0193507	-0.00160035	0	0	-0.0834836	0	-0.0539069	0	0	0	-0.122628	0	0	0	-0.113628	0	0	-0.0541135	0	-0.0212305	-0.067281	-0.110526	0	0	0	0	0	0	0.000796292	0	-0.104339	-0.00944709	0	0	0
RNLS (ENSG00000184719)	37	0	0.0866229	0	0	0	0.00617361	0	0.0550797	0	0.0597709	0.02946	0	0	0	0	0.0368839	0.0650906	0	0	0.0171534	0	0.0154774	0.0492572	0	0	0	0.056617	0	0.0924842	0	0	0.0462698	0	0.0393591	0	0	0	0.0148096	0	0	0.0175432	0.0456036	0	0	0.0434457	0	0	0
AC005332.6 (ENSG00000278730)	37	0.0833917	0.0486814	0.0651232	0	0	0.0475567	0	0.0841969	0	0.0260662	0.0527	0.0436195	0	0.0489042	0.127339	0.117725	0	0.0796557	0	0.00598259	0.15826	0	0.0522967	0	0	0	0	0.0416065	0	0.065111	0	0.0844872	0.0627753	0	0	0	0	0.0812499	0	0	0.056376	0.098823	0	0	0	0	0	0
EDN1 (ENSG00000078401)	35	0	0	0	0	0.0308858	0.053687	0	0	0	0	0	0	0	0	0.0344772	0	0	0	0.0430677	0.0066703	0.00106436	0.0220674	-0.00539359	0.0540399	0	0	0	0	0.0358288	0	0.0330744	0	0	0	0	0.0633496	0	0	0.00834476	0	0	0	0	0.0784716	0	0.00738412	0	0.0198087
H2BC5 (ENSG00000158373)	33	0	0	0	0	0	0.0165909	0.0313512	0	0	0	0	0	0	0	0.0284753	0	0	0.0389648	0.0319276	0	0.0496792	0	0	0.127683	0	0	0	0	0	0	0.0398647	0.0312722	0.0807756	0	0.0681027	0.0198564	0.16691	0.0136983	0	0	0	0	0	0	0	0	0.0866681	0
ISL2 (ENSG00000159556)	33	0	0	-0.181021	0	-0.0611467	0	0	0	0	0	0	0	0	0	-0.0408981	-0.0258747	0	-0.0464511	0	0	-0.0683577	0	0	-0.149408	-0.0578997	0	0	-0.0805282	-0.101858	0	-0.0845895	-0.0277121	-0.0225124	0	0	-0.0251767	0	-0.154757	-0.119934	0	-0.164546	0	0	0	0	0	0	0
WAS (ENSG00000015285)	27	0	0	0	-0.44915	0.0187353	0	0	-0.0682215	0	-0.0614539	0	0	-0.113118	0	0	0	0	0	-0.0194963	0	0	0	0	0.0592455	0	0	0	0.0673893	0	-0.0558157	0.0551237	0	0	0	0	-0.00067603	0	0	0	-0.0070081	0	0	-0.0649805	0	0	0	0	0
TSC22D1 (ENSG00000102804)	27	0	0	0	0	0	0	0	0	0	0	0.0511202	0	0	0	0	0	0.0470947	0	0.0720291	0.0423506	0	0.0734298	0	0	0.0425898	0	0	0	0.0442573	0	0.0226154	0	0	0	0	0	0	0	0	0	0.0415986	0	0	0	0	0	0	0
SUMF1 (ENSG00000144455)	27	-0.00508541	0	0	0	-0.00752768	0	0	0	-0.0452428	0	0	0	0	0	0	0	0	0	0.0709313	0.0444215	0	0	0	0	0	0	0	0.0881747	0	0.0616052	0	0	0	0	0	0	0.227025	0	0	0.16129	0	0.0363847	0.0618634	0.0539391	0	0	0	0
SLX1B (ENSG00000181625)	26	-0.0746462	-0.0136773	0	0	0	0	-0.0925136	0	0	0	-0.0715068	-0.00892603	0	-0.00256684	-0.0746012	0	-0.130204	0	0	0	-0.0824729	0	-0.0192026	0	-0.0105061	0	0	0	0	0	0	-0.0222576	0	0	0	0	0	0	0	0	0	-0.0964942	0	0	0	0	0	0
NEU1 (ENSG00000204386)	26	0.0267408	0.0146733	0	0	0	0	0.00536528	0	0.116271	0	0	0	0	0	0	0	0	0.0309169	0	0	0	0	0	0	0	0	0	0.0280576	0.0137144	0	0	0	0	0	0	0	0	0	0.0158406	0	0	0.020925	0.0082809	0	0.00563234	0	0	0
STARD10 (ENSG00000214530)	26	0.0332821	0	0	0	0.0446073	0.00344434	0	0.024289	0	0	0	0	0	0	0	0.0369253	0	0	0	0	0	0	0.0100562	0	0	0	0	0.050805	0.0613297	0	0.0348138	0.026737	0	0.0481949	0	0	0	0	0	0	0.0228158	0.0285864	0	-0.00760403	0	0.0240951	0	0
NPC2 (ENSG00000119655)	25	0	0	0	0	0	0	0	0	0	0.037602	0.0259661	0	0	0	0	0	0	0	0.050641	0	0	0.167795	0	0	0	0	0	0.161352	0.086184	0.0819476	0	0	0	0	0	0	0	0.0193292	0.069818	0	0.0458741	0	0.0796259	0	0	0	0	0.0687747
CACNA2D4 (ENSG00000151062)	25	0	0	0	0	0	0	0	-0.0416115	0	0	0	0	0	-0.030987	0	0	-0.0379035	0	0	-0.00668096	0	-0.0989399	0	-0.0531181	0	0	0	-0.00113924	0	0	-0.0721501	0	-0.0474983	-0.0360793	0	0	0	0	0	0	0	-0.0251956	-0.0548004	0	0	0	0	0
MIR17HG (ENSG00000215417)	25	0	0	-0.0676545	0	0	0	-0.0339872	0	0	0	0	0	0	0	0	-0.148675	-0.0337224	-0.055215	0	0	0	0	0	-0.0656334	-0.0273535	0	-0.0557713	0	0	0	0	-0.0964518	-0.0658604	0	0	-0.0985449	0	0	0	0	0	0	0	0	-0.11504	-0.123326	0	0
SLC7A5 (ENSG00000103257)	24	0	-0.0171474	0	0	0	0	0	0	0	0	0	-0.0322039	0	0	0	0	0	-0.0527281	0	-0.00343844	0	-0.0282332	0	0	0	0	0	0	-0.0102305	0	0	0	0	-0.0181084	0	0	0	0	0	0	0	-0.0788762	0	0	0	-0.0900833	0	0
ZNF600 (ENSG00000189190)	24	0.0514372	0	0	0	0	0.0509477	0	0.0276541	0	0	0	0	0	0	0	0	0.0461009	0	0	0	0	0	0.0247258	0	0.0986176	0	0	0	0	0.0718598	0	0	0	0	0	0	0	0	0	0	0.00627963	0	0	0	0.0008849	0	0.0897787	0.106436
KRT23 (ENSG00000108244)	23	0	0	0	0	0	0.00847301	0	0	0	0	0	0.0425453	0	0.027389	0	0.0178915	0.00908643	0.00691001	0.0352664	0.0423141	0.0244775	0	0.0217922	0	0.0279843	0	0	0	0	0	0	0	0	0.0416331	0	0.02609	0	0	0.0184914	0	0	0.0233435	0	0	0.010382	0	0	0
ABCB6 (ENSG00000115657)	23	0	0.0208368	0	0	0	0	0	0	0	0.0621115	0	0.0287446	0	0.0522666	0.0334277	0	0	0.0125063	0	0.00111088	0	0	0.0373488	0	0	0	0	0	0.0770312	0	0	0	0	0.0381765	0	0	0	0	0.00938418	0	0	0.0587562	0	0.0240493	0.0116756	0	0	0
GMFG (ENSG00000130755)	23	0	0	0	0	-0.00411322	0	0	0	0	0	0	0	0	0	0	0	0	0	0	0	0	0	0	0	0	0	0	0	0	0	0	0	0	0	-0.0395471	0	-0.0536208	-0.0495887	-0.0867522	-0.0339785	0	0	0	0	0	0	0	0
LONRF1 (ENSG00000154359)	23	-0.0628412	0	0	0	0	-0.00995658	0	0	0	-0.0986023	-0.0355755	0	0	-0.0172013	0	-0.0224542	0	0	0	0	0	-0.0564656	0	0	0	0	-0.0351887	-0.0255841	0	0	0	0	0	0	0	0	0	-0.0823474	0	0	0	0	0	0	-0.00862907	-0.0150839	0	0
FES (ENSG00000182511)	23	0	0	0	0	0	0	-0.0465621	0	0	0	-0.025147	0	0	-0.0759407	0	0	-0.0276097	0	-0.0746152	-0.0347374	0	0	0	0	0	0	0	-0.0424263	0	0	-0.0467099	-0.0675733	0	0	0	0	0	0	0	0	0	0	0	0	0	0	-0.077174	0
GRAMD2B (ENSG00000155324)	22	-0.0247197	0	0	0	0	0	0	0	0	-0.0232576	0	0	0.201315	0	0	0	0	0	0.0155575	0	0	0	0	0	0	0.00753758	0	-0.00891431	0	0.0283284	0	0	0	0	0	0	0	0	0	0	0	0	0	0	0	0.0364001	0.00248384	0.00484976
ZNF506 (ENSG00000081665)	21	0	0	0.0549884	0	0	0.0717597	0	0	0	0	0	0	0	0	0.0734412	0	0	0	0	0.0487575	0	0	0	0	0	0	0	0	0	0	0	0	0	0	0	0.0271835	0	0	0	0	0	0	0	0	0	0	0	0
SLC2A8 (ENSG00000136856)	21	0.045298	0	0	0	0	0	0	0	0.0658819	0.0627712	0	0	0	0	0	0	-0.00232303	0.00524955	0	0	0.133929	0	0.00216529	0	0.106061	0	0.0690672	0	0	0	0	0	0	0	0	0.00109753	0	0.014674	0	0	0	0	0.0191264	0	0	0	0	0
P4HA2 (ENSG00000072682)	20	0	0	0	0	0	0	0	0	0	0	0	0	0	0.023688	0	0	0	0	0.037482	0.0102284	0	0	0	0.133795	0	0	0	0	0	0	0	0	0	0	0	0.0124512	0	0	0.0222512	0.0522243	0.000865572	0	0	0	0	0	0.0168532	0.0573396
NUDT12 (ENSG00000112874)	20	0.00699802	0	0	0	0.0551872	0	0	0	0.0573477	0	0	0	0	0	0	0	0	0.0215689	0	0.00342292	0	0.0136535	0	0	0	0	0	0.112591	0	0	0	0.0611912	0	0	0	0	0	0	0.0642772	0	0	0	0	0	0.044496	0.0125899	0	0
NFATC1 (ENSG00000131196)	20	0	-0.0115305	0	0	0	-0.0343192	0	0	0	0	0	0	0	0	0	0	-0.0846719	0	0	-0.0233638	0	0	0	0	0	-0.02219	0	0	0	0	0	-0.0917743	0	-0.0124469	0	0	0	-0.0178742	-0.03674	0	-0.0373197	0	0	0	0	0	0	0
CTSF (ENSG00000174080)	20	0	0.00616286	0	0	0	0	0	0	0.0583192	0.00561298	0	0	0	0	0	0	0	0	0	0	0	0	0	0	0.0114002	0	0	0.0456042	0	0	0.0637643	0	0	0	0	0	0	0.0179288	0	0	0	0	0.0263265	0.0171309	0	0	0	0
ITPRIPL1 (ENSG00000198885)	20	0	0	0	0	-0.0533954	0	-0.0217174	0	0	0	0	-0.0680659	0	0	-0.0598912	0	-0.0210855	0	0	-0.0627237	0	-0.00932865	0	0	0	0	0	0	0	0	0	0	-0.0682642	0	0	-0.053608	0	0	0	0	-0.0445876	-0.0487206	-0.0157792	0	0	0	0	-0.0132464
AC015688.6 (ENSG00000266872)	20	-0.0471196	0	-0.00380109	0	0	-0.0394497	0	0	0	0	0	-0.0363907	0	0	0	0	0	0	0	0	-0.0260596	-0.0327637	-0.0246417	0	-0.0390824	0	0	-0.0635777	0	0	-0.0308416	-0.0717389	-0.0259898	0	0	0	0	0	0	0	-0.0033568	0	-0.0150772	0	0	0	0	0
FOLR1 (ENSG00000110195)	19	0	0.00519363	0	0	0	0	0.0304149	0	0	0	0	0	0	0	0	0	0	0	0	0.0141898	0	0	0	0	0	0	0.0113348	0	0	0	0	0	0	0	0	0	0	0	0	0	0.042957	0	0	0.0556999	0.00976285	0.0243146	0.0236386	0.0383776
AC024940.1 (ENSG00000177359)	19	0	0	-0.00969832	0	0	0	0	0	0	0	0	-0.0198612	0	0	0	0	0	0	0	0	-0.0956594	0	0	0	0	-0.207824	0	0	0	0	0	-0.0898233	-0.0214861	0	0	-0.0213212	0	0	0	0	0	-0.0453421	0	0	0	-0.0479431	0	0
SFTA1P (ENSG00000225383)	19	0	0.0175257	0.0168087	0	0	0	0	0	0	0	0.0155316	0.0275852	0	0	0	0	0.0377492	0	0	0	0	0	0.0054547	0	0	0	0	0	0	0	0	0	0	0	0	0	0	0	0	0	0	0	0.00471835	0.0116116	0	0	0	0
SEMA3B (ENSG00000012171)	18	0	0	0.0396887	0	0	0	0.0450866	0	0	0	0	0	0	0	0	0	0	0.0158836	-0.000666021	0	0	0	0	0	0.02525	0.0723287	0	0.0125559	0	0	0	0	0	0	0.0463102	0	0	0	0.0263799	0	0	0	0	0	0	0.00771538	0	0.00915871
IRAG2 (ENSG00000118308)	18	0	0	0	0	0	0	0	0	0	0	0	0	0	0	0	0	0	0	0	0	0	0	0	-0.0783422	-0.0177169	-0.0279548	-0.0179524	0	0	0	0	0	0.00446046	0	0	0	0	0	0	0	0	0	-0.000490446	0	0	0	-0.00790163	-0.0321088
LAPTM5 (ENSG00000162511)	18	0	0	0	0	0	0	0	0	0	0	0	0	0	0	-0.0693514	0	0	0	0	0	0	-0.00574586	0	-0.0268992	0	0	0	-0.00722956	-0.0148105	0	0	0	0	0.00976672	0	0	0	0	0	0	0	0	0	0.00307846	0	0	0	-0.0450997
RRN3P1 (ENSG00000248124)	18	0	0	-0.00449057	0	0	0	0	0	0	0	0	-0.0645186	0	0	0	0	0	0	0	0	0	0	0	0	0	0	0	0	0	0	-0.0796013	-0.0294354	0	0	0	0	0	-0.0285002	-0.0161008	0	-0.0287879	0	0	0	0	0	0	0
AC008771.1 (ENSG00000249042)	18	0	0.0647377	0	0	0	0	0	0	0.0937173	0	0	0	0	0.0289112	0	0	0	0	0	0.0370872	-0.00112324	0	0	0.135256	0	0	-0.00218253	0	0	0	0.00465068	0	0	0	0	0	0	0	0.0204799	0	0	0	0	-0.0249611	0.000360592	0	0	0.0175717
AC006441.3 (ENSG00000265784)	18	0	0	0.0270646	0	0	0	0	0	0	0	0.0411849	0	0	0	0.0358633	0	0.0773702	0	0	0.0125966	0	0	0.0236247	0	0	0	0	0	0	0	0	0	0.00504071	0.0351959	0	0	0	0	0	0	0.0108359	0	0	0	0	0	0.0541902	0
ATP6V0A1 (ENSG00000033627)	17	0	0.0095397	0	0	0	0	0.142319	0	0	0	0	0	0	0	0.010738	0	0.156503	0	0	0	0.0303781	0	0	0	0	0.11439	0	0	0	0	0	0	0	0	0	0.0329763	0	0	0	0	0	0.0827857	0	0.0472757	0	0	0	0
SLC16A7 (ENSG00000118596)	17	0	-0.0485592	-0.0479993	0	0	0	0	0	0	0	0	0	0	0	0	0	0	0	0	0	0	0	0	0	0	-0.0505145	0	0	0	0	0	-0.0318802	-0.0390994	-0.0731145	0	-0.0187741	0	-0.0199018	-0.0395221	0	0	0	0	0	0	-0.0654488	0	0
MEIS2 (ENSG00000134138)	17	0	0	0	0	0	0	-0.00539762	0	0	0	0	0	0	0	0	0	0	0	0	0	0	0	-0.0584582	0	0	0	0	0	0	0	0	0	-0.0617592	0	0	0	0	0	0	0	0	0	0	-0.0287002	-0.0518885	0	0	0
LMO4 (ENSG00000143013)	17	0	0	0	0	0	0	0	0	0	0	-0.0473887	0	0	0	-0.0130471	-0.012653	0	0	0	0	-0.015625	0	0	0	0	0	0	0	0	0	0	-0.0463828	0	0	0	0	0	-0.0154252	0	0	0	0	0	0	0	0	0	0
AKR1E2 (ENSG00000165568)	17	0	0	0	0	0	0	0.00810253	0	0	0	0	0	0	0	0	0	0	0	0	0.00665883	0	0.0246024	0.0159805	0	0.0165366	0	0	0	0	0.0527051	0	0.0293275	0	0	0	0.0243839	0	0.0258795	0	0	0	0	0.0275649	0	0	0.0372373	0	0
TOM1L2 (ENSG00000175662)	17	0	0	0	0	0.0182425	0	0	0	0	0	0	0	0	0	0	0	0	0	0	0	0	0	0.0259656	0	0.0118551	0	0	0	0	0.12807	0.0288068	0	0.0590316	0.0209692	0	0	0	0	0	0	0	0.0294893	0	0.0563329	0	0	0	0
PTTG1IP (ENSG00000183255)	17	0	0.00521431	0	0	0	0	0	0	0	0	-0.00932801	0	0	0	0	0	0	0	0	0.0232358	0	0	0	0	0	0	0	0	0	0	0.0297865	0	0	0	0	0	0	0.0152503	0	0	0	0	0.0372715	0	0	0	0.118406	0
CARD9 (ENSG00000187796)	17	-0.0751513	0	0	0	0	-0.12692	-0.116495	0	0	0	0	0	0	0	0	0	0	0	0	0	0	0	0	0	0	0	0	0	0	0	0	0	-0.0254418	-0.0317729	0	-0.085371	0	0	0	0	0	0	0	-0.0221273	0	0	0	0
ENSG00000283196	17	0	0	0	0	0	0	0	0	0	0	0	0	0	0	0	0.0301772	0	0	0	0.0110155	0	0	-0.00328343	0	0	0	0	0.0474783	0	0	0	0	0.0119125	-0.00354628	0	0.0334259	0	0	0.0248462	0	0	0.0284152	0	0	0	0	0	0
BCL2L1 (ENSG00000171552)	16	0	0	0	0	0	0	0	0.0604663	0	0.0463654	0	0.0659058	0	0	0	0.0113027	0	0	0	0	0	0	0.0491401	0	0	0	0	0.0747206	0.123138	0	0	0.114807	0	0	0	0.0510758	0	0	0.0216688	0	0	0.058596	0	0	0	0	0	0
MAPK12 (ENSG00000188130)	16	0	0	0	0	-0.0269129	0	0	0	0	0	-0.0335005	0	0	0	-0.0487764	0	0	0	0	-0.00914172	0	0	-0.0919943	0	0	0	0	0	0	0	0	0	0	-0.00631319	0	0	0	0	0	0	0	0	0	0	0	0	0	-0.146841
RAB7B (ENSG00000276600)	16	0	0	0	0	0	0	0.0651016	0	0	0	0	0	0	0	0	0	0	0.0672669	0	0	0	0	0.0338735	0	0.0237934	0.103783	0	0	0	0	0	0	0	0	0	0	0	0.0373	0	0	0	0.0410557	0	0	0	0.0700333	0	0
AASS (ENSG00000008311)	15	0	0	0	0	0	0	0	0	0	0	0	-0.0111799	0	0	-0.0520357	0	-0.0961157	0	0	-0.0427813	0	0	0	0	0	0	0	0	0	0	0	-0.062884	-0.0554277	0	0	0	0	0	0	0	0	-0.0527554	0	0	0	-0.112204	0	0
CPEB4 (ENSG00000113742)	15	0	0.0361686	0	0	0	0.0655272	0	0	0	0	0	0	0	0	0	0	0	0	0	0.0441151	0	0	0	0	0.0281146	0	0	0	0	0	0	0	0	0	0	0.0233285	0	0	0.0306396	0	0	0	0	0.0425534	0.00496028	0.0528301	0	0
RBM38 (ENSG00000132819)	15	0	0	0	0	0	-0.116734	0	0	0	0	0	-0.0668051	0	0	-0.0737437	0	0	-0.0795421	0	0	0	0	0.0046556	0	0	0	0	0	0	0	0	0	0	-0.0838789	0	-0.063697	0	0	0	0	0	0	0	-0.0486343	0	0	0	0
AGAP2 (ENSG00000135439)	15	0	0	0	0	0	0.00214671	0	0	0	0	0	0	0	0	0	0	0	0	0	0	0	-0.052229	0	-0.168009	0	0	0	-0.022358	0	0	0	0	0	0	0	0	0	-0.0184192	0	0	0	0	-0.00654097	0	-0.00365546	0	0	0.037597
FERMT3 (ENSG00000149781)	15	0	0	-0.0431818	0	-0.0139732	0	0	0	0	-0.0375796	0	0	0	0	0	-0.017948	0	0	0	0	-0.023012	0	0	0	0	0	-0.0496773	0	0	0	0	0	0	0	0	0	0	-0.0135262	0	0	-0.0197793	0	0	-0.0165926	0	0	0	0
LAMB2 (ENSG00000172037)	15	0	0	0	0	0.0866383	0	0	0	0	0.0082926	0	0	0	0	0	0	0	0.0354983	0.0217405	0	0	0	0	0	0	0.036001	0	0	0	0	0	0	0	0	-0.0359984	0	0	0	0	0	0	0	0	0	0	0	0	0
AC090204.1 (ENSG00000247134)	15	0	-0.0380543	0	0	0	0	-0.0621919	0	0	0	0	-0.018629	0	-0.0187509	-0.0163046	0	0	0	0	0	-0.0158465	0	0	0	0	0	0	0	0	0	0	0	0	-0.0510808	0	0	0	0	0	0	0	0	0	-0.0901554	-0.0149193	-0.0392193	0	0
PPP2R3A (ENSG00000073711)	14	0	0	0	0	0	0	0	0	0	0	0	0	0	0.111783	0	0	0	0	0	0.00504995	0	0	0	0	0	0	0.129505	-0.0132479	0	0	0	0	0	0	0	0	0	0.0155258	0	0	0	0	0	0.0131239	0	0	0	0
CCL20 (ENSG00000115009)	14	0	0	0	0	0	0	0.0253105	0	0	0	0	0	0	0	0	0	0.0137688	0	0	0	0	0	0	0	0.0214618	0	0	0	0	0	0	0	0.0130641	0.0370762	0	0	0	0	0	0	0	0	0	0	0	0.0186733	0	0
GPD2 (ENSG00000115159)	14	0	0	0	0	0	0	0	0	0	0	0	0	0	0	0.079813	0	0	0	0	0.116369	0.0307897	0	0	0	0	0	0.10091	0	0	0	0	0	0	0	0	0	0	0	0	0	0	0	0.0104367	0	0.0094951	0.0177129	0	0
TPST2 (ENSG00000128294)	14	0	0	0	0	0	-0.0559948	-0.0312826	0	0	0	-0.0978078	0	0	-0.015437	-0.016437	0	0	-0.0208494	0	-0.0062403	0	0	0	0	0	0	-0.145648	0	0	0	0	-0.034312	0	-0.0824115	0	0	0	0	0	0	0	-0.00960912	0	0	0	0	0	0
SEMA6C (ENSG00000143434)	14	0	0	0	0	0	-0.0729528	-0.058058	0	0	0	0	0	0	0	0	0	0	0	0	0	-0.0301489	0	0	0	-0.0421449	0	0	0	0	0	0	-0.0258912	0	0	0	0	0	0	0	0	0	-0.0503057	0	0	0	0	0	0
CTDSPL (ENSG00000144677)	14	0	0	0	0	0	0	0	0	0	0	0	0	0	0	0	0	0.00166612	0.0286832	0	0	0	0	0	0.0424282	0	0.0208917	0	0	0	0	0	0	0.0189622	0	0.147159	0	0	0	0	0	0	0	0.0109388	0	0	0	0	0
GSN (ENSG00000148180)	14	0	0.0657438	0	0	0	0	0	0.037171	0	0	0	0	0	0	0.0226584	0	0	0	0	0	0	0	0	0	0	0	0	0	0	0	0	0	0	0	0	0.0435566	0	-0.00234867	0	0	0.0619298	0	0	0	0	0.000334524	0	0
TENT5B (ENSG00000158246)	14	0	0	0	0	0.0581872	0	0	0.0195864	0	0.00260814	0	0	0	0	0.00189592	0	0	0	0	0	0.0175521	0	0	0	0	0	0.0358655	0	0	0	0	0	0	0	0	0	0	0	0	0	0	0	0	0.0244393	0.0630867	0	0	0
GFI1 (ENSG00000162676)	14	-0.010342	0	0	0	0	0	0	-0.0635484	0	0	0	-0.0951243	0	0	0	0	0	0	0	0	0	0	0	0	0	0.0312314	0	0	0	0	0	0	0	-0.039324	-0.0256704	-0.0106279	0	-0.0431908	0	0	-0.019102	0	0	0	0	0	0	0
IKZF1 (ENSG00000185811)	14	0	0	0	0	0	0	0	0	0.0608274	0.0139299	0	0	-0.0263773	0	0	0	0	0	0	0	0	0	0	0	0	0	0	0	0	0.0309859	0	0	0	0	0	0	-0.0504658	0	0	-0.138376	0	0	0	0.0256727	0	0	0	0
HRCT1 (ENSG00000196196)	14	0	0	0	0	0	0	0	0.0278981	0	0	0	0.0263203	0	0.0473068	0	0	0	0	0	0	0	0	0	0	0	0	0.0124356	0	0.0110123	0	0	0	0	0	0	0	0	0	0	0	0	0	0	0	0	0	0	0
TCEA3 (ENSG00000204219)	14	0	0	0	0	0	0	0.00403084	0	0	0	0	0	0	0	0.00715889	0	0	0.0108584	0	0.0775745	0	0	0	0	0	0	0	0	0	0.0357811	0	0	0	0	0	0	0	0	0	0	0	0	0	0	0.0437898	0	0	0.069094
FAM95B1 (ENSG00000223839)	14	0	0	0	0	0	0	0	0	0	0	0	0	0	0	-0.0422035	0	-0.000821382	0	0	-0.0155534	-0.0311823	0	0	0	-0.00970051	0	0	0	0	0	0	0	-0.024971	0	0	0	0	0	0	0	0	0	-0.0193224	0	0	0	0	0
LNC-LBCS (ENSG00000228412)	14	0	0	0	0	0	0	0.00570673	0	0	0	0.0348742	0	0	0	0.0211951	0	0	0.0498361	0	0	0	0	0	0	0	0	0	0.03965	0	0	0	0	0.0220959	0	0	0	0	0.0392649	0	0	0	0	0	0	0	0	0	0
AC092070.2 (ENSG00000269001)	14	0	0	0	0	0	0	0	0	0	0	0	0	0	0	0	0	0.0785982	0	0	0	0	0	0.00918397	0	0	0	0	0	0	0	0	0	0.029607	0.0357939	0	0.0175585	0	-0.00283008	0	0	0	0.0217949	0	0.0185306	0.0313228	0	0	0
AC103591.3 (ENSG00000273338)	14	0	-0.0176734	0	0	0	0	0	0	0	0	0	0	0	0	-0.0489335	0	0	0	0	0	0	0	0	0	0	0	0	0	0	0	0	0	-0.0504294	0	0	0	0	0	0	0	-0.0187335	0	0	0	-0.0111058	-0.00936789	0	0
TRIO (ENSG00000038382)	13	0	0	0.0555031	0	0	0	0.011545	0	0	0	0	0.0179001	0	0	0	0	0.0122657	0	0	0	0.0509235	0	0	0	0	0.126596	0	0	0	0	0	0	0	0.0208231	0	0.0161197	0	0	0	0	0	0.133733	0	0	0	0	0	0
RGS16 (ENSG00000143333)	13	0	0	0	0	0	0	0	0	0	0	0	0	0	0	0	0	-0.0392437	0	-0.034012	0	0	0	0	0	0	0	0	0	0	0	0	-0.0586439	0	0	0	0	0	0	-0.0152607	0	0	0	0	-0.0516945	0	0	0	-0.0690748
FAM81A (ENSG00000157470)	13	0	0	0	0	0	0	0	0	0	0	0	0	0	0	-0.031941	0	0	0	0	0	0	0	-0.0107211	0	0	0	0	0	0	0	0	-0.0524923	0	0	0	0	0	-0.0325056	-0.0188596	0	0	0	-0.0413398	0	0	0	0	0
ZNF585A (ENSG00000196967)	13	0	0	0	0	0	0	0.00186905	0	0	0.11051	0	0	0	0	0.00763334	0	0	0	0	0	0	0	0	0	0	0	0	0	0	0	0.0307233	0	0	0.0239264	0	0	0	0.0501186	0	0	0	0	0.0353479	0.000800306	0.0452024	0	0	0
RHBDF1 (ENSG00000007384)	12	0	0	0	0	0	0	0	0	0	0	0	0	0	0	0	0	0	0	0	0	0	0	0	0	0	0	0	0	0	0	0	0	0	0	0	0	0	0	0	0.0316388	0	0	0	0	0	0.0151251	0.0288987	0
TEAD2 (ENSG00000074219)	12	0	0	0.0014648	0	0	0	0	0	0	0	0.00954471	0	0	0	0	0	0.0227067	0	0	0.000514413	0	0	0	0	0	0	0.0575984	0	0	0	0	0	0	0	0	0.0513934	0	0	0	0	0.0216519	0	0	0	0	0	0	0
SLC46A1 (ENSG00000076351)	12	0	0	0	0	0	-0.00771473	0.0168513	0	0	0	0	0	0	0.0383036	0	0	0	0	0	0.0348505	0	0	0.00110867	0	0	0	0	0	0	0	0	0	0	0.0549181	0	0	0	0	0	0	0	0	0	0	0	0	0	0
MID2 (ENSG00000080561)	12	0	0	0	0	0	0	0.0211313	0.0986675	0	0	0	0	0	0.0582703	0	0	0.0966704	0.106886	0	0	0	0	0	0	0.032613	0	0	0	0	0	0	0.0674206	0	0	0	0	0	0	0	0	0	0	0.0125472	0	0	0	0	0
ME2 (ENSG00000082212)	12	0	-0.000451086	0	0	0	0	0	0	0	0	-0.0107108	0	0	0	-0.0175557	0	0	-0.012456	0	0	0	0	-0.085424	0	-0.0197739	0	0	0	-0.0320492	0	0	0	0	0	0	0	0	0	0	0	0	-0.00984459	0	0	0	0	0	0
TRIB3 (ENSG00000101255)	12	0	0	0	0	-0.0409639	0	-0.0169557	0	0	0	0	0	0	0	-0.0295899	0	-0.032081	0	0	0	-0.00223859	0	0	0	0	0	0	0	0	0	0	0	0	-0.0357945	0	0	0	0	0	0	0	0	0	0	0	0	0	0
SIK1 (ENSG00000142178)	12	0	0	0	0	0	-0.0261921	-0.0516268	0	0	0	0	0	0	-0.0338055	-0.0252033	0	0	0	0	0	0	0	-0.0316516	0	0	0	0	0	0	0	0	0	-0.0394062	0	0	0	0	0	0	0	0	0	0	0	0	0	0	0
GULP1 (ENSG00000144366)	12	0	0	0	0	0	0	0	0.0356006	0	0	0	0	0	0	0	0	0	0	0	0	0	0.0142527	0	0	0	0	0	0	0	0	0	0	0.0220038	0	0	0.036875	0	0	0	0	0	0	0	0	0	0	0	0
TAGLN (ENSG00000149591)	12	0	0	0	0	0	0	-0.00352169	0	0	0	0	0	0	0	0	0	0	0	0	0.0133989	0	0.00333156	0	0	0	0	0	0	0	0	0	0	0	0	0	0	0	0.0046989	0	0	0.0181384	0	0	0	0	0	0	0
ACE (ENSG00000159640)	12	0	0	0.0478722	0	0	0	0	0	0	0	0	0.0130768	0	0	0.0185867	0	0.0660437	0	0	0	0	0	-0.00348296	0	0	0	0	0	0	0	0	0	0	0	0	0	0	0	0	0	0	0	0	0	0	0	0	0
ANKLE1 (ENSG00000160117)	12	0	0	0	0	0	0	0	-0.0615651	0	0	0	0	0	0	0	0	0	0	0.0039941	0	0	0	0	0	0	0	0	0	0	-0.0696985	0	0	0	0	0	0	0	0	0	0	0	-0.00911601	-0.00544145	0	0	0	0	0
PPIC (ENSG00000168938)	12	0	0	0	0	0	0	0	0	0	0	0	0	0	0	0	0	0	0	0	0	0	0	0	0	0	0	0	0	0	-0.0174477	0	0	0	0	0.0025414	0	0	0	0	0.0465278	0	0	0	0	0	0	0	0
H2BC4 (ENSG00000180596)	12	0	0	0	0	0	0	0	0	0	0	0	0	0	0.00730348	0	0	0	0	0	0	0	0	0	0	0	0.0596187	0	0	0	0	0	0	0	0	0.0554223	0	0	0	-0.00121136	0	0	0	0	0.0230438	0	0	0	0
ZNF350 (ENSG00000256683)	12	0	0	0	0	0	0	0	0.0457091	0	0.0201701	0	0.030796	0	0	0	0	0	0	0	0	0.0199142	0	0	0	0	0	0	0	0	0	0	0.0373476	0.00519093	0.102266	0	0	0	0	0	0	0	0	0	0	0	0	0	0
AC004079.5 (ENSG00000277694)	12	0	0	0.0263657	0	0	0	0	0	0	0	0	0.0334632	0	0	0	0	-0.0258276	0	0	0	0	0	0.00807148	0	0	0	0	0	0	0	0	0	0	0	0	0	0	0	0	0	0	0	0	0	0	0.0182543	0	0
CD9 (ENSG00000010278)	11	0	0	0	0	0	0	0	0	0	0.0332959	0	0	0	0	0	0	0	0	0	0	0	0	-0.00131249	0	0	0	0.0193886	0	0	0	0	0	0	0	0.0168888	0	0	0	0.0184452	0	0	0	0	0	0	0	0	0
CDK2AP1 (ENSG00000111328)	11	0	0	0.0375162	0	0	0	0.0374057	0	0	0	0	0	0	0	0	0	0	0.0729144	0	0	0	0	0.0114803	0	0	0	0	0	0	0	0.0424701	0	0	0	0	0.0369744	0	0	0	0	0	0	0	0	0	0	0	0
KIF21B (ENSG00000116852)	11	0	0	0	0	0	0	0	0	-0.0669979	0	0	0	0	0	0	0	0	0	0	-0.037737	0	0	0	0	0	0	0.0385861	0	0	-0.0411877	0	0	0	0	0	0	0	0	0	0	0	0	0	0	0	0	0	0
SDC4 (ENSG00000124145)	11	0	0	0	0	0	0	0	0	0	-0.0272119	0	0	0	0	0	0	0	0	0	0	0	0	0	0	0	0	0	0	0	0	0	0	0	-0.0214689	0	0	0.00200661	0	0	0	0	0	0	0	0	0	0	0.0267499
FAM78A (ENSG00000126882)	11	0	0	0	0	0	0	0	0	0	0	0	0	0	0	0	-0.0325476	0	0	0	0	0	-0.0617533	0	0	0	0	0	0	0	-0.0460228	0	0	0	0	0	0	0	0	0	-0.0720522	0	0	0	0	-0.0879859	0	0	0
ARHGEF6 (ENSG00000129675)	11	0.0170132	0	0	0	0	0	-0.0206581	0	0	0	0	0	0	-0.00561934	0	-0.0601961	0	0	0	0	0	-0.0154877	0	0	0	0	0	0	0	-0.0464935	0	0	0	0	0	0	0	0	0	0	0	0	0	-0.0232834	0	0	0	0
IL6ST (ENSG00000134352)	11	0	0.0510547	0	0	0.0589306	0.00724641	0	-0.000442747	0	0	0	0	0	0	0	0	0	0	0	0	0	0	0	0	0	0	0.0910862	0.0549188	0	0	0	0	0	0	0	0	0	0	0	0	0	0	0	0	0	0	0	0
CDCA7 (ENSG00000144354)	11	0	0	0	0	-0.103273	-0.0209545	-0.0391048	0	0	0	0	0	0	0	0	0	0	-0.042486	0	0	0	0	0	0	0	0	0	0	0	0	0	0	0	0	0	0	-0.119437	0	0	0	0	0	0	0	-0.0201255	0	0	0
SLC25A37 (ENSG00000147454)	11	0	0	0	0	-0.0791635	-0.067965	0	0	0	0	0	0	0	0	0	0	0	0	0	0	0	0	0	0	0	0	0	-0.0392707	0	0	0	0	0	0	0	0	0	0	0	0	0	0	0	0	-0.0449828	0	0	0
LACTB2 (ENSG00000147592)	11	0	0	0	0	0	0.00494758	0.00407147	0	0	0	0	0.036743	0	0	0	0	0	0	0	0	0.0270611	0	0	0	0.00329383	0	0	0	0.0164176	0	0	0.00989032	0	0.0377267	0	0	0	0	0	0	0	0	0	0	0	0	0	0
PRSS23 (ENSG00000150687)	11	0	0.0489156	0	0	0	0.00250078	0	0	0	0	0.0414236	0	0.0622525	0	0	0	0	0.0090379	0	0	0	0	0	0	0	0	0	0	0	0.00314289	0	0	0	0	0	0	0	0	0	0	0	0	0	0	0	0	0	0
ENSG00000154537	11	-0.07896	0	0	0	0	0	0	0	0	0	0	0	0	0	0	0	0	0	0	0	-0.0125146	0	-0.0120781	0	0	-0.0816257	0	0	0	0	0	0	0	0	0	0	0	-0.0639042	-0.0657408	0	0	0	0	0	-0.0156365	-0.0592055	0	0
GAS6 (ENSG00000183087)	11	0.0131966	0.00857053	0	0	0	0.0106704	0	0	0	0	0	0.0137414	0	0	0	0	0	0	0	0	0	0	0	0	0	0	0	0	0	0	0.0212487	0	0	0	0	0	0	0	0	0	0	0.0162724	0	0	0	0	0	0
TCEAL3 (ENSG00000196507)	11	0.0332201	0	0.0190702	0	0	0	0	0	0	0	0	0	0	0	0	0	0	0	0	0	0	0	0.00218755	0	0	0	0	0	0.0225797	0	0	0	0	0.0465163	0	0	0	0	0	0	0.00732445	0	0	0	0	0.0782095	0	0
MIRLET7BHG (ENSG00000197182)	11	0	0.0179674	0	0	0	0	0	0	0	0	0.0296307	0	0	0	0	0	0	0.0148331	0	0	0.0694603	0	0	0	0	0	0	0	0	0	0	0	0	0	0	0	0	0	0	0	0	0	0	0.0158539	0	0	0	0
CYRIA (ENSG00000197872)	11	0	-0.0102598	0	0	0	0	0	0	0	0	0	0	0	-0.0706589	0	0	0	0	0	-0.0264838	0	0	0	0	0	0	0	0	0	0	0	0	0	0	0	0	0	0	0	0	0	-0.0381728	0	0	0	0	0	0
DUX4L50 (ENSG00000232815)	11	0	-0.0256973	0	0	0	0	-0.0964314	0	0	0	0	0	0	0	-0.00377372	0	-0.0151024	0	0	0	0	0	0	0	0	0	0	0	0	0	0	0	0	0	0	0	0	0	0	0	0	0	0	0	0	0	0	0
AGPAT4 (ENSG00000026652)	10	0	0	-0.0299058	0	0	0	-0.045217	0	0	0	0	0	0	0	0	0	0	-0.0258801	0	0	0	0	0	0	0	0	0	0	0	0	0	0	0	0	0	0	0	0	0	0	0	0	0	0	0	0	0	0
SH2D2A (ENSG00000027869)	10	0	0	0	0	-0.0309765	0	0	0	0	0	0	0	0	0	0	0	-0.0324445	0	0	-0.00124899	0	0	0	0	0	0	-0.0393788	-0.0440968	0	0	0	0	0	0	0	0	0	0	0	0	0	0	-0.0124978	-0.0277554	0	0	0	0
RASGRP2 (ENSG00000068831)	10	0	0	0	0	0	0	0	-0.0340132	0	0	0	0	0	0	0	0	0	0	0	-0.0211897	0	0	0	-0.0323804	0	0	0	0	0	0	0	0	0	0	0	0	0	0	0	0	0	0.00267199	0	0	0	0	0	0
MMP15 (ENSG00000102996)	10	0.0373933	0	0	0	0	0	0	0	0	0	0	0	0	0	0	0	0	0	0	0	0	0	0	0	0	0.008584	0	0	0	0	0	0	0	0	0	0	0	0	0.0325194	0	0	0	0	0	0	0	0.00928522	0
CCND1 (ENSG00000110092)	10	0	0	0	0	0	0	0.0394517	0	0	0	0.0125967	0	0	0	0	0	0	0	0	0	0	0	0	0	0.0536061	0	0	0	0	0	0	0	0.0122818	0	0	0	0	0.0423254	0	0	0	0	-0.00312304	0	0	0.00488228	0	0
SDSL (ENSG00000139410)	10	0	0	0	0	0	0.00669388	0	0	0	0	0	0	0	0	0	0	0.0455728	0	0	0	0	0	0	0	0	0	0	0	0	0	0	0.0159642	0	0	0	0	0	0	0	0	0	0	0	0.0147309	0	0	0	0
FARP1 (ENSG00000152767)	10	0	0	0	0	0.0107168	0	0	0	0	0	0	0	0	0	0	0	0.0100175	0	0	0	0	0	0	0	0	0	0	0	-0.00943017	0.0396918	0	0	0.0876242	0	0	0	0	0	0	0	0	0	0	0	0	0	0	0
CYGB (ENSG00000161544)	10	0	0	0.014245	0	0	0	0.0502466	0	0	0	0	0	0	0.0302001	0	0	0.0432798	0	0	0	0	0	0.00366354	0	0	0	0	0	0	0	0	0.0784521	0	0	0	0	0	0	0.0356676	0	0	0	0.0308254	0	0	0	0	0
TERT (ENSG00000164362)	10	0	-0.0106353	0	0	0	-0.0318171	0	0	0	0	0	0	0	0	0	0	0	0	0	-0.0177357	0	0	-0.0138367	0	0	-0.0409827	0	0	0	0	0	0	0	0	0	-0.0166125	0	0	0	0	0	0	0	0	0	-0.0952505	0	0
AL627309.2 (ENSG00000239906)	10	0	0	-0.0079151	0	0	0	0	0	0	0	-0.0201055	0	0	0	0	0	0	0	0	0	0	0	0	0	0	0	0	0	0	0	0	-0.00158544	0	0	0	0	0	0	-0.0707262	0	0	0	0	0	0	0	0	0
AC005786.3 (ENSG00000267436)	10	0	0	0	0	0	0	0.0291917	0.0991458	0	0	0	0	0	0	0	0	0.0469447	0	0	0	0.0479889	0	0	0	0	0	0	0	0	0	0	0	0	0	0	0	0	0	0	0	0	0	0	0	0	0	0	0
AL161431.1 (ENSG00000275216)	10	0	0	0	0	0	0	0	0	0	0	0.0112459	0	0	0	0	0	0	0	0	0	0	0	0	0	0	0	0	0.0238895	0	0	0	0	0	0	0	0	0	0	0	0	0	0	0	0	0	0	0.00503445	0
SAMD4A (ENSG00000020577)	9	0	0	0.0886654	0	0	0	0	0	0	0	0	0	0	0	0	0	0	0	0	0	0	0	0	0	0	0	0	0	0	0	0	0	0.000353944	0.00644935	0	0	0	0	0	0	0	0	0	0	0	0	0	0
VCL (ENSG00000035403)	9	0	0	0	0	0	0	0	0	0	0	0.030181	0	0	0	0.0723674	0	0	0	0.0444616	0	0	0	0	0	0	0	0	0	0	0	0	0.0425351	0	0	0	0	0	0	0	0	0	0	0	0	0	0	0	0
MTHFD2 (ENSG00000065911)	9	-0.00793528	0	0	0	-0.058489	0	0	0	0	0	0	0	0	0	0	0	0	0	0	0	-0.0603177	0	0	0	0	0	-0.082004	0	0	0	-0.0527105	0	0	0	0	0	0	0	0	0	-0.00230472	0	0	0	0	0	0	0
CEP170B (ENSG00000099814)	9	0	0	0	0	0	0	0	0	0.0768952	0	0	0	0	0	0	0	0	0	0.0875588	0	0	0	0	0	0	0	0	0	0	0	0	0	0	-0.00910783	0	0	0	0	0	0	0	0	0	0	0	0	0	0
CA2 (ENSG00000104267)	9	0	0	0	0	0	-0.0118067	-0.0304887	0	0	0	-0.0112782	0	0	0	0	0	0	0	0	-0.0203534	0	0	0	0	0	0	0	0	0	0	0	0	0	0	0	0	0	0	0	0	0	-0.0409521	0	0	0	-0.0608593	0	0
NPDC1 (ENSG00000107281)	9	0	0	0	0	0	-0.00105077	0	0	0	0	0	0	0	0	0	0	0	0	0	0	0	0	0	0	0	0	0	0	0	0	0	0	0	0.0139872	0	0	0	0	0	0	0	0.0298108	0	0	0	0	0	0
DUSP3 (ENSG00000108861)	9	0	0.125897	0	0	0	0	0	0	0	0	0.0373936	0	0	0	0	0	0	0	0	0.0142666	0	0	0	0	0	0	0	0	0	0	0	0	0	0.0421224	0	0	0	0	0	0	0	0	0	0	0	0	0	0
C3orf14 (ENSG00000114405)	9	0	0	0	0	0	0	0	0	0	0	0	0	0	0	0	0	0	0	0	0.000716394	0	0	0	0	0	0	0	0	0.0368717	0	0	0	0	0	0	0.0270101	0	0	0	0	0	0	0	0	0.0237218	0	0	0
IGFBP5 (ENSG00000115461)	9	0	0.0299541	0	0	0	0	0	0.010599	0	0	0	0	0	0	0	0	0	0	0	0	0	0	0	0	0	0	0	0	0	0	0	0.0224864	0	0	0	0	0	0	0.0213909	0	0	0	0	0	0	0	0	0
NCKAP1L (ENSG00000123338)	9	0	0	0	0	0	0	0	0	-0.0559878	0.0428623	0	0	0	0	0	-0.00766472	0	0	-0.00822001	0	0	0	0	-0.00731149	0	0	0	0	0	0	0	0	0	0	0	0	-0.0804926	0	0	0	0	0	0	0	0	0	0	0
BATF3 (ENSG00000123685)	9	0	0	0	0	0	0	0	0	0	0	0	0	0	0	0	0	0	0	0	0	-0.00641893	-0.00339759	0	0	0	0	-0.0510686	0	0	0	-0.0425089	0	0	0	0	-0.0358516	0	0	0	0	0	0	0	0	0	0	0	0
SLC27A2 (ENSG00000140284)	9	0	0	0	0	0	0	0	0	0	0	0	0	0	0	-0.0156455	0	-0.0326531	0	0	0	-0.02745	0	0	0	0	0	0	-0.03769	0	0	0	0	0	0	0	0	0	0	0	0	0	-0.0187777	0	0	0	0	0	0
ELMO1 (ENSG00000155849)	9	-0.0354949	0	0	0	0	-0.00910979	-0.0475383	0	-0.0685045	0	0	0	0	0	0	0	0	0	0	0	0	-0.0218038	-0.0131767	0	0	0	0	0	0	-0.0611756	0	0	0	0	0	0	0	0	0	0	0	0	0	0	0	0	0	0
CIART (ENSG00000159208)	9	0	0	0	0	0	0.0332467	0.0781501	0	0	0	0	0	0	0	0	0	0	0	0	0	0	0	0	0	0	0	0	0	0	0	0	0.0603128	0	0	0	0	0	0	0	0	0	0.00543871	0	0.0319238	0	0	0	0
HMGB2 (ENSG00000164104)	9	0	0	0	0	0	0	0	0	0	0	0	0	0	0	0	0	0	0	0	0	-0.00360631	0	0	0	0	0	0.000353054	0	0	0	0	0	0	0	0	0	0	0	0	0	0	0	0	0	0	0	0	-0.0363837
MIR22HG (ENSG00000186594)	9	0	0	0	0	0	0	0	0	0	0	0	0	0	0	0	0	0	0	0	0	0	0	0	0	0	0	0	0.0484516	0	0	0	0	0.013653	0	0	0	0.097604	0	0	0	0.127807	0	0	0	0.0998107	0	0.134845	0
LAT (ENSG00000213658)	9	-0.0532105	-0.0553782	-0.0627784	0	0	0.00454183	0	0	0	0	0	0	0	0	0	0	0	0	0	0	0	0	0	0	0	0	0	-0.0481538	0	0	0	0	0	0	0	0	0	0	0	0	0	0	0	0	0	0	0	0
SVIL-AS1 (ENSG00000224597)	9	0	0	0.0556404	0	0	0	0	0	0	0	0	0	0	0.0624608	0.00355145	0	0	0	0	0	0	0	0	0	0	0	0	0	0	0	0	0	0	0	0	0	0	0	0	0	0	0	0	0	0	0.0130914	0	0
AC099329.1 (ENSG00000235288)	9	0	0	0	0	0	0	0	0	0	0	0	0.0143181	0	0.00556635	0.013221	0	0	0	0	0	0	0	0	0	0	0	0	0	0	0	0	0.0106311	0	0	0	0	0	0	0.0281199	0	0	0	0	0	0	0	0	0
PRKCQ-AS1 (ENSG00000237943)	9	0	0	0	0	0	0	0	0	0	0	0	0	0	0	0	0	-0.00788876	0	0	0	0	0	0	0	0	0	0	0	0	0	0	0	0.00131556	0	0	0	0	0	0	0	0	0	0	0	-0.0321887	0	0	-0.0574959
FAM27E3 (ENSG00000274026)	9	0	0	0	0	0	-0.0444478	0	0	0	0	-0.0186011	-0.162875	0	0	0	0	0	0	0	0	-0.00536231	0	0	0	0	0	0	0	0	0	0	0	0	0	0	0	0	-0.0457972	-0.063749	0	0	-0.0477807	0	0	-0.00526664	0	0	0
MCUB (ENSG00000005059)	8	0	-0.0489183	0	0	0	0	0	0	0	0	0	0	0	0	0	0	0	0	0	0	0	0	0	0	0	0	0	0	0	0	0	0	-0.0202399	0	0	0	0	0	0	0	0	0	0	0	0	0	0	0
MYOM2 (ENSG00000036448)	8	-0.0320741	0	0	0	0	0	0	0	0	0	0	0	0	-0.0182499	0	0	0	0	0	0	0	0	0	0	0	-0.0284704	-0.0996516	0	0	0	0	0	0	0	0	0	0	-0.0159263	0	0	0	0	0	0	0	0	0	0
KDELR3 (ENSG00000100196)	8	0	0	0.0110715	0	0	0.0511172	0	0	0	0	0	0	0	0	0	0	0	0	0	0	0	0	0	0	0	0	0	0	0.0523282	0	-0.0140631	0	0	0	0.0384179	0	0	0	0	0	0	0	0	0	0	0	0	0
CRYAB (ENSG00000109846)	8	0	0	0	0	0	0	0.00261387	0.0210478	0	0	0	0.00229746	0	0	0.00471272	0.00562371	0	0	0	0	0	0	0	0	0	0	0	0	0	0	0	0	0	0	0	0	0	0.0193154	0	0	0	0	0	0	0	0	0	0
RPS6KA1 (ENSG00000117676)	8	0	-0.0645725	0	0	0	-0.00733472	0	0	0	0	0	0	0	0	0	0	0	0	0	-0.0531462	0	0	0	0	0	0	0	0	0	0	0	0	0	0	0	0	0	0	0	0	0	0	-0.0430201	0	0	0	0	0
MYB (ENSG00000118513)	8	0	0	0	0	0	0	0	0	0	0	0	0	0	0	0	0	0	0	0	0	0	0	0	0	0	0	0	-0.0127489	0	0	0	0	0	0	0	0	0	0	0	0	0	0	0	0	0	0	0	-0.0398436
LGALS3 (ENSG00000131981)	8	0	0	0	0	0	0	0	0.0166844	0	0	0	0	0	0	0	0	0	0	0	0	0	0	0	0	0	0	0	0	0	0	0	0	0	0	0.0361201	0	0	0	0	0	0	0	0	0	0	0	0.009562	-0.0138636
LCP1 (ENSG00000136167)	8	-0.0199961	0	0	0	0	0	0	0	0	0	0	-0.0130515	0	0	0	-0.00164083	0	0	0	0	0	0	0	0	0	0	0	0	0	0	0	0	0	0	0	0	0	0	0	0	-0.00520116	-0.012778	0	0	-0.00622849	-0.00585768	0	0
SHROOM3 (ENSG00000138771)	8	0	0	0	0	0.0135214	0	0	0.0262668	0	0	0	0	0	0	0	0	0	0	0	0.0137866	0	0.0263622	0	0	0	0.0401427	0	0	0	0	0	0	0	0	0	0	0	0	0	0	0	0	0	0	0	0	0	0
PCDH1 (ENSG00000156453)	8	0.0213418	0	0	0	0	0	0	0	0.0359467	0	0	0	0	0	0	0	0	0	0	0.0232561	0	0	0	0	0.0165642	0	0	0	0	0	0	0	0	0	0	0	0	0	0	0	0	0	0	0	0	0	0	0
ALDH7A1 (ENSG00000164904)	8	0	0	0	0	0	0	0	0	0	0	0	0	0	0.0252686	0	0	-0.00277493	0	0	0	0	0.0120332	0	0	0	0	0	0	0	0	0	0	0	0	0	0	0	0	0	0	0	0	0	0	0	0	0	0
RAPH1 (ENSG00000173166)	8	0	0	0	0	0	0	0	0	0	0	0	0	0	0	0	0	0	0	0	0	0	0	0	0	0	0	0	0	0.00624217	0	0.0315429	0	0	0	0	0	0	0	0	0	0	0	0	0.0101494	0	0	0	0
CAVIN1 (ENSG00000177469)	8	0	0	0.00523118	0	0	0	0	0	0	0	0	0	0	0	0	0	0	0	0	0	0	0	0	0	0	0	0	0	0	0	0	0	0.044708	0.0191913	0	0	0	0	0	0	0	0	0	0	0	0	0	0
SNORA23 (ENSG00000201998)	8	0	0	0.0478922	0	0	0.0310021	0.0861726	0	0	0	0	0	0	0	0.0879574	0	0.0638897	0	0	0	0	0	0	0	0	0	0	0	0.0401976	0	0	0	0	0	0	0	0	0	0	0	0	0	0	0.0916152	0	0	0	0
LINC01291 (ENSG00000204792)	8	0	0	0	0	0	0	0	0	0	0	0.0545888	0	0	0	0.108288	0	0	0.00354832	0	0	0	0	0	0	0	0	0	0	0	0	0	0	0	0	0	0	0	0	0	0	0	0.0257579	0	0	0	0	0	0
ANG (ENSG00000214274)	8	0	0	0.102297	0	0	0	0	0	0	0	0	0.0395954	0	0	0	0	0	0	0	0.0365306	0	0	0	0	0	0	0	0	0	0	0	0	-0.00379765	0	0	0	0	0	0	0	0.0118939	0	0	0	0	0	0.0645147	0
BEND3P1 (ENSG00000231345)	8	0	0	0	0	0	0	-0.0389247	0	0	0	0	-0.0104292	0	0	0	0	0	0	0	0	0	0	0	0	0	0	0	0	0	0	0	-0.0709335	-0.0816125	0	0	0	0	-0.0320206	0	0	0	0	0	0	0	0	0	0
LINC01410 (ENSG00000238113)	8	0	0	0	0	0	0	0	0	0	0	0	0	0	0	0	0	0	0	0	0	-0.0090852	-0.0378996	0	0	0	0	0	0	0	0	0	0	0	-0.0275151	0	0	0	0	0	0	0	0	0	0	0	0	0	0
PSMC1P5 (ENSG00000250273)	8	0	0	0	0	0	0	0	0	0	0	0	0	0	0	0	0	0.0408314	0	0	0	0	0	0	0	0.00798451	0	0	0	0	0	0	0.0709253	0	0	0	0	0	0	0	0	0	0	0	0	0	0	0	0
TRNP1 (ENSG00000253368)	8	0.0373004	0	0	0	0	0	0	0	0	0	0	0	0	0	0.00928526	0	0	0	0	0	0	0	0	0	0	0	0	0	0	0	0	0	0	0	0	0	0	0.02503	0	0	0.011199	0	0	0	0	0	0	0
AC087632.2 (ENSG00000259316)	8	0	0	0	0	0	0	0	-0.0338066	0	0	0	-0.0249974	0	0	0	0	0	-0.0220811	0	0	0	0	0	0	-0.0312431	0	0	0	0	0	0	0	0	0	0	0	0	-0.0278181	0	0	-0.00607387	0	0	0	0	0	0	0
AC020909.3 (ENSG00000268854)	8	0	0	0	0	0	0	0	0	0	0	0	0	0	0	0.00982834	0	0	0	0	0.0128537	0	0	0	0	0	0	0	0	0.0181632	0	0	0	0.0194505	0	0	0	0	0	0	0	0	0	0	0	0	0	0	0
KLF6 (ENSG00000067082)	7	0	0	0	0	0.034336	0	0	0.0559527	0	0	0	0	0	0	0.0209098	0	0	0.0596689	0	0	0	0	0	0	0	0	0	0	0	0	0	0	0	0	0	0	0	0	0	0	0	0	0	0	0	0	0	0
APLP2 (ENSG00000084234)	7	0	0	0	0	0	0	0	0	0	0	0	0.071577	0	0	0	0	0	0	0	0.00701276	0	0	0	0	0	0	0	0	0	0	0	0	0	0	0	0	0	0	0	0	0	0.0326033	0	0	0.0381628	0	0	0
SAMHD1 (ENSG00000101347)	7	0	0	0	0	0	0	0	0	0	0	0	-0.0531775	0	0	0	0	0	-0.023066	0	0	0	0	-0.0166342	0	0	0	0	0	0	0	0	0	0	0	0	0	0	0	0	0	0	-0.0301406	0	0	0	0	0	0
TBL1X (ENSG00000101849)	7	0	0	0	0	0	0	0	0	0	0	0	0	0	0	0	0	0	0	0	0	0	0	0	0	0	0	0	0	0	0	0	0	0	0	0	0	0	0	0	0	-0.0655374	0	0	0	0	0	0	0
WFS1 (ENSG00000109501)	7	0	0	0	0	0	0	0	0	0	0	0	0	0	0	0	0	0	0	0	0	0	0	0	0	0	0	0	0	0	0.00330011	0	0	0	-0.00159474	0	0	0	0.0141629	0	0	0	0	0	0	0	0	0	0
LDHB (ENSG00000111716)	7	0	0	0	0	0	0	0	0	0	0	0	0	0	0	0	0	-0.0338252	0	0	0	0	0	0	0	0	0	0	0	0	0	0	0	0	0	0	0	0	0	0	0	-0.00184312	0	0	0	0	0	0	0
NPR3 (ENSG00000113389)	7	0	0	0.0204582	0	0	0	0	0	0	0	0	0	0	0	0	0	0.0425867	0	0	0	0.0202144	0.0071891	0	0	0	0	0	0	0	0	0	0	0	0	0	0	0	0	0	0	0	0	0	0	0	0	0	0
EVA1A (ENSG00000115363)	7	0	0	0	0	0	0	0	0	0	0	0	0	0	0.0293749	0	0.0282598	0	0	0	0.0175793	0	0	0	0	0	0	0	0	0	0	0	0	0	0	0	0	0	0	0	0	0	0	0	0	0	0	0	0
CNN3 (ENSG00000117519)	7	0	0	0	0	0	0	0	0	0.0732094	0	0	0	0	0	0	0	0	0	0	0	0	0	0	0	0	0	0	0	0	0	0	0	0	0	0	0	0	0	0.0264667	0	0	0	0	0	0	0	0	0
CHAC1 (ENSG00000128965)	7	0	0	0	0	0	0	-0.0758229	0	0	0	0	0	0	0	0	0	0	0	0	0	0	0	0	0	0	0	0	0	0	0	0	0	-0.0692558	0	0	0	0	0	0	0	0	0	0	0	0	0	0	0
TCEAL4 (ENSG00000133142)	7	0	0	0	0	0	0	0	0	0	0	0	0	0	0	0	0	0	0	0	0	0	0	0	0	0	0	0	0	0	0	0	0	0	-0.0226178	0	0.0129165	0	0	0	0	0	0	0	0	0	0	0	0
RCBTB2 (ENSG00000136161)	7	-0.0306949	0	-0.0136445	0	0	0	0	0	0	0	0	0	0	0	0	0	0	0	0	0	0	0	0	0	0	0	0	0	0	0	0	0	0	0	0	0	0	0	0	0	-0.0285907	-0.0177516	0	0	0	0	0	0
TUBB2A (ENSG00000137267)	7	0	0	0	0	0	0	0	0	0	0	0	0	0	0	0	0	0	0	0	0	0	0	0	0	0	0	0	0	0	0	0	0	0.0202947	0.0162804	0	0	0	0.0303244	0	0	0	0	0	0	0	0	0	0
THBS1 (ENSG00000137801)	7	0	0	0	0	0	0	0	0	0	0	0	0	0	0	0	0	0	0	0	0	0	0	0	0	0	0	0	0.0134696	0	0	0	0	0	0	0.0391456	0	0	0	0.00537581	0	0	0	0	0	0	0	0	0
APP (ENSG00000142192)	7	0	0	0	0	0	0	0	0	0	0	0	0	0.0885955	0	0	0	0	0	0	0	0	0	0	0	0	0	0	0	0	0	0	0	0	0	0	0	0	0	0	0	0	0	0	0	0	0	0	0
TCF7L1 (ENSG00000152284)	7	0	0	0.000121397	0	0	0	0.0198854	0	0	0	0	0	0	0.0374397	0	0	0	0	0	0	0	0	0	0	0	0	0	0	0	0	0	0	0	0	0	0	0	0	0	0	0	0	0.0161366	0	0	0	0	0
DAB2 (ENSG00000153071)	7	0	0	0.0151746	0	0	0	0	0	0	0	0	0.0365893	0	0	0	0.00646713	0	0	0	0	0	0	0	0	0	0	0	0	0	0	0	0	0	0	0	0	0	0.00625371	0	0	0	0	0	0	0	0.00836805	0	0
PITPNC1 (ENSG00000154217)	7	0	0	0	0	0	0	0	0	0	0	-0.0123754	0	0	0	0	0	-0.0200807	0	0	0	0	-0.0404202	0	0	0	0	0	0	0	0	0	0	0	0	0	0	0	0	0	0	0	0	0	0	0	0	0	0
ZNF714 (ENSG00000160352)	7	0	0	0	0	0	0	0.0218597	0	0	0	0	0	0	0	0	0	0	0	0	0	0	0	0.0319588	0	0	0	0	0	0	0	0	0	0	0	0	0	0	0	0	0	0	0	0	0.0319989	0	0	0	0
DMKN (ENSG00000161249)	7	0	0	0.0252356	0	0	0.0168492	0.0142281	0	0	0	0	0	0	0	0	0	0	0	0	0	0	0	0	0	0	0	0	0	0	0	0	0	0	0	0	0	0	0	0	0	0	0	0	0.00898012	0	0	0	0
VANGL1 (ENSG00000173218)	7	0	0	0	0	0	0	0	0	0	0	0	0	0	0	0	0	0	0	0	0	0	0	0	0	0	0	0	0	0	0	0	0.0564451	0.0246237	0	0	0	0	0	0	0	0	0.0120375	0	0	0	0	0	0
RPP25 (ENSG00000178718)	7	0	0.00953283	0	0	0	0	0	0	0	0	0	0	0	0	0	0	0	0	0	0	0	0	0	0	0	0	0	0	0	0	0	0	0	0	0	0.0116934	0	0	0	0	0	0	0	0.0507071	0	0	0	0
DGCR6 (ENSG00000183628)	7	0	0	0.0254022	0	0	0	0	0	0	0	0	0	0	0	0.0396707	0	0	0	0	0	0	0	0	0	0	0	0	0	0	0	0	0	0	0	0	0	0	0	0	0	0	0.0610902	0	0	0	0.0290171	0	0
DUSP8 (ENSG00000184545)	7	0	0	0	0	0	0	0	0	0	0	0	0	0	0	0	0	0	0	0	0	0	0	0	0	0	0	0	0	0.0286444	0	0	0	0	0.0107277	0	0	0	0.0441556	0	0	0	0	0	0	0	0.00169264	0	0
ZNF626 (ENSG00000188171)	7	0	0	0	0	0	0.00679964	0	0	0	0	0	0	0	0	0	0	0	0	0	0	0	0	0.0266252	0	0	0	0	0	0	0	0	0.00248022	0	0	0	0	0	0	0	0	0	0	0	0	0	0	0	0
CERKL (ENSG00000188452)	7	0	0	0	0	0	0	0	0	0	0	0	0	0	-0.00756014	0	0	0	0	0	0	0	0	0	0	0	0	0	0	0	0	0	0	0	0	0	0	0	0	0	0	0	-0.0092515	0	0	0	0	0	0
SYCP2 (ENSG00000196074)	7	0	0.00211507	0	0	0	0	0	0	0	0	0	0	0	0	0	0	0	0	0	0	0	0	0	0	0.00113305	0	0	0	0	0.0110629	0	0	0	0	0	0	0	0	0	0	0	0	0	0	0	0	0	0
GLMP (ENSG00000198715)	7	0	0	0	0	0	0	0	0	0	0	0	0	0	0	0	0	0	0	0	0	0.0169156	0	0.00352287	0	0	0	0	0	0	0	0	0	0	0	0	0	0	0	0	0	0	0	0	0	0	0	0	0
ANKRD13B (ENSG00000198720)	7	0	0	0	0	0	0	0	0	0	0	0	0	0	-0.124928	0	0	-0.086292	0	0	0	0	0	0	0	0	0	0	0	0	0	0	-0.015939	0	0	0	-0.020487	0	0	0	0	0	0	0	0	0	0	0	0
RNVU1-30 (ENSG00000206828)	7	0	-0.00759148	0	0	0	0	0	0	0	0	0	0	0	0	0	0	0	0	0	0	0	0	0	0	0	0	0	0	0	0	0	0	0	0	0	0	0	0	0	0	0	-0.0124271	0	0	0	-0.00153541	0	0
RTL8B (ENSG00000212747)	7	0	0	0	0	0	0	0	0	0	0	0	0	0	0	0	0	0	0	0	0.0187225	0	0	0	0	0	0	0	0	0.0364662	0	0	0	0	0	0	0	0	0	0	0	0	0	0	0	0	0	0	0
COX7CP1 (ENSG00000235957)	7	0	0	0	0	0	0	0	0	0	0	0	0	0	0	0	0	0.0232422	0	0	0	0	0	0	0	0	0	0	0	0	0	0	0.0194381	0	0	0	0	0	0	0	0	0	0	0	0	0	0	0	0
AL732372.2 (ENSG00000237094)	7	0	0	0	0	-0.0570981	0	0	0	0	0	-0.0756483	0	0	0	-0.0106617	0	0	0	0	0	-0.118171	0	0	0	0	0	0	0	0	0	0	0	0	0	0	0	0	0	0	0	-0.0610451	0	0	0	0	0	0	0
AC012254.2 (ENSG00000267228)	7	0	0	0	0	0	0	0	0	0	0	0	0	0	0.0516097	0	0	0	0	0	0	0	0	0	0	0	0	0	0	0	0	0	0	0	0	0	0	0	0	0	0	0.0162008	0	0	0	0	0	0	0
FP565260.1 (ENSG00000275464)	7	0	0	0	0	0	0	0	0	0	0	0	0	0	0	0	0	0	0	0	-0.0121155	0	0	0	0	0	0	0	0	0	0	0	-0.0519697	0	0	0	0	0	0	0	0	0	0	0	0	0	0	0	0
UPK3BL2 (ENSG00000284981)	7	0	0	0	0	0	0	0.016801	0	0	0	0	0	0	0	0.0206932	0	0	0	0	0	0	0	0	0	0	0	0	0	0	0	0	0	0	0	0	0	0	0	0	0	0	0	0	0	0	0.0297237	0	0
PDK2 (ENSG00000005882)	6	0	0	0	0	0	0	0	0	0	0	0	0.0303916	0	0	0	0	0	0	0	0	0.049581	0	0	0	0	0	0	0	0	0	0	0	0	0	0	0	0	0.0734223	0.0982312	0	0	0	0	0	0	0	0	0
CYTH3 (ENSG00000008256)	6	0	0.0125389	0	0	0	0	0	0	0	0	0	0	0	0	0	0	0	0	0	0	0.033584	0	0	0	0	0.0718497	0	0	0	0	0	0	0	0	0	0	0	0	0	0	0	0	0	0	0	0	0	0
ITGB5 (ENSG00000082781)	6	0	0	0	0	0	0	0	0	0	0	0	0	0.0321855	0	0	0	0	0	0	0	0	0	0	0	0	0	0	0	0	0	0	0	0	0	0	0	0	0	0	-0.0129332	0	0	0	0	0	0	0	0
AKR1B1 (ENSG00000085662)	6	0	0	-0.00574452	0	0	0	0	0	0	0	0	0	0	0	0	0	0	0	0	0	0	0	0	0	0	0	0	0	0	0	0	0	0	0	0	0	0	0	0	0	0	0	0	0	0	0	0	0
GNA11 (ENSG00000088256)	6	0	0	0	0	0	0.0504283	0	0	0	0	0	0	0	0	0	0	0	0	0	0	0	0	0	0	0	0	0	0	0	0	0	0	0	0	0	0	0	0	0	0.122282	0	0	0	0	0.0364145	0.113094	0	0
PXN (ENSG00000089159)	6	0	0	0	0	0	0	0	0	0	0	-0.0154318	0.00758722	0	0	0	0	0	0	0	0	0	0	0	0	0	0	0	0	0	0.00945748	0	0	0	0	0	0	0	0	0	0	0	0	0	0	0	0	0	0
PIM2 (ENSG00000102096)	6	0	0	0	0	0	0	-0.0302509	0	0	0	0	0	0	0	0	0	-0.0689901	0	0	0	0	0	0	0	0	0	0	0	0	0	0	0	0	0	0	0	0	-0.0364174	0	0	0	0	0	0	0	0	0	0
LHX6 (ENSG00000106852)	6	0	0	0	0	0	0	0.106375	0	0	0	0	0	0	0	0	0	0	0.00293711	0	0	0	0	0	0	0	0	0	0	0	0	0	0	0	0	0	0	0	0	0	0	0	0	0	0	0	0	0	0
TNS2 (ENSG00000111077)	6	0.0360712	0	0	0	0	0	0	0	0	0	0.016499	0	0	0	0	0	0	0	0	0	0	0	0	0	0	0	0	0.00574845	0	0	0	0	0	0	0	0	0	0	0	0	0	0.0311493	0.0196677	0	0	0	0	0
TP53I3 (ENSG00000115129)	6	0	0	0	0	0	0	0	0	0	0	0	0	0	0	0	0	0	0	0	0	0	0	0	0	0	0	0	0.0178755	0	0	0	0	0	0	0	0	0	0	0	0	0	0	0	0	0	0	0	0
MTARC2 (ENSG00000117791)	6	0	0	0	0	0	0	0	0	0	0	0	0	0	0	0	0	0	0	0	0	0	0	0	0	0	0	0	0	0	0	0	0.00801503	0	0	0	0	0	0	0	0	0	0	0	0	0	0.0628166	0	0
CD70 (ENSG00000125726)	6	0	0	0	0	0	0	0	0	0	0	-0.028803	0	0	0	0	0	0	0	0	0	0	0	0	0	0	0	0	0	0	0	0	0	0	0	0	0	0	0	0	0	0	0	0	0	0	0	0	0
ALOX5AP (ENSG00000132965)	6	0	0	0	0	0	0	0	0	0	0	0	0	0	0	0	0	0	0	0	0	0	0	0	0	0	0	0	0	0	0	0	0	0	0	0	0	0	0	0	0	0	0.00796978	0	0	0	0	0	0
BEX2 (ENSG00000133134)	6	0	0	0	0	0	0.00321268	0	0	0	0	0	0	0	0	0	0	0	0	0	0	0	0	0	0	0	0	0	0	0	0	0	0.0148082	0	0	0	0	0	0	0	0	0	0	0	0	0	0.0400953	0	0
P2RX4 (ENSG00000135124)	6	0	0	0	0	0	0	0.0411478	0	0	0	0.0265958	0	0	0	0	0	0	0	0	0	0	0	0	0	0.00514907	0	0	0	0	0	0	0	0	0	0	0	0	0	0	0	0	0	0	0	0	0	0	0
CD63 (ENSG00000135404)	6	0	0	0	0	0	0	0	0	0	0	-0.0118856	0	0	0	0	0	0	0	0	0	0	0	0	0	0	0	0	0	0	0	0	0	0	0	0	0	0	0	0	0.0665374	0	0	0	0	0	0	0	0
CKAP4 (ENSG00000136026)	6	0	0	0	0	0	0	0	0	0	0	0	0	0	0	0	0	0	0	0	0	0	0	0	0	0	0	0	0	0	0	0	0	0.0224058	0	0	0	0	0	0	0	0	0	0.00393868	0	0	0	0	0
PRCP (ENSG00000137509)	6	0	0	0	0	0	0	0	0	0	0	0.0161116	0	0	0	0	0	0	0	0	0	0	0	0	0	0	0	0	0	0.0532371	0	0	0.0832536	0	0	0	0	0	0	0	0	0	0	0	0	0	0.0199991	0	0
CYP1A1 (ENSG00000140465)	6	0	0	0	0	0	0	0.0108091	0	0	0	0	0	0	0	0	0	0	0	0	0	0	0	0	0	0	0	0	0	0	0	0	0.00539831	0	0	0	0	0	0	0	0	0	0	0	0	0	0	0	0
SKAP1 (ENSG00000141293)	6	0	0	0	0	0	0	0.00242385	0	0	0	0	0.047697	0	0	0.0198112	0	0	0	0	0	0	0	0	0	0	0	0	0	0	0	0	0	0	0	0	0	0	0	0	0	0	0	0	0	0	0	0	0
IGFBP4 (ENSG00000141753)	6	0	0	0	0	0	0	0	0	0	0	0	0	0	0	0	0	0	0.0205266	0	0	0	0	0	0	0	0	0	0	0	0	0	0.000798333	0	0	0	0	0	0	0	0	0	0	0.0205241	0	0	0	0	0
COL6A1 (ENSG00000142156)	6	0	0	0	0	0	0.0209068	0	0	0	0	0	0	0	0	0	0	0	0	0	0	0	0	0	0	0.0102501	0	0	0	0	0	0.0290313	0	0	0	0	0	0	0	0	0	0	0	0	0.0264477	0	0	0	0
DUSP10 (ENSG00000143507)	6	0	0	0	0	0	0	0	0	0	0	0	0.0147519	0	0	0	0	0	0	0	0	0	0	0	0	0	0	0	0	0	0	0	0	0	0	0	0	0	0	0	0	0	0	0	0	0	0	0	0
OSBPL10 (ENSG00000144645)	6	0	0	0	0	0	0	0.0128462	0	0	0	0	0	0	0	0	0	0	0	0	0	0	0	0	0	0	0.0486316	0	0	0	0	0	0	0	0	0	0	0	0	0	0	0	0	0	0	0	0	0	0.0795471
RADX (ENSG00000147231)	6	0	0	0	0	0	0	0	0	0	0	0	0	0	0	0	0	0	0	0	0	0	0	-0.00548909	0	0	-0.0383674	0	0	0	0	0	0	-0.0207392	0	0	0	0	-0.00651381	0	0	0	0	0	0	0	0	0	0
CCDC122 (ENSG00000151773)	6	0	0	0	0	0	0	0	0	0	0	0	0	0	0	0	0	0	0.00872152	0	0.00732373	0	0	0	0	0	0	0	0	0	0	0	0	0.0768068	0	0	0	0	0	0	0	0	0	0	0	0	0	0	0
LURAP1L (ENSG00000153714)	6	0	0	0	0	0	0	0	0	0	0	0	0	0	0	0	0	0	0	0	0	0	0	0	0	0	0	0.0176068	0	0	0	0.0469257	0.0120368	0	0	0	0	0	0	0	0	0	0	0	0	0.0181618	0	0	0
NUAK2 (ENSG00000163545)	6	0	0	0	0	0	0	0	0.051903	0	0	0	0	0	0	0	0	0	0	0	0	0	0	0	0	0	0	0	0.0336039	0	0	0	0	0	0	0	0	0	0	0	0	0	0	0	0	0	0	0	0
CORO6 (ENSG00000167549)	6	-0.0465996	0	-0.00808888	0	0	0	0	0	0	0	0	0	0	0	0	0	0	0	0	0	0	0	0	0	0	0	0	0	0	0	0	0	0	0	0	0	0	-0.0717262	0	0	0	0	0	0	0	0	0	0
DDIT4 (ENSG00000168209)	6	0	0	0	0	0	0	0	0	0	0	0	0	0	-0.00673337	0	-0.0135592	0	0	0	0	0	0	0	0	0	0	0	0	0	0	0	0	0	0	0	-0.0366865	0	0	0	0	0	0	0	0	0	0	0	0
INPP5D (ENSG00000168918)	6	0	0	0	0	0	0	0	0	0	0	0	0	0	0	0	0	0	0	0	0	0	0	0	0	0	0	-0.0417302	0	0	0	0	0	0	0	0	0	0	0	0	0	0	0	0	0	0	-0.00327308	0	0
ASMTL (ENSG00000169093)	6	0	0	0	0	0	0	0	0	0	0	0	0	0	0	0	0	0	0	0	0	0	0	0	0	0	0	0	0	0	0	0	0	0	0	0	0	0	0	0	0	0	0	-0.0135518	0	0	0	0	0
HOXB2 (ENSG00000173917)	6	0	0	0.0167027	0	0	0	0.0026768	0	0	0	0	0	0	0	0	0	0	0	0	0.00823654	0	0	0	0	0	0	0	0	0	0	0	0	0	0	0	0	0	0.00677813	0	0	0	0	0	0	0	0	0	0
MKRN3 (ENSG00000179455)	6	0	-0.00597104	0	0	0	0	0	0	0	0	0	0	0	0	0	0	0	0	0	-0.0599808	0	0	0	0	0	0	0	0	-0.0309779	0	0	0	0	0	0	0	0	0	0	0	0	0	0	0	0	0	0	0
TRPV2 (ENSG00000187688)	6	0	0	0	0	0	0	0	0	0	0	0	0	0	0	0	-0.0208829	0	0	0	0	0	0	-0.0148906	0	0	0	0	0	0	0	0	0	0	0	0	0	0	0	0	0	0	0	0	0	0	0	0	0
RINL (ENSG00000187994)	6	0	0	-0.0504796	0	0	0	0	0	0	0	-0.0207761	0	0	0	0	0	0	-0.0453916	0	0	0	0	0	0	0	0	0	0	0	0	0	-0.0206271	0	0	0	0	0	0	0	0	0	0	0	0	0	0	0	0
PSAP (ENSG00000197746)	6	0	0	0	0	0	0	0	0	0	0	0	0	0	0	0	0	0	0	0	0	0	0	0	0	0	0	0	0.0194174	0.0139823	0	0	0	0	0	0	0	0	0	0	0	0	0	0	0	0	0	0	0
HBA1 (ENSG00000206172)	6	0	0	0	0	0	0	0	0	0	0	0	0	0	0	0	0	0	0	0	0	0	0	0	0	-0.0559617	0	0	0	0	0	0	0	-0.0245683	0	0	-0.0397135	0	0	0	0	0	0	0	0	0	0	0	0
SNORA57 (ENSG00000206597)	6	0	0	0	0	0	-0.0217428	0	0	0	0	0	0	0	0	-0.0152057	0	0	0	0	0	0	0	0	0	0	0	0	0	0	0	0	0	0	0	0	0	0	0	0	0	0	0	0	0	0	-0.05127	0	0
FTH1P10 (ENSG00000223361)	6	0	0	0	0	0	0.0171973	0	0	0	0	0	0	0	0	0	0	0	0	0	0	0	0.0880988	0.0327995	0	0	0	0	0	0	0	0	0	0	0	0	0	0	0	0	0	0	0	0	0	0	0	0.0387197	0
GTF2H2B (ENSG00000226259)	6	0	0	0	0	0	0	0.0180477	0	0	0	0	0.0319317	0	0	0	0	0	0	0	0	0	0	0	0	0	0	0	0	0	0	0	0	0.047667	0	0	0	0	0	0	0	0	0	0	0	0	0	0	0
CRYZL2P (ENSG00000242193)	6	0	0	0	0	0	0.0463412	0	0	0	0	0	0.00575733	0	0	0	0	0	0	0	0	0	0	0	0	0	0	0	0	0	0	0	0	0	0	0	0	0	0	0	0	0	0	0	0	0	0	0	0
AC012184.2 (ENSG00000260537)	6	0	0	0	0	0	0	0	0	0	0	0	0	0	-0.0552565	0	0	0	0	0	0	0	0	-0.0519271	0	0	0	0	0	-0.0213248	0	0	0	0	0	0	0	0	0	0	0	0	0	0	0	0	0	0	0
WFDC21P (ENSG00000261040)	6	0	0	0	0	0	0	0	0	0	0.0213543	0	0	0	0	0.00522635	0	0	0	0.0400724	0	0	0	0	0	0	0	0.0215244	0	0	0	0	0	0	0	0	0	0	0	0	0	0	0	0	0	0	0	0	0
AC005943.1 (ENSG00000267059)	6	0.0539091	0	0.0139503	0	0	0	0	0	0	0	0	0	0	0	0	0	0	0	0	0	0	0	0	0	0	0	0	0	0	0	0	0	0	0	0	0	0	0	0	0	0	0	0	0	0	0	0	0
H2AC19 (ENSG00000272196)	6	0	0	0	0	0	0	0.0235757	0	0	0	0	0	0	0	0	0	0	0	0	0.0111039	0	0	0	0	0	0	0	0	0	0	0	0	0	0	0	0	0	0.0388818	0	0	0	0	0	0	0	0	0	0
ENSG00000279312	6	0	0	0.00481711	0	0	0	0.0315842	0	0	0	-0.00511364	0	0	0	0	0	0	0.035698	0	0.0376402	0	0	0	0	0	0	0	0	0	0	0	0	0	0	0	0	0	0	0	0	0	0	0	0	0	0	0	0
AL035252.4 (ENSG00000279322)	6	0	0	0	0	0	0	0	0	0	0	0	0	0	0.00488902	0	0	0	0	0	0	0	0	0	0	0	0	0	0	0	0	0	0	0	0	0	0	0	0	0	0	0	0.0387193	0	0	0	0	0	0
FAM95C (ENSG00000283486)	6	0	0	0	0	0	0	0	0	0	0	0	0	0	0	0	0	-0.0247844	-0.00325466	0	0	0	0	-0.0566667	0	0	0	0	0	0	0	0	-0.0279167	0	0	0	0	0	0	0	0	0	-0.0192558	0	0	0	0	0	0
BAIAP2L1 (ENSG00000006453)	5	0.0415205	0	0	0	0	0	0	0	0	0	0	0	0	0	0	0	0	0	0	0	0	0	0	0	0	0	0	0	0	0	0.125553	0	0	0	0	0	0	0.0666518	0	0	0	0	0	0	0	0	0	0
MGST1 (ENSG00000008394)	5	0	0	0	0	0	0	0.040537	0	0	0	0	0.00726094	0	0	0	0	0	0	0	0	0	0	0	0	0	0	0	0	0	0	0	0	0	0	0	0	0	0	0	0	0	0	0.0051005	0	0	0	0	0
STYK1 (ENSG00000060140)	5	0	0	0	0	0	0	0	0	0	0	0	0.0175644	0	0	0	0	0.0182955	0	0	0	0	0	0.00449549	0	0	0	0	0	0	0	0	0	0	0	0	0	0	0	0	0	0	0	0	0	0	0	0	0
SLC12A2 (ENSG00000064651)	5	0	0	0	0	0	0	0	0	0	0	0	0	0	0	0	0	0	0	0	0	0	0	0	0	0	0.0019758	0	0	0	0	0	0.00304241	0	0	0	0.0101903	0	0	0	0	0	0	0	0	0	0.00661766	0	0
APBB1IP (ENSG00000077420)	5	0	-0.055952	0	0	0	0	0	0	0	0	0	0	0	0	0	0	0	0	0	0	0	0	0	0	0	0	0	0	0	0	0	0	0	0	0	0	0	0	0	0	0	0	0	0	0	0	-0.0171338	0
OPHN1 (ENSG00000079482)	5	0	0	0	0	0	0	0	0	0	0	0	0	0	0	0	0	0.0162137	0	0	0	0	0	0	0	0	0	0	0	0	0	0	0	0	0	0	0.0338755	0	0	0	0	0	0	0.0163665	0.0332455	0	0	0	0
SULT2B1 (ENSG00000088002)	5	0	0	0	0	0	0	0	0	0	0	0	0	0	0	0	0	0	0	0	0	0	0	0	0	0	0	0	0	0	0	0	0	0	0	0	0	0	0	0	0	0	0	0	0.0160738	0	0	0	0
BAMBI (ENSG00000095739)	5	0	0	0	0	0	0	0	0	0	0	0	0	0	0	0	0	0.0361318	0	0	0	0	0	0	0	0	0	0	0	0	0	0	0	-0.00432284	0	0	0	0	0	0	0	0	0	0	0	0	0	0.0127571	0
PRTFDC1 (ENSG00000099256)	5	0	0	0	0	0	0	0	0	0	0	0	0	0	0	0	0	0	0.00107706	0	0	0	0	0	0	0	0	0	0	0	0	0	0.0230127	0	0.0129355	0	0	0	0	0	0	0	0	0	0	0	0	0	0
PLLP (ENSG00000102934)	5	0	0.0384028	0	0	0	0	0.00909491	0	0	0	0	0	0	0	0	0	0.026643	0	0	0	0	0	0	0	0	0	0	0	0	0	0	0	0	0	0	0	0	0	0	0	0	0	0	0	0	0	0	0
CRISPLD2 (ENSG00000103196)	5	0	0	0	0	0	0	0.0235755	0	0	0.0546066	0.06341	0	0	0	0	0	0	0	0	0	0	0	0	0	0	0	0	0	0	0	0	0	0	0	0	0	0	0	0	0	0	0	0	0	0	0	0	0
SQLE (ENSG00000104549)	5	0	0	0	0	0	0	0	0	0	0	0	0.106462	0	0	0	0	0	0	0	0	0	0	0	0	0	0	0	0	0	0	0	0	0	0	0	0	0	0	0	0	0	0	0	0	0	0.0250364	0	0
C5 (ENSG00000106804)	5	0	0.00966948	0	0	0	0	0	0	0	0	0	0	0	0	0	0	0	0	0	0	0	0	0	0	0.0209229	0	0	0	0	0	0	0	0.0641869	0	0	0	0	0	0	0	0	0	0	0	0	0	0	0
AK1 (ENSG00000106992)	5	0.133657	0	0	0	0	0	0	0	0	0	0	0	0	0	0.0691875	0	0	0	0	0	0	0	0	0	0	0	0	0	-0.0171873	0	0	0	0	0	0	0	0	0	0	0	0	0	0	0	0	0.0209994	0	0
ARHGEF17 (ENSG00000110237)	5	0	0	0	0	0	0	0.0180057	0	0	0	0	0	0	0	0	0	0	0	0	0	0	0.0241094	0	0	0	0	0	0	0	0	0	0	0	0	0	0	0	0	0	0	0	0	0	0	0	0	0	0
AMOTL2 (ENSG00000114019)	5	0	0	0	0	0	0	0	0	0	0	0	0	0	0	0	0	0	0	0	0	0.0186058	0	0	0	0.0183807	0	0	0	0	0	0	0	0	0	0	0	0	0	0	0	0	0	0	0	0	0	0	0
GCA (ENSG00000115271)	5	0	0	0	0	0	0	0	0	0	0	0	0.0142413	0	0	0	0	0	0	0	0	0	0	0	0	0	0	0	0	0	0	0	0	0	0	0	0	0	0	0	0	0	0	0	0	0	0	0	0
DHCR24 (ENSG00000116133)	5	0	0	0	0	0	0	0	0	0	0	0	0	0	0	0	0	0	0	0	0	0.00612166	0	0	0	0	0	0.027216	0	0	0	0	0	0	0	0	0	0	0	0	0	0	0	0	0	0	0	0	0
RALGPS2 (ENSG00000116191)	5	0	0	0.0186698	0	0	0	0	0	0	0	0	0	0	0	0	0.020775	0	0	0	0	0	0	0.0109988	0	0	0	0	0	0	0	0	0	0	0	0	0	0	0	0	0	0	0	0	0	0.0380897	0.0250132	0	0
CTSD (ENSG00000117984)	5	0	0	0	0	0	0	0	0	0.00966144	0	0	0	0	0.0213917	0	0	0	0	0	0	0	0.0147948	0	0	0.028229	0	0	0	0	0	0	0	0	0	0	0	0	0	0	0	0	0	0	0	0	0	0	0
HMGN3 (ENSG00000118418)	5	0	0	0	0	0	0	0	0	0	0	-0.0523634	0	0	0	0	0	0	0	0	0	0	0	0	0	0	0	0	0	0	0	0	-0.0164877	0	0	0	0	0	0	0	0	0	-0.0496831	0	0	0	-0.0352846	0	0
ZFP30 (ENSG00000120784)	5	0	0	0	0	0	0	0	0	0	0	0	0	0	0	0	0	0	0	0	0	0	0	0.136363	0	0	0	0	0	0	0	0	0	0	0	0	0	0	0	0	0	0	0	0	0.014593	0	0.0148876	0	0
PTK2B (ENSG00000120899)	5	0	0	0	0	0	0	0	0	0	0	0	0	0	0	0	-0.014501	0	0	0	0	0	0	0	0	0	0	0	0	0	0	0	0	0	0	0	0	0	0	0	0	0	0	0	-0.0311212	0	-0.0187937	0	0
MMP24OS (ENSG00000126005)	5	0	0	0	0	0	0	0	0	0	0	0.0123288	0	0	0	0	0	0	0	0	0.0521198	0	0	0	0	0	0	0	0	0	0	0	0	0	0	0	0	0	0	0	0	0	0	0	0	0	0	0	0
HSPA2 (ENSG00000126803)	5	0	0	0	0	0	0	0	0	0	0	0	0	0	0	0	0	0	0	0	0	0	0	0	0	0	0	0	0	0	0	0	0	0.0160071	0	0	0	0	0	0	0	0	0	0	0	0	0	0	0
LRRC61 (ENSG00000127399)	5	0	0	0	0	0	0	0	0	0	0	0	0	0	0	0	0	0	0	0	0	0	0	0	0	0	0	0	0	0	0	0	0	0	0	0	0	0	0	0	0	-0.00207069	0	0	0	0	0	0	0
FCHO1 (ENSG00000130475)	5	0	-0.0159605	0	0	0	0	0	0	0	0	0	0	0	0	-0.0185778	0	0	0	0	0	0	0	0	0	0	0	0	0	0	0	0	0	0	0	0	0	0	0	0	0	0	0	0	0	0	0	0	0
PARP6 (ENSG00000137817)	5	0	0.010064	0	0	0	0	0.0149165	0	0	0	0.0283739	0.0319131	0	0	0	0	0	0	0	0	0	0	0	0	0	0	0	0	0	0	0	0	0	0	0	0	0	0	0	0	0	0	0	0	0	0	0	0
ARHGAP29 (ENSG00000137962)	5	0	0	0	0	0	0	0	0	0	0	0	0.00857613	0	0	0	0	0	0	0	0	0	0	0	0	0	0	0	0	0	0	0	0	0	0	0	0	0	0	0	0	0	0	0.0283152	0	0	0	0	0
GABARAPL1 (ENSG00000139112)	5	0	0	0	0	0	0	0	0	0	0	0	0	0	0	0	0	0	0.0199309	0	0	0	0	0	0	0	0	0	0	0	0	0	0	0	0	0	0	0	0.00619156	0	0	0.00517551	0	0	0	0	0	0	0
OSGIN1 (ENSG00000140961)	5	0	0	0	0	0	0	0	0	0	0	0	0	0	0	0	0	0	0	0	0	0	0	0	0	0	0	0	0	0	0	0	0	-0.0204201	0.0353935	0	0	0	0	0	0	0	0	0	0	0	0	0	0
ERBB2 (ENSG00000141736)	5	0	0	0	0	0	0	0	0	0	0	0	0	0	0	0	0	0	0	0	0	0	0	0	0	0	0	0	0	0	0	0	0	0	0	0	0	0	0	0	0	0	0	0	0	0	0	0	0
WTIP (ENSG00000142279)	5	0	0	0	0	0	0	0	0	0	0	-0.0130287	0	0	0	0	0	0.0323078	0	0	0	0.0212096	0	0	0	0	0	0	0.0165593	0	0	0	0	0	0	0	0	0	0	0	0	0	0	0	0	0	0	0	0
EFHD2 (ENSG00000142634)	5	0	0	-0.0780713	0	0	0	-0.0657411	0	0	0	0	0	0	0	0	0	0	0	0	0	0	0	0	0	0	0	0	0	0	0	0	0	0	0	0	0	0	0	0	0	0	0	0	0	0	-0.0345232	0	0
CNIH3 (ENSG00000143786)	5	0	0	0	0	0	0	0	0	0	0	0	0	0	0	0	0.0179453	0	0	0	0	0	0	0.0124208	0	0	0	0	0	0	0	0	0	0.00983471	0	0	0	0	0.0290265	0	0	0	0	0	0	0.0218101	0	0	0
DCDC2 (ENSG00000146038)	5	0	0	0	0	0	0	0	0	0	0	0.0151378	0	0	0	0	0	0	0	0	0	0	0	0	0	0	0	0	0	0	0	0	0.00456015	0	0	0	0	0	0	0	0	0	0	0	0	0.00238726	0	0	0
H4C8 (ENSG00000158406)	5	0	0	0	0	0	0	0	0	0	0	0	0	0	0	0	0	0	0	0	0	0	0	0	0	0	0	0	0.00749551	0	0	0	0	0	0	0	0.0124115	0	0	0.0267475	0	0	0	0	0	0	0	0	0
DUSP23 (ENSG00000158716)	5	0	0	0	0	0	0	0	0.0148818	0	0	0	0	0	0	0	0	0	0	0	0	0	0	0	0	0	0	0	0	0	0	0	0	0	0	0	0	0	0	0	0	0	0	0	0	0	0	0	0
PTMS (ENSG00000159335)	5	0	0	0	0	0	0	0	0	0	0	0	0	0	0	0	0	0	0	0	0	0	0	0	0	0	0	0	0	0.00373201	0	0	0	0	0	0	0	0	0.00143082	0	0	0.030694	0	0	0	0	0	0	0
PDE9A (ENSG00000160191)	5	0	0	0	0	0	0	0	0	0	0	0	0	0	0	0	0	0	0	0	0	0	0	0	0	0	0	0	0	0	0	0	0	0	0	0	0	0	0.00517008	0	0	0	0	0	0	0	0	0	0
TP53INP1 (ENSG00000164938)	5	0	0	0	0	0	0	0	0	0	0.0559271	0	0	0	0	0	0	0	0	0	0	0	0	0	0	0.000171485	0	0	0	0	0	0	0	0	0	0	0	0	0	0	0	0.0147961	0	0	0	0	0	0	0
DYNLT3 (ENSG00000165169)	5	0	0	0	0	0	0	0	0	0	0	0	0	0	0	0	0.0429208	0	0	0	0	0	0	0.0177946	0	0	0	0	0	0	0	0	0	0	0	0	0	0	0	0	0	0	0	0	0	0	0	0	0
ZNF606 (ENSG00000166704)	5	0	0	0	0	0	0	0	0	0	0	0.0411464	0	0	0	0	0	0	0	0	0	0	0	0	0	0	0	0	0	0	0	0	0	0	0	0	0	0	0	0	0	0	0	0	0	0.00251852	0	0	0
BSCL2 (ENSG00000168000)	5	0	0	0	0	0	0	0.0127822	0	0	0	0	0	0	0	0	0	0	0	0	0	0	0	0	0	0	0	0	0	0	0.0536352	0	0	0	0	0	0	0	0	0	0	0	0.0116093	0	0	0	0	0	0
EFNA1 (ENSG00000169242)	5	0	0	0	0	0	0	0	0	0	0	0.0336017	0	0	0	0	0	0	0	0	0	0	0	0	0	0	0	0	0	0	0	0	0	0	0	0	0	0	0	0	0	0	0	0	0.0434163	0	0	0	0
SH3TC2 (ENSG00000169247)	5	0	0	0	0	0	0	0	0	0	0	0	0	0	0	0	0	0.0242923	0	0	0	0	0	0	0	0	0	0	0	0	0	0	0	0.0121007	0.03507	0	0	0	0	0	0	0	0	0	0	0	0	0	0
TM4SF1 (ENSG00000169908)	5	0	0.00944996	0	0	0	0	0	0	0	0	0	0	0	0	0	0	0	0	0	0	0	0	0	0	0	0	0	0	0	0	0	0	0	0	0	0	0	0	0	0	0	0	0	0	0	0	0	0
SOX7 (ENSG00000171056)	5	0	0	0	0	0	0	0	0	0	0	0	0	0	0	0	0	0	0	0	0	0	0	0	0	0	0	0	0	0	0	0	-0.0104836	0	0	0	0	0	-0.0254669	0	0	0	0	0	0	0	0	0	0
TCEAL1 (ENSG00000172465)	5	0	0.0162404	0	0	0	0.0255645	0	0	0	0	0	0	0	0	0	0.0124191	0	0	0	0	0	0	0	0	0	0	0	0	0	0	0	0	0	0.0111794	0	0	0	0	0	0	0	0	0	0	0	0	0	0
DAG1 (ENSG00000173402)	5	0	0	0	0	0	0	0	0	0	0	0	0	0.15788	0	0	0	-0.0314383	0	0	0	0	0	0	0	0	0	0	0	0	0	0	0	0	0	0	0	0	0	0	0	0	0	0	0	0	0	0	0
FAM131A (ENSG00000175182)	5	0	0	0.013938	0	0	0	0	0	0	0	0	0	0	0	0	0	0	0	0	0	0	0	0.0332927	0	0	0	0	0	0	0	0	0	0	0	0	0	0	0	0	0	0.0217579	0	0	0	0	0.0150665	0	0
MTLN (ENSG00000175701)	5	0	0.0120174	0	0	0	0	0	0	0	0	0	0.0172412	0	0	0	0	0	0	0	0	0	0	0	0	0	0	0	0	0	0	0	0	0	0	0	0	0	0	0	0	0	0	0	0	0	0	0	0
JUN (ENSG00000177606)	5	0	0	0	0	0	0	0	0	0	0	0	0	0	0	0	0.0269017	0	0	0	0	0	0	0	0	0	0	0	0	0	0	0	0	0	0.00464793	0	0	0	0	0	0	0	0	0	0	0	0	0	0
PCDHB9 (ENSG00000177839)	5	0	0	0	0	0	0	0	0	0	0	0	0	0	0	0	0	0	0	0	0	0	0	0	0	0	0	0	0	0	0	0	0	0	0	0	0	0	0	0	0	0	0	0	0.135095	0	0	0	0
DTX3 (ENSG00000178498)	5	0	0	0	0	0	0	0	0	0	0	0	0	0	0	0	0	0	0	0	0	0.00740044	0	0.0187288	0	0.0181745	0	0	0	0.00974723	0	0	0	0	0	0	0	0	0	0	0	0	0	0	0	0	0	0	0
HCLS1 (ENSG00000180353)	5	0	0	0	0	0	0	0	0	0	0	0	0	0	0	0	0	0	0	0	0	0	0	0	0	0	0	0	0	0	0	-0.0226678	0	0	0	0	0	0	0	0	0	0	0	0	0.00926976	0	0	0	0
PJA1 (ENSG00000181191)	5	0	0	0	0	0	0	-0.0398067	0	0	0	0	-0.0898244	0	0	0	0	0	0	0	0	0	0	-0.0298112	0	0	0	0	0	0	0	0	0	0	0	0	0	0	0	0	0	0	0	0	0	0	0	0	0
SGSH (ENSG00000181523)	5	0.180563	0	0	0	0	0	0	0	0	0	0	0.0500833	0	0	0	0	0	0	0	0	0	0	0	0	0	0	0	0	0	0	0	0	0	0	0	0	0	0	0	0	0	0	0	0	0	0	0	0
NRBP2 (ENSG00000185189)	5	0	0.0167354	0	0	0	0	0	0	0	0	0	0	0	0	0	0	0	0	0	0	0	0	0	0	0	0	0	0	0	0	0	0	0	0	0	0	0	0	0	0	0	0	0	-0.0211682	0	0	0	0
STAC3 (ENSG00000185482)	5	0	0	0	0	0	0	0	0	0	0	0	0	0	0	0	-0.0668661	0	0	0	0	0	0	-0.134884	0	0	0	0	0	0	0	0	0	0	0	0	0	0	0	0	0	0	0	0	0	0	0	0	-0.0686553
TPCN1 (ENSG00000186815)	5	0	0	0	0	0	0	0	0	0	0	0	0	0	0	0	0	0	0	0	0	0	0	0	0	0	0	0	0	0	0	0	0	0	0	0	0	0	0	0	0	0	0	0	0	0	0	0	0
SPRY4 (ENSG00000187678)	5	0	0	0	0	0	0	0	0	0	0	0	0	0	0	0	0	0.0154754	0	0	0	0	0	0	0	0	0	0	0	0	0	0	0.00602326	0	0	0	0	0	0	0	0	0.0296433	0	0	0	0	0	0	0
ARID5A (ENSG00000196843)	5	0	0	0	0	0	0	0	0	0	0	0	0	0	-0.0573934	0	0	0	0	0	0	0	0	0	0	0	0	0	0	0	0	0	0	0	0	0	0	0	0	0	0	0	0	0	0	0	0	0	0
CCDC85C (ENSG00000205476)	5	0.0646727	0	0	0	0	0	0	0	0	0	0	0	0	0	0	0	0	0	0	0	0	0	0.029361	0	0	0	0	0	0	0	0	0	0	-0.00014478	0	0	0	0	0	0	0	0	0	0	0	0	0	0
RNU1-27P (ENSG00000206596)	5	0	0	0	0	0	0	0.00801806	0	0	0	0	0	0	0	0	0	0.0250024	0	0	0	0	0	0	0	0	0	0	0	0	0	0	0	0	0	0	0	0	0	0	0	0	0	0	0	0	0	0	0
RNU1-2 (ENSG00000207005)	5	0	0	0	0	0	0	-0.000456625	0	0	0	0	0	0	0	0	0	-0.0196785	0	0	0	0	0	0	0	0	0	0	0	0	0	0	0	0	0	0	0	0	0	0	0	0	0	0	0	0	0	0	0
HERC2P4 (ENSG00000230267)	5	0	0.00683001	0	0	0	0	0	0	0	0	0	0	0	0	0	0	-0.0344073	0	0	0	0	0	0	0	0	0	0	0	0	0	0	0	0	0	0	0	0	0	0	0	0	0	0	0.0137778	0	0	0	0
RPL39P34 (ENSG00000242255)	5	0	0	0	0	0	0	0	0	0	0	0	0	0	0	-0.0423359	0	0	0	0	0	0	0	-0.0233225	0	0	0	0	0	0	0	0	0	-0.0246616	0	0	0	0	0	0	0	0	0	0	0	0	0	0	0
EIF4EBP3 (ENSG00000243056)	5	0	0	0	0	0	0	0.0460253	0	0	0	0	0.0416234	0	0	0	0	0	0	0	0	0	0	0	0	0	0	0	0	0	0	0	0.0253674	0	0	0	0	0	0	0	0	0	0	0	0	0	0	0	0
ARPIN-AP3S2 (ENSG00000250021)	5	0	0	0	0	0	0	0	0	0	0	0	0	0	0	0	0.0625496	0	0	0	0	0	0.077451	0	0	0	0	0	0	0	0	0	0	0	0	0	0	0	0	0	0	0	0	0	0	0	0	0	0
RNA5SP216 (ENSG00000251920)	5	0	0	0	0	0	0	0	0	0	0	0	0	0	0	0	0	0	0	0	0	0	0	0.0217824	0	0	0	0	0	0	0	0	0	0	0	0	0	0	0.0168306	0	0	0	0	0	0	0	0.025376	0	0
AC156455.1 (ENSG00000256546)	5	0	0	0	0	0	0	0	0	0	0	0	0	0	0	0	0	0	0	-0.0404577	-0.00415352	0	0	0	0	0	0	0	0	0	0	0	0	0	0	0	0	0	0	0	0	-0.00736342	0	0	0	0	0	0	0
BPTFP1 (ENSG00000263647)	5	0	0	0	0	0	0	0.0176605	0	0	0	0	0	0	0	0	0	0	0	0	0	0	0	0	0	0	0	0	0	0	0	0	0.00980196	0	0	0	0.0316952	0	0	0	0	0.028498	0	0	0	0	0	0	0
AC037198.2 (ENSG00000278621)	5	0	0.00655149	0	0	0	0	0	0	0	0	0	0.0338993	0	0	0	0	0	0	0	0	0	0	0	0	0.0375919	0	0	0	0	0	0	0	0	0	0	0	0	0	0	0	0	0	0	0	0	0	0	0
GATD3B (ENSG00000280071)	5	0	0	0	0	0	0	0	0	0	0	0	0	0	0	0	0	0	0	0	-0.00391093	0	0	0	0	0	0	0	0	0	0	0	0	0	0	0	0	0	0	0	0	0	0	0	-0.0344013	0	0	0	0
TSPAN6 (ENSG00000000003)	4	0	0	0	0	0	0	0	0	0	0	0	0	0	0	0	0	-0.000194216	0	0	0	0	0	0	0	0	0	0	0	0.02101	0	0	0	0	0	0	0	0	0	0	0	0	0	0	0	0	0	0	0
SEMA3F (ENSG00000001617)	4	0	0	0	0	0	0.00135142	0.0243196	0	0.0627325	0	0	0	0	0	0	0	0	0	0	0	0	0	0	0	0	0	0	0	0	0	0	0	0	0	0	0	0	0	0	0	0	0	0	0	0	0	0	0
TYMP (ENSG00000025708)	4	0	0	0	0	0	0	0	0	0	0	0	0	0	0	0	0	0	0	0	0	0	0	0	0	0	0	0	0	0	0	0	-0.0450416	0	0	0	0	0	0	0	0	0	-0.0625779	0	0	0	-0.0318073	0	0
GNA15 (ENSG00000060558)	4	0	0	0	0	0	0	0	0	0	0	0	0	0	0	0	0	0	0	0	0	0	0	0	0	0	0	0	0	0	0	0	0	0	0	0	0	0	0	0	0	-0.0159559	0	0	-0.0348176	0	0	0	0
SLC27A5 (ENSG00000083807)	4	0	0	0	0	0	0	0	0	0	0	0	0	0	-0.0342982	0	0	0	0	0	0	-0.0152086	0	0	0	0	0	0	0	0	0	0	0	0	0	0	0	0	0	0	0	0	0	0	0	-0.00803686	0	0	0
FLT3LG (ENSG00000090554)	4	0	0	0	0	0	0	-0.0115212	0	0	0	0	0	0	0	0	0	0	0	0	0	0	0	0	0	0	-0.108849	0	0	0	0	0	0	0	0	0	0	0	0	0	0	0	0	0	0	0	0	0	0
SLC7A8 (ENSG00000092068)	4	0	0	0	0	0	0	0	0	0	0	0	0	0	0	0	0	0	0	0	0	0.0207909	0	0.00389831	0	0	0	0	0	0	0	0	0.0143846	0	0	0	0	0	0	0	0	0	0	0	0	0	0	0	0
FAM118A (ENSG00000100376)	4	0	0	0	0	0	0	0	0	0	0	0	-0.00511807	0	0	0	0	0	0	0	0	0	0	0	0	0	0	0	0	0	0	0	0	0	0	0	0	0	0	0	0	0	0	0	0	0	0	0	0
MYL9 (ENSG00000101335)	4	0	0	0	0	0	0	0	0	0	0	0	0	0	0	0	0	0	0	0	0	0	0	0	0	0	0	0	0	0	0	0	0	0	0	0	0	0	0	0.00355889	0	0	0	0	0	0	0	0	0
PXMP4 (ENSG00000101417)	4	0	0	0	0	0	0	0	0.0225164	0	0	0	0	0	0	0	0.067478	0	0	0	0	0	0	0	0	0	0	0	0	0	0	0	0	0	0	0	0	0	0	0	0	0	0	0	0	0	0	0	0
ARMCX3 (ENSG00000102401)	4	0	0.0170057	0	0	0	0	0	0.022612	0	0	0	0	0	0	0.0177762	0	0	0	0	0	0	0	0	0	0	0	0	0	0	0	0	0	0	0	0	0	0	0	0	0	0	0	0	0	0	0	0	0
MSLN (ENSG00000102854)	4	0	0	0	0	0	0	0	0	0	0	0	0	0	0	0	0	0	0	0	0	0	0	0	0	0	0	0	0	0	0	0	0	0.00855322	0	0	0	0	0	0	0	0	0	0	0	0	0	0	0
HOMER2 (ENSG00000103942)	4	0	0	0	0	0	0	0	0	0	0	0	0	0	0	-0.00839635	0	0	0	0	-0.0107742	0	0	0	0	0	0	0	0	0	0	0	0	-0.0274494	0	0	0	0	0	0	0	0	0	0	0	0	0	0	0
GRIN2D (ENSG00000105464)	4	0	0	0	0	0	0	-0.0578645	0	0	0	0	0	0	0	0	0	0	0	0	0	0	0	0	0	0	0	0	0	0	0	0	0	0	0	0	0	0	0	0	0	0	0	0	0	0	0	0	0
PLA2G4C (ENSG00000105499)	4	0	0	0	0	0	0	0	0	0	0	0	0.00636106	0	0	0	0	0	0	0	0	0	0.0485342	0	0	0	0	0	0	0	0	0	0	0	0	0	0	0	0	0	0	0	0	0	0	0	0	0	0
PRKAG2 (ENSG00000106617)	4	0	0	0	0	0	0	0	0	0	0	0	0	0	0	0	0	0	0	0	0	0.0130327	0.0568755	0	0	0	0	0	0	0	0	0	0	0	0	0	0	0	0	0	0	0	0	0	0	0	0	0	0
GALNT7 (ENSG00000109586)	4	0	0	0	0	0	0	0	0	0	0	0	0	0	0	0	0	0	0	0	-0.00804156	0	0	0	0	0	0	0	0	0	0	0	-0.0522583	0	0	0	0	0	0	0	0	0	0	0	0	0	0	0	0
IL23A (ENSG00000110944)	4	0	0	0	0	0	0	0	0	0	0	0	0	0	0	0.0187468	0	0	0	0	0	0	0	0	0	0	0	0	0	0	0	0	0	0	0	0	0	0	0	0	0	0	0	0	0	0	0.0400248	0	0
MANSC1 (ENSG00000111261)	4	0	0	0	0	0	0	0	0	0	0	0	0	0	0	0	0	0	0	0	0	0	0	0	0	0	0	0	0	0	0	0	0	0	0	0	0	0	0	0	0	0.0192349	0	0	0	0.00374418	0	0	0
DUSP16 (ENSG00000111266)	4	0	0	0	0	0	0	0	0	0	0	0	0	0	0	0	0	0	0	0	0	0	0	0	0	0	0	0	0	0	0	0	0	0	0	0	0	0	0	0	0	0	0	0	0	0	0	0	0
CCND3 (ENSG00000112576)	4	0	0	0	0	0	0	0	0	0	0	0	0	0	0	0	0	0	0	0	0	0	-0.0525484	0	0	-0.0121883	0	0	0	0	0	0	0	0	0	0	0	0	0	0	0	0	0	0	0	0	-0.00831234	0	0
FBRSL1 (ENSG00000112787)	4	0	0	0	0	0	0	0	0	0	0	0	0	0	0	0	0	0	0	0	0	0	0	-0.0607744	0	0	0	0	0	0	0	0	0	0	0	0	0	0	0	0	0	0	0	0	0	0	-0.00389448	0	0
HES1 (ENSG00000114315)	4	0	0	0	0	0	0	0	0	0	0	0	0	0	0	0	0	0	0	0	0	0	0	0	0	0	0	0	0	0	0	0	0	0	0	0	0	0	0	0	0	0	0.0229016	0	0	0	0	0	0
SATB2 (ENSG00000119042)	4	0	0	0	0	0	-0.0459001	0	0	0	0	0	0	0	0	0	0	0	0	0	0	-0.0174178	0	0	0	0	0	0	0	0	0	0	0	0	0	0	0	0	0	0	0	0	0	0	0	0	0	0	0
ACOT2 (ENSG00000119673)	4	0	0	0	0	0	0.0716672	0	0	0	0	0	0	0	0	0	0.0497821	0	0	0	0	0	0	0	0	0	0	0	0	0	0	0	0	0	0	0	0	0	0	0	0	0	0	0	0	0	0	0	0
BCL11A (ENSG00000119866)	4	0	0	0	0	0	0	0	0	0	0	0	0	0	0	0	0	0	0	0	0	0	0	0	0	0	0	0	0	-0.0179004	0	0	0	0	0	0	0	0	0	0	0	0	0	0	0	0	0	0	-0.0200161
PDZRN3 (ENSG00000121440)	4	0	0	0	0	0	0	0	0	0	0	0	0	0	0	0	0	0	0	0	0	0	0	0	0	0	0	0	0	0.023692	0	0	0	0	0	0	0.0293853	0	0	0	0	0	0	0	0	0	0	0	0
SSPN (ENSG00000123096)	4	0	0	0	0	0	0	0	0	0	0	0	0	0	0	0.0234921	0	0	0	0	0	0	0.0182279	0	0	0	0	0	0	0	0	0	0	0	0	0	0	0	0	0	0	0	0	0	0	0	0	0	0
ABCC4 (ENSG00000125257)	4	0	0	0	0	0	-0.00376261	-0.0144828	0	0	0	0	0	0	0	0	0	-0.0071467	0	0	0	0	0	0	0	0	0	0	0	0	0	0	0	0	0	0	0	0	0	0	0	0	0	0	0	0	0	0	0
LRFN1 (ENSG00000128011)	4	0	0	0	0	0	0	0	0	0	0	0	0	0	0	0	0	0	0	0	0	0	0	0	0	0	0	0	0	0	0	0	0	0	0	0	0	0	0	0	0	0	0	0	0	0	0	0	0
ZNF141 (ENSG00000131127)	4	0	0	0	0	0	0.0382496	0.031227	0	0	0	0	0	0	0	0	0	0	0	0	0.0601809	0	0	0	0	0	0	0	0	0	0	0	0	0	0	0	0	0	0	0	0	0	0	0	0	0	0	0	0
TRIM47 (ENSG00000132481)	4	0	0	0	0	0	0	0	0	0	0	0	0	0	0	0	0	0	0	0	0	0	0	0	0	0	0	0	0	0	0	0	0	0	0	0	0	0	0	0	0	0	0	0.0288287	0	0	0	0	0
MATN2 (ENSG00000132561)	4	0	0	0	0	0	0	0	0	0	0	0	0.0314034	0	0	0	0	0	0	0	0	0	0	0	0	0	0	0	0	0	0	0	0	0	0	0	0	0	0	0	0	0	0	0	0	0	0.0135223	0	0
DOCK2 (ENSG00000134516)	4	0	0	0	0	0	0	0	0	0	0	0	0	0	0	0	0	0	0	0	0	-0.0164593	0	0	0	0	0	0	0	0	0	0	0	0	0	0	0	0	0	0	0	0	0	-0.0110183	0	0	0	0	0
PSAT1 (ENSG00000135069)	4	0	0	0	0	0	0	0	0	0	0	0	0	0	0	0	0	0	0	0	-0.0258031	0	0	-0.055728	0	0	0	0	0	0	0	0	0	0	0	0	0	0	0	0	0	0	0	0	-0.0338002	0	0	0	0
MICAL1 (ENSG00000135596)	4	0	0	0	0	0	0	0	0	0	0	0	0	0	0	0	0	0	0	0	0	-0.0168866	0	0	0	0	0	0	0	0	0	0	-0.0188201	0	0	0	0	0	0	0	0	0	-0.00924848	0	0	0	0	0	0
LIMD2 (ENSG00000136490)	4	0	0	0	0	0	0	0	0	0	0	0	0	0	0	0	0	0	0	0	0	0	0	0	0	0	0	0	0	0	0	0	0	0	0	-0.0430335	0	0	0	0	0	0	0	0	0	-0.0138154	0	0	0
SLC31A2 (ENSG00000136867)	4	0	0	0	0	0	0	0	0	0	0	0	0	0	0	0	0.044528	0	0	0	0	0	0	0	0	0	0	0	0	0.0358226	0	0	0	0	0.0441871	0	0	0	0	0	0	0	0	0.0646451	0	0	0	0	0
MYC (ENSG00000136997)	4	0	0	0	0	0	0	0	0	0	0	0	0	0	0	0	0	0	0	-0.0513445	0	0	0	0	0	0	0	0	0	0	0	0	0	0	0	0	0	0	-0.00144369	0	0	0	0	0	0	0	0	0	0
RAB30 (ENSG00000137502)	4	0	0	0	0	0	0	0	0	0	0	0.115729	0	0	0	0.0360635	0	0	0	0	0.0158782	0	0	0	0	0	0	0	0	0	0	0	0	0	0	0	0	0	0	0	0	0	0	0	0	0	0	0	0
FGD4 (ENSG00000139132)	4	0	0	0	0	0	0	0	0	0	0	0	0	0	0	0	0	0	0	0	0	0	0	0	0	0	0	0	0	0	0	0	0.00438554	0	0	0	0	0	0	0	0	0	0	0	0	0	0	0	0
N4BP2L1 (ENSG00000139597)	4	0	0	0	0	0	0	0	0	0	0	0	0	0	0	0	0	0	0	0	0	0	0	-0.0811274	0	0	0	0	0	0	0	0	0	0	0	0	0	0	0	0	0	0	0	0	0	0	-0.0247154	0	0
PTPN7 (ENSG00000143851)	4	0	0	0	0	0	0	0	0	0	0	0	0	0	0	0	0	0	0	0	0	0	0	0	0	0	0	0	0	0	0	0	0	0	0	0.0369636	0	0	0	0	0	0	0	0	0	0	0	0	0
LHFPL2 (ENSG00000145685)	4	0	0	0	0	0	0	0.0280158	0	0	0	0	0.00497612	0	0	0	0	0	0	0	0	0	0	0	0	0	0	0	0	0	0	0	0.127448	0	0	0	0	0	0	0	0	0	0	0	0	0	0	0	0
MFHAS1 (ENSG00000147324)	4	0	0	0	0	0	0	-0.0180482	0	0	0	0	0	0	-0.0100391	0	0	0	0	0	0	0	0	0	0	0	0	0	0	0	0	0	0	0	0	0	0	0	0	0	0	0	0	0	0	0	0	0	0
SERPING1 (ENSG00000149131)	4	0	0	0.0234793	0	0	0	0	0	0	0	0	0.00501703	0	0	0	0	0	0	0	0	0	0	0	0	0	0	0	0	0	0	0	0	0	0.0538777	0	0	0	0	0	0	0	0	0	0	0	0	0	0
MPP7 (ENSG00000150054)	4	0	0	0	0	0	0	0	0	0	0	0	0	0	0	0	0	0	0	0	0	0	0	0	0	0	0	0	0	0	0	0	0	0	0	0	0	0	0	0	0	0	0	0.00623392	0	0	0	0	0
ITGB1 (ENSG00000150093)	4	0	0	0	0	0	0	0	0	0	0	0	0	0	0	0	0	0	0	0	0	0	0	0	0	0	0	0	0	0	0	0	0	0	0	0	0	0	0	0	0	0	0	0	0	0.0050033	0	0	0
CABYR (ENSG00000154040)	4	0	0.0446602	0	0	0	0	0	0	0	0	0	0	0	0	0	0	0	0	0	0	0	0	0	0	0	0	0	0	0	0	0	0	0.0215607	0	0	0	0	0	0	0	0	0	0	0	0	0	0	0
RHOC (ENSG00000155366)	4	0	0	0	0	0	0	0	0	0	0	0	0	0	0	0	0.00855789	0	0	0	0	0	0	0	0	0	0	0	0	0	0.0734692	0	0	0	0	0	0	0	0	0	0	0	0	0	0	0.0559812	0	0	0
CAMK2N1 (ENSG00000162545)	4	0	0	0	0	0	0	0	0	0	0	0	0	0	0	0	0.000490215	0	0	0	0.00124506	0	0	0	0	0	0	0	0	0	0	0	0	0	0	-0.00118168	0	0	0	0	0	0	0	0	0	0	0	0	0
FBXO41 (ENSG00000163013)	4	0	0	0	0	0	0	0	0	0	0	0	-0.0452507	0	0	0	0	0	0	0	-0.0191297	-0.0316945	0	0	0	0	0	0	0	0	0	0	0	0	0	0	0	0	0	0	0	0	0	0	0	0	0	0	0
HDAC11 (ENSG00000163517)	4	0	0	0	0	0	0	0	0	0	0	0	0	0	0	0	0	0	0	0	0	0	0	0	-0.019701	0	0	0	0	0	0	0	0	0	0	0	0	0	0	0	0	0	0	0	0	0	0	0	0
IL17RC (ENSG00000163702)	4	0	0	0	0	0	0	0	0	0	0	0	0	0	0	0	0	0	0	0	0	0	0	0	0	0	0	0	0	0	0	0	0	0	0	0.0386809	0	0	0	0	0	0.0534595	0	0	0	0	0	0.00843717	0
CMBL (ENSG00000164237)	4	0	0	0.0158586	0	0	0	0	0	0	0	0	0	0	0	0.0131466	0	0	0.00982722	0	0.012416	0	0	0	0	0	0	0	0	0	0	0	0	0	0	0	0	0	0	0	0	0	0	0	0	0	0	0	0
SEPTIN8 (ENSG00000164402)	4	0	0	0.00556355	0	0	0.019673	0.0621221	0	0	0	0	0	0	0	0	0	0	0	0	0	0	0	0	0	0	0	0	0	0	0	0	0	0	0	0	0	0	0	0	0	0	0	0	0	0	0	0	0
BRI3 (ENSG00000164713)	4	0	0	0	0	0	0	0	0	0	0	0	0	0	0	0	0	0	0	0	0	0	0.00554384	0	0	0	0	0	0	0	0	0.0272653	0	0	0	0	0	0	0	0	0	0.0178848	0	0	0	0	0	0	0
FAM219A (ENSG00000164970)	4	0	0	0	0	0	0	0	0	0	0	0	0	0	0	0	0	0	0	0	0	0	0	0	0	0	0	0	0	0	0	0	0	0	0	0	0	0	0.0208971	0	0	0	0	0	0	0	0	0	0
KLK1 (ENSG00000167748)	4	0	0	0	0	0	0	0	0	0	0	0	0	0	0	0.0217877	0	0	0	0	0	0	0	0	0	0	0	0	0	0	0	0	0.0388644	0	0	0	0	0	0	0	0	0	0	0	0	0	0	0	0
FASN (ENSG00000169710)	4	0	0	-0.0126785	0	0	0	0	0	0	0	0	0	0	0	0	0	0	0	0	0	0	0	-0.0206971	0	0	0	0	0	0	0	0	-0.0546647	0	0	0	0	0	0	0	0	0	0	0	0	0	0	0	0
NRROS (ENSG00000174004)	4	0	0	0	0	0	0	0	0	0	0	0	-0.0372489	0	0	0	0	0	0	0	0	0	0	0	0	0	-0.0197306	0	0	0	0	0	0	0	0	0	0	0	0	0	0	0	0	0	0	0	0	0	0
B3GNTL1 (ENSG00000175711)	4	0	0	0	0	0	0	0	0	0	-0.0839412	0	0	0	0	0	0	0	0	0	0	0	0	0	0	0	0	0	-0.0541641	0	0	0	0	0	0	0	0	0	0	0	0	-0.0471621	0	0	0	0	0	0	0
NUPR1 (ENSG00000176046)	4	0	0	0	0	0	0	0	0	0	0	0	0	0	0	0	0	0.018903	0	0	0	0	0.00614899	0	0	0	0	0	0.020595	0	0	0	0	0	0	0	0	0	0	0	0	0	0	0	0	0	0	0	0
GLDC (ENSG00000178445)	4	0	0	0	0	0	0	-0.00286596	0	0	0	0	0	0	0	0	0	0	0	0	0	0	0	0	0	0	0	0	0	0	0	0	0	0	0	0	0	0	-0.0282085	0	0	0	0	0	0	0	-0.0147083	0	0
SLC25A20 (ENSG00000178537)	4	0	0	0	0	0	0	0	0	0	0	0	0	0	0	0.0761198	0	0	0	0	0	0	0	0	0	0	0	0	0	0	0	0	0	0	0	0	0	0	0	0	0	0	0	0	0	0	0	0	0
SNX18 (ENSG00000178996)	4	0	0	0	0	0	0.0159006	0	0	0	0	0	0	0	0	0	0	0	0	0	0	0	0	0	0	0	0	0	0	0	0	0	0	0	0	0	0	0	0	0	0	0	0	0	0	0	0	0	0
MAGED1 (ENSG00000179222)	4	0	0	0	0	0	0	0	0.0427185	0	0	0	0	0	0	0	0	0	0	0	0	0	0	0	0	0	0	0	0	0	0	0	0	0	0	0	0	0	0	0	0	0	0	0	0	0	0	0	0
TCF4 (ENSG00000196628)	4	0	0	0	0	0	0	0	0	0	0	0	0	0	0	0	0	0	0	0	0	-0.0165365	0	0	0	0	0	0	0	0	0	0	0	0	0	0	0	0	0	0	0	0	0	0	0	0	0	0	0
ZNF418 (ENSG00000196724)	4	0	0	0	0	0	0	0	0	0	0	0	0	0	0	0	0	0	0.0446412	0	0	0	0	0	0	0	0	0	0	0	0	0	0.0112439	0.0199651	0	0	0	0	0	0	0	0	0	0	0	0	0	0	0
ADA (ENSG00000196839)	4	0	-0.00979672	0	0	0	0	0	0	0	0	0	0	0	0	0	0	0	0	0	0	0	0	0	0	0	0	0	0	0	0	0	0	0	0	0	0	0	0	0	0	-0.0283259	0	0	0	0	0	0	0
NUP62CL (ENSG00000198088)	4	0	-0.00565779	0	0	0	0	0	0	0	0	0	-0.0553967	0	0	0	0	-0.0271249	0	0	0	0	0	0	0	0	0	0	0	0	0	0	0	-0.0427203	0	0	0	0	0	0	0	0	0	0	0	0	0	0	0
ZNF28 (ENSG00000198538)	4	0	0	0	0	0	0	0	0	0	0	0	0	0	0.0414806	0	0	0	0	0	0	0.00352042	0	0	0	0	0	0	0	0	0	0	0	0	0	0	0	0	0	0	0	0	0	0	0	0	0	0	0
CPT1B (ENSG00000205560)	4	0	0	0	0	0	0	0	0	0	0	0	0	0	0	0	-0.023939	0	-0.0462722	0	0	0	0	0	0	0	0	0	0	0	0	0	-0.00767156	0	0	0	0	0	0	0	0	0	0	0	0	0	0	0	0
SMN2 (ENSG00000205571)	4	0	0	0	0	0	0	0	0	0	0	0	0.00997946	0	0	0.0113802	0	0	0	0	0	0	0	0	0	0	0	0	0	0	0	0	0.0248632	0	0	0	0	0	0	0	0	0	0	0	0	0	0	0	0
TUBA5P (ENSG00000214796)	4	0	0	0	0	0	0	0.00147549	0	0	0	0	0	0	0	0	0	0	0	0	0	0	0	0	0	0	0	0	0	0	0	0	0	0	0	0	0	0	0	0	0	0	0	0	0	0	0	0	0
FNDC10 (ENSG00000228594)	4	0	0	0	0	0	0.0318679	0	0	0	0	0	0	0	0	0	0	0	0	0	0	0.0232405	0	0	0	0	0	0	0	0	0	0	0	0	0	0	0	0	0	0	0	0.0631184	0	0	0	0.0557063	0	0	0
MTCO2P12 (ENSG00000229344)	4	0	0	0	0	0	0	0	0	0	0	0	0.00879817	0	0	0	0	0.0503051	0	0	0	0	0	0	0	0	0	0	0	0	0	0	0	0	0	0	0	0	0	0	0	0	0	0	0	0	0	0	0
LINC00472 (ENSG00000233237)	4	0	0	0	0	0	0	0	0	0.101881	0	0	0.0131731	0	0	0	0	0	0	0	0	0	0	0	0	0	0	0	0	0	0	0	0	0	0	0	0	0	0	0	0	0	0	0	0	0	0	0	0
LINC01503 (ENSG00000233901)	4	0	0	0	0	0	0	-0.0284621	0	0	0	0	-0.0149131	0	0	0	0	0	0	0	0	0	0	0	0	0	0	0	0	0	0	0	0	0	0	0	0	0	0	0	0	0	0	0	0	0	0	0	0
LINC00649 (ENSG00000237945)	4	0	0	0	0	0	0	0	0	0	0	0	-0.0106167	0	0	0	0	0	0	0	0	0	0	0	0	0	0	0	0	0	0	0	-0.0289759	0	0	0	0	0	0	0	0	0	0	0	0	0	0	0	0
AMACR (ENSG00000242110)	4	0	0	0	0	0	0	0	0	0	0	0	0	0	0	0	0	0	0	0	0	0	0	0	0	0	0	0	0	0	0	0	0	0	0.107751	0	0	0	0	0	0	0	0	0	0	0	0	0	0
NEAT1 (ENSG00000245532)	4	0	0	0	0	0	0	0	0	0	0	0	0	0	0	0	0	0	0	0	0	0	0	0	0	0	0	0	0	0	0	0	0	0	0.0753874	0	0	0	0	0	0	0	0	0	0	0	0	0	0
AC025165.2 (ENSG00000257342)	4	0	0	0.017063	0	0	0	0	0	0	0	0	0	0	0	0	0	0	0.00584775	0	0	0	0	0.0203622	0	0	0	0	0	0	0	0	0	0	0	0	0	0	0	0	0	0	0	0	0	0	0.000973058	0	0
LINC02193 (ENSG00000260923)	4	0	0	0	0	0	0	0	0	0	0	0	0	0	0	0	0	0	0	0	0	0	0	0	0	0	0	0	0	0	0	0	0	0	0	0	0	0	0	0	0	0	0	0	0	0	0	0	0
AC129492.3 (ENSG00000263620)	4	0	0	0	0	0	0	0.0238091	0	0	0	0	0	0	0	0	0	0	0	0	0	0	0	0	0	0	0	0	0	0	0	0	0	0	0	0	0	0	0	0	0	0.0153449	0	0	0	0	0	0	0
AC010615.2 (ENSG00000268119)	4	0	0	0	0	0	0	0.0249338	0	0	0	0	0	0	0	0	0	0	0	0	0	0	0	0	0	0	0	0	0	0	0	0	0	0	0	0	0	0	0.0232103	0	0	0	0	0	0	0	0.00295647	0	0
LINC00869 (ENSG00000277147)	4	0	0	0	0	0	0	0	0	0	0	0	0	0	0	0	-0.0179314	0	0	0	0	0	0	0	0	0	0	0	0	0	0	0	0	0	0	0	0	0	0	0	0	0	0	0	0	0	0	0	0
AC239859.5 (ENSG00000277702)	4	0	0	0	0	0	0	0	0	0	0	0	0	0	0	0	0	0	0	0	0.0044531	0	0	0	0	0	0	0	0	0	0	0	0	0	0	0	0	0	0	0	0	0	0	0	0	0	0	0	0
AC046185.3 (ENSG00000279369)	4	0	-0.0472622	0	0	0	-0.0755175	0	0	0	0	0	0	0	-0.0355573	-0.0196661	0	0	0	0	0	0	0	0	0	0	0	0	0	0	0	0	0	0	0	0	0	0	0	0	0	0	0	0	0	0	0	0	0
AL049629.2 (ENSG00000284969)	4	0.0771084	0	0	0	0.0959515	0	0	0	0	0	0	0	0	0	0	0	0	0	0	0	0	0	0	0	0	0	0	0	0	0	0	0	0	0	0	0	0	0	0	0	0	0	0	0	0	0.0586977	0	0
CX3CL1 (ENSG00000006210)	3	0	0	0	0	0	0	0	0	0	0	0	0	0	0	0	0	0	0	0	0	0	0	0	0	0	0	0	0	0	0	0	0.0486036	0	0	0	0	0	0	0	0	0	0	0	0	0	0.00437327	0	0
SPATA20 (ENSG00000006282)	3	0	0	0	0	0	0	0	0	0	0	0.0191001	0	0	0	0	0	0	0	0	0	0	0	0	0	0	0	0	0.0362096	0	0	0	0	0	0	0	0	0	0	0	0	0	0	0	0	0	0	0	0
MATK (ENSG00000007264)	3	0	0	0	0	0	0	0	0	0	0	0	0	0	0	0	0	0	-0.031407	0	-0.00850432	0	0	0	0	0	0	0	0	0	0	0	0	0	0	0	0	0	0	0	0	0	0	0	0	0	0	0	0
BAIAP3 (ENSG00000007516)	3	0	0	0	0	0	0	0	0	0	0	0	0	0	0	0	0	0	0	0	0.0138462	0	0	0	0	0	0	0	0	0	0	0	0	0	0	0	0	0	0	0	0	0	0	0	0	0	0.0111981	0	0
PLEKHB1 (ENSG00000021300)	3	0	0	0	0	0	0	0	0	0	0	0	0	0	0	0	0	0	0	0	0	0	0	0	0	0	0	0	0	0	0	0	0	0	0	0	0	0	0.0124013	0	0	0	0	0	0	0	0	0	0
KITLG (ENSG00000049130)	3	0	0	0	0	0	0	0	0	0	0	0	0	0	0	0	0	0	0	0	0	0	0	0	0	0	0	0	0	0	0	0	0	0	0	0	0	0	0	0	0	0.0055574	0	0	0	0	0	0	0
SNX24 (ENSG00000064652)	3	0	0	0	0	0	0	0	0	0	0	0	0	0	0	0	0	0	0	0	0	0	0	0	0	0	0	0	0	0	0	0	0	0	0	0	0	0	0	0	0	0	0	0	0	0	0	0.0365877	0
FAM107B (ENSG00000065809)	3	0	0	0	0	0	0	0	0	0	0	0	-0.00326796	0	0	0	0	0	0	0	0	0	0	0	0	0	0	0	0	-0.0157502	0	0	0	0	0	0	0	0	0	0	0	0	0	0	0	0	0	0	0
TNFRSF1A (ENSG00000067182)	3	0	0	0	0	0	0	0	0	0	0	0	0	0	0	0	0	0	0	0	0	0	0	0	0	0	0	0	0	0	0	0	0	0	0	0	0	0	0	0	0	0	0	0	0	0	0	0	0
PRKCZ (ENSG00000067606)	3	0	0	0	0	0	0.0196024	0	0	0	0	0	0	0	0	0	0	0	0	0	0	0	0	0	0	0	0	0	0	0	0	0	0	0	0	0	0	0	0	0	0	0	0	0	0	0.000553726	0	0	0
RORA (ENSG00000069667)	3	0	0	0	0	0	0.0439643	0	0	0	0	0.0551102	0	0	0	0	0	0	0	0	0	0	0	0	0	0	0	0	0	0	0	0	0	0	0	0	0	0	0	0	0	0	0	0	0	0	0	0	0
WIPI1 (ENSG00000070540)	3	0	0	0	0	0	0	0	0	0	0	0	0	0	0	0	0	0	0.0196949	0	0	0	0	0	0	0	0	0	0	0	0	0	0.0200754	0	0	0	0	0	0	0	0	0.00539321	0	0	0	0	0	0	0
SREBF1 (ENSG00000072310)	3	0	0	0	0	0	0	0	0	0	0	0	0	0	0	0	0	0	0	0	-0.0369913	0	0	0	0	0	0	0	0	0	0	0	0	0	0	0	0	0	0	0	0	0	0	0	0	0	0	0	0
CHFR (ENSG00000072609)	3	0	0	0	0	0	0	0.00791394	0	0	0	0	0	0	0	0	0	0	0	0	0	0	0	0	0	0	0	0	0	0	0	0	0.000872107	0	0	0	0	0	0	0	0	0	0	0	0	0	0	0	0
MGLL (ENSG00000074416)	3	0	0	0	0	0	0	0	0	0	0	0	0	0	0	0	0	0	0	0	0	0	0	0.010113	0	0	0	0	0	0	0	0	0	0	0	0	0	0	0	0	0	0	0	0	0	0	0	0	0
MAPRE3 (ENSG00000084764)	3	0	0	0	0	0	0	0	0	0	0	0	0	0	0	0	0	0	0	0.0962913	0	0	0	0	0	0	0	0	0	0	0	0	0	0	0	0	0	0	0	0	0	0	0	0	0	0	0	0	0
CD59 (ENSG00000085063)	3	0.00187676	0	0	0	0	0	0	0	0	0	0	0	0	0	0	0.027746	0	0	0	0	0	0	0	0	0	0	0	0	0	0	0	0	0	0	0	0	0	0	0	0	0	0	0	0	0	0	0	0
CTTN (ENSG00000085733)	3	0	0	0	0	0	0	0	0	0	0	0	0	0	0	0	0	0	0	0	0	0	0	0	0	0	0	0	0.0191892	0	0	0	0	0	0	0	0	0	0	0	0	0	0	0	0	0	0	0	0
LAT2 (ENSG00000086730)	3	0	0	0	0	0	0	0	0	0	-0.00990376	0	0	0	0	0	0	0	0	0	0	0	0	0	0	0	0	0	0	-0.0369668	0	0	0	0	0	0	0	0	0	0	0	0	0	0	0	-0.0211007	0	0	0
HCN2 (ENSG00000099822)	3	0	0	0	0	0	0	0	0	0	0	0	0	0	0	0	0	0	0	0	0	0	0	0	0	0	0	0	0	0	0	0	0	0	0	0	0	0	0	0	0	0.0309775	0	0	0	0	0	0	0
HAGHL (ENSG00000103253)	3	0	0	-0.00899794	0	0	0	0	0	0	0	0	0	0	0	0	0	0	0	0	0	0	0	0	0	0	0	0	0	0	0	0	0	0	0	0	0	0	0	0	0	0	0	0	0	0	0	0	0
CAPS (ENSG00000105519)	3	0	0	0	0	0	0	0	0	0	0	0	0	0	0	0	0	0	0	0	0.0041359	0	0	0	0	0.000508989	0	0	0	0	0	0	0	0	0	0	0	0	0	0	0	0	0	0	0	0	0	0	0
PLEKHA4 (ENSG00000105559)	3	0	0	0	0	0	0	0	0	0	0	0	0	0	0	0	0	0	0	0	0	0	0	0	0	0	0	0	0	0	0	0	0.0266827	0	0	0	0	0	0	0	0	0.00560583	0	0	0	0	0	0	0
ITGB8 (ENSG00000105855)	3	0	0	0.000213559	0	0	0	0	0	0	0	0	0	0	0	0	0	0	0.0154217	0	0	0	0	0	0	0	0	0	0	0	0	0	0	0	0	0	0	0	0	0	0	0	0	0	0	0	0	0	0
EPHB6 (ENSG00000106123)	3	0	-0.0159794	0	0	0	0	-0.00729797	0	0	0	0	0	0	0	0	0	0	0	0	0	0	0	0	0	0	0	0	0	0	0	0	0	0	0	0	0	0	0	0	0	0	0	0	0	0	0	0	0
NMRK1 (ENSG00000106733)	3	0	0	0	0	0	0	-0.0496507	0	0	0	0	0	0	0	0	0	0	0	0	0	0	0	0	0	0	0	0	0	0	0	0	0	0	0	0	0	0	-0.0235814	0	0	0	0	0	0	0	0	0	0
AKNA (ENSG00000106948)	3	0	0	0	0	-0.0538912	0	0	0	0	-0.142001	0	0	0	0	0	0	0	0	0	0	0	0	0	0	0	0	0	0	0	0	0	0	0	0	0	0	0	0	0	0	0	0	0	0.0078983	0	0	0	0
DKK1 (ENSG00000107984)	3	0	0	0	0	0	0	0	0	0	0	0	0	0	0	0	0	0.0116628	0	0	0	0	0	0	0	0	0	0	0	0.00819491	0	0	0	0	0	0	0	0	0	0	0	0	0	0	0	0	0	0	0
ICAM2 (ENSG00000108622)	3	0	0	0	0	0	0	0	0	0	0	0	0	0	0	0	0	0	0	0	0	-0.0232776	0	0	0	0	0	0	0	0	0	0	0	0	0	0	0	0	-0.0367938	0	0	0	-0.00926731	0	0	0	0	0	0
NMU (ENSG00000109255)	3	0	0	0	0	0	0	0	0	0	0	0	0	0	0	0	0	0	0	0	0	0.00463848	0	0.0119873	0	0	0	0	0	0	0	0	0	0	0	0	0	0	0	0	0	0	0	0	0	0	0	0	0
FRMD4B (ENSG00000114541)	3	0	0	0	0	0	0	0	0	0	0	0	0	0	0	0	0	0	0	0	0	0	0	0	0	0	0	0	0	0	0	0	0	0	0	0	0	0	0	0	0	0	0	0	0	0	-0.0292128	0	0
TNNC1 (ENSG00000114854)	3	0	0	0	0	0	0	0	0	0	0	0	0	0	0	0	0	0	0	0	0	0	0	0	0	0	0	0	0	0	0	0	0	0.0204037	0	0	0	0	0	0	0	0	0	0	0	0	0	0	0
DLX2 (ENSG00000115844)	3	0	-0.00903863	0	0	0	0	0	0	0	0	0	0	0	0	0	0	0	0	0	0	0	0	0	0	0	0	0	0	0	0	0	0	0	0	0	0	0	0	0	0	0	0	0	0	0	0	0	0
ATP6V1B1 (ENSG00000116039)	3	0	0.020976	0	0	0	0	0	0	0	0	0	0	0	0	0	0	0	0	0	0	0	0	0	0	0	0	0	0	0	0	0	0	0	0	0	0	0	0	0	0	0	0	0	0	0	0	0	0
NEK6 (ENSG00000119408)	3	0	0	0	0	0	0	0	0	0	0	0	0	0	0	0	0	0	0	0	0	0	0	0	0	0	0	0	0	0	0	0	0	0	0	0	0	0	0	0	0	0	0	0	0	0	0	0	0
DUSP1 (ENSG00000120129)	3	0	0	0.00749643	0	0	0	0	0	0	0	0	0	0	0	0	0	0	0	0	0	0	0	0	0	0	0	0	0	0	0	0	0	0	0	0	0	0	0	0	0	0	0	0	0	0	0	0	0
SOCS2 (ENSG00000120833)	3	0	0	0	0	0	0	0	0	0	0	0	0	0	0	0	0	0	0	0	0	0	0	-0.0371918	0	0	0	0	0	0	0	0	0	0	-0.0241039	0	0	0	0	0	0	0	0	0	0	0	0	0	0
ZNF549 (ENSG00000121406)	3	0	0	0	0	0	0	0	0	0	0	0	0	0	0	0	0	0	0	0	0	0	0	0	0	0	0	0	0	0	0	0	0	0	0	0	0	0	0	0	0	0	0	0	0	0	0	0	0
ANXA11 (ENSG00000122359)	3	0	0	0	0	0	0	0	0	0	0	0	0	0	0	0.0179928	0	0	0	0	0.00622507	0	0	0	0	0	0	0	0	0	0	0	0	0	0	0	0	0	0	0	0	0	0	0	0	0	0	0	0
GIPC1 (ENSG00000123159)	3	0	0	0	0	0	0	0	0	0	0	0	0	0	0	0	0	0	0	0	0	0.0477605	0	0	0.0523508	0	0	0	0	0	0	0	0	0	0	0	0	0	0	0	0	0	0	0	0	0	0	0	0
SERPINB6 (ENSG00000124570)	3	0	0	0	0	0	0	0	0	0	0	0	0	0	0	0	0	0	0.00280628	0	0	0	0	0.0177402	0	0	0	0	0	0	0	0	0	0	0	0	0	0	0	0	0	0	0	0	0	0	0	0	0
CLYBL (ENSG00000125246)	3	0	0	0	0	0	0	0	0	0	0	0	0	0	0	0	0	0	-0.0122743	0	0	0	0	0	0	0	0	0	0	0	0	0	0	0	0	0	0	0	0	0	0	0	0	-0.0114773	0	0	0	0	0
BMP4 (ENSG00000125378)	3	0	0.0411033	0	0	0	0	0	0	0	0	0	0	0	0	0	0	0	0	0	0	0	0	0	0	0	0	0	0	0	0	0	0	0	0	0	0	0	0	0	0	0	0	0	0	0	0	0	0
TST (ENSG00000128311)	3	0	0	0	0	0	0	-0.0825062	0	0	0	0	0	0	0	0	0	0	0	0	0	0	0	0	0	0	0	0	0	0	0	0	0	0	0	0	0	0	0	0	0	0	0	0	0	0	-0.0304218	0	0
CALU (ENSG00000128595)	3	0	0	0	0	0	0	0	0	0	0	0	0	0	0	0	0	0	0	0	0	0	0	0	0	0	0	0	0	0	0	0.0556275	0	0	0	0	0	0	0	0	0	0	0	0	0	0	0	0	0
IVD (ENSG00000128928)	3	0	0	0	0	0	0	0	0	0	0	0	0	0	0	0	0	0	0	0	0	0	0	0	0	0	0	0	0	0	0	0	-0.00411957	0	0	0	0	0	0	0	0	0	0	0	0	0	0	0	0
KIF1C (ENSG00000129250)	3	0	0	0	0	0	0	0	0	0	0	0	0	0	0	0	0	0	0	0	0	0	0	0	0.0538325	0	0	0	0	0	0.00302306	0	0	0.00321611	0	0	0	0	0	0	0	0	0	0	0	0	0	0	0
RNASE1 (ENSG00000129538)	3	0	0	0	0	0	0	0	0	0	0	0	0.0102141	0	0	0	0	0	0	0	0	0	0	0	0	0	0	0	0	0	0	0	0	0	0	0	0	0	0	0	0	0	0	0	0	0	0	0	0
SLC35D2 (ENSG00000130958)	3	0	0	0	0	0.0130839	0	0	0	0	0	0	0	0	0	0	0	0	0	0	0	0	0	0	0	0	0	0	0	0	0	0	0	-0.0165604	0	0	0	0	0	0	0	0	0	0	0	0	0	0	0
PRRG1 (ENSG00000130962)	3	0	0	0	0	0	0	0	0	0	0	0.0253074	0	0	0	0	0	0	0	0	0	0	0	0	0	0	0	0	0	0	0	0	0	0	0	0	0	0	0	0	0	0	0	0	0	0	0	0	0
CCNA1 (ENSG00000133101)	3	0	0	0	0	0	0	0	0	0	0	0	0	0	0	-0.00757296	0	0	0	0	0	0	0	0	0	0	0	0	0	-0.0597305	0	0	0	0	0	0	0	0	0	0	0	0	0	0	0	0	0	0	0
STARD13 (ENSG00000133121)	3	0	0	0.0361272	0	0	0	0	0	0	0	0	0	0	0	0	0	0	0	0	0	0	0	0	0	0	0	0	0	0	0	0	0	0	0	0	0	0	0	0	0	0	0	0	0	0	0	0	0
LARGE1 (ENSG00000133424)	3	0	0	0	0	0	0	0	0	0	0	0	0	0	0	0	0	0	0	0	0	0	0	0	0	0	0	0	0	0	0	0	0	0	0	0	0	0	0	0	0	0	0	0	0	0	0.0066241	0	0
ZDHHC8P1 (ENSG00000133519)	3	0	0	0	0	0	0	0.0247999	0	0	0	0	0	0	0	0	0	0	0	0	0	0	0	0	0	0	0	0	0	0	0	0	0	0	0	0	0	0	0	0	0	0	0	0	0	0	0	0	0
STK26 (ENSG00000134602)	3	0	0	0	0	0	0	0	0	0	0	0	0	0	0	0	0	0	0	0	-0.0366038	0	-0.016686	0	0	0	0	0	0	0	0	0	0	0	0	0	0	0	0	0	0	0	0	0	0	0	0	0	0
CYP2J2 (ENSG00000134716)	3	0	0	0	0	0	0	0	0	0	0	0	0	0	0	0	0	0	0	0	0	0	0	0	0	0	0	0	0	0	0	0	0	0	0	0	0	0	0	0	0	0	0	0	0	0	0	0	0
SCRN1 (ENSG00000136193)	3	0	0	0	0	0	0	0	0	0	0	0	0	0	0	0	0	0.00824015	0	0	0	0	0	0	0	0	0	0	0	0	0	0	0	0	0	0	0.0301787	0	0	0.0470231	0	0	0	0	0	0	0	0	0
IL6 (ENSG00000136244)	3	0	0	0	0	0	0	0.0056498	0	0	0	0	0	0	0	0	0	0	0	0	0	0	0	0	0	0	0	0	0	0	0	0	0	0	0	0	0	0	0	0	0	0	0	0	0	0	0	0	0
FNBP1L (ENSG00000137942)	3	0	0	0	0	0	0	0	0	0	0	0	0	0	0	0	0	0	0	0	0	0	0	0	0	0	0	0	0	0	0	0	0	0	0	0	0	0	0	0	0	0	0	0	0	0	0	0	0
SEPTIN11 (ENSG00000138758)	3	0	0	0	0	0.061638	0	0	0	0	0	0	0	0	0	0	0	0	0	0	0	0	0	0	0	0	0	0	0	0.0279106	0	0	0	0	0	0	0	0	0	0	0	0	0	0	0	0	0	0	0
SCARB2 (ENSG00000138760)	3	0	0	0	0	0	0	0	0	0	0	0	0	0	0	0	0	0	0	0	0	0	0	0	0	0	0	0	0	0	0	0	0	0	0	0	0	0	0	0	0	0	0	0	0.0692105	0	0	0	0.0734497
SLC46A3 (ENSG00000139508)	3	0	0	0	0	0	0	0	0	0	0	0	0	0	0	0	0	0	0	0	0	0	0	0	0	0	0	0	0	0	0	0	0	0	0	0	0	0	0	0	0	0	0	0	0	0	0.0109178	0	0
CDH11 (ENSG00000140937)	3	0	0	0	0	0	0	0	0	0	0	0	0	0	0	0	0	0	0	0	0	0	0	0	0	0.00187215	0	0	0	0	0	0	0	0	0	0	0	0	0	0	0	0	0	0	0	0	0	0	0
PLPP2 (ENSG00000141934)	3	0	0	0	0	0	0	0	0	0	0	0	0	0	0	0	0	0	0	0	0	0	0	0	0	0	0	0	0	0	0	0	0	0	0	0.0130371	0.0168575	0	0	0	0	0	0	0	0	0	0	0	0
RGS5 (ENSG00000143248)	3	0	0	0	0	0	0	0	0	0	0	0	0	0	0	0	0	0	0	0	0	0	0	0	0	0	0	0	0	0	0	0	0	0	0	0	0	0	0	0	0	0	0	0	0	0	0	0	0
WNT9A (ENSG00000143816)	3	0	0	0	0	0	0	0	0	0	0	0	0	0	0	0	0.022285	0	0	0	0	0	0	0	0	0	0	0	0	0	0	0	0	0	0	0	0	0	0	0	0	0	0	0	0	0	0	0	0
RHOB (ENSG00000143878)	3	0	0	0	0	0	0	0	0	0	0	0	0	0	0	0	0	0	0	0	0	0	0	0	0	0	0	0	0	0	0	0	0	0	0	0	0	0	0	0	0	0	0	0	0	0	0	0	0
TIFA (ENSG00000145365)	3	0	0	0	0	0	0	0	0	0	0	0	0	0	-0.00632687	0	0	0	0	0	0	0	0	0	0	0	0	0	0	0	0	0	0	0	0	0	0	0	0	0	0	0	0	0	0	0	0	0	0
TNFAIP8 (ENSG00000145779)	3	0	0	0	0	0	0	0	0	0	0	0	0	0	0	0	0	0	0	0	0	-0.00485117	0	0	0	0	-0.0631056	0	0	0	0	0	0	0	0	0	0	0	0	0	0	0	0	0	0	0	0	0	0
ZNF300 (ENSG00000145908)	3	0	0	0	0	0	0	0	0	0	0	0	0	0	0	0	0	0	0.0121802	0	0	0	0	0	0	0	0	0	0	0	0	0	0	0	0	0	0.00407201	0	0	0	0	0	0	0	0	0	0	0	0
TMEM47 (ENSG00000147027)	3	0	0.0139501	0	0	0	0	0	0	0	0	0	0	0	0	0	0	0	0	0	0	0	0	0	0	0	0	0	0	0	0	0	0	0	0	0	0	0	0	0	0	0	0	0	0	0	0	0	0
VLDLR (ENSG00000147852)	3	0	0	0	0	0	0	0	0	0	0	0	0	0	0	0	0	0	0	0	0	0	0	0	0	0	0	0	0	0	0	0	0	0	0	0	0	0	0	0	0	0	0	0	0	0	0	0	0
PAK1 (ENSG00000149269)	3	0	0	0	0	0	0	0	0	0	0	0	0	0	0	0	0	0	0	0	0	0	0	0	0	0	0	0	0	0	0	0	0	0	0	0	0	0	0	0	0	0	0	0	0	0	0	0	0
FLI1 (ENSG00000151702)	3	0	0	0	0	0	0	0	0	0	0	0	-0.0371943	0	0	0	0	0	0	0	0	0	0	0	0	0	0	0	0	0	0	0	0	0	0	0	0	0	0	0	0	0	0	0	0	0	0	0	0
DST (ENSG00000151914)	3	0	0	0	0	0	0	0	0	0	0	0	0	0	0	0	0	0	0	0	0	0	0	0	0	0	0	0	0	0	0.0435915	0	0	0	0	0	0	0	0	0	0	0	0	0	0	0	0	0	0
MCOLN2 (ENSG00000153898)	3	0	0	0	0	0	0	0	0	0	0	0	0	0	0	0	0	0	0	0	0	0	0	0	0	0	0	0	0	0	0	0	0	0	0	0	0	0	0	0	0	0	-0.0205145	0	0	0	0	0	0
SORBS2 (ENSG00000154556)	3	0	0	0	0	0	0	0	0	0	0	0	0	0	0	0	0	0	0.000652304	0	0	0	0	0.0172029	0	0	0	0	0	0	0	0	0	0	0	0	0	0	0	0	0	0	0	0	0	0	0	0	0
PIK3AP1 (ENSG00000155629)	3	0	0	0	0	0	0	0	0	0	0	0	0	0	0	0	0	0	0	0	0	0	-0.0177495	0	0	0	0	0	0	0	0	0	0	0	0	0	0	0	0	0	0	0	0	0	0	0	0	0	0
TMEM171 (ENSG00000157111)	3	0	0	0	0	0	0	0	0	0	0	0	0	0	0	0	0	0	0	0	0	0	0	0	0	0	0	0	0	0	0	0	0.00657705	0	0	0	0	0	0	0	0	0	0	0	0	0	0	0	0
ZFYVE28 (ENSG00000159733)	3	0	0.055394	0	0	0	0	0	0	0	0	0	0	0	0	0	0	0	0	0	0	0	0	0	0	0	0	0	0	0	0	0	0	0	0	0	0	0	0	0	0	0	0	0	0	0	0	0	0
ABCG1 (ENSG00000160179)	3	0	0	0	0	0	0	0	0	0	0	0	0	0	0	0	0	0	0	0	0	0	0	0	0	0	0	0	0	0	0	0	0	0	0	0	0	0	0	0	0	0	0	0	0	0	0	0	0
SPTBN4 (ENSG00000160460)	3	0	0	0	0	0	0	0	0	0	0	0	0	0	0	0	0	0	0	0	0	0	0	0	0	0	0	0	0	0	0	0	-0.0118304	0	0	0	0	0	0	0	0	0	0	0	0	0	0	0	0
MFSD12 (ENSG00000161091)	3	0	0	0	0	0	0	0	0	0	0	0	0	0	0	0	0	0	0	0	0	0	0	0	0	0	0	0	0	0	0	0	0	0.0564703	0	0	0	0	0	0	0	0	0	0	0	0	0.0212746	0	0
FDXR (ENSG00000161513)	3	0	0	-0.0122264	0	0	0	0	0	0	0	0	0	0	0	0	0	0	0	0	0	0	0	0	0	0	0	0	0	0	0	0	0	0	0	0	0	0	0	0	0	0	0	0	0	0	0	0	0
PLPP3 (ENSG00000162407)	3	0	0	0	0	0	0	0	0	0	0	-0.00922387	0	0	0	0	0	0	0	0	0	0	0	0	0	0	0	0	0	0	0	0	0	0	0	0	0	0	0	0	0	0	0	0	0	0	0	0	0
SERPINI1 (ENSG00000163536)	3	0	0	0	0	0	0	0	0	0	0	0	0	0	0	0	0	0	0	0	0	0	0	0	0	0	0	0	0	0	0	0	0.0206295	0	0	0	0	0	0	0	0	0.0352803	0	0	0	0	0	0	0
EIF5A2 (ENSG00000163577)	3	0	0	0	0	0	0	0	0	0	0	0	0	0	0.00393824	0	0	0	0	0	0	0	0	0	0	0	0	0	0	0	0	0	0	0	0	0	0	0	0	0	0	5.75045e-05	0	0	0	0	0	0	0
TIPARP (ENSG00000163659)	3	0	0	0	0	0	0	0	0	0	0	0	0	0	0	0	0	0	0	0	0	0	0	0	0	0	0	0	0	0	0	0	0	0	0	0	0	0	0	0	0	0.0106384	0	0	0	0	0	0	0
GPT2 (ENSG00000166123)	3	0	0	0	0	0	0	0	0	0	0	0	0	0	0	0	0	0	0	0	0	0	0	0	0	0	0	0	0	0	0	0	0	-0.00714198	0	0	0	0	0	0	0	0	0	0	0	0	0	0	0
CENPV (ENSG00000166582)	3	0	0	0	0	0	0	0	0	0	0	0	0	0	0	0	0	0	0	0	0	0	0	0	0	-0.00150574	0	0	0	0	0	0	0	0	0	0	0	0	0	0	0	0	0	0	0	0	0	0	0
PXDC1 (ENSG00000168994)	3	0	0	0	0	0	0	0	0	0	0	0	0	0	0	0	0	0	0	0	0	0.0184843	0	0	0	0	0	0	0	0	0	0	0	0	0	0	0	0	0	0	0	0	0	0	0	0	0	0	0
PARM1 (ENSG00000169116)	3	0	0	0	0	0	0	0	0	0	0	0.0268743	0	0	0	0	0	0	0	0	0	0	0	0	0	0	0	0	0	0	0	0	0	0	0	0	0	0	0	0	0	0	0	0	0	0	0	0	0
ATF5 (ENSG00000169136)	3	0	0	0	0	0	0	0	0	0	0	0	0	0	0	0	0	-0.0366393	0	0	0	0	0	0	0	0	0	0	0	0	0	0	0	0	0	0	0	0	0	0	0	0	0	0	0	0	0	0	0
UBB (ENSG00000170315)	3	0	0	0	0	0	0	0	0	0	0	0	0	0	0	0	0	0	0	0	0	0	0	-0.0218644	0	0	0	0	0	0	0	0	-0.0128889	0	0	0	0	0	0	0	0	0	0	0	0	0	0	0	0
NPTX1 (ENSG00000171246)	3	0	0	0	0	0	0	0	0	0	0	0	0	0	0	0	0	0	0	0	0	0	0	0	0	0	0	0	0	0	0	0	0.000669642	0	0	0	0	0	0	0	0	0	0	0	0	0	0	0	0
CLCF1 (ENSG00000175505)	3	0	0	0	0	0	0	0	0	0	0	0	0	0	0	0	0	0	0	0	0	0	0.00779923	0.020306	0	0	0	0	0	0	0	0	0	0	0	0	0	0	0	0	0	0	0	0	0	0	0	0	0
HOXD8 (ENSG00000175879)	3	0	0	0	0	0	0	0.0145815	0	0	0	0.060112	0	0	0	0	0	0	0	0	0	0	0	0	0	0	0	0	0	0	0	0	0	0	0	0	0	0	0	0	0	0	0	0	0	0	0	0	0
ZBTB38 (ENSG00000177311)	3	0	0	0	0	0	0	0	0	0	0	0	0	0	0	0.000618834	0	0	0	0	0	0	0	0	0	0	0	0	0	0	0	0	0	0	0	0	0	0	0	0	0	0	0	0	0	0	0	0	0
NECTIN3 (ENSG00000177707)	3	0	0	0	0	0	0	0	0	0	0	0	0	0	0	0	0	0	0	0	0	0	0	0	0	0	0	0	0	0	0	0	0	0	0	0	0	0	0	0	0	0.00747689	0	0	0	0.0310991	0	0	0
ANXA2R (ENSG00000177721)	3	0	0	0	0	0	0	0	0	0	0	0	0	0	0	0	0	0	0	0	0	0	0	0	0	0	0	0	0	0	0	0	0	-0.0452781	-0.054745	0	0	0	0	0	0	0	0	0	0	0	0	0	0
GATA2 (ENSG00000179348)	3	0	0	0	0	0	0	0	0	0	0	0.0187072	0	0	0	0	0	0	0	0	0	0	0	0	0	0	0	0	0	0	0	0	0	0	0	0	0	0	0	0	0	0	-0.0012079	0	0	0	0	0	0
CCDC149 (ENSG00000181982)	3	0	0	0	0	0	0	0	0	0	0	0	0	0	0	0	0	0	0	0	0	0	0	0	0	0	0	0	0	0	0	0	0	0	0	0	0	0	0	0	0	0	0	0	0	0	0	0	0
ARHGEF37 (ENSG00000183111)	3	0	0	0	0	0	0	0	0	0	0	0	0	0	0	0	0	0	0	0	0	0	0	0	0	0	0	0	0	0	0	0	0	0.0341305	0	0	0	0	0	0	0	0	0	0	0	0	0	0	0
ACOT1 (ENSG00000184227)	3	0	0	0	0	0	0	0	0	0	0	0	0	0	0	0	0	0	0	0	0	0	0	0	0	0	0	0	0	0.100955	0	0	0	0	0	0	0	0	0	0	0	0	0	0	0	0	0	0	0
TMEM255B (ENSG00000184497)	3	0	0	0	0	0	0	0	0	0	0	0	0	0	0	0	0	0	0	0	0	0	0	0	0	0	0	0	0	0	0	0	0.0102221	0	0	0	0	0	0	0	0	0	0	0	0	0	0	0	0
ARHGAP30 (ENSG00000186517)	3	0	0	0	0	0	0	0	0	0	0	0	0	0	0	0	0	0	0	0	0	0	0	0	0	0	0	0	0	0	0	-0.0474005	0	0	0	0	0	0	0	0	0	0	0	0	0	0	0	0	0
FAM86B1 (ENSG00000186523)	3	-0.093485	0	0	0	0	0	0	0	0	0	0	0	0	0	0	0	0	0	0	0	0	0	0	0	0	0	0	0	0	0	0	0	0	0	0	0	0	0	0	0	0	0	0	0	0	0	0	0
BCAM (ENSG00000187244)	3	0	0	0	0	0	0	0	0	0	0	0	0	0	0	0	0	0	0	0	0	0	0	0.0228934	0	0	0	0	0	0	0	0	0	0	0	0.0048246	0	0	0	0	0	0	0	0	0	0	0	0	0
CCDC9B (ENSG00000188549)	3	0	0	0	0	0	0	0	0	0	0	0	0	0	0	0	0	0	0	0.0260046	0	0	0	0	0	0.014447	0	0	0	0	0	0	0	0	0	0	0	0	0	0	0	0	0	0	0	0	0	0	0
NANOS1 (ENSG00000188613)	3	0	0	0	0	0	0	0	0	0	0	0	0	0	0	0	0	0	0	0	0	0	0	0	0	0	0	0	0	0	0	0	0	0	0	0	0	0	0	0	0	0	0	0	0	0	0	0	0
SERPINA3 (ENSG00000196136)	3	0	0	0	0	0	0	0.00083306	0	0	0	0	0	0	0	0	0	0	0	0	0.00259641	0	0	0	0	0	0	0	0	0	0	0	0	0	0	0	0	0	0	0	0	0	0	0	0	0	0	0	0
UAP1L1 (ENSG00000197355)	3	0	0	0.0333955	0	0	0	0	0	0	0	0	0	0	0	0	0	0	0	0	0	0	0	0	0	0	0	0	0	0	0	0	0	0.0267866	0	0	0	0	0	0	0	0	0	0	0	0	0	0	0
HOXC6 (ENSG00000197757)	3	0	0	0	0	0	0	0	0	0	0	0	0	0	0	0	0	0	0	0	0	0	0	0	0	0	0	0	0	0.0172653	0	0	0	0	0	0	0	0	0	0	0	0	0	0	0	0	0	0	0
GRK5 (ENSG00000198873)	3	0	0	0	0	0	0	0	0	0	0	0	-0.00353523	0	0	0	0	0	0	0	0	0	0	0	0	0	0	0	0	0	0	0	0	0	0	0	0	0	0	0	0	0	0	0	0	0	0	0	0
DDR1 (ENSG00000204580)	3	0	0	0	0	0	0	0	0	0	0	0	0	0	0	0	0	0	0.0664925	0	0	0	0	0	0	0.00467992	0	0	0.0154455	0	0	0	0	0	0	0	0	0	0	0	0	0	0	0	0	0	0	0	0
ZNF726 (ENSG00000213967)	3	0	0	0.00886207	0	0	0	0	0	0	0	0	0	0	0	0	0	0	0	0	0	0	0	0	0	0	0	0	0	0	0	0	0	0	0	0	0	0	0	0	0	0	0	0	0	0	0	0	0
HLA-F-AS1 (ENSG00000214922)	3	0	0	0	0	0	0	0	0	0	0	0	0	0	0	0	0	0	0	0	0	0	0	0	0	0	0	0	0	0	0	0	0	0	0	0	0	0	0	0	0	0	0	0	0	0	0	0	0
SNORA11F (ENSG00000221164)	3	0	0	0	0	0	0	0	0	0	0	0	0	0	0	0	0	0	0	0	0	0	0	0	0	0	0	0	0	0	0	0	0.015646	0	0	0	0	0	0	0	0	0	0	0	0	0	0	0	0
TMEM191A (ENSG00000226287)	3	0	0	0	0	0	0	0	0	0	0	0	0	0	0	0	0	0	0	0	0	0	0	0	0	0	0	0	0	0	0	0	0	0	0	0	0	0	0	0.0120991	0	0	0	0	0	0	0	0	0
SEPTIN2P1 (ENSG00000227850)	3	0.0693363	0	0	0	0	0.0269665	0.0203681	0	0	0	0	0	0	0	0	0	0	0	0	0	0	0	0	0	0	0	0	0	0	0	0	0	0	0	0	0	0	0	0	0	0	0	0	0	0	0	0	0
SNHG26 (ENSG00000228649)	3	0	0	0	0	0	-0.0176541	0	0	0	0	0	0	0	0	0	0	0	0	0	0	0	0	0	0	0	0	0	0	0	0	0	0	0	0	0	0	0	0	0	0	0	0	0	0	0	0	0	0
HOXB-AS1 (ENSG00000230148)	3	0	0	0	0	0	0	0	0	0	0	0	0	0	0	0	0	0.0389904	0	0	0	0	0	0	0	0	0	0	0	0	0	0	0	0	0	0	0	0	0.0196236	0	0	0	0	0	0	0	0	0	0
MIR3936HG (ENSG00000233006)	3	0	0	0	0	0	0	0	0	0	0	0	0	0	0	0	0	0	0.00864738	0	0	0	0	0	0	0	0	0	0	0	0	0	0	0	0	0	0	0	0	0.0337623	0	0	0	0	0	0	0	0	0
AC005083.1 (ENSG00000233834)	3	0	0	0	0	0	0	0	0	0	0	0	0	0	0.0163762	0	0	0	0	0	0	0	0	0	0	0	0	0	0	0	0	0	0	0	0	0	0	0	0	0	0	0	0	0	0	0	0	0	0
RPL13AP5 (ENSG00000236552)	3	0	0	0	0	0	0	0	0	0	0	0	0	0	0	0	0	0	0	0	0	0	0	0	0	0	0	0	0	0	0	0	0	0	0	0	0	0	0	0	0	0	0	-0.0272391	0	0	0	0	0
RPL35P1 (ENSG00000237991)	3	0	-0.00321566	0	0	0	0	0	0	0	0	0	0	0	0	0	0	0	0	0	-0.00610795	0	0	0	0	0	0	0	0	0	0	0	0	0	0	0	0	0	0	0	0	0	0	0	0	0	0	0	0
APOBEC3D (ENSG00000243811)	3	0	0	0	0	0	0	0	0	0	0	0	0	0	0	0	0	0	0	0	-0.0195382	0	0	0	0	0	0	0	0	0	0	0	0	0	0	0	0	0	0	0	0	0	0	-0.0309305	0	0	0	0	0
P2RY11 (ENSG00000244165)	3	0	0	0	0	0	0	0	0	0	0	0	0	0	0	0	0	0	0	0	0	0	0	0	0	0	0	0	0	0	0	0	0	0	-0.0234725	0	0	0	0	0	0	0	0	0	0	0	0	0	0
GATA2-AS1 (ENSG00000244300)	3	0	0	0	0	0	0	0	0	0	0	0.0124023	0	0	0	0	0	0	0	0	0	0	0	0.0117117	0	0	0	0	0	0	0	0	0	0	0	0	0.0281526	0	0	0	0	0	0	0	0	0	0	0	0
MIR210HG (ENSG00000247095)	3	0	0	0	0	0	0	0	0	0	0	0	-0.0204218	0	0	-0.0223849	0	0	0	0	0	0	0	0	0	0	0	0	0	0	0	0	0	0	0	0	0	0	0	0	0	0	0	0	0	0	0	0	0
LINC01234 (ENSG00000249550)	3	0	0	0	0	0	0	0	0	0	0	0	0	0	0	0	0	0	0	0	0	-0.0160991	0	0	0	0	0	0	0	0	0	0	0	0	0	0	0	0	0	0	0	0	0	0	0	0	0	0	0
AC008581.1 (ENSG00000250615)	3	0	0	0.00359368	0	0	0	0	0	0	0	0	0	0	0	0	0	0	0	0	0	0	0	0	0	0	0	0	0	0	0	0	0	0	0	0	0	0	0	0	0	0	0	0	0	0	0	0	0
SELENOP (ENSG00000250722)	3	0	0	0	0	0	0	0	0	0	0	0	0	0	0	0	0	0	0	0	0	0	0	0	0	0	0	0	0	0	0	0	0	0	0	0	0	0	0.0197019	0.00290928	0	0	0	0	0	0	0	0	0
AC068385.1 (ENSG00000255498)	3	0	0	0	0	0	0	0	0	0	0	0	0	0	0	0	0	-0.00384212	0	0	0	0	0	0	0	0	0	0	0	0	0	0	0	0	0	0	0	0	0.0170107	0	0	0	0	0	0	0	0	0	0
ZNF253 (ENSG00000256771)	3	0	0	0	0	0	0	0	0	0	0	0	0	0	0	0	0	0	0	0	0	0	0	0	0	0	0	0	0	0	0	0	0.030533	0	0	0	0	0	0	0	0	0	0	0	0	0	0	0	0
AC015712.2 (ENSG00000259583)	3	0	0	0	0	0	0	-0.00305119	0	0	0	0	0	0	0	0	0	0	0	0	0	0	0	0	0	0	0	0	0	0	0	0	0	0	0	0	0	0	0	0	0	0	0	0	0	0	0	0	0
UBBP4 (ENSG00000263563)	3	0	0	0	0	0	0	0	0	0	0	0	0	0	0	0	0	0	0	0	-0.0183335	0	0	0	0	0	0	0	0	0	0	0	0	0	0	0	-0.00977785	0	0	0	0	0	0	0	0	0	0	0	0
LINC00667 (ENSG00000263753)	3	0	0	0	0	0	0	0	0	0	0	0	0	0	0	0	0	0	0	0	0	0	0	0.0320893	0	0	0	0	0	0	0	0	0	0	0	0	0	0	0	0	0	0	0	0	0	0	0	0	0
RASSF5 (ENSG00000266094)	3	0	0	0	0	0	0	0	0	0	0	0	0	0	0	0	0	0	0	0	0	0	0	0	0	0	0	0	0	0	0	0	0	0	0	0	0	0	0	0	0	0	0	0	0	0	0	0	0
ZNF793-AS1 (ENSG00000266916)	3	0	0	0	0	0	0	0	0	0	0	0	0	0	0	0	0	0	0	0	0	0	0	0	0	0	0	0	0	0	0	0	0	0	0	0	0	0	0	0	0	0	0	0	0	0	0	0	0
MTCO2P2 (ENSG00000267541)	3	0	0.00961339	0	0	0	0	0	0	0	0	0	0	0	0	0	0	0	0	0	0	0	0	0	0	0	0	0	0	0	0	0	0	0	0	0	0	0	0	0	0	0	0	0	0	0	0	0	0
AC004982.2 (ENSG00000272894)	3	0	0	0	0	0	0	0	0	0	0	0	0	0	0	0	0	0	0	0	0	0	0	0	0	0	0	0.0529175	0	0	0	0	0	0	0	0	0	0	0	0	0	0	0	0	0	0	0	0	0
AC021016.2 (ENSG00000273361)	3	0	0	0	0	0	0	-0.000373935	0	0	0	0	0	0	0	0	0	0	0	0	0	0	0	0	0	0	0	0	0	0	0	0	0	0	0	0	0	0	0	0	0	0	0	0	0	0	0	0	0
AC015912.3 (ENSG00000274213)	3	0	0	0	0	0	0	-0.0437138	0	0	0	0	0	0	0	0	0	0	0	0	0	0	0	0	0	0	0	0	0	0	0	0	0	0	0	0	0	0	0	0	0	0	0	0	0	0	0	0	0
AC005045.2 (ENSG00000276185)	3	0	0	0	0	0	0	0	0	0	0	0	0	0	0	0	0	0	0	0	0	0	0	0	0	0	0	0	0	0	0	0	0	0	0	0	0	0	0	0	0	0	0	0	0	0	0	0	0
SNORD22 (ENSG00000277194)	3	0	0	0	0	0	0	0	0	0	0	0	0	0	0	0	0	0	0	0	0	0	0	0	0	0	0	0	0	0	0	0	0	0	0	0	0	0	0	0	0	0	0	0	0	0	0	0	0
SNORA50C (ENSG00000277887)	3	0	0	0	0	0	0	-0.00849757	0	0	0	0	0	0	0	0	0	0	0	0	0	0	0	0	0	0	0	0	0	0	0	0	0	0	0	0	0	0	0	0	0	0	0	0	0	-0.00251068	0	0	0
AC005831.1 (ENSG00000280202)	3	0	0	0	0	0	0	0	0	0	0	0	-0.0194264	0	0	0	0	0	0	0	0	0	-0.0325557	0	0	0	0	0	0	0	0	0	0	0	0	0	0	0	0	0	0	0	0	0	0	0	0	0	0
FP236383.5 (ENSG00000281181)	3	0	0	0	0	0	0.0288471	0	0	0	0	0	0	0	0	0	0	0	0	0	0	0	0	0	0	0	0	0	0	0	0	0	0	0	0	0	0	0	0	0	0	0.033482	0	0	0	0	0	0	0
TGFB2-OT1 (ENSG00000281453)	3	0	0	0	0	0	0	0	0	0	0	0	0	0	0	0	0	0	0	0	0	0	0	0	0	0	0	0	0	0	0	0	0	0	0	0	0	0	0	0.0216248	0	0	0	0	0	0	0	0	0
COPZ2 (ENSG00000005243)	2	0	0	0	0	0	0	0	0	0	0	0	0	0	0	0	0	0	0	0	0	0	0	0	0	0.00348221	0	0	0	0	0	0	0	0	0	0	0	0	0	0	0	0	0	0	0	0	0	0	0
ARHGAP44 (ENSG00000006740)	2	0	0	0	0	0	0	0	0	0	0	0	0	0	0	0	0	0	0	0	0	0	0	0	0	0	0	0	0	0	0	0	0	0	0	0	0	0	0	0	0	0	0	0	0	0	0	0	0
ARSD (ENSG00000006756)	2	0	0	0	0	0	0	0	0	0	0	0	0	0	0	-0.004327	0	0	0	0.0166248	0	0	0	0	0	0	0	0	0	0	0	0	0	0	0	0	0	0	0	0	0	0	0	0	0	0	0	0	0
TRAF3IP3 (ENSG00000009790)	2	0	0	0	0	0	0	0	0	0	0	0	0	0	0	0	0	0	0	0	0	0	0	0	0	0	0	0	0	0	0	-0.00725928	0	0	0	0	0	0	0	0	0	0	0	0	0	0	0	0	0
DYRK4 (ENSG00000010219)	2	0	0	0	0	0	0	0	0	0	0	0	0	0	0	0	0	0	0	0	0	0	0	0	0	0	0	0	0	0	0	0	0	0	0	0	0	0	0	0	0	0	0	0	0	0	0	0	0
SNAI2 (ENSG00000019549)	2	0	0	0	0	0	0	0	0	0	0	0	0	0	0	0	0	0	0	0	0	0	0	0	0	0	0	0	0	0	0	0	0	0	0	0	0	0	0	0	0	0	0	0	0	0	0	0	0
FUT8 (ENSG00000033170)	2	0	0	0	0	0	0	0.0278069	0	0	0	0	0	0	0	0	0	0	0	0	0	0	0	0	0	0	0	0	0	0	0	0	0	0	0	0	0	0	0	0	0	0	0	0	0	0	0	0	0
DAPK2 (ENSG00000035664)	2	0	0	0.02611	0	0	0	0	0	0	0	0	0	0	0	0	0	0	0	0	0	0	0	0	0	0	0	0	0	0	0	0	0	0	0	0	0	0	0	0	0	0	0	0	0	0.0117376	0	0	0
TIMP2 (ENSG00000035862)	2	0	0	0	0	0	0	0	0	0	0	0	0	0	0	0	0	0	0	0	0	0	0	0	0	0	0	0	0	0	0	0	0	0	0	0	0	0	0	0	0	0	0	0	0	0	0	0	0
USP2 (ENSG00000036672)	2	0	0	0	0	0	0	0	0	0	0	0	0	0	0	0	0	0	0	0	0	0	0	0	0	0	0	0	0	0	0	0	0	0	0	0	0	0	0	0	0	0	0	0	0	0	0	0	0
AIFM2 (ENSG00000042286)	2	0	0	0	0	0	0	0	0	0	0	0	0	0	0	0	0	0	0	0	0	0	0	0	0	0	0	0	0	0	0	0	0	0	0	0	0	0	0	0	0	0	0	0	0	0	0	0	0
BARX2 (ENSG00000043039)	2	0	0	0	0	0	0	0	0	0	0	0	0	0	0	0	0	0	0	0	0	0	0	0	0	0	0	0	0	0	0	0	0	0	0	0	0	0	0	0.0208258	0	0	0	0	0	0	0.00400708	0	0
CTNNA1 (ENSG00000044115)	2	0	0	0	0	0	0	0	0	0	0	0	0	0	0	0	0	0	0	0	0	0	0	0	0	0	0	0	0	0	0	0	0	0	0	0	0	0	0.0925206	0	0	0	0	0	0	0	0	0	0
CTPS2 (ENSG00000047230)	2	0	0	0	0	0	0	0	0	0	0	0	0	0	0	0	0	0	0	0	0	0	0	0	0	0	0	0	0	0	0	0	0	0	0	0	0.0327962	0	0	0	0	0	0	0	0	0	0	0	0
SCML1 (ENSG00000047634)	2	0	0	0	0	0	0	0	0	0	0	0	0	0	0	0	0	0	0	0	0	0	0	0	0	0	0	0	0	0	0	0	0	0	0	0	0	0	0	0	0	0	0	0	0	0	0	0	0
WWC3 (ENSG00000047644)	2	0	0	0	0	0	0	0	0	0	0	0	0	0	0	0	0	0	0	0	0	0	0.0182469	0	0	0	0	0	0	0	0	0	0	0.0221516	0	0	0	0	0	0	0	0	0	0	0	0	0	0	0
NEDD4L (ENSG00000049759)	2	0	0	0	0	0	0	0	0	0	0	0	0	0	0	0	0	0	0	0	0	0	0	0	0	0	0	0	0	0	0	0	0	0	0	0	0	0	0	0	0	0	0	0	0	0	0	0	0
CYBA (ENSG00000051523)	2	0	0	0	0	0	0	0	0	0	0	0	0	0	0	0	0	-0.029148	0	0	0	0	0	0	0	0	0	0	0	0	0	0	0	0	0	0	0	0	0	0	0	0	0	0	-0.0288726	0	0	0	0
GYG2 (ENSG00000056998)	2	0	0	0	0	0	0	0	0	0	0	0	0	0	0	0	0	0	0	0	0	0.00322914	0	0	0	0	0	0	0	0.0150345	0	0	0	0	0	0	0	0	0	0	0	0	0	0	0	0	0	0	0
DCBLD2 (ENSG00000057019)	2	0	0	0	0	0	0	0	0	0	0	0	0	0	0	0	0	0	0	0	0	0	0	0	0	0	0	0	0	0	0	0	0	0	0	0	0	0	0	0	0	0	0	0	0	0	0	0	0
PLPP1 (ENSG00000067113)	2	0	0	0	0	0	0	0	0	0	0	0	0	0	0	0	0	0	0	0	0	0	0	0	0	0	0	0	0	0	0	0	0	0	0	0	0	0	0	0	0	0	0	0	0	0	0	0	0
RPS6KA2 (ENSG00000071242)	2	0	0	0	0	0	0	0	0	0	0	0	0	0	0	0	0	0	0	0	0	0	0	0.035311	0	0	0	0	0	0	0	0	0	0	0	0	0	0	0	0	0	0	0	0	0	0	0	0	0
ACTN1 (ENSG00000072110)	2	0	0	0	0	0	0	0	0	0	0	0	0	0	0	0	0	0	0	0	0	0	0	0	0	0	0	0	0	0	0	0	0	0	0	0	0	0	0	0	0	0	0	0	0	0	0	0	0
EPN2 (ENSG00000072134)	2	0	0	0	0	0	0	0	0	0	0	0	0	0	0	0	0	0	0	0	0	0	0	0	0	0	0	0	0	0	0	0	0	0	0	0	0	0	0	0	0	0	0	0	0	0	0	0	0
NUAK1 (ENSG00000074590)	2	0	0	0	0	0	0	0	0	0	0	0	0	0	0	0	0	0	0	0	0	0	0	0	0	0	0	0	0	0	0	0	0	0	0	0	0	0	0	0	0	0	0	0	0	0	0	0	0
SEMA3A (ENSG00000075213)	2	0	0	0	0	0	0	0	0	0	0	0	0	0	0	0	0	0	0	0	0	0	0	0	0	0	0	0	0	0	0	0	0	0	0	0	0	0	0	0	0	0.00737316	0	0	0	0	0	0	0
GPR137B (ENSG00000077585)	2	0	0	0	0	0	0	0	0	0	0	0	0	0	0	0	0	0	0	0	0	0	0	0	0	0	0	0	0	0.0137184	0	0	0	0	0	0	0	0	0	0	0	0	0	0	0	0	0	0	0
SP140 (ENSG00000079263)	2	0	0	0	0	0	0	0	0	0	0	0	0	0	0	0	0	0	0	0	0	0	0	-0.0951923	0	0	0	0	0	0	0	0	0	0	0	0	0	0	0	0	0	0	0	0	0	0	0	0	0
PTPRC (ENSG00000081237)	2	0	0	0	0	0	0	0	0	0	0	0	0	0	0	0	0	0	0	0	0	0	0	0	0	0	0	0.0171285	0	0	0	0	0	0	0	0	0	0	0	0	0	0	0	0	0	0	0	0	0
GNAO1 (ENSG00000087258)	2	0	0	0	0	0	0	0	0	0	0	0	0	0	0	0	0	0	0	0	0	0	0	0	0	0	0	0	0	0	0	0	0	0	0	0	0	0	0	0	0	0	0	0	0	0	0.00709666	0	0
DNMT3B (ENSG00000088305)	2	0	0	0	0	0	0	0	0	0	0	0	0	0	0	0	0	0	-0.0271918	0	0	0	0	0	0	0	0	0	0	0	0	0	0	0	0	0	0	0	0	0	0	0	0	0	0	0	0	0	0
P3H2 (ENSG00000090530)	2	0	0	0	0	0	0	0	0	0	0	0	0.00743991	0	0	0	0	0	0	0	0	0	0	0.00166808	0	0	0	0	0	0	0	0	0	0	0	0	0	0	0	0	0	0	0	0	0	0	0	0	0
PITPNM2 (ENSG00000090975)	2	0	0	0	0	0	0	0	0	0	0	0	0	0	0	0	0	0	0	0	0	0	0	0	0	0	0	0	0	0	0	0	0	0	0	0	0	0	0	0	0	-0.00591247	0	0	0	0	0	0	0
ECHDC1 (ENSG00000093144)	2	0	0	0	0	0	0	0	0	0	0	0	0	0	0	0	0	0	0	0	0	0	0	0	0	0	0	0	0	0	0	0	-0.024632	0	0	0	0	0	0	0	0	0	0	0	0	0	-0.0102638	0	0
GADD45B (ENSG00000099860)	2	0	0	0	0	0	0	0	0	0	0	0	0	0	0	0	0	0	0	0	0	0	0	0	0	0	0	0	0	0	0	0	0	0	0	0	0	0	0	0	0	0	0	0	0	0	0	0	0
PRODH (ENSG00000100033)	2	0	0	0.0226628	0	0	0	0	0	0	0	0	0	0	0	0	0	0	0	0	0	0	0	0	0	0	0	0	0	0	0	0	0	0	0	0	0	0	0	0	0	0	0.0141941	0	0	0	0	0	0
ABHD4 (ENSG00000100439)	2	0	0	0	0	0	0	0	0	0	0	0	0	0	0	0	0	0	0	0	0	0	0	0	0	0	0	0	0	0	0	0	0	0	0	0	0	0	0	0	0	0	0	0	0	0	0	0	0
LGMN (ENSG00000100600)	2	0	0	0	0	0	0.00339404	0	0	0	0	0	0	0	0	0	0	0	0	0	0	0	0	0	0	0	0	0	0	0	0	0	0	0	0	0	0	0	0	0	0	0	0	0	0	0	0	0	0
JAG1 (ENSG00000101384)	2	0	0	0	0	0	0	0.0268336	0	0	0	0	0	0	0	0	0	0	0	0	0	0	0	0	0	0	0	0	0	0	0	0	0	0	0	0	0	0	0	0	0	0	0	0	0	0	0	0	0
SNTA1 (ENSG00000101400)	2	0	0	0	0	0	0	0	0	0	0	0	0	0	0	0	0.0226811	0	0	0	0	0	0	0.0186131	0	0	0	0	0	0	0	0	0	0	0	0	0	0	0	0	0	0	0	0	0	0	0	0	0
SMAD7 (ENSG00000101665)	2	0	0	0	0	0	0	0	0	0	0	0	0	0	0	0	0	0	0	0	0	0	0	0	0	0	0	0	0	0	0	0	0	0	0	0	0	0	0.0374951	0	0	0	0	0	0	0	0	0	0
PLP2 (ENSG00000102007)	2	0	0	0.00147722	0	0	0	0	0	0	0	0	0	0	0	0	0	0	0	0	0	0	0	0	0	0	0	0	0	0	0	0	0	0	0	0	0	0	0	0	0	0	0	0	0	0	0	0	0
PCSK1N (ENSG00000102109)	2	0	0	0	0	0	0	0	0	0	0	0	0	0	0	0	0	0	0	0	0	0	0	0.00256054	0	0	0	0	0	0	0	0	0	0	0	0	0	0	0	0	0	0	0	0	0	0	0	0	0
METRN (ENSG00000103260)	2	0	0	0	0	0	0	0	0	0	0	0	0	0	0	0	0	0	0	0	0	0	0	0	0	0	0	0.0369152	0	0	0	0	0	0	0	0	0	0	0	0	0	0	0	0	0	0	0	0	0
MAP4K1 (ENSG00000104814)	2	0	0	0	0	0	0	0	0	0	0	0	0	0	0	0	0	0	0	0	0	0	0	0	0	0	0	0	0	0	0	0	0	0	0	0	0	0	0	0	0	0	0	0	0	0	0	0	0
FCGRT (ENSG00000104870)	2	0	0	0	0	0	0	0	0	0	0	0	0	0	0	0	0	0	0.00776093	0	0	0	0	0	0	0	0	0	0	0	0	0	0	0	0	0	0	0	0	0	0	0.0203134	0	0	0	0	0	0	0
JAK3 (ENSG00000105639)	2	0	0	0	0	0	0	0	0	0	0	0	0	0	0	0	0	0	0	0	0	0.000894073	0	0	0	0	0	0	0	0	0	0	0	0	0	0	0	0	0	0	0	0	0	0	0	0	0	0	0
CADM4 (ENSG00000105767)	2	0	0	0	0	0	0	0	0	0	0	0	0	0	0	0	0	0	0	0	0	0	0	0	0	0	0	0	0.0187794	0	0	0	0	0	0	0	0	0	0	0	0	0	0	0	0	0	0	0	0
TSPAN12 (ENSG00000106025)	2	0	0	0	0	0	0	0	0	0	0	0	0	0	0	0	0	0	0	0	0	0	0	0	0	0	0	0	0	0	0	0	0	0	0	0	0	0	0	0	0	0	0	0	0	0	0	0	0
CEP41 (ENSG00000106477)	2	0	0	0	0	0	0	0	0	0	0	0	-0.0320632	0	0	-0.0181891	0	0	0	0	0	0	0	0	0	0	0	0	0	0	0	0	0	0	0	0	0	0	0	0	0	0	0	0	0	0	0	0	0
TSPAN13 (ENSG00000106537)	2	0	0	0	0	0	0	0	0	0	0	0	0	0	0	0	0	0	0	0	0	0	0	0	0	0	0	0	0	0	0	0	0	0	0	0	0	0	0	0	0	0	0	0	0	0	0	0	0
AHR (ENSG00000106546)	2	0	0	0.0107147	0	0	0	0	0	0	0	0	0	0	0	0	0	0	0	0	0	0	0	0	0	0	0.0346459	0	0	0	0	0	0	0	0	0	0	0	0	0	0	0	0	0	0	0	0	0	0
GIMAP2 (ENSG00000106560)	2	0	0	0	0	0	0	0	0	0	0	0	0	0	0	0	0	0	0	0	0	0	0	0	0	0	0	0	0	0	0	0	0	0	0	0	0	0	0	0	0	0	0	0	0	0	0	0	0
PHYH (ENSG00000107537)	2	0	0	0	0	0	0	0	0	0	0	0	0	0	0	0	0	0	0	0	0	0	0	0	0	0	0	0	0	0	0	0	0	0	0	0	0	0	0	0	0	0	0	0	0	0	0	0	0
SPOCK2 (ENSG00000107742)	2	0	0	0	0	0	0	0	0	0	0	0	0	0	0	0	0	0	0	0	0	0	0	0	0	0	0	0	0	0	0	0	0	0	0	0	0	0	0	0	0	0	0	0	0	0	0	0	0
ACTA2 (ENSG00000107796)	2	0	0	0	0	0	0	0	0	0	0	0	0	0	0	0.00268316	0	0	0	0	0	0	0	0	0	0	0	0	0	0	0	0	0	0	0	0	0	0	0	0	0	0	0	0	0	0	0	0	0
LIPA (ENSG00000107798)	2	0	0	0	0	0	0	0	0	0	0	0	0	0	0	0	0	0	0	0	0	0	0	0	0	0.0104424	0	0	0	0	0	0	0	0	0	0	0	0	0	0	0	0	0	0	0	0	0	0	0
SLC35F2 (ENSG00000110660)	2	0	0	0	0	0	0	0	0	0	0	0	0	0	0	0	0	0	0	0	0	0	0	0	0	0	0	0	0	0	0	0	0	0	0	0	0	0	0	0	0	0	0	0	0	0	0	0	0
PITPNM1 (ENSG00000110697)	2	0	0	0	0	0	0	0	0	0	0	0	0	0	0	0	0	0	0	0	0	0	0	0	0	0	0	0	0	0	0	0	0	0	0	0	0	0	0	0	0	0	0	0	0	0	0	0	0
PPFIBP1 (ENSG00000110841)	2	0	0	0	0	0	0	0.0204837	0	0	0	0	0	0	0	0	0	0.0320545	0	0	0	0	0	0	0	0	0	0	0	0	0	0	0	0	0	0	0	0	0	0	0	0	0	0	0	0	0	0	0
PPM1H (ENSG00000111110)	2	0	0	0	0	0	0	0	0	0	0	0	0	0	0	0	0	0	0	0	0	0	0	0	0	0	0	0	0	0	0	0	0.0136774	0	0	0	0	0	0	0	0	0	0	0	0	0	0	0	0
WASF1 (ENSG00000112290)	2	0	0	0	0	0	0	0	0	0	0	0	0	0	0	0	0	0	0	0	0	0	0	0	0	0	0	0	0	0	0	0	0	-0.0146836	0	0	0	0	0	0	0	0	0	0	0	0	0	0	0
ENPP5 (ENSG00000112796)	2	0	0	0	0	0	0	0	0	0	0	0	0	0	0	0	0	0	0	0	0	0	0	0	0	0	0	0	0	0	0	0	0	0	0	0	0	0	0	0	0	0	0	0	0	0	0	0	0
PCDHB2 (ENSG00000112852)	2	0	0	0	0	0	0	0	0	0	0	0	0	0	0	0	0	0	0	0	0	0	0	0	0	0	0	0	0	0	0	0	0	0	0	0	0	0	0	0	0	0	0	0	0	0	0	0	0
ST8SIA4 (ENSG00000113532)	2	0	0	0	0	0	0	0	0	0	0	0	0	0	0	0	0	0	0	-0.0269533	0	0	0	0	0	0	0	0	0	0	0	0	0	0	0	0	0	0	0	0	0	0	0	0	0	0	0	0	0
C3orf52 (ENSG00000114529)	2	0	0	0	0	0	0	0	0	0	0	0	0	0	0.0135096	0	0	0	0.0378278	0	0	0	0	0	0	0	0	0	0	0	0	0	0	0	0	0	0	0	0	0	0	0	0	0	0	0	0	0	0
ZBTB47 (ENSG00000114853)	2	0	0	0.0423313	0	0	0.0438027	0	0	0	0	0	0	0	0	0	0	0	0	0	0	0	0	0	0	0	0	0	0	0	0	0	0	0	0	0	0	0	0	0	0	0	0	0	0	0	0	0	0
SLC4A3 (ENSG00000114923)	2	0	0	0	0	0	0	0	0	0	0	0	0	0	0	0	0	0	0	0	0	0	0	0	0	0.0912123	0	0	0	0	0	0	0	0	0	0	0	0	0	0	0	0	0	0	0	0	0	0	0
PECR (ENSG00000115425)	2	0	0	0	0	0	0	0	0	0	0	0	0	0	0	0	0	0	0	0	0	0	0	0	0	0	0	0	0	0	0	0	-0.0325336	0	0	0	0	0	0	0	0	0	0	0	0	0	0	0	0
MLPH (ENSG00000115648)	2	0	0	0	0	0	0	0	0	0	0	0	0	0	0	0	0	0	0	0	0	0	0	0	0	0.0239492	0	0	0	0	0	0	0	0	0	0	0	0	0	0	0	0	0	0	0	0	0	0	0
EPAS1 (ENSG00000116016)	2	0	0	0	0	0	0	0	0	0	0	0.0206688	0	0	0	0	0	0	0	0	0	0	0	0	0	0	0	0	0	0	0	0	0	0	0	0	0	0	0	0	0	0	0	0	0	0	0	0	0
RGS4 (ENSG00000117152)	2	0	0	0	0	0	0	0	0	0	0	0	0	0	0	0	0	0	0	0	0	0	0	0.0121579	0	0	0	0	0	0	0	0	0	0	0	0	0	0	0	0	0	0	0	0	0	0	0	0	0
CDK18 (ENSG00000117266)	2	0	-0.00123019	0	0	0	0	0	0	0	0	0	0	0	0	0	0	0	0	0	0	0	0	0	0	0	0	0	0	0	0	0	0	0	0	0	-0.020332	0	0	0	0	0	0	0	0	0	0	0	0
ABCG2 (ENSG00000118777)	2	0	0	0	0	0	0	0	0	0	0	0	0	0	0	0	0	0	0	0	0	0	0	0	0	0	0	0	0	0	0	0	0	0	0	0	0	0	0	0	0	0	0	0	0	0	0	0	0
PPP1R3C (ENSG00000119938)	2	0	0	0	0	0	0	0.0221738	0	0	0	0	0	0	0	0	0	0	0	0	0	0	0	0	0	0	0	0	0	0	0	0	0	0	0	0	0	0	0	0	0	0	0	0	0	0	0	0	0
HOXB8 (ENSG00000120068)	2	0	0	0	0	0	0	0	0	0	0	0	0	0	0	0	0	0	0	0	0	0	0	0	0	0	0	0	0	0	0	0	0	0	0	0	0	0	0	0	0	0	0	0	0	0	0	0	0
HOXB5 (ENSG00000120075)	2	0	0	0	0	0	0	0	0	0	0	0	0	0	0	0	0	0	0	0	0	0	0	0	0	0	0	0	0	0	0	0	0	0	0	0	0	0	0	0	0	0	0	0	0	0	0	0	0
PLEKHG1 (ENSG00000120278)	2	0	0	0	0	0	0	0	0	0	0	0	0	0	0	0	0	0	0	0	0	0	0	0	0	0	0	0	0	0	0	0	0	0	0	0	0	0	0	0	0	0	0	0	0	0	0	0	0
PDLIM2 (ENSG00000120913)	2	0	0	0	0	0	0	0	0	0	0	0	0	0	0	0	0	0	0	0	0	0	0	0	0	0	0	0	0	0	0	0	0	0	0	0	0	0	0	0	0	0	0	0	0	0	0	0	0
ZNF205 (ENSG00000122386)	2	0	0	0	0	0	0.0392185	0	0	0.0286042	0	0	0	0	0	0	0	0	0	0	0	0	0	0	0	0	0	0	0	0	0	0	0	0	0	0	0	0	0	0	0	0	0	0	0	0	0	0	0
FKBP9 (ENSG00000122642)	2	0	0	0	0	0	0	0	0	0	0.0755096	0	0	0	0	0	0	0	0	0	0	0	0	0	0	0	0	0	0	0	0	0	0	0	0	0.0613543	0	0	0	0	0	0	0	0	0	0	0	0	0
SRGN (ENSG00000122862)	2	0	0	0	0	0	0	0	0	0	0	0	-0.0445507	0	0	0	0	0	0	0	0	0	0	0	0	0	0	0	0	0	0	0	0	0	0	0	0	0	0	0	0	0	0	0	0	0	0	0	0
PFKFB2 (ENSG00000123836)	2	0	0	0	0	0	0	0	0	0	0	0	0	0	0	0	0	0	0	0	0	0	0	0	0	0	0	0	0	0	0	0	0	0.0134694	0	0	0	0	0	0	0	0	0	0	0	0	0	0	0
PI3 (ENSG00000124102)	2	0	0	0	0	0	0	0	0	0	0	0	0	0	0	0	0	0	0	0	0	0	0	0	0	0	0	0	0	0	0	0	0	0	0	0	0	0	0	0	0	0	0	0	0	0	0	0	0
TOX2 (ENSG00000124191)	2	0	0	0	0	0	0	-0.0223496	0	0	0	0	0	0	0	0	0	0	0	0	0	0	0	0	0	0	0	0	0	0	0	0	0	0	0	0	0	0	0	0	0	0	0	0	0	0	0	0	0
MIR9-1HG (ENSG00000125462)	2	0	0	0	0	0	0	0	0	0	0	0	0	0	0	0	0	0	0	0	0	0	0	0	0	0	0	0	0	0	0	0	0	-0.00972133	0	0	0	0	0	0	0	0	0	0	0	0	0	0	0
BMP2 (ENSG00000125845)	2	0	-0.0277148	0	0	0	0	0	0	0	0	0	0	0	0	0	0	0	0	0	0	0	0	0	0	0	0	0	0	0	0	0	0	0	0	0	0	0	0	0	0	0	0	0	0	0	0	0	0
AMOT (ENSG00000126016)	2	0	0	0	0	0	0	0	0	0	0	0	0	0	0	0	0	0	0	0	0	0	0	0	0	0	0	0	0	0	0	0	0	-0.00781664	0	0	0	0	0	0	0	0	0	0	0	0	0	0	0
WNK4 (ENSG00000126562)	2	0	0	0	0	0	0	0	0	0	0	0	0	0	0	0	0	0	0	0	0	0	0	0.0282389	0	0	0	0	0	0	0	0	0	0	0	0	0	0	0	0	0	0	0	0	0	0	0	0	0
IFI6 (ENSG00000126709)	2	0	0	0	0	0	0	0	0	0	0	0	0	0	0	0	0	0	0	0	0	0	0	0	0	0	0	0	0	0	0	0	0	-0.00755512	0	0	0	0	0	0	0	0	0	0	0	0	0	0	0
CTAG2 (ENSG00000126890)	2	0	0	0	0	0	0	0	0	0	0	0	0	0	0	0	0	0	0	0	0	0	0	0	0	0	0	0	0	0	0	0	0	0	0	0	0	0	0	0	0	0	0	0	0	0	0	0	0
ADM2 (ENSG00000128165)	2	0	0	0	0	0	0	0	0	0	0	0	0	0	0	0	0	0	0	0	0	0	0	0	0	0	0	0	0	0	0	0	0	0	-0.0422985	0	0	0	0	0	0	0	-0.0377601	0	0	0	0	0	0
CDC42EP1 (ENSG00000128283)	2	0	0	0	0	0	0	0	0	0	0	0	0	0	0	0	0	0	0	0	0	0	0	0	0	0	0	0	0	0	0	0	0	0	0	0	0	0	0	0	0	0	0	0	0	0	0	0	0
RAC2 (ENSG00000128340)	2	0	0	0	0	0	0	0	0	0	0	0	0	0	0	0	0	0	0	0	0	0	0	0	0	0	0	0	0	0	0	0	0	0	-0.0123937	0	0	0	0	0	0	0	0	0	0	0	0	0	0
CDHR3 (ENSG00000128536)	2	0	0	0	0	0	0	0.0127521	0	0	0	0.0202704	0	0	0	0	0	0	0	0	0	0	0	0	0	0	0	0	0	0	0	0	0	0	0	0	0	0	0	0	0	0	0	0	0	0	0	0	0
PXDN (ENSG00000130508)	2	0	0	0	0	0	0	0	0	0	0	0	0	0	0	0	0	0	0	0	0	0	0	0	0	0	0	0	0	0	0	0	0	0	0	0	0	0	0	0	0	0	0	0	0	0	0	0	0
SESN2 (ENSG00000130766)	2	0	0	0	0	0	0	0	0	0	0	0	0	0	0	0	0	0	0	0	0	0	0	0	0	0	0	0	0	0	0	0	0	0	0	0	0	0	0	0	0	0	0	0	0	0	0	0	0
RHPN2 (ENSG00000131941)	2	0	0	0	0	0	0	0	0	0	0	0	0	0	0	0	0	0	0	0	0	0	0	0	0	0	0	0	0	0	0	0	0	0	0	0	0	0	0	0	0	0	0	0	0	0	0	0	0
RAMP1 (ENSG00000132329)	2	0	0	0	0	0	0	0	0	0	0	0	0	0	0	0	0	0	0	0	0	0	0	0	0	0	0	0	0	0	0	0	0	0	0	0	0	0	0	0	0	0	0	0	0	0	0	0	0
NES (ENSG00000132688)	2	0	0	0	0	0	0	0	0	0	0	0	0	0	0	0	0	0	0	0	0	0	0	0	0	0	0	0	0	0	0	0	0	0	0	0	0	0	0	0	0	0	0	0	0	0	0	0	0
EDEM1 (ENSG00000134109)	2	0	0	0	0	0	0	0	0	0	0	0	0	0	0	0	0	0	0	0	0	0	0	0	0	0	0	0	0	0	0	0	0	0	0	0	0	0	0	0	0	0	0	0	0	0	0	0	0
IAH1 (ENSG00000134330)	2	0	0	0	0	0	0	0	0	0	0	0	0	0	0	0	0	0	0	0	0	0	0	0	0	0	0	0	0	0	0	0	0	0	0	0	0	0	0	0	0	0	0	0	0	0	0	0	0
EMP1 (ENSG00000134531)	2	0	0	0	0	0	0	0	0	0	0	0	0	0	0	0	0.00363441	0	0	0	0	0	0	0	0	0	0	0	0	0	0	0	0	0	0	0	0	0	0	0	0	0	0	0	0	0	0	0	0
FADS2 (ENSG00000134824)	2	0	0	0	0	0	0	0	0	0	0	0	0.0126846	0	0	0	0	0	0	0	0	0	0	0	0	0	0	0	0	0	0	0	0	0	0	0	0	0	0	0	0	0	0	0	0	0	0	0	0
STX11 (ENSG00000135604)	2	0	0	0	0	0	0	0	0	0	0	0	0	0	0	0	0	0	0	0	0	0	0	0	0	0	0	0	0	0	0	0	0	0	0	0	0	0	0	0	0	0	0	0	0	0	0	0	0
TNS3 (ENSG00000136205)	2	0	0	0	0	0	0	0	0	0	0	0	0	0	0	0	0	0	0	0	0	0	0	0	0	0	0	0	0	0	0	0	0	0	0	0	0	0	0	0	0	0	0	0	0	0	0	0	0
RALGPS1 (ENSG00000136828)	2	0	0.0459953	0	0	0	0	0	0	0	0	0	0.0853939	0	0	0	0	0	0	0	0	0	0	0	0	0	0	0	0	0	0	0	0	0	0	0	0	0	0	0	0	0	0	0	0	0	0	0	0
ENPP2 (ENSG00000136960)	2	0	0	0	0	0	0	0	0	0	0	0	0	0	0	0	0	0	0	0	0.00914437	0	0	0	0	0	0	0	0	0	0	0	0	0	0	0	0	0	0	0	0	0	0	0	0	0	0	0	0
RNF144B (ENSG00000137393)	2	0	0	0	0	0	0	0	0	0	0	0	0	0	0	0	0	0	0	0	0	0	0	0.027139	0	0	0	0	0	0	0	0	0.00285131	0	0	0	0	0	0	0	0	0	0	0	0	0	0	0	0
PAQR5 (ENSG00000137819)	2	0	0	0	0	0	0	0	0	0	0	0	0	0	0	0	0	0	0	0	0	0	0	0	0	0	0	0	0	0.0217085	0	0	0	0	0	0	0	0	0	0	0	0	0	0	0	0	0	0	0
BCAR3 (ENSG00000137936)	2	0	0	0	0	0	0	0	0	0	0	0	0	0	0	0	0	0	0	0	0	0	0	0	0	0	0	0	0	0	0	0	0	0	0	0	0	0	0	0	0	0	0	0	0	0	0	0	0
SLC40A1 (ENSG00000138449)	2	0	0	0	0	0	0	0	0	0	0	0	0	0	0	0	0	0	0	0	0	0	0	0	0	0	0	0	0	0	0	0	0	0	0	0	0	0	0	0	0	0	0	0	0	0	0	0	0
LPAR6 (ENSG00000139679)	2	0	0	0	0	0	0	0	0	0	0	0	0	0	0	0	0	0	0	0	0	0	0	0	0	0	0	0	0	0	0	0	0	0	-0.0203849	0	0	0	0	0	0	0	0	0	0	0	0	0	0
SLAIN1 (ENSG00000139737)	2	0	0	0	0	0	0	0	0	0	0	0	0	0	0	0	0	0	0	0	0	0	0	0	0	0	0	0	0	0	0	0	0	0	0	0	0	0	0	0	0	0	0	0	0	0	0	0	0
TOB1 (ENSG00000141232)	2	0	0	0	0	0	0	0	0	0	0	0	0	0	0	0	0	0	0	0	0	0	0	0	0	0	0	0	0	0	0	0	0	0	0	0	0	0	0	0	0	0	0	0	0.0212193	0	0	0	0
VAV1 (ENSG00000141968)	2	0	0	0	0	0	0	0	0	0	0	0	0	0	0	0	0	0	0	0	0	0	0	0	0	0	0	0	0	0	0	0	0	0	0	0	0	0	0	0	0	0	0	0	0	0	0	0	0
PGGHG (ENSG00000142102)	2	0	0	0	0	0	0	0	0	0	0	0	0	0	0	0	0	0	0	0	0	0	0	0	0	0	0	0	0	0	0	0	0	0	0	0	-0.00157308	0	0	0	0	0	0	0	0	0	0	0	0
SLC47A1 (ENSG00000142494)	2	0	0	0	0	0	0.0426739	0	0	0	0	0	0	0	0	0	0	0	0	0	0	0	0	0	0	0	0	0	0	0	0	0	0	0	0	0	0	0	0	0	0	0	0	0	0	0	0	0	0
ATP1B1 (ENSG00000143153)	2	0	0	0	0	0	0	0	0	0	0	0	0	0	0	0	0	0	0	0	0	0	0	0	0	0	0	0	0	0	0	0	0	0	0	0	0	0	0	0	0	0	0	0	0	0	0	0	0
MGST3 (ENSG00000143198)	2	0.033968	0	0	0	0	0	0	0	0	0	0	0	0	0	0	0	0	0	0	0	0	0	0	0	0	0	0	0	0	0	0	0	0	0	0	0	0	0	0	0	0	0	0	0	0	0	0	0
ABL2 (ENSG00000143322)	2	0	0.0733567	0	0	0	0	0	0	0	0	0	0.034989	0	0	0	0	0	0	0	0	0	0	0	0	0	0	0	0	0	0	0	0	0	0	0	0	0	0	0	0	0	0	0	0	0	0	0	0
SCCPDH (ENSG00000143653)	2	0	0	0	0	0	0	0	0	0	0	0	0	0	0	0	0	0	0	0	0	0	0	0	0	0	0	0	0	0	0	0	0	0	0	0	0	0	0	0	0	0	0	0	0	0	0	0	0
SOX13 (ENSG00000143842)	2	0	0	0	0	0	0	0	0	0	0	0	0	0	0	0	0	0	0	0	0	0	0	0	0	0	0	0	0	0	0	0	0	0	0	0	0	0	0	0	0	0	0	0	0	0	0	0	0
THNSL2 (ENSG00000144115)	2	0	0	0	0	0	0.0101529	0	0	0	0	0	0	0	0	0	0	0	0	0	0	0	0	0	0	0	0	0	0	0	0	0	0	0	0	0	0	0	0	0	0	0	0	0	0	0	0	0	0
SLC2A12 (ENSG00000146411)	2	0	0	0	0	0	0	0	0	0	0	0	0	0	0	0	0	0	0	0	0	0	0	0	0	0.0493505	0	0	0	0	0	0	0	0	0	0	0	0	0.0357122	0	0	0	0	0	0	0	0	0	0
CREB5 (ENSG00000146592)	2	0	0	0	0	0	0	0	0	0	0	0	0	0	0	0	0	0	0	0	0	0	0	0	0	0	0	0	0	0.0203639	0	0	0	0	0	0	0	0	0	0	0	0	0	0	0	0	0	0	0
DOCK11 (ENSG00000147251)	2	0	0	0	0	0	0	0	0	0	0	0	0	0	0	0	0	0	0	0	0	0	0	0	0	0	0	0	0	0	0	0	0	0	0	0	0	0	0	0	0	0	0	0	0	0	-0.0120005	0	0
TACC1 (ENSG00000147526)	2	0	0.0141498	0	0	0	0	0	0	0	0	0	0	0	0	0	0	0	0	0	0	0	0	0	0	0	0	0	0	0	0	0	0	0	0	0	0	0	0	0	0	0	0	0	0	0	0	0	0
AOPEP (ENSG00000148120)	2	0	0	0	0	0	0	0	0	0	0	0	0	0	0.0315036	0	0	0	0	0	0	0	0	0	0	0	0	0	0	0	0	0	0	0	0	0	0	0	0	0.0196684	0	0	0	0	0	0	0	0	0
STOM (ENSG00000148175)	2	0	0	0	0	0	0	0	0	0	0	0	0	0	0	0	0	0	0	0	0	0	0	0	0	0	0	0	0	0	0	0	0	0	0	0	0	0	0	0	0	0	0	0	0	0	0	0	0
NOTCH1 (ENSG00000148400)	2	0	0	0	0	0	0	0	0	0	0	0	0	0	0	0	0	0	0	0	0	0	0	0	0	0	0	0	0	0	0	0	0	0	0	0	0	0	0	0	0	0	0	0	0	0	0	0	0
FUOM (ENSG00000148803)	2	0	0	0	0	0	0	0	0	0	0	0	0	0	0	0	0	0	0	0	0	0	0	0	0	0	0	0	0	0	0	0	0.0118838	0	0	0	0	0	0	0	0	0.0105745	0	0	0	0	0	0	0
CAPN5 (ENSG00000149260)	2	0	0	0	0	0	0	0	0	0	0	0	0	0	0	0.0138636	0	0	0	0	0	0	0	0	0	0	0	0	0	0	0	0	0	0	0	0	0	0	0	0	0	0	0	0	0	0	0	0	0
C11orf52 (ENSG00000149300)	2	0	0	0	0	0	0	0	0	0	0	0	0	0	0	0	0	0	0	0	0	0	0	0	0	0	0	0	0	0	0	0	0	0	0	0	0	0	0	0	0	0	0	0	0	0.0214381	0	0	0
FRG1BP (ENSG00000149531)	2	0	0	0	0	0	0	0	0	0	0	0	-0.0588906	0	0	0	0	0	0	0	0	0	0	0	0	0	0	0	0	0	0	0	0	0	0	0	0	0	0	0	0	0	0	0	0	0	0	0	0
ARID5B (ENSG00000150347)	2	0	0	0	0	0	0	0	0	0	0	0	0	0	0	0	0	0	0	0	0.0198993	0	0	0	0	0	0	0	0	0.0351889	0	0	0	0	0	0	0	0	0	0	0	0	0	0	0	0	0	0	0
BTBD11 (ENSG00000151136)	2	0	0	0	0	0	0	0	0	0	0	0	0	0	0	0	0	0	0	0	0	0	0	0	0	0	0	0	0	0	0	0	0	0	0	0	0	0	0	0	0	0	0	0	0	0	0	0	0
CCDC74B (ENSG00000152076)	2	0	0	0	0	0	0	0	0	0	0	0	0	0	0	0	0	0	0	0	0	0	0	0	0	0	0	0	0	0	0	0	0	0	0	0	0	0	0	0	0	0	0	0	0	0	0	0	0
CAST (ENSG00000153113)	2	0	0	0	0	0	0	0	0	0	0	0	0	0	0	0	0	0	0	0	0	0	0	0	0	0	0	0	0	0	0	0	0	0	0	0	0	0	0	0	0	0	0	0	0	0	0	0	0
SLC25A27 (ENSG00000153291)	2	0	0	0	0	0	0	0	0	0	0	0	0	0	0	0	0	0	0	0	0	0	0	0	0	0	0	0	0	0	0	0	0	0	0	0	0	0	0	0	0	0	0	0	0	0	0.010643	0	0
PTPRD (ENSG00000153707)	2	0	0	0	0	0	0	0	0	0	0	0	0	0	0	0	0	0	0	0	0	0	0	0	0	0	0	0	0	0	0	0	0	0	0	0	0	0	0	0	0	0	0	0	0	0	0	0	0
DDAH1 (ENSG00000153904)	2	0	0	0	0	0	0	0	0	0	0	0	0	0	0	0	0	0	0	0	0	0	0	0	0	0	0	0	0	0	0	0	0	0	0	0	0	0	0	0	0	0	0	0	0	0	0.0278734	0	0
C16orf74 (ENSG00000154102)	2	0	0	0	0	0	0	0	0	0	0	0	0	0	0	0	0	0	0	0	0	0	0	0	0	0	0	0	0	0	0	0	0	0	0	0	0	0	0	0	0	0	0	0	0	0	0	0	0
ABCA5 (ENSG00000154265)	2	0	0	0	0	0	0	0	0	0	0	0	0	0	0	0	0	0	0	0	0	0	0	0	0	0	0	0	0	0	0	0	0.0544831	0	0	0	0	0	0	0	0	0	0	0	0	0	0	0	0
BTG3 (ENSG00000154640)	2	0	0	0	0	0	0	0	0	0	0	0	0.0165353	0	0	0	0	0	0	0	0	0	0	0	0	0	0	0	0	0.0166113	0	0	0	0	0	0	0	0	0	0	0	0	0	0	0	0	0	0	0
FZD7 (ENSG00000155760)	2	0	0	0	0	0	0	0	0	0	0	0	0	0	0	0	0	0	0	0	0	0.0226681	0	0	0	0	0	0	0	0	0	0	0	0	0.00756607	0	0	0	0	0	0	0	0	0	0	0	0	0	0
SLC26A2 (ENSG00000155850)	2	0	0	0	0	0	0	0	0	0	0	0	0	0	0	0	0	0	0	0	0	0	0	0	0	0	0	0	0	0	0	0	0	0	0	0	0	0	0	0	0	0	0	0	0	0	0	0	0
TIAM1 (ENSG00000156299)	2	0	0	0	0	0	0	0	0	0	0	0	0	0	0	0	0	0	0	0	0	0	0	0	0	0	0	0	0	0	0	0	0	0	0	0	0	0	0	0	0	0	0	0	0	0	-0.00998982	0	0
GALNT14 (ENSG00000158089)	2	0	0	0	0	0	0	0	0	0	0	0	0	0	0	0	0	0	0	0	0	0	0	0	0	0	0	0	0	0	0	0	0	0	0	0	0	0	0	0	0	0	0	0	-0.0111245	0	0	0	0
RUNX1 (ENSG00000159216)	2	0	0	0	0	0	0	0	0	0	0	0	0	0	0	0	0	0	0	0	-0.0083998	0	0	-0.0809132	0	0	0	0	0	0	0	0	0	0	0	0	0	0	0	0	0	0	0	0	0	0	0	0	0
SIM2 (ENSG00000159263)	2	0	0	0	0	0	0	0	0	0	0	0	0	0	0	0	0	0	0	0	0	0	0	0	0	0	0	0	0	0	0	0	0	0	0	0	0	0	0	0	0	0	0	0	0	0	0	0	0
ANO10 (ENSG00000160746)	2	0	0	0	0	0	0	0	0	0	0	0	0	0	0	0	0	0	0	0	0	0	0	0	0	0	0	0	0	0	0	0	0	0.0103668	0	0	0	0	0.0253248	0	0	0	0	0	0	0	0	0	0
PEA15 (ENSG00000162734)	2	0	0	0	0	0	0	0	0	0	0	0	0	0	0	0	-0.00421948	0	0	0	0	0.0297348	0	0	0	0	0	0	0	0	0	0	0	0	0	0	0	0	0	0	0	0	0	0	0	0	0	0	0
CCDC74A (ENSG00000163040)	2	0	0	0	0	0	0	0	0	0	0	0	0	0	0	0	0	0	0	0	0	0	0	0	0	0	0	0	0	0	0	0	0	0	0	0	0	0	0	0	0	0	0	0	0	0	0	0	0
EIF4E3 (ENSG00000163412)	2	0	0	0	0	0	0	0	0	0	0	0	0	0	0	0	0	0	0	0	0	0	0	0	0	0	0	0	0	0	0	0	0	0	0	0	0	0	0	0	0	0	0	0	0	0	0	0	0
EXO5 (ENSG00000164002)	2	0	0	0	0	0	0.0213484	0	0	0	0	0	0	0	0	0	0	0	0	0	0	0	0	0	0	0	0	0	0	0	0	0	0	0	0	0	0	0	0	0	0	0	0	0	0	0	0	0	0
ANKRD33B (ENSG00000164236)	2	0	0	0	0	0	0	0	0	0	0	0	0	0	0	0	0	0	0	0	-0.0265975	0	0	0	0	0	0	0	0	0	0	0	0	0	0	0	0	0	0	0	0	0	0	0	0	0	0	0	0
DLC1 (ENSG00000164741)	2	0	0	0	0	0	0	0	0	0	0	0	0	0	0	0	0	0	0	0	0	0	0	0	0	0	0	0	0	0	0	0	0	0	0	0	0	0	0	0	0	0	0	0	0	0	0	0	0
MYORG (ENSG00000164976)	2	0	0	0	0	0.0474166	0	0	0	0	0	0.0465972	0	0	0	0	0	0	0	0	0	0	0	0	0	0	0	0	0	0	0	0	0	0	0	0	0	0	0	0	0	0	0	0	0	0	0	0	0
FBP1 (ENSG00000165140)	2	0	0	0	0	0	0	0	0	0	0	0	0	0	0	0	0	0	0	0	0	0	0	0	0	0	0	0	0	0	0	0	0	0	0	0	0	0	0	0	0	0	0	0	0	0.000788985	0	0	0
CFL2 (ENSG00000165410)	2	0	0	0	0	0	0	0	0	0	0	0	0	0	0	0	0	0	0	0	0	0	0	0	0	0	0	0	0	0	0	0	0	0	0	0	0	0	0	0	0	0	0	0	-0.0021355	0	0	0	0
ABTB2 (ENSG00000166016)	2	0	0	0	0	0	0	0	0	0	0	0	0	0	0	0	0	0	0	0	0	0	0	0	0	0	0	0	0	0	0	0	0	0	0	0	0	0	0	0	0	0	0	0	0	0	0	0	0
CKB (ENSG00000166165)	2	0	0	0	0	0	0	0	0	0	0	0	0	0	0	0	0	0	0	0	0	0	0	0	0	0	0	0	0	0	0	0	0	0	0	0	0	0	0	0	0	0	0	0	0	0	0	0	0
C2 (ENSG00000166278)	2	0	0	0	0	0	0	0	0	0	0	0	0.0498277	0	0	0	0	0	0	0	0	0	0	0	0	0	0	0	0	0	0	0	0	0	0	0	0	0	0	0	0	0	0	0	0	0	0	0	0
CYB5R2 (ENSG00000166394)	2	0	0	0	0	0	0	0	0	0	0	0	0	0	0	0	0	0	0	0	0	0	0	0	0	0	0	0	0	0	0	0	0.0336541	0.0231962	0	0	0	0	0	0	0	0	0	0	0	0	0	0	0
STX3 (ENSG00000166900)	2	0	0	0	0	0	0	0	0	0	0	0	0	0	0	0	0	0	0	0	0	0	0	0	0	0	0	0	0	0	0	0	0	0	0	0	0	0	0	0	0	0	0	0	0	0	0	0	0
TMEM92 (ENSG00000167105)	2	0	0	0	0	0	0	0	0	0	0	0	0	0	0	0	0	0	0	0	0	0	0	0.00908735	0	0	0	0	0	0	0	0	0	0	0	0	0	0	0	0	0	0	0	0	0	0	0	0	0
IGF2 (ENSG00000167244)	2	0	0	0	0	0	0	0	0	0	0	0	0	0	0	0	0	0	0	0	0	0	0	0.00454261	0	0	0	0	0	0	0	0	0	0	0	0	0	0	0	0	0	0	0	0	0	0	0	0	0
PRDX2 (ENSG00000167815)	2	0	0	0	0	0	0	0	0	0	0	0	0	0	0	0	0	0	0	0	0	0	0	0	0	0	0	0	0	0	0	0	0	0	0	0	0	0	0	0	0	0	0	0	0	0	0	0	0
ACOX2 (ENSG00000168306)	2	0	0	0	0	0	0	0	0	0	0	0	0	0	0	0	0	0	0	0	0	0	0	0	0	0	0	0	0	0	0	0	0	0	0	0	0	0	0	0	0	0	0	0	0	0	0	0	0
GSTM4 (ENSG00000168765)	2	0	0	0	0	0	0	0	0	0	0	0	0	0	0	0	0	0	0	0	0	0	0	0	0	0	0	0	0	0	0	0	-0.0144267	0	0	0	0	0	0	0	0	0	0	0	0	0	0	0	0
PTK2 (ENSG00000169398)	2	0	0	0	0	0	0	0	0	0	0	0	0	0	0	0	0	0	0	0	0	0	0	0.0351318	0	0	0	0	0	0	0	0	0	0	0	0	0	0	0	0	0	0	0	0	0	0	0	0	0
CLIC3 (ENSG00000169583)	2	0	0	0	0	0	0	0	0	0	0	0	0	0	0	0	0	0	0	0	0	0	0	0	0	0	0	0	0	0	0	0	0	0	0	0	0	0	0	0	0	0	0	0.0165255	0	0	0	0	0
KLF13 (ENSG00000169926)	2	0	0	0	0	0	0	0	0	0	0	0	0	0	0	0	0	0	0	0	0	0	0	0	0	0	0	0	0	0	0	0	-0.0148219	0	0	0	0	0	0	0	0	0	0	0	0	0	0	0	0
TMEM154 (ENSG00000170006)	2	0	0	0	0	0	0	0	0	0	0	0	0	0	0	0	-0.0771912	0	0	0	0	0	0	0	0	0	0	0	0	0	0	0	0	0	0	0	0	0	0	0	0	0	0	0	0	0	0	0	0
UBE2E3 (ENSG00000170035)	2	0	0	0	0	0	0	0	0	0	0	-0.0579223	0	0	0	0	0	0	0	0	0	0	0	0	0	0	0	0	0	0	0	0	0	0	0	0	0	0	0	0	0	0	0	0	0	0	0	0	0
KCNAB3 (ENSG00000170049)	2	0	0	0	0	0	0	0	0	0	0	0	0	0	0	0	0	0	0	0	-0.0185233	0	0	0	0	0	0	0	0	0	0	0	0	0	0	0	0	0	0	0	0	0	0	0	0	0	0	0	0
CMTM8 (ENSG00000170293)	2	0	0	0	0	0	0	0	0	0	0	0	0	0	0	0	0	0	0	0	0	0	0	0	0	0	0	0	0	0	0	0	0	0	0	0	0	0	0	0	0	0	0	0	0	0	0	0	0
SMAD1 (ENSG00000170365)	2	0	0	0	0	0	0	0	0	0	0	0	0	0	0	0	0	0	0	0	0	0	0	0	0	0	0	0	0	0	0	0	0	0	0	0	0	0	0	0	0	0	0	0	0	0	0	0	0
ADORA2B (ENSG00000170425)	2	0	0	0	0	0	0	0	0	0	0	0	0	0	0	0	0	0	0	0	0	0	0	0	0	0	0	0	0	0	0	0	0	0	0	0	0	0	0	0	0	0	0	0	0	0	0	0	0
METTL7B (ENSG00000170439)	2	0	0	0	0	0	0	0	0	0	0	0	0	0	0	0	0	0	0	0	0.000623597	0	0	0	0	0	0	0	0	0	0	0	0	0	0	0	0	0	0	0	0	0	0	0	0	0	0.0251832	0	0
INSR (ENSG00000171105)	2	0	0	0	0	0	0	0	0	0	0	0	0	0	0	0	0	0	0	0	0	0	0	0	0	0	0	0	0	0	0	0	0.0033643	0	0	0	0	0	0	0	0	0	0	0	0	0	0	0	0
CHST11 (ENSG00000171310)	2	0	0	0	0	0	0	0	0	0	0	0	0	0	0	0	0	-0.0252065	0	0	0	0	0	0	0	0	-0.058964	0	0	0	0	0	0	0	0	0	0	0	0	0	0	0	0	0	0	0	0	0	0
MOB3A (ENSG00000172081)	2	0	0	0	0	0	0	0	0	0	0	0	0	0	0	0	0	0	0	0	0	0	0	0	0	0	0	0	0	0	0	0	0	0	0	0	0	0	0	0	0	0	0	-0.0731728	0	0	0	0	0
FRMD3 (ENSG00000172159)	2	0	0	0	0	0	0	0	0	0	0	0	0	0	0	0	0	0	0	0	0	0	0	0	0	0	0	0	0	0	0	0	0	0	0	0	0	0	0	0	0	0	0	0	0	0	0	0	0
SPTLC3 (ENSG00000172296)	2	0	0	0	0	0	0	0	0	0	0	0	0	0	0	0	0	0	0	0	0	0	0	0	0	0	0	0	0	0	0	0	0.0122193	0	0	0	0	0	0	0	0	0	0	0	0	0	0	0	0
SLFN11 (ENSG00000172716)	2	0	0	0	0	0	0	0	0	0	0	0	0	0	0	0	0	0	0	0	0	0	0	0	0	0	0	0	0	0	0	0	0	0	0	0	0	0	0	0	0	0	0	0	0	0	0	0	0
CORO1B (ENSG00000172725)	2	0	0	0	0	0	0	0	0	0	0	0	0	0	0	0	0	0	0	0	0	0	0	0	0	0	0	0	0	0	0	0	0	0	0	0	0	0	0	0	0	0	0	0	0	0	0	0	0
MIR4435-2HG (ENSG00000172965)	2	0	0	0	0	0	0	0	0	0	0	0	0	0	0	0	0	0	0	0	0	0	0	0	0	0	0	0	0	0	0	0	0	0	0	0	0	0	0	0	0	0	0.0933288	0	0	0	0	0	0
GOLIM4 (ENSG00000173905)	2	0	0	0	0	0	0	0	0	0	0	0	0	0	0	0	0	0	0	0	0	0	0	0	0	0	0	0	0	0	0	0	0	0	0	0	0	0	0.00564965	0	0	0	0	0	0	0	0	0	0
MSRB3 (ENSG00000174099)	2	0	0	0	0	0	0	0.0183698	0	0	0	0.0167333	0	0	0	0	0	0	0	0	0	0	0	0	0	0	0	0	0	0	0	0	0	0	0	0	0	0	0	0	0	0	0	0	0	0	0	0	0
PCCA (ENSG00000175198)	2	0	0.00726209	0	0	0	0	-0.00278837	0	0	0	0	0	0	0	0	0	0	0	0	0	0	0	0	0	0	0	0	0	0	0	0	0	0	0	0	0	0	0	0	0	0	0	0	0	0	0	0	0
GOLGA8A (ENSG00000175265)	2	0	0	0	0	0	0	0	0	0	0	0	0	0	0	0	0	0	0	0	0	0	0	0	0	0	0	0	0	0	0	0	0	0	0	0	0	0	0	0	0	0	0	0	0	0	0	0	0
SYNE3 (ENSG00000176438)	2	0	0	0	0	0	0	0	0	0	0	0	0	0	0	0	0	0	0	0	0	0	0	0	0	0	0	0	0	0	0	0	0	0	0	0	0	0	0	0	0	0	0	0	0	0	0	0	0
PLAAT3 (ENSG00000176485)	2	0	0	0	0	0	0	0	0	0	0	0	0	0	0	0	-0.00201892	0	0	0	0	0	0	0	0	0	0	0	0	0	0	0	0	0	0	0	0	0	0	0	0	0	0	0	0	0	0	0	0
BDNF (ENSG00000176697)	2	0	0	0	0	0	0	0	0	0	0	0	0	0	0	0	0	0	0	0	0	0	0	0	0	0	0	0	0	0	0	0	0	0	0	0	0	0	0	0	0	0	0	0	0	0	0	0	0
BOK (ENSG00000176720)	2	0	0	0	0	0	0	0	0	0	0	0	0	0	0	0	0	0	0	0	0	0	0	0	0	0	0	0	0	0	0	0	0	0	0.0223468	0	0	0	0	0	0	0	0	0	0	0	0	0	0
ODF3B (ENSG00000177989)	2	0	0	0	0	0	0	0	0	0	0	0	0	0	0	0	0	0	0	0	0	0	0	0	0	0	0	0	0	0	0	0	0	0	0	0	0	0	-0.0366291	0	0	0	0	0	0	0	0	0	0
POGLUT3 (ENSG00000178202)	2	0	0	0	0	0	0	0	0	0	0	0	0	0	0	0	0	0	0	0	0	0	0	0	0	0	0	0	0	0	0	0	0	0.072359	0	0	0	0	0	0	0	0	0	0	0	0	0	0	0
CA8 (ENSG00000178538)	2	0	0	0	0	0	0	0	0	0	0	0	0.0384424	0	0	0	0	0	0	0	0	0	0	0	0	0	0	0	0	0	0	0	0	0	0	0	0	0	0	0	0	0	0	0	0	0	0	0	0
CTNNBIP1 (ENSG00000178585)	2	0	0	0	0	0	0	0	0	0	0	0	0	0	0	0	0	0	0	0	0	0	0	0.00471904	0	0	0	0	0	0	0	0	0	0	0	0	0	0	0	0	0	0	0	0	0	0	0	0	0
HLA-DQB1 (ENSG00000179344)	2	0	0.000151357	0	0	0	0	0	0	0	0	0	0	0	0	0	0	0	0	0	0	0	0	0	0	0	0	0	0	0	0	0	0	0	0	0	0	0	0	0	0	0	0	0	0	0	0	0	0
VWA1 (ENSG00000179403)	2	0	0	0	0	0	0	0	0	0	0	0	0	0	0	0	0	0	0	0	0	0	0	0	0	0	0	0	0	0	0	0	0	0	0	0	0	0	0	0	0	0	0	0	0	0	0	0	0
H2AW (ENSG00000181218)	2	0	0	0	0	0	0	0	0	0	0	0	0	0	0	0	0	0	0	0	0	0	0	0	0	0	0	0	0	0	0	0	0	0	0	0	0	0	0	0	0	0	0.0110794	0	0	0	0	0	0
UBE2E2 (ENSG00000182247)	2	0	0	0	0	0	0	0	0	0	0	0.0640047	0	0	0	0	0	0	0	0	0	0	0	0	0	0	0	0	0	0	0	0	0	0	0	0	0	0	0	0	0	0	0	0	0	0	0	0	0
SPACA6 (ENSG00000182310)	2	0	0	0	0	0	0	0	0	0	0	0	0	0	0	0	0	0	0	0	0	0	0	0	0	0	0	0	0	0	0	0	0	0	0	0	0	0	0	0	0	0	0	0	0	0	0	0	0
BEGAIN (ENSG00000183092)	2	0	0	0	0	0	0	0	0	0	0	0	0	0	0	0	0	0	0	0	0	0	0	0	0	0	0	0	0	0	0	0	0	0	0	0	0	0	0	0	0	0	0	0	0	0	0	0	0
GPR1 (ENSG00000183671)	2	0	0	0	0	0	0	0	0	0	0	0.00414705	0	0	0	0	0	0	0	0	0	0	0	0	0	0	0	0	0	0	0	0	0	0	0	0	0	0	0	0	0	0	0	0	0	0	0	0	0
ZNF703 (ENSG00000183779)	2	0	0	0	0	0	0	0	0	0	0	0	0	0	0	0	0	0	0	0	0	0	0	0	0	0	0	0	0	0	0	0	0	0	0	0	0	0	0	0	0	0	0	0	0	0	0	0	0
H2BC21 (ENSG00000184678)	2	0	0	0	0	0	0	0	0	0	0	0	0	0	0.0641564	0	0	0.0110126	0	0	0	0	0	0	0	0	0	0	0	0	0	0	0	0	0	0	0	0	0	0	0	0	0	0	0	0	0	0	0
ADSS1 (ENSG00000185100)	2	0	0	0	0	0	0	0	0	0	0	0	0	0	0	0	0	0	0	0	0	0	0	0	0	0	0	0	0	0	0	0	0	0	0	0	0	0	0	0	0	0	0	0	0	0	0	0	0
FAM43A (ENSG00000185112)	2	0	0	0	0	0	0	0	0	0	0	0	0	0	0	0	0	0	0	0	0	0	0	0	0	0	0	0	0	0	0	0	0.00303	0	0	0	0	0	0	0	0	0	0	0	0	0	0	0	0
TCN2 (ENSG00000185339)	2	0	0	0	0	0	0	0	0	0	0	0	0	0	0	0	0	0	0	0	0	0	0	0	0	0	0	0	0	0	0	0	0	0	0	0	0	0	0	0	0	0	0	0	0	0	0	0	0
SP140L (ENSG00000185404)	2	0	0	0	0	0	0	0	0	0	0	0	0	0	0	0	0	0	0	0	0	0	0	0	0	0	0	0	0	0	0	0	0	0	0	0	0	0	0	0	0	0	0	0	0	0	0	0	0
INKA1 (ENSG00000185614)	2	0	0	0	0	0	0	0	0	0	0	0	0	0	0	0	0	0	0	0	-0.0218949	0	0	0	0	0	0	0	0	0	0	0	0	0	0	0	0	0	0	0	0	0	0	0	0	0	0	0	0
MYBL1 (ENSG00000185697)	2	0	0	0	0	0	0	0	0	0	0	0	0	0	0	0	0	0	0	0	0	0	0	0	0	0	0	0	0	0	0	0	0	0	0	0	0	0	0	0	0	0	0	0	0	0	0	0	0
IFIT1 (ENSG00000185745)	2	0	0	0	0	0	0	0	0	0	0	0	0	0	0	0	0	0	0	0	0	0	0	0	0	0	0	0	0	0	0	0	0	0.017053	0	0	0	0	0	0	0	0	0	0	0	0	0	0	0
PTCH1 (ENSG00000185920)	2	0	0	0.000638651	0	0	0	0	0	0	0	0	0	0	0	0	0	0	0	0	0	0	0	0	0	0	0	0	0	0	0	0	0	0	0	0	0	0	0	0	0	0	0	0	0	0	0	0	0
IRS2 (ENSG00000185950)	2	0	0	0	0	0	0	0	0	0	0	0	0	0	0	0	0	0	0	0	0	0.014817	0	0	0	0	0	0	0	0	0	0	0	0	0	0	0	0	0	0	0	0	0	0	0	0	0	0	0
INSIG1 (ENSG00000186480)	2	0	0	0	0	0	0	-0.00289298	0	0	0	0	0	0	0	0	0	0	0	0	0	0	0	0	0	0	0	0	0	0	0	0	0	0	0	0	0	0	0	0	0	0	0	0	0	0	0	0	0
RTN4RL2 (ENSG00000186907)	2	0	0	0	0	0	0	0	0	0	0	0	0	0	0	0	0	0	0	0	0	0	0	0	0	0	0	0	0	0	0	0	0	0	0	0	0	0	0	0	0	0	0	0	0	0	0	0	0
TMEM216 (ENSG00000187049)	2	0	0	0	0	0	0	0.0739652	0	0	0	0	0	0	0	0	0	0	0	0	0	0	0	0	0	0	0	0	0	0	0	0	0	0	0	0	0	0	0	0	0	0	0	0	0	0	0	0	0
S100A16 (ENSG00000188643)	2	0	0	0	0	0	0	0	0	0	0.0225366	0	0	0	0	0	0	0	0	0	0	0	0	0	0	0	0	-0.0273963	0	0	0	0	0	0	0	0	0	0	0	0	0	0	0	0	0	0	0	0	0
ZBED6CL (ENSG00000188707)	2	0	0	0	0	0	0	0	0	0	0	0	0	0	0	0	0	0	0	0	-0.0614015	0	0	0	0	0	0	0	0	0	0	0	0	0	0	0	0	0	0	0	0	0	0	0	0	0	0	0	0
H1-0 (ENSG00000189060)	2	0	0	0	0	0	0	0	0	0	0	0	0.00136903	0	0	0	0	0	0	0	0	0	0	0	0	0	0	0	0	0	0	0	0	0	0	0	0.0187932	0	0	0	0	0	0	0	0	0	0	0	0
ZNF493 (ENSG00000196268)	2	0	0	0	0	0	0	0.0199255	0	0	0	0	0	0	0	0	0	0	0	0	0	0	0	0.0599587	0	0	0	0	0	0	0	0	0	0	0	0	0	0	0	0	0	0	0	0	0	0	0	0	0
GM2A (ENSG00000196743)	2	0	0	0	0	0	0	0	0	0	0	0.074241	0	0	0	0	0	0	0	0	0	0	0	0	0	0	0	0	0	0	0	0	0	0	0	0	0	0	0	0	0	0	0	0	0	0	0	0	0
SERPINA1 (ENSG00000197249)	2	0	0	0	0	0	0	0	0	0	0	0	0	0	0	0	0	0	0	0	0	0	0	0	0	0	0	0	0	0	0	0	0	0	0	0	0	0	0	0	0	0	0	0	0	0	0	0	0
LRP10 (ENSG00000197324)	2	0	0	0	0	0	0	0	0	0	0	0	0	0	0	0	0	0	0	0	0	0	0	0	0	0	0	0	0	0	0	0	0	0	0	0	0	0	0	0	0	0	0	0	0	0	0	0	0
SPN (ENSG00000197471)	2	0	0	0	0	0	0	0	0	0	0	0	0	0	-0.0113115	0	0	0	0	0	0	0	0	0	0.0164941	0	0	0	0	0	0	0	0	0	0	0	0	0	0	0	0	0	0	0	0	0	0	0	0
ZNF841 (ENSG00000197608)	2	0	0	0	0	0	0	0	0	0	0	0	0	0	0	0	0	0	0	0	0	0	0	0	0	0	0	0	0	0	0	0	0	0	0.0682103	0	0	0	0	0	0	0	0	0	0	0	0	0	0
PARVA (ENSG00000197702)	2	0	0	0	0	0	0	0	0	0	0	0	0	0	0	0	0	0	0	0	0	0	0	0	0	0	0	0	0	0	0	0	0	0	0	0	0	0	0	0	0	0	0	0	0	0	0	0	0
OCLN (ENSG00000197822)	2	0	0	0	0	0	0	0	0	0	0	0	-0.00350054	0	0	0	0	0	0	0	0	0	0	0	0	0	0	0	0	0	0	0	0	0	0	0	0	0	0	0	0	0	0	0	0	0	0	0	0
HOXC4 (ENSG00000198353)	2	0	0	0	0	0	0	0	0	0	0	0	0	0	0	0	0	0	0	0	0	0	0	0	0	0	0	0	0	0.0332271	0	0	0	0	0	0	0	0	0	0	0	0	0	0	0	0	0	0	0
TPM2 (ENSG00000198467)	2	0	0	0	0	0	0	0	0	0	0	0	0	0	0	0	0	0	0.00813511	0	0	0	0	0	0	0	0	0	0	0	0	0	0.0151123	0	0	0	0	0	0	0	0	0	0	0	0	0	0	0	0
PRMT6 (ENSG00000198890)	2	0	0	0	0	0	0	0	0	0	0	0	0	0	0	0	0	0	0	0	0	0	0	0	0	0	0	0	0	0	0	0	0	0	0	0	0	0	0	0	0	0	0	0	0	0	0	0	0
L1CAM (ENSG00000198910)	2	0	0	0	0	0	0	0	0	0	0	0	0	0	0	0	0	0	0	0	0	0	0	0	0	0	0	0	0	0.00431759	0	0	0	0	0	0	0	0	0	0	0	0	0	0	0	0	0	0	0
ARMCX6 (ENSG00000198960)	2	0	0	0	0	0	0	0	0	0	0	0	0	0	0	0	0	0	0	0	0	0	0	0	0	0	0	0	0	0	0	0	0	0	0	0	0	0	0	0	0	0.00661623	0	0	0	0	0	0	0
SNORA74A (ENSG00000200959)	2	0	0	0	0	0	0	0.0242007	0	0	0	0	0	0	0	0	0	0	0	0	0	0	0	0	0	0	0	0	0	0	0	0	0	0	0	0	0	0	0	0	0	0	0	0	0	0	0	0	0
RNVU1-6 (ENSG00000201558)	2	0	0	0	0	0	0	0	0	0	0	0	0	0	0	0	0	0	0	0	0	0	0	0	0	0	0	0	0	0	0	0	0.0219014	0	0	0	0	0	0	0	0	0	0	0	0	0	0	0	0
HSPA1A (ENSG00000204389)	2	0	0	0	0	0	0	0	0	0	0	0.0220934	0	0	0	0	0	0	0	0	0	0	0	0	0	0	0	0	0	0	0	0	0	0	0	0	0	0	0	0	0	0.00570251	0	0	0	0	0	0	0
MICA (ENSG00000204520)	2	0	0	0.035108	0	0	0	0	0	0	0	0	0	0	0	0	0	0	0	0	0	0	0	0	0	0	0	0	0	0	0	0	0	0	0	0	0	0	0	0	0	0	0	0	0	0	0	0	0
RANBP17 (ENSG00000204764)	2	0	0	0	0	0	0	0	0	0	0	0	0	0	0	0	0	0	0	0	0	0	0	0	0	0	0	0	0	0	0	0	0	0	0	0	0.00794205	0	0	0	0	0	0	0	0	0	0	0	0
PDE7A (ENSG00000205268)	2	0	0	0	0	0	0	0	0	0	0	0	0	0	0	0	0	0	0	0	0	0	0	0	0	0	0	0	0	0	0	0	0	0	0	0	0	0	0	0	0	0	0	0	0	0	0	0	0
DUXAP8 (ENSG00000206195)	2	0	0	0	0	0	0.0151682	0	0	0	0	0	0	0	0	0	0	0	0	0	0	0	0	0	0	0	0	0	0	0	0	0	0	0	0	0	0	0	0	0	0	0	0	0	0.000658991	0	0	0	0
RNU1-28P (ENSG00000206588)	2	0	0	0	0	0	0	0	0	0	0	0	0	0	0	0	0	0	0	0	0	0	0	0	0	0	0	0	0	0	0	0	0	0	0	0	0	0	0	0	0	0	0	0	0	0	0	0	0
RNVU1-32 (ENSG00000207110)	2	0	0	0.00472155	0	0	0	0	0	0	0	0	0	0	0	0	0	0	0	0	0	0	0	0	0	0	0	0	0	0	0	0	0	0.0289029	0	0	0	0	0	0	0	0	0	0	0	0	0	0	0
SNORA7A (ENSG00000207496)	2	0	0	0	0	0	0	0	-0.0266929	0	0	0	0	0	0	0	0	0	0	0	0	0	0	0	0	0	0	0	0	0	0	0	0	-0.0194886	0	0	0	0	0	0	0	0	0	0	0	0	0	0	0
KLHL23 (ENSG00000213160)	2	0	0	0	0	0	0	0	0	0	0	0	0	0	0	0	0	0	0	0	0	0	0	0	0	0	0	0	0	0	0	0	0	0	0	0	0	0	0	0	0	0	0	0	0	0	0	0	0
PTPRCAP (ENSG00000213402)	2	0	0	0	0	0	0	0	0	0	0	0	0	0	0	0	0	0	0	0	0	0	0	0	0	0	0	0	-0.061193	0	0	0	0	0	0	0	0	0	0	0	0	0	0	0	0	0	0	0	0
RPL13P12 (ENSG00000215030)	2	0	0	0	0	0	0	0	0	0	0	0	0	0	-0.00143105	0	0	0	0	0	0	0	0	0	0	0	0	0	0	0	0	0	0	0	0	0	0	0	0	0	0	0	0	0	-0.00635125	0	0	0	0
PPT2 (ENSG00000221988)	2	0	0	0.000176279	0	0	0	0	0	0	0	0	0	0	0	0	0	0	0	0	0	0	0	0	0	0	0	0	0	0	0	0	0	0	0	0	0	0	0	0	0	0	0	0	0	0	0	0	0
CYTOR (ENSG00000222041)	2	0	0	0	0	0	0	0	0.025306	0	0	0	0	0	0	0	0	0	0	0	0	0	0	0	0	0	0	0	0	0	0	0	0	0	0.00765137	0	0	0	0	0	0	0	0	0	0	0	0	0	0
MTND1P23 (ENSG00000225972)	2	0	0	0	0	0	0	0	0	0	0	0	0	0	0	0	0	0	0	0	0	0	0	0	0	0	0	0	0	0	0	0	0	0	0	0	0	0	0.0158179	0	0	0	0	0	0	0	0	0	0
LINC01806 (ENSG00000227403)	2	0	-0.013467	0	0	0	0	0	0	0	0	0	0	0	0	0	0	0	0	0	0	0	0	0	0	0	0	0	0	0	0	0	0	0	0	0	0	0	0	0	0	0	0	0	0	0	0	0	0
XIST (ENSG00000229807)	2	0	0	0	0	0	0	0	0	0	0	0	0	0	0	0	0	0	0	0	0	0	0	0	0	0	0	0	0	0	0	0	0	0	0	0	0	0	0	0	0	0	0	0	0	0	0	0	0
FOXD3-AS1 (ENSG00000230798)	2	0	0	0	0	0	0.117524	0	0	0	0	0	0	0	0	0.00763852	0	0	0	0	0	0	0	0	0	0	0	0	0	0	0	0	0	0	0	0	0	0	0	0	0	0	0	0	0	0	0	0	0
HOXB-AS3 (ENSG00000233101)	2	0	0	0	0	0	0	0	0	0	0	0	0	0	0	0	0	0	0.0156633	0	0	0	0	0	0	0	0	0	0	0	0	0	0	0	0	0	0	0	0	0	0	0	0	0	0	0	0	0	0
AL035446.1 (ENSG00000234147)	2	0	0	0	0	0	0	0	0	0	0	0	0	0	0	0	0	0	0	0	-0.0310292	0	0	0	0	0	0	0	0	0	0	0	0	0	0	0	0	0	0	0	0	0	0	0	0	0	0	0	0
PINLYP (ENSG00000234465)	2	0	-0.00625897	0	0	0	0	0	0	0	0	0	0	0	0	0	0	0	0	0	0	0	0	0	0	0	0	0	0	0	0	0	0	0	0	0	0	0	0	0	0	0	0	0	0	0	0	0	0
RPS29P16 (ENSG00000235354)	2	0	0	0	0	0	0	0	0	0	0	0	0	0	0	0	0	0	0	0	0	0	0	0	0	0	0	0	0	0	0	0	0.0504779	0	0	0	0	0	0	0	0	0	0	0	0	0	0	0	0
AC105942.1 (ENSG00000235501)	2	0	0	0	0	0	0	0	0	0	0	0	0	0	0	0	0	0	0	0	0	0	0	0	0	0	0	0	0	0	0	0	0	0	0	0	0	0	0	0	0	0	0	0	0	0	0	0	0
C2orf74 (ENSG00000237651)	2	0	0	0	0	0	0	0	0	0	0	0	0	0	0	0	0	0	0	0	0	0	0	0	0	0	0	0	0	0	0	0	0	0	0	0	0	0	0	0	0	0	0	0	0	0	0	0	0
RFX5-AS1 (ENSG00000237976)	2	0	0	0	0	0	0	0	0	0	0	0	0	0	0	0	0	0	0	0	0	0	0	0	0	-0.0178411	0	0	0	0	0	0	0	0	0	0	0	0	0	0	0	0	0	0	0	0	0	0	0
SNORD10 (ENSG00000238917)	2	0	0	0	0	0	0	0	0	0	0	0	-0.0324545	0	0	0	0	0	0	0	0	0	0	0	0	0	0	0	0	0	0	0	0	0	0	0	0	0	0	0	0	-0.00572458	0	0	0	0	0	0	0
AMY2B (ENSG00000240038)	2	0	0	0	0	0	0	0	0	0	0	0	0	0	0	0	0	0	0	0	0	0	0	0	0	0	0	0	0	0	0	0	0	0	0	0	0	0	0	0	0	0	0	0	0	0	0	0	0
RPS2P5 (ENSG00000240342)	2	0	0	0	0	0	0	0	0	0	0	0	0	0	0	0	0	0	0	0	0	0	0	0	0	0	0	0	0	0	0	0	0	0	0	0	0	0	0	0	0	0	0	0	0	0	0	0	0
MTATP8P1 (ENSG00000240409)	2	0	0	0	0	0	0	0	0	0	0	0	0	0	0	0	0	0	0	0	0	0	0	0	0	0	0	0	0	0	0	0	0	0	0	0	0	0	0	0	0	0	0	0	0	0	0	0	0
AC132217.1 (ENSG00000240801)	2	0	0	0	0	0	0	0	0	0	0	0	0	0	0.00566009	0	0	0	0	0	0	0	0	0	0	0	0	0	0	0	0	0	0	0	0	0	0	0	0	0	0	0	0	0	0	0	0	0	0
CD302 (ENSG00000241399)	2	0	0	0	0	0	0	0	0	0	0	0	0	0	0	0	0	0	0	0	0	0	0	0	0	0	0	0	0	0	0	0	0	0	0	0	0	0	0.0208162	0	0	0	0	0	0	0	0	0	0
PTPRG-AS1 (ENSG00000241472)	2	0	0	0	0	0	0	0.038598	0	0	0	0	0	0	0	0	0	0	0	0	0	0	0	0	0	0	0	0	0	0	0	0	0	0	0	0	0	0	0	0	0	0	0	0	0	0	0	0	0
RPSAP52 (ENSG00000241749)	2	0	0	0	0	0	0	0	0	0	0	0	0	0	0	0	0	0	0	0	0	0	0	0	0	0	0	0	0	0	0	0	0.0032437	0	0	0	0	0	0	0	0	0	0	0	0	0	0	0	0
TNFRSF6B (ENSG00000243509)	2	0	0	0	0	0	0	0	0	0	0	0	0	0	0	0	0	0	0	0	0	0	0	0	0	0	0	0	0	0	0	0	0	0	0	0	0	0	0	0	0	0	0	0	0	0	0.00982846	0	0
PKD1P1 (ENSG00000244257)	2	-0.0612486	0	0	0	0	0	0	0	0	0	0	0	0	0	0	-0.0817497	0	0	0	0	0	0	0	0	0	0	0	0	0	0	0	0	0	0	0	0	0	0	0	0	0	0	0	0	0	0	0	0
DBNDD2 (ENSG00000244274)	2	0	0	0	0	0	0	0	0	0	0	0	0	0	0	0	0	0	0	0	0	0	0	0	0	0	0	0	0	0	0	0	0.0206609	0	0	0	0	0	0	0	0	0	0	0	0	0	0	0	0
AC091849.1 (ENSG00000248126)	2	0	0	0	0	0	0	0	0	0	0	0	0	0	0	0	0	0	0	0	0	0	0	0	0	0	0	0	0	0	0	0	0	0	0	0	0	0	0	0	0	0	0	0	0	0	0	0	0
CASC9 (ENSG00000249395)	2	0	0	0	0	0	0	0	0	0	0	0	0	0	0	-0.00663958	0	0	0	0	0	0	0	0	0	0	0	0	0	0	0	0	-0.0158523	0	0	0	0	0	0	0	0	0	0	0	0	0	0	0	0
AL390198.2 (ENSG00000250090)	2	0	0	0	0	0	0	0.0190448	0	0	0	0.030231	0	0	0	0	0	0	0	0	0	0	0	0	0	0	0	0	0	0	0	0	0	0	0	0	0	0	0	0	0	0	0	0	0	0	0	0	0
AC079140.2 (ENSG00000250321)	2	0	0	0	0	0	0	0	0	0	0	0	0	0	0	0	0	0	0	0	0	0	0	0	0	0	0	0	0	0	0	0	0	0	0	0	0	0	0	0	0	0	0	0	0	0	0	0	0
PURPL (ENSG00000250337)	2	0	0	0	0	0	0	0	0	0	0	0	0	0	0	0	0	0	0	0	0	0	0	0	0	0	0	0	0	0	0	0	0	0	0	0	0	0	0	0	0	0	0	0	0	0	0	0	0
AC068580.4 (ENSG00000250644)	2	0	0	0	0	0	0	0	0	0	0	0	0	0	0	0	0	0	0	0	0	0.0298798	0	0	0	0.00444529	0	0	0	0	0	0	0	0	0	0	0	0	0	0	0	0	0	0	0	0	0	0	0
LINC02381 (ENSG00000250742)	2	0	0	0	0	0	0.00163473	0	0	0	0	0	0	0	0	0	0	0	0	0	0	0.0113992	0	0	0	0	0	0	0	0	0	0	0	0	0	0	0	0	0	0	0	0	0	0	0	0	0	0	0
LINC00958 (ENSG00000251381)	2	0	0	0	0	0	0	0	0	0	0	0	0	0	0	0	0	0	0	0	0	0	0	0	0	0	0	0	0	0	0	0	0.00170438	0	0	0	0	0	0	0	0	0	0	0	0	0	0	0	0
MALAT1 (ENSG00000251562)	2	0	0	0	0	0	0	0	0	0	0	0	0	0	0	0	0	0.0701021	0	0	0	0	0	0	0	0	0	0	0	0	0	0	0	0	0	0	0	0	0	0	0	0	0	0	0	0	0	0	0
AC080023.2 (ENSG00000254719)	2	0	0	0	0	0	0	0	0	0	0	0	0	0	0	0	0	0	0	0	0	0	0	0	0	0	0	0	0	0.0832355	0	0	0	0	0	0	0	0	0	0	0	0	0	0	0	0.0343623	0	0	0
SCARNA9 (ENSG00000254911)	2	0	0	0	0	0	0	0	0	0	0	0	0	0	0	0	0	0	0	0	0	0	0	0	0	0	0	0	0	0	0	0	0.0108107	0	0	0	0	0	0	0	0	0	0	0	0	0	0.0057262	0	0
AL157935.2 (ENSG00000257524)	2	0	0	0	0	0	0	0	0	0	0	0	0	0	0	0	0	0	0	0	0	0	0	0	0	0	0	0	0	0	0	0	0	0	0	0	0	0	0	0	0	0	0	0	0	0	0	0	0
RNASE4 (ENSG00000258818)	2	0	0	0	0	0	0	0	0	0	0	0	0	0	0	0	0	0	0	0	0	0	0	0	0	0.00585306	0	0	0	0	0	0	0	0	0	0	0	0	0	0	0	0	0	0	0	0	0	0	0
AC079328.2 (ENSG00000259627)	2	0	0	0	0	0	0	0	0	0	0	0	0	0	0	0	0	0	0	0	0	0	0	0	0	0	0	0	0	0	0	0	0	0	0	0	0	0	0	0	0	0	0	0	0	0.00215234	0	0	0
AC027559.1 (ENSG00000259658)	2	0	0	0	0	0	0	0	0	0	0	0	0	0	0	0	0	-0.00645799	0	0	0	0	0	0	0	0	0	0	0	0	0	0	0	0	0	0	0	0	0	0	0	0	0	0	0	0	0	0	0
ATP2A1-AS1 (ENSG00000260442)	2	0	0	0	0	0	0	0	0	0	0	0	0	0	0	0	0	0	0	0	0	0	0	0	0	0	0	0	0	0	0	0	0	0	0	0	0	0	0	0	0	0	0	0	-0.0666587	0	0	0	0
PDCD6IPP2 (ENSG00000261377)	2	0	0	0	0	0	0	0	0	0	0	0	0	0	0	0	0	0	0	0	0	0	0	0	0	0	0	0	0	0	0	0	0	0	0	0	0	0	0	0	0	0	0	0	0	0	0.0092831	0	0
SNORA4 (ENSG00000263776)	2	0	0	0	0	0	0	0	0	0	0	0	0	0	0	0	0	0	-0.0147829	0	0	0	0	0	0	0	0	0	0	0	0	0	0	0	0	0	0	0	0	0	0	0	0	0	0	0	0	0	0
LINC01224 (ENSG00000269416)	2	0	0	0	0	0	0	0	0	0	0	0	0	0	0.00837385	0	0	0	0	0	0	0	0	0	0	0	0	0	0	0	0	0	0	0	0	0	0	0	0	0	0	0	0	0	0	0	0.0102646	0	0
RNVU1-31 (ENSG00000270722)	2	0	0	0	0	0	0	0	0	0	0	0	0	0	0	0	0	0	0	0	0	0	0	0	0	0	0	0	0	0	0	0	0	0	0	0	0	0	0	0	0	0	0	0	0	0	0	0	0
SRGAP2D (ENSG00000270872)	2	0	0	0	0	0	0	0	0	0	0	0	0	0	0	0	0	0	0	0	0	0.0118804	0	0	0	0	0	0	0	0	0	0	0	0	0	0	0	0	0	0	0	0	0	0	0	0	0	0	0
AC005045.1 (ENSG00000273623)	2	0	0	0	0	0	0	-0.000636139	0	0	0	0	0	0	0	0	0	0	0	0	0	0	0	0.00668669	0	0	0	0	0	0	0	0	0	0	0	0	0	0	0	0	0	0	0	0	0	0	0	0	0
MARCKS (ENSG00000277443)	2	0	0	0	0	0	0	0	0	0	0	0	0	0	0	0	0	0	0	0	0	0	0	0	0	0	0	0	0	0	0	0	0	0	0	0	0	0	0	0	0	0	0	0	0	0	0	0	0
AC092299.1 (ENSG00000282416)	2	0	0	-0.0101947	0	0	0	0	0	0	0	0	0	0	0	0	0	0	0	0	0	0	0	0	0	0	0	0	0	0	0	0	0	0	0	0	0	0	0	0	0	0	0	0	0	0	0	0	0
AC068587.4 (ENSG00000283674)	2	0	0	0	0	0	0	0	0	0	0	0	0	0	0	0	0	0	0	0	-0.01536	0	0	0	0	0	0	0	0	0	0	0	0	0	0	0	-0.0270293	0	0	0	0	0	0	0	0	0	0	0	0
CAMKK1 (ENSG00000004660)	1	0	0	0	0	0	0	0	0	0	0	0	0	0	0	0	0	0	0	0	0	0	0	0	0	0	0	0	0	0	0	0	0	0	0	0	0	0	0	0	0	0	0	0	0	0	0	0	0
FAM214B (ENSG00000005238)	1	0	0	0	0	0	0	0	0	0	0	0	0	0	0	0	0	0	0	0	0	0	0	0	0	0	0	0	0	0	0	0	0	0	0	0	0	0	0	0	0	0	0	0	0	0	0	0	0
YBX2 (ENSG00000006047)	1	0	0	0	0	0	0	0	0	0	0	0	0.000467323	0	0	0	0	0	0	0	0	0	0	0	0	0	0	0	0	0	0	0	0	0	0	0	0	0	0	0	0	0	0	0	0	0	0	0	0
MAP3K14 (ENSG00000006062)	1	0	0	0	0	0	0	0	0	0	0	0	0.0427392	0	0	0	0	0	0	0	0	0	0	0	0	0	0	0	0	0	0	0	0	0	0	0	0	0	0	0	0	0	0	0	0	0	0	0	0
PNPLA4 (ENSG00000006757)	1	0	0	0	0	0	0.0133243	0	0	0	0	0	0	0	0	0	0	0	0	0	0	0	0	0	0	0	0	0	0	0	0	0	0	0	0	0	0	0	0	0	0	0	0	0	0	0	0	0	0
PRSS21 (ENSG00000007038)	1	0	0	0	0	0	0	0	0	0	0	0	-0.00872819	0	0	0	0	0	0	0	0	0	0	0	0	0	0	0	0	0	0	0	0	0	0	0	0	0	0	0	0	0	0	0	0	0	0	0	0
PLEKHG6 (ENSG00000008323)	1	0	0	0	0	0	0	0	0	0	0	0	0	0	0	0	0	0	0	0	0	0	0	0	0	0	0	0	0	0	0	0	0	0	0	0	0	0	0	0	0	0	0	0	0	0	0	0	0
RHOBTB2 (ENSG00000008853)	1	0	0	0	0	0	0	0	0	0	0	0	0	0	0	0	0	0	0	0	0	0	0	0	0	0	0	0	0	0	0	0	0	0	0	0	0	0	0	0	0	0	0	0	0	0	0	0	0
GIPR (ENSG00000010310)	1	0	0	0	0	0	0	0	0	0	0	0	0	0	0	0	0	0	0	0	0	0	0	0	0	0	0	0	0	0	0	0	0	0	0	0	0	0	0	0	0	0	0	0	0	0	0	0	0
IDS (ENSG00000010404)	1	0	0	0	0	0	0	0	0	0	0	0	0	0	0	0	0	0	0	0	0	0	0	0	0	0	0	0	0	0	0	0	0	0.0424429	0	0	0	0	0	0	0	0	0	0	0	0	0	0	0
FYN (ENSG00000010810)	1	0	0	0.00427316	0	0	0	0	0	0	0	0	0	0	0	0	0	0	0	0	0	0	0	0	0	0	0	0	0	0	0	0	0	0	0	0	0	0	0	0	0	0	0	0	0	0	0	0	0
TSPAN9 (ENSG00000011105)	1	0	5.38323e-05	0	0	0	0	0	0	0	0	0	0	0	0	0	0	0	0	0	0	0	0	0	0	0	0	0	0	0	0	0	0	0	0	0	0	0	0	0	0	0	0	0	0	0	0	0	0
KDM5D (ENSG00000012817)	1	0	0	0	0	0	0	0	0	0	0	0	-0.0148042	0	0	0	0	0	0	0	0	0	0	0	0	0	0	0	0	0	0	0	0	0	0	0	0	0	0	0	0	0	0	0	0	0	0	0	0
SLC38A5 (ENSG00000017483)	1	0	0	0	0	0	0	0	0	0	0	0	0	0	0	0	0	0	0	0	0	0	0	0	0	0	0	0	0	0	0	0	0	0	0	0	0	0	0	0	0	0	0	0	0	0	0	0	0
SERPINB1 (ENSG00000021355)	1	0	0	0	0	0	0	0	0	0	0	0	0	0	0	0	0	0	0	0	0	0	0	0	0	0	0	0	0	0	0	0	0	0	0	0	0	0	0	0	0	0	0	0	0	0	0	0	0
GRAMD1B (ENSG00000023171)	1	0	0	-0.000154934	0	0	0	0	0	0	0	0	0	0	0	0	0	0	0	0	0	0	0	0	0	0	0	0	0	0	0	0	0	0	0	0	0	0	0	0	0	0	0	0	0	0	0	0	0
ARHGAP31 (ENSG00000031081)	1	0	0	0.00507697	0	0	0	0	0	0	0	0	0	0	0	0	0	0	0	0	0	0	0	0	0	0	0	0	0	0	0	0	0	0	0	0	0	0	0	0	0	0	0	0	0	0	0	0	0
SLC4A7 (ENSG00000033867)	1	0	0	0	0	0	0	0	0	0	0	0	0	0	0	0	0	0	0	0	0	0	0	0	0	0	0	0	0	0	0	0	0	0	0	0	0	0	0	0	0	0	0	0	0	0	0	0	0
ADAM28 (ENSG00000042980)	1	0	0	0	0	0	0	0	0	0	0	0	0	0	0	0	0	0.0032157	0	0	0	0	0	0	0	0	0	0	0	0	0	0	0	0	0	0	0	0	0	0	0	0	0	0	0	0	0	0	0
PER3 (ENSG00000049246)	1	0	0	0	0	0	0	0	0	0	0	0	0	0	0	0	0	0	0	0	0	0	0	0	0	0	0	0	0	0	0	0	0	0	0	0	0	0	0	0	0	0	0	0	0	0	0	0	0
LIMA1 (ENSG00000050405)	1	0	0	0	0	0	0	0	0	0	0	0	0	0	0	0	0	0	0	0	0	0	0	0	0	0	0	0	0	0	0	0	0	0	0	0	0.0104183	0	0	0	0	0	0	0	0	0	0	0	0
MSMO1 (ENSG00000052802)	1	0	0	0	0	0	0	0	0	0	0	0	0	0	0	0	0	0	0	0	0	0	0	0	0	0	0	0	0	0	0	0	0	0	0	0	0	0	0	0	0	0	0	0	0	0	0	0	0
NNAT (ENSG00000053438)	1	0	0	0	0	0	0	0	0	0	0	0	0	0	0	0	0	0	0	0	0	0	0	0	0	0	0	0	0	0	0	0	0	0	0	0	0	0	0	0	0	0	0	0	0	0	0	0	0
GALC (ENSG00000054983)	1	0	0	0	0	0	0	0	0	0	0	0.0407242	0	0	0	0	0	0	0	0	0	0	0	0	0	0	0	0	0	0	0	0	0	0	0	0	0	0	0	0	0	0	0	0	0	0	0	0	0
BCAT1 (ENSG00000060982)	1	0	0	0	0	0	0	0	0	0	0	0	0	0	0	0	0	0	0	0	0	0	0	0	0	0	0	0	0	0	0	0	0	0	0	0	0	0	0	0	0	0	0	0	-0.00522251	0	0	0	0
DGAT2 (ENSG00000062282)	1	0	0	0	0	0	0	0	0	0	0	0	0	0	0	0	0	0	0	0	0	0	0	0.00756162	0	0	0	0	0	0	0	0	0	0	0	0	0	0	0	0	0	0	0	0	0	0	0	0	0
CA11 (ENSG00000063180)	1	0	0	0	0	0	0	0	0	0	0	0	0	0	0	0	0	0	0	0	0	0	0	0	0	0	0	0	0	0	0	0	0	0	0	0	0	0	0	0	0	0	0	0	0	0	0	0	0
CTSA (ENSG00000064601)	1	0	0	0	0	0	0	0	0	0	0	0	0	0	0	0	0	0	0	0	0	0	0	0	0	0	0	0	0	0	0	0	0	0	0	0	0	0	0	0	0	0	0	0	0	0	0.00116963	0	0
SLC9A7 (ENSG00000065923)	1	0	0	0	0	0	0	0.0590052	0	0	0	0	0	0	0	0	0	0	0	0	0	0	0	0	0	0	0	0	0	0	0	0	0	0	0	0	0	0	0	0	0	0	0	0	0	0	0	0	0
FECH (ENSG00000066926)	1	0	0	0	0	0	0	0	0	0	0	0	0	0	0	0	0	0	0	0	0	0	0	0	0	0	0	0	0	-0.0641662	0	0	0	0	0	0	0	0	0	0	0	0	0	0	0	0	0	0	0
DDX3Y (ENSG00000067048)	1	0	0	0	0	0	0	0	0	0	0	0	0	0	0	0	0	0	0	0	0	0	0	0	0	0	0	0	0	0	0	0	0	0	0	0	0	0	-0.00925457	0	0	0	0	0	0	0	0	0	0
PHKA1 (ENSG00000067177)	1	0	0	0	0	0	0	0	0	0	0	0	0	0	0	0	0	0	0	0	0	0	0	0	0	0	0	0	0	0	0	0	0	0	0	0	0	0	0	0	0	0	0	0	0	0	0	0	0
PDZD4 (ENSG00000067840)	1	0	0	0	0	0	0	0	0	0	0	0	0	0	0	0	0	0	0	0	0	0	0	0	0	0	0	0	0	0.0345006	0	0	0	0	0	0	0	0	0	0	0	0	0	0	0	0	0	0	0
TTC7A (ENSG00000068724)	1	0	0	0	0	0	0	0	0	0	0	0	0	0	0	0	0	0	0	0	0	0	0	0	0	0	0	0	0	0	0	0	0	0	0	0	0	0	0	0	0	0	0	0	0	0	0	0	0
KCNAB2 (ENSG00000069424)	1	0	0	0	0	0	0	0	0	0	0	0	0	0	0	0	0	0	0	-0.0458263	0	0	0	0	0	0	0	0	0	0	0	0	0	0	0	0	0	0	0	0	0	0	0	0	0	0	0	0	0
LRP6 (ENSG00000070018)	1	0	0	0	0	0	0	0	0	0	0	0	0	0	0	0	0	0	0.0152637	0	0	0	0	0	0	0	0	0	0	0	0	0	0	0	0	0	0	0	0	0	0	0	0	0	0	0	0	0	0
ASNS (ENSG00000070669)	1	0	0	0	0	0	0	0	0	0	0	0	0	0	0	0	0	0	0	0	0	0	0	0	0	0	0	0	0	0	0	0	0	0	0	0	0	0	0	0	0	0	0	0	0	0	0	0	0
LMCD1 (ENSG00000071282)	1	0	0	0	0	0	0.00406831	0	0	0	0	0	0	0	0	0	0	0	0	0	0	0	0	0	0	0	0	0	0	0	0	0	0	0	0	0	0	0	0	0	0	0	0	0	0	0	0	0	0
TCF3 (ENSG00000071564)	1	0	0	0	0	0	0	0	0	0	0	0	0	0	0	0	0	0	0	0	0	0	0	0	0	0	0	0	0	0	0	0	0	0	0	0	0	0	0	0	0	0	0	0	0	0	0	0	0
TP63 (ENSG00000073282)	1	0	0	0	0	0	0	0	0	0	0	0	0	0	0	0	0	0	0	0	0	0	0	0	0	0	0	0	0	0	0	0	0	0	0	0	0	0	0	0	0	0	0	0	0	0	0	0	0
FERMT2 (ENSG00000073712)	1	0	0	0	0	0	0.00874516	0	0	0	0	0	0	0	0	0	0	0	0	0	0	0	0	0	0	0	0	0	0	0	0	0	0	0	0	0	0	0	0	0	0	0	0	0	0	0	0	0	0
NOTCH3 (ENSG00000074181)	1	0	0	0	0	0	0	0	0	0	0	0	0	0	0	0	0	0	0	0	0	0	0	0	0	0	0	0	0	0	0	0	0	0	0	0	0	0	0	0	0	0	0	0	0	0	0	0	0
SEC31B (ENSG00000075826)	1	0	0	0	0	0	0	0	0	0	0	0	0	0	0	0	0	0	0	0	0	0	0	0	0	0	0	0	0	0	0	-0.0170212	0	0	0	0	0	0	0	0	0	0	0	0	0	0	0	0	0
MLH1 (ENSG00000076242)	1	0	0	0	0	0	0	0	0	0	0	0	0	0	0	0	0	0	0	0	0.0107258	0	0	0	0	0	0	0	0	0	0	0	0	0	0	0	0	0	0	0	0	0	0	0	0	0	0	0	0
LAMP3 (ENSG00000078081)	1	0	0	0	0	0	0	0	0	0	0	0	0	0	0	0	0	0	0	0	0	0	0	0	0	0	0	0	0	0	0	0	0	0	0	0	0	0	0	0	0	0	0	0	0	0	0	0	0
CEACAM1 (ENSG00000079385)	1	0	0	0	0	0	0	0	0	0	0	0	0	0	0	0	0	0	0	0	0	0	0	0	0	0	0	0	0	0	0	0	0	0	0	0	0	0	0	0	0	0	0	0	0	0	0	0	0
FDFT1 (ENSG00000079459)	1	0	0	0	0	0	0	0	0	0	0	0	0	0	0	0	0	0	0	0	0	0	0	0	0	0	0	0	0	0	0	0	-0.0159092	0	0	0	0	0	0	0	0	0	0	0	0	0	0	0	0
CARMIL1 (ENSG00000079691)	1	0	0	0	0	0	0	0	0	0	0	0	0	0	0	0	0	0	0	0	0	0	0	0	0	0	0	0	0	0	0	0	0	0	0	0	0	0	0	0	0	0	0	0	0	0	0	0	0
SMARCA2 (ENSG00000080503)	1	0	0	0	0	0	0	0	0	0	0	0	0	0	0	0	0	0	0	0	0	0	0	0	0	0	0	0	0	0	0	0	0	0	0	0	0	0	0	0	0	0	0	0	-0.0409243	0	0	0	0
MOK (ENSG00000080823)	1	0	0	0	0	0	0.0422762	0	0	0	0	0	0	0	0	0	0	0	0	0	0	0	0	0	0	0	0	0	0	0	0	0	0	0	0	0	0	0	0	0	0	0	0	0	0	0	0	0	0
TCF7 (ENSG00000081059)	1	0	0	0	0	0	0	0	0	0	0	0	0	0	0	0	0	0	0	0	0	0	0	0	0	0	0	0	0	0	0	0	0	0	0	0	0	0	0	0	0	0	0	0	0	0	0	0	0
COBLL1 (ENSG00000082438)	1	0	0	0	0	0	0	0	0	0	0	0	0	0	0	0	0	0	0	0	0	0	0	0	0	0	0	0	0	0	0	0	0	0	0	0	0	0	0	0	0	0	0	0	0	0	0	0	0
P2RX5 (ENSG00000083454)	1	0	0	0	0	0	0	0	0	0	0	0	0	0	0	0	0	0	0	0	0	0	0	0	0	0	0	0	0	0	0	0	0	0	0	0	0	0	0	0	0	0	0	0	0	0	0	0	0
OXCT1 (ENSG00000083720)	1	0	0	0	0	0	0	0	0	0	0	0	0	0	0	0	0	0	0	0	0	0	0	0	0	0	0	0	0	0	0	0	0	0	0	0	0	0	0	0	0	0	0	0	0	0	0	0	0
CEACAM6 (ENSG00000086548)	1	0	0	0	0	0	0	0	0	0	0	0	0	0	0	0	0	0	0	0	0	0	0	0	0	0	0	0	0	0	0	0	0	0	0	0	0	0	0	0	0	0	0	0	0	0	0	0	0
ERO1B (ENSG00000086619)	1	0	0	0	0	0	0	0	0	0	0	0	0	0	0	0	0	0	0	0	0	0	0	0	0	0	0	0	0	0	0	0	0	0	0	0	0	0	0	0	0	0	0	0	0	0	0	0	0
HSD17B14 (ENSG00000087076)	1	0	0	0	0	0	0	0	0	0	0	0	0.00518152	0	0	0	0	0	0	0	0	0	0	0	0	0	0	0	0	0	0	0	0	0	0	0	0	0	0	0	0	0	0	0	0	0	0	0	0
MMP2 (ENSG00000087245)	1	0	0	0	0	0	0	0	0	0	0	0	0	0	0	0	0	0	0	0	0	0	0	0	0	0	0	0	0	0	0	0	-0.00631454	0	0	0	0	0	0	0	0	0	0	0	0	0	0	0	0
FER1L4 (ENSG00000088340)	1	0	0	0	0	0	0	0	0	0	0	0	0	0	0	0	0	0	0	0	0	0	0	0	0	0	0	0	0	0	0	0	-0.00276903	0	0	0	0	0	0	0	0	0	0	0	0	0	0	0	0
PPP1R13B (ENSG00000088808)	1	0	0	0	0	0	0	0	0	0	0	0	0	0	0	0	0	0	0	0	0	0	0	0	0	0	0	0	0	0	0	0	0	0	0	0	0	0	0	0	0	0	0	0	0	0	0	0	0
SLC4A11 (ENSG00000088836)	1	0	0	0	0	0	0	0	0	0	0	0	0	0	0	0	0	0	0	0	0	0	0	0	0	0	0	0	0	0	0	0	0	0	0	0	0	0	0	0	0	0	0	0	0	0	0	0	0
LZTS3 (ENSG00000088899)	1	0	0	0	0	0	0	0	0	0	0	0	0	0	0	0	0	0	0	0	0	0	0	0	0	0	0	0	0	0	0	0	0	0	0	0	0	0	0	0	0	0	0.0210796	0	0	0	0	0	0
CDIP1 (ENSG00000089486)	1	0	0	0	0	0	0	0	0	0	0	0	0	0	0	0.0104442	0	0	0	0	0	0	0	0	0	0	0	0	0	0	0	0	0	0	0	0	0	0	0	0	0	0	0	0	0	0	0	0	0
LTBP4 (ENSG00000090006)	1	0	0	0	0	0	0	0	0	0	0	0	0	0	-0.0519508	0	0	0	0	0	0	0	0	0	0	0	0	0	0	0	0	0	0	0	0	0	0	0	0	0	0	0	0	0	0	0	0	0	0
PLEKHG2 (ENSG00000090924)	1	0	0	0	0	0	0	0	0	0	0	0	0	0	0	0	0	0	0	0	0	0	0	0	0	0	0	0	0	0	0	0	0	0	0	0	0	0	0	0	0	0	0	0	0	0	0	0	0
ZFHX4 (ENSG00000091656)	1	0	0	0	0	0	0	0	0	0	0	0	0	0	0	0	0	0	0	0	0	0	0.022126	0	0	0	0	0	0	0	0	0	0	0	0	0	0	0	0	0	0	0	0	0	0	0	0	0	0
TMEM101 (ENSG00000091947)	1	0	0	0	0	0	0	0.0344163	0	0	0	0	0	0	0	0	0	0	0	0	0	0	0	0	0	0	0	0	0	0	0	0	0	0	0	0	0	0	0	0	0	0	0	0	0	0	0	0	0
SLC22A17 (ENSG00000092096)	1	0	0	0	0	0	0	0	0	0	0	0	0.00648162	0	0	0	0	0	0	0	0	0	0	0	0	0	0	0	0	0	0	0	0	0	0	0	0	0	0	0	0	0	0	0	0	0	0	0	0
IL11 (ENSG00000095752)	1	0	0	0	0	0	0	0	0	0	0	0	0	0	0	0	0	0.0249846	0	0	0	0	0	0	0	0	0	0	0	0	0	0	0	0	0	0	0	0	0	0	0	0	0	0	0	0	0	0	0
PALMD (ENSG00000099260)	1	0	0	0	0	0	0	0	0	0	0	0	0	0	0	0	0	0	0	0	0	0	0	0.0135012	0	0	0	0	0	0	0	0	0	0	0	0	0	0	0	0	0	0	0	0	0	0	0	0	0
SUSD2 (ENSG00000099994)	1	0	0	0	0	0	0	0	0	0	0	0	0	0	0	0	0	0	0	0	0	0	0	0	0	0	0	0	0	0	0	0	0	0	0	0	0	0	0	0	0	0	0	0	0	0	0	0	0
SLC35E4 (ENSG00000100036)	1	0	0	0	0	0	0	0	0	0	0	0	0	0	0	0	0	0	0	0	0	0	0	0	0	0	0	0	0	0	0	0	0	0.0273069	0	0	0	0	0	0	0	0	0	0	0	0	0	0	0
SH3BP1 (ENSG00000100092)	1	0	0	0	0	0	0	0	0	0	0	0	0	0	0	0	0	0	0	0	0	0	0	0	0	0	0	0	0	0	0	0	0	0	0	0	0	0	0	0	0	0	0	0	0	0	0	0	0
DMC1 (ENSG00000100206)	1	0	0	0	0	0	0	0	0	0	0	0	0	0	0	0	0	0	0	0	0	0	0	0	0	0	0	0	0	0	0	0	0	0	0	0	0	0	0	0	0	0	0	0	0	0	0	0	0
TIMP3 (ENSG00000100234)	1	0	0	0	0	0	0	0	0	0	0	0	0	0	0	0	0	0	0	0	0	0	0	0	0	0	0	0	0	0	0	0	0	0	0	0	0	0	0	0	0	0	0	0	0	0	0	0	0
COCH (ENSG00000100473)	1	0	0	0	0	0	0	0	0	0	0	0	0	0	0	0	0	0	0	0	0	0	0	0	0	0	0	0	0	0	0	0	0	0	0	0	0	0	0	0	0	0	-0.0119538	0	0	0	0	0	0
PYGL (ENSG00000100504)	1	0	0	0.0256052	0	0	0	0	0	0	0	0	0	0	0	0	0	0	0	0	0	0	0	0	0	0	0	0	0	0	0	0	0	0	0	0	0	0	0	0	0	0	0	0	0	0	0	0	0
DAAM1 (ENSG00000100592)	1	0	0	0.0125944	0	0	0	0	0	0	0	0	0	0	0	0	0	0	0	0	0	0	0	0	0	0	0	0	0	0	0	0	0	0	0	0	0	0	0	0	0	0	0	0	0	0	0	0	0
PAPLN (ENSG00000100767)	1	0	0	0	0	0	0	0	0	0	0	0	0.0124939	0	0	0	0	0	0	0	0	0	0	0	0	0	0	0	0	0	0	0	0	0	0	0	0	0	0	0	0	0	0	0	0	0	0	0	0
ARHGAP5 (ENSG00000100852)	1	0	0	0	0	0	0	0	0	0	0	0	0	0	0	0	0	0	0	0	0	0	0	0	0	0	0	0	0	0	0	0	0	0	0	0	0	0	0	0	0	0	0	0	0	0.0492699	0	0	0
MYBL2 (ENSG00000101057)	1	0	0	0	0	0	0	0	0	0	0	0	0	0	0	0	0	0	0	0	0	0	0	0	0	0	0	0	0	0	0	0	0	0	0	0	0	0	0	0	0	0	0	0	0	0	0	0	0
SNPH (ENSG00000101298)	1	0	0	0	0	0	0	0	0	0	0	0	0	0	0	0	0	0	0	0	0	0	0	0	0	0	0	0	0	0	0	0	0	0	0	0	0	0	0.0128536	0	0	0	0	0	0	0	0	0	0
MAP1LC3A (ENSG00000101460)	1	0	0	0	0	0	0	0	0	0	0	0	0	0	0	0	0	0	0	0	0	0	0	0	0	0	0	0	0	0.0121985	0	0	0	0	0	0	0	0	0	0	0	0	0	0	0	0	0	0	0
ZNF516 (ENSG00000101493)	1	0	-0.0240255	0	0	0	0	0	0	0	0	0	0	0	0	0	0	0	0	0	0	0	0	0	0	0	0	0	0	0	0	0	0	0	0	0	0	0	0	0	0	0	0	0	0	0	0	0	0
MID1 (ENSG00000101871)	1	0	0	0	0	0	0	0	0	0	0	0	0	0	0	0	0	0	0	0	0	0	0	0	0	0	0	0	0	0	0	0	0	0	0	0	0	0	0	0	0	0	0	0	0	0	0	0	0
MCTS2P (ENSG00000101898)	1	0	0	0	0	0	0	0	0	0	0	0	0	0	0	0	0	0	0	0	0	0	0	0	0	0	0	0	0	0	0	0	0	0	0	0	0	0	0	0	0	0	0	0	0	0	0	0	0
TIMP1 (ENSG00000102265)	1	0	0	0	0	0	0	0	0	0	0	0	0	0	0	0	0	0	0	0	0	0	0	0	0	0	0	0	0	0	0	0	0	0	0	0	0	0	0	0	0	0	0	0	0	0	0	0	0
SYTL4 (ENSG00000102362)	1	0	0	0	0	0	0	0	0	0	0	0	0.00812423	0	0	0	0	0	0	0	0	0	0	0	0	0	0	0	0	0	0	0	0	0	0	0	0	0	0	0	0	0	0	0	0	0	0	0	0
PIEZO1 (ENSG00000103335)	1	0	0	0	0	0	0	0	0	0	0	0	0	0	0	0	0	0	0	0	0	0	0	0	0	0	0	0	0	0	0	0	-0.0408612	0	0	0	0	0	0	0	0	0	0	0	0	0	0	0	0
CORO2B (ENSG00000103647)	1	0	0	0	0	0	0	0	0	0	0	0	0	0	0	0	0	0	0	0	0	0	0	0	0	0	0	0	0	0	0	0	0	0	0	0	0	0	0	0	0	0	0	0	0	0	0	0	0
CEMIP (ENSG00000103888)	1	0	0	0	0	0	0	0	0	0	0	0	0	0	0	0	0	0	0	0	0	0	0	0	0	0	0	0	0	0	0	0	0	0	0	0	0	0	0	0	0	0	0	0	0	0	0	0	0
TJP1 (ENSG00000104067)	1	0	0	0	0	0	0	0	0	0	0	0	0	0	0	0	0	0	0	0	0	0	0	0	0	0	0	0	0	0	0	0	0	0	0	0	0	0	0	0	0	0	0	0	0	0	0	0	0
TRPS1 (ENSG00000104447)	1	0	0	0	0	0	0	0	0	0	0	0	0	0	0	0	0	0	0	0	0	0	0	0	0	0	0	0	0	0	0	0	0	0	0	0	0	0	0	0	0	0	0	0	0	0	0	0	0
SPAG1 (ENSG00000104450)	1	0	0	0	0	0	0	0	0	0	0	0	0	0	0.0615704	0	0	0	0	0	0	0	0	0	0	0	0	0	0	0	0	0	0	0	0	0	0	0	0	0	0	0	0	0	0	0	0	0	0
LYL1 (ENSG00000104903)	1	0	0	0	0	0	0	0	0	0	0	0	0	0	0	0	0	0	0	0	0	0	0	0	0	0	0	0	0	0	0	0	0	0	-0.0170885	0	0	0	0	0	0	0	0	0	0	0	0	0	0
NUMBL (ENSG00000105245)	1	0	0	0	0	0	0	0	0	0	0	0	0	0	0	0	0	0	0	0	0	0	0	0	0	0	0	0	0	0	0	0	0	0	0	0	0	0	0	0	0	0	0	0	0	0	0	0	0
BBC3 (ENSG00000105327)	1	0	0	0	0	0	0	-0.0320322	0	0	0	0	0	0	0	0	0	0	0	0	0	0	0	0	0	0	0	0	0	0	0	0	0	0	0	0	0	0	0	0	0	0	0	0	0	0	0	0	0
CEACAM5 (ENSG00000105388)	1	0	0	0	0	0	0	0	0	0	0	0	0	0	0	0	0	0	0	0	0	0	0	0	0	0	0	0	0	0	0	0	0	0.0454301	0	0	0	0	0	0	0	0	0	0	0	0	0	0	0
PTPRS (ENSG00000105426)	1	0	0	0	0	0	0	0	0	0	0	0	0	0	0	0	0	0	0	0	0	0	0	0	0	0	0	0	0	0	0	0	0	0	0	0	0	0	0	0	0	0	0	0	0	0	0.0124301	0	0
DBP (ENSG00000105516)	1	0	0	0	0	0	0	0	0	0	0	0	0	0	0	0	0	0	0	0	0	0	0	0	0	0	0	0	0	0	0	0	0	0	0	0	0	0	0	0	0	0	0	0	0	0	0	0	0
LFNG (ENSG00000106003)	1	0	0	0	0	0	0	0	0	0	0	0	0	0	0	0	0	0	0	0	0	0	0	0	0	0	0	0	0	0	0	0	0	0	0	0	0	0	0.0155713	0	0	0	0	0	0	0	0	0	0
HOXA6 (ENSG00000106006)	1	0	0	0	0	0	0	0	0	0	0	0	0	0	0	0	0	0	0	0	-0.072522	0	0	0	0	0	0	0	0	0	0	0	0	0	0	0	0	0	0	0	0	0	0	0	0	0	0	0	0
GRB10 (ENSG00000106070)	1	0	0	0	0	0	0	0	0	0	0	0	0	0	0	0	0	0	0	0	-0.00140133	0	0	0	0	0	0	0	0	0	0	0	0	0	0	0	0	0	0	0	0	0	0	0	0	0	0	0	0
ABHD11 (ENSG00000106077)	1	0	0	0	0	0	0	0	0	0	0	0	0	0	0	0	0	0	0	0	0	0	0	0	0	0	0	0	0	0	0	0	0	0	0	0	0	0	0	0	0	0	0	0	0	0	0	0	0
PLOD3 (ENSG00000106397)	1	0	0	0	0	0	0	0	0	0	0	0	0	0	0	0	0	0	0.00804018	0	0	0	0	0	0	0	0	0	0	0	0	0	0	0	0	0	0	0	0	0	0	0	0	0	0	0	0	0	0
MEST (ENSG00000106484)	1	0	0	0	0	0	0	0	0	0	0	0	0	0	0	0	0	0	0	0	0	0	0	0	0	0	0	0	0	0	0	0	0	0	0	0	0	0	0	0	0	0	0	0	0	0	0	0	0
BLVRA (ENSG00000106605)	1	0	0	0	0	0	0	0	0	0	0	0	0	0	0	0	0	0	0	0	0	0	0	0	0	0	0	0	0	0	0	0	0	0	0	0	0	0	0	0	0	0	0	0	0	0	0	0	0
AEBP1 (ENSG00000106624)	1	0	0	0	0	0	0	0	0	0	0	0	0	0	0	-0.00777242	0	0	0	0	0	0	0	0	0	0	0	0	0	0	0	0	0	0	0	0	0	0	0	0	0	0	0	0	0	0	0	0	0
CORO2A (ENSG00000106789)	1	0	0	0	0	0	0	0	0	0	0	0	0	0	0	0	0	0	0	0	0	0	0	0	0	0	0	0	0	0	0	0	0	0	0	0	0	0	0	0	0	0	0	0	0	0	0	0	0
VSIR (ENSG00000107738)	1	0	0	0	0	0	0	0	0	0	0	0	0	0	0	0	0	0	0	0	0	0.0191048	0	0	0	0	0	0	0	0	0	0	0	0	0	0	0	0	0	0	0	0	0	0	0	0	0	0	0
ARHGAP21 (ENSG00000107863)	1	0	0	0	0	0	0	0	0	0	0	0	0	0	0	0	0	0	0	0	0	0	0	0	0	0	0	0	0	0	0	0	0	0	0	0	0	0	0	0	0	0	0	0.0591305	0	0	0	0	0
RASD1 (ENSG00000108551)	1	0	0	0	0	0	0	0	0	0	0	0	0	0	0	0	0	0	0	0	0	0	0	0	0	0	0	0	0	0	0	0	0	0	0	0	0	0	0	0	0	0	0	0	0	0	0	0	0
VAT1 (ENSG00000108828)	1	0	-3.86756e-05	0	0	0	0	0	0	0	0	0	0	0	0	0	0	0	0	0	0	0	0	0	0	0	0	0	0	0	0	0	0	0	0	0	0	0	0	0	0	0	0	0	0	0	0	0	0
FAM149A (ENSG00000109794)	1	0	0	0	0	0	0	0	0	0	0	0	0	0	0	0	0	0	0	0	0	0	0	0	0	0	0	0	0	0	0	0	0	0	0	0	0	0	0	0	0	0	0	0	0	0	0	0	0
HTATIP2 (ENSG00000109854)	1	0	0	0	0	0	0	0	0	0	0	0	0	0	0	0	0	0	0	0	0	0	0	0	0	0	0	0	0	0	0	0	0	0	0	0	0	0	0	0	0	0	0	0	0	0	0	0	0
CTSC (ENSG00000109861)	1	0	0	0	0	0	0	0	0	0	0	0	0	0	0	0	0	0	0	0	0	0	0	0	0	0	0	0	0	0	0	0	0	0	0	0	0	0	0	0	0	0	0	0	0	0	0	0	0
SIAE (ENSG00000110013)	1	0	0	0	0	0	0	0	0	0	0	0	0	0	0	0	0	0	0	0	0	0	0	0	0	0	0	0	0	0	0	0	0	0	0	0	0	0	0	0	0	0	0	0	0	0	0	0	0
NECTIN1 (ENSG00000110400)	1	0	0	0	0	0	0	0	0	0	0	0	0	0	0	0	0	0	0	0	0	0	0	0	0	0	0	0	0	0	0	0	0	0	0	0	0	0	0	0	0	0	0	0	0	0	0	0	0
SLC15A3 (ENSG00000110446)	1	0	0	0	0	0	0	0	0	0	0	0	0	0	0	0	0	0	0	0	0	0	0	0	0	0	0	0	0	0	0	0	0	0	0	0	0	0	0	0	0	0	0	0	0	0	0	0	0
TCIRG1 (ENSG00000110719)	1	0	0	0	0	0	0	0	0	0	0	0	0	0	0	0	0	0	0	0	0	0	0	0	0	0	0	0	0	0	0	0	0	0	0	0	0	0	0	0	0	0	0	0	0	0	0	0	0
ASIC1 (ENSG00000110881)	1	0	0	0	0	0	0	0	0	0	0	0	0	0	0	0	0	0	0	0	0	0	0	0	0	0	0	0	0	0	0	0	-0.010173	0	0	0	0	0	0	0	0	0	0	0	0	0	0	0	0
ALDH2 (ENSG00000111275)	1	0	0	0	0	0	0	0	0	0	0	0	0	0	0	0	0	0	0	0	0	0	0	0.00761942	0	0	0	0	0	0	0	0	0	0	0	0	0	0	0	0	0	0	0	0	0	0	0	0	0
MGP (ENSG00000111341)	1	0	0	0	0	0	0	0	0	0	0	0	0	0	0	0	0	0	0	0	0	0	0	0	0	0	0	0	0	0	0	0	0	0	0	0	0	0	0	0	0	0	0	0	0	0	0	0	0
TBC1D30 (ENSG00000111490)	1	0	0	0	0	0	0	0	0	0	0	0	0	0	0	0	0	0	0	0	0	0	0	0	0	0	0	0	0	0	0	0	0	0	0	0	0	0	0	0	0	0	0	0	0	0	0	0	0
GCNT2 (ENSG00000111846)	1	0	0	0	0	0	0	0	0	0	0	0	0	0	0	0	0	0	0	0	0	0	0	0	0	0	0	0	0	0	0	0	0	0	0	0	0	0	0	0	0	0	0	0	0	0	0	0	0
NEDD9 (ENSG00000111859)	1	0	0	0	0	0	0	0	0	0	0	0	0	0	0	0	0	0	0	0	0	0	0	0.00668898	0	0	0	0	0	0	0	0	0	0	0	0	0	0	0	0	0	0	0	0	0	0	0	0	0
RBM24 (ENSG00000112183)	1	0	0	0	0	0	0	0	0	0	0	0	0	0	0	0	0	0	0	0	0	0	0	0	0	0	0	0	0	0	0	0	0	0	0	0	0	0	0	0	0	0	0	0	0	0	0	0	0
CRYBG1 (ENSG00000112297)	1	0	0	0	0	0	0	0	0	0	0	0	0	0	0	0	0	0	0	0	0	0	0	0	0	0	0	0	0	0	0	0	-0.0142236	0	0	0	0	0	0	0	0	0	0	0	0	0	0	0	0
TRIM38 (ENSG00000112343)	1	0	0	0	0	0	0	0.00995727	0	0	0	0	0	0	0	0	0	0	0	0	0	0	0	0	0	0	0	0	0	0	0	0	0	0	0	0	0	0	0	0	0	0	0	0	0	0	0	0	0
PHACTR2 (ENSG00000112419)	1	0	0	0	0	0	0	0	0	0	0	0	0	0	0	0	0	0	0	0	0	0	0	0	0	0	0.0068197	0	0	0	0	0	0	0	0	0	0	0	0	0	0	0	0	0	0	0	0	0	0
LAMA4 (ENSG00000112769)	1	0	0	0	0	0	0	0	0	0	0	0	0	0	0	0	0	0	0	0	0	0	0	0	0	0	0	0	0	0	0	0	0	0	0	0	0	0	0	0	0	0	0	0	0	0.0320128	0	0	0
TBX18 (ENSG00000112837)	1	0	0	0	0	0	0	-0.0263701	0	0	0	0	0	0	0	0	0	0	0	0	0	0	0	0	0	0	0	0	0	0	0	0	0	0	0	0	0	0	0	0	0	0	0	0	0	0	0	0	0
PDE4D (ENSG00000113448)	1	-0.0430436	0	0	0	0	0	0	0	0	0	0	0	0	0	0	0	0	0	0	0	0	0	0	0	0	0	0	0	0	0	0	0	0	0	0	0	0	0	0	0	0	0	0	0	0	0	0	0
LIFR (ENSG00000113594)	1	0	0	0	0	0	0	0	0	0	0	0	0	0	0	0	0	0	0	0	0	0	0	0	0	0	0	0	0	0	0	0	0	0	0	0	0	0	0	0.0266239	0	0	0	0	0	0	0	0	0
EHHADH (ENSG00000113790)	1	0	0	0	0	0	0	0	0	0	0	0	0	0	0	0	0	0	0	0	0	0	0	0	0	0	0	0	0	0	0	0	0	0	0	0	0	0	0	0	0	0	0	0	0	0	0	0	0
PLSCR4 (ENSG00000114698)	1	0	0	0	0	0	0	0	0	0	0	0	0	0	0	0	0	0	0	0	0	0	0	0	0	0	0	0	0	0	0	0	0	0	0	0	0	0	0	0	0	0	0	0	0	0	0	0	0
ARHGEF26 (ENSG00000114790)	1	0	0	0	0	0	0	-0.0384238	0	0	0	0	0	0	0	0	0	0	0	0	0	0	0	0	0	0	0	0	0	0	0	0	0	0	0	0	0	0	0	0	0	0	0	0	0	0	0	0	0
EPB41L5 (ENSG00000115109)	1	0	0	0	0	0	0	0	0	0	0	0	0	0	0	0	0	0	0	0	0	0	0	0	0	0	0	0	0	0	0	0	0	0	0	0	0	0	0	0	0	0	0	0	0	0	0.0551994	0	0
REEP6 (ENSG00000115255)	1	0	0.015971	0	0	0	0	0	0	0	0	0	0	0	0	0	0	0	0	0	0	0	0	0	0	0	0	0	0	0	0	0	0	0	0	0	0	0	0	0	0	0	0	0	0	0	0	0	0
CLIP4 (ENSG00000115295)	1	0	0	0	0	0	0	0	0	0	0	0	0	0	0.0198822	0	0	0	0	0	0	0	0	0	0	0	0	0	0	0	0	0	0	0	0	0	0	0	0	0	0	0	0	0	0	0	0	0	0
EFHD1 (ENSG00000115468)	1	0	0	0	0	0	0	0	0	0	0	0	0	0	0	0	0	0	0	0	0	0	0	0	0	0	0	0	0	0	0	0	0	0	0	0	0	0	0	0	0	0	0	0	0	0	0	0	0
WIPF1 (ENSG00000115935)	1	0	0	0	0	0	0	0	0	0	0	0	0	0	0	0	0	0	0	0	0	0	0	0	0	0	0	0	0	0	0	0	0	0	0	0	0	0	0	0	0	0	0	0	0	0	0	0	0
RND3 (ENSG00000115963)	1	0	0	0	0	0	0	0	0	0	0	0	0	0	0	0	0	0	0	0	0	0	0	0	0	0	0	0	0	0	0	0	0	0	0	0	0	0	0	0	0	0	0	0	0	0	0	0	0
GPX7 (ENSG00000116157)	1	0	0	0	0	0	0	0	0	0	0	0	0	0	0	0	0	0	0	0	0	0	0	0	0	0	0	0	0	0	0	0	0	0	0	0	0	0	0	0	0	0	0	0	0	0	0	0	0
ARHGEF2 (ENSG00000116584)	1	0	0	-0.0155875	0	0	0	0	0	0	0	0	0	0	0	0	0	0	0	0	0	0	0	0	0	0	0	0	0	0	0	0	0	0	0	0	0	0	0	0	0	0	0	0	0	0	0	0	0
FBXO6 (ENSG00000116663)	1	0	0	0	0	0	0	0	0	0	0	0	0	0	0	0	0	0	0	0	0	0	0	0	0	0	0	0	0	0	0	0	0	0	0	0	0	0	0	0	0	0	0	0	0	0	0	0	0
LEPR (ENSG00000116678)	1	0	0	0	0	0	0	0	0	0	0	0	0	0	0	0	0	0	0	0	0	0	0	0	0	0	0	0	0	0	0	0	0	0	0	0	0	0	0	0	0	0	0	0	0	0	0	0	0
OLFML3 (ENSG00000116774)	1	0	0	0	0	0	0	0	0	0	0	0	0	0	0	0	0	0	0	0	0	0	0	0	0	0	0	0	0	0	0	0	0	-0.00570451	0	0	0	0	0	0	0	0	0	0	0	0	0	0	0
LGALS8 (ENSG00000116977)	1	0	0.00680664	0	0	0	0	0	0	0	0	0	0	0	0	0	0	0	0	0	0	0	0	0	0	0	0	0	0	0	0	0	0	0	0	0	0	0	0	0	0	0	0	0	0	0	0	0	0
MYCL (ENSG00000116990)	1	0	0	0	0	0	0	0	0	0	0	0	0	0	0	0	0	0	0	0	0	0	0	0	0	0	0	0	0	0	0	0	0	0	0	0	0	0	0	0	0	0	0	0	0	0	0	0	0
B4GALT6 (ENSG00000118276)	1	0	0	0	0	0	0	0	0	0	0	0	0	0	0	0	0	0	0	0	0	0	0	0	0	0	0	0	0	0	0	0	0	0	0	0	0	0	0	0	0	0	0	0	0	0	0	0	0
C1orf54 (ENSG00000118292)	1	0	0	0	0	0	0	0	0	0	0	0	0	0	0	0	0	0	0	0	0	0	0	0	0	0	0	0	0	0	0	0	0	0	0	0	0	0	0	0	0	0	0	0	0	0	0	0	0
PLAGL1 (ENSG00000118495)	1	0	0	0	0	0	0	0	0	0	0	0	0	0	0	0	0	0	0	0	0	0	0	0	0	-0.004026	0	0	0	0	0	0	0	0	0	0	0	0	0	0	0	0	0	0	0	0	0	0	0
RAB32 (ENSG00000118508)	1	0	0	0	0	0	0	0	0	0	0	0	0	0	0	0	0	0	0	0	0	0	0	0	0	0	0	0	0	0	0	0	0	0	0	0	0	0	0	0	0	0	0	0	0	0	0	0	0
STBD1 (ENSG00000118804)	1	0	0	0	0	0	0	0	0	0	0	0	0	0	0	0	0	0	0	0	0	0	0	0	0	0	0	0	0	0	0	0	0	0	0	0	0	0	0	0	0	0	0	0	0	0	0.00382236	0	0
CCND2 (ENSG00000118971)	1	0	0	0	0	0	0	0	0	0	0	0	0	0	0	0	0	0	0	0	-0.000923336	0	0	0	0	0	0	0	0	0	0	0	0	0	0	0	0	0	0	0	0	0	0	0	0	0	0	0	0
GALNT12 (ENSG00000119514)	1	0	0	0	0	0	0	0	0	0	0	0	0	0	0	0	0	0	0	0	0	0	0	0	0	0	0	0	0	0	0	0	0	0	0	0	0	0	0	0	0	0	-0.0251266	0	0	0	0	0	0
MSX2 (ENSG00000120149)	1	0	0	0	0	0	0	0	0	0	0	0	0	0	0	0	0	0	0	0	0	0	0	0	0	0	0	0	0	0	0	0	0	0	0	0	0	0	0	0	0	0	0	0	0	0	0	0	0
DNAJC15 (ENSG00000120675)	1	0	0	0	0	0	0	0	0	0	0	0	0	0	0	0	0	0	0	0	0	0	0	0	0	0	0	0	0	0	0	0	0	0	0	0	0	0	0	0	0	0	-0.0274184	0	0	0	0	0	0
ADCY7 (ENSG00000121281)	1	0	0	0	0	0	0	0	0	0	0	0	0	0	0	0	0	0	0	0	0	0	0	0	0	0	0	0	0	0	0	0	0	0	0	0	0	0	0	0	0	0	-0.0259855	0	0	0	0	0	0
CSTA (ENSG00000121552)	1	0	0	0	0	0	0	0	0	0	0	0	0	0	0	0	0	0	0	0	0	0	0	0	0	0	0	0	0	-0.0192973	0	0	0	0	0	0	0	0	0	0	0	0	0	0	0	0	0	0	0
CXCR4 (ENSG00000121966)	1	0	0	0	0	0	0	0	0	0	0	0	0	0	0	0	0	0	0	0	0	0	0	0	0	0	0	0	0	0	0	0	0	0	0	0	0	0	0	0	0	0	0	0	0	0	0	0	0
RASL11A (ENSG00000122035)	1	0	0	0	0	0	0	0	0	0	0	0	0	0	0	0	0	0	0	0	0	0	0	0	0	0	0	0	0	0	0	0	0	0	0	0	0	0	0	0	0	0	0	0	0	0	0	0	0
ARL4A (ENSG00000122644)	1	0	0	0	0	0	0	0	0	0	0	0	0	0	0	0	0	0	0	0	0	0	0	0	0	0	0	0	0	0	0	0	0	0	0.0221654	0	0	0	0	0	0	0	0	0	0	0	0	0	0
ACO1 (ENSG00000122729)	1	0	0	-0.0167871	0	0	0	0	0	0	0	0	0	0	0	0	0	0	0	0	0	0	0	0	0	0	0	0	0	0	0	0	0	0	0	0	0	0	0	0	0	0	0	0	0	0	0	0	0
CHST3 (ENSG00000122863)	1	0	0	0	0	0	0	0	0	0	0	0	0	0	0	0	0	0	0	0	0	0	0	0	0	0	0	0	0	0	0	0	0	0	0	0	0	0	0	0	0	0	0	0	0	0	0	0	0
ARHGAP9 (ENSG00000123329)	1	0	0	0	0	0	0	0	0	0	0	0	0	0	0	0	0	0	0	0	0	0	0	0	0	0	0	0	0	0	0	0	0	0	0	0	0	0	0	0	0	0	0	0	0	0	0	0	0
MXD4 (ENSG00000123933)	1	0	0	0	0	0	0	0	0	0	0	0	0	0	0	0	0	0	0	0	0	0	0	0	0	0	0	0	0	0	0	0	0	0	0	0	0	0	0	0	0	0	0	0	0	0	0	0	0
SLC12A4 (ENSG00000124067)	1	0	0	0	0	0	0	0	0	0	0	0	0	0	0	0	0	0	0	0	0	0	0	0	0	0	0	0	0	0	0	0	0	0	0	0	0	0	0	0	0	0	0	0	0	0	0	0	0
SNX21 (ENSG00000124104)	1	0	0	0	0	0	0	0	0	0	0.0111145	0	0	0	0	0	0	0	0	0	0	0	0	0	0	0	0	0	0	0	0	0	0	0	0	0	0	0	0	0	0	0	0	0	0	0	0	0	0
SNAI1 (ENSG00000124216)	1	0	0	0	0	0	0	0.0196347	0	0	0	0	0	0	0	0	0	0	0	0	0	0	0	0	0	0	0	0	0	0	0	0	0	0	0	0	0	0	0	0	0	0	0	0	0	0	0	0	0
RUNX2 (ENSG00000124813)	1	0	0	0	0	0	0	0	0	0	0	0	0	0	0	0	0	0	0	0	0	0	0	0	0	0	0	0	0	0	0	0	0	0	0	0	0	0	0	0	0	0	0	0	0	0	0	0	0
SEPTIN6 (ENSG00000125354)	1	0	0	0	0	0	0	0	0	0	0	0	0	0	0	0	0	0	0	0	0	0	0	0	0	0	0	0	0	0	0	0	0	0	0	0	0	0	0	0	0	0	0	0	0	0	0	0	0
HIVEP3 (ENSG00000127124)	1	0	0	0	0	0	0	0	0	0	0	0	0	0	0	0	0	0	0	0	0	0	0	0	0	0	0	0	0	0	0	0	0	0	0	0	0	0	0	0	0	0	0	0	0	0	0	0	0
TNFRSF19 (ENSG00000127863)	1	0	0	0	0	0	0	0	0	0	0	0	0	0	0	0	0	0	0	0	0.0387862	0	0	0	0	0	0	0	0	0	0	0	0	0	0	0	0	0	0	0	0	0	0	0	0	0	0	0	0
BAIAP2L2 (ENSG00000128298)	1	0	0	0	0	0	0	0	0	0	0	0	0	0	0	0	0	0	0	0	0	0	0	0	0	0	0	0	0	0	0	0	0	0	0	0	0	0	0	0	0	0	0	0	0	0	0	0	0
SPECC1 (ENSG00000128487)	1	0	0	0	0	0	0	0	0	0	0	0	0	0	0	0	0	0	0	0	0	0	0	0	0	0	0	0	0	0	0	0	0	0	0	0	0	0	0	0	0	0	0	0	0	0	0	0	0
FLNC (ENSG00000128591)	1	0	0	0	0	0	0	0	0	0	0	0	0	0	0	0	0	0	0	0	0	0	0	0.00634387	0	0	0	0	0	0	0	0	0	0	0	0	0	0	0	0	0	0	0	0	0	0	0	0	0
TWSG1 (ENSG00000128791)	1	0	0	0	0	0	0	0	0	0	0	0	0	0	0	0	0	0	0	0	0	0	0	0	0	0	0	0	0	0	0	0	0	0	0	0	0	0	0	0	0	0	0	0	0	0	0	0	0
SLC44A2 (ENSG00000129353)	1	0	0	0	0	0	0	0.078196	0	0	0	0	0	0	0	0	0	0	0	0	0	0	0	0	0	0	0	0	0	0	0	0	0	0	0	0	0	0	0	0	0	0	0	0	0	0	0	0	0
FGF13 (ENSG00000129682)	1	0	0	0	0	0	0	0	0	0	0	0	0	0	0	0	0	0	0	0	0	0	0	0	0	0	0	0	0	0	0	0	0	0	0	0	0	0	0	0	0	0	0	0	0	0	0.0284339	0	0
PGPEP1 (ENSG00000130517)	1	0	0	0	0	0	0	0	0	0	0	0	0	0	0	0	0	0	0	0	0	0	0	0	0	0	0	0	0	0	0	0	0	0	0	0	0	0	0	0	0	0	0	0	0	0	0	0	0
SAMD10 (ENSG00000130590)	1	0	0	0	0	0	0	0	0	0	0	0	0	0	0	0	0	0	0	0	0	0	0	0	0	0	0	0	0	0	0	0	-0.0416278	0	0	0	0	0	0	0	0	0	0	0	0	0	0	0	0
H19 (ENSG00000130600)	1	0	0	0	0	0	0	0	0	0	0	0	0	0	0	0	0	0	0	0	0	0	0	0	0	0	0	0	0	0	0	0	0	0	0	0	0	0	0	0	0	0	0	0	0	0	0	0	0
MNX1 (ENSG00000130675)	1	0	0	0	0	0	0	0	0	0	0	0	0	0	0	0	0	0	0	0	0	0	0	0	0	0	0	0	0	0	0	0	0.0871843	0	0	0	0	0	0	0	0	0	0	0	0	0	0	0	0
LAMA5 (ENSG00000130702)	1	0	0	0	0	0	0	0	0	0	0	0	0	0	0	0	0	0	0	0	0	0	0	0	0	0	0	0	0	0	0	0	0	0	0	0	0	0	0	0	0	0	0	0	0	0	0	0	0
SHFL (ENSG00000130813)	1	0	0	0	0	0	0	0	0	0	0	0	0	0	0	0	0	0	0	0	0	0	0	0	0	0	0	0	0	0	0	0	0	0	0	0	0	0	0	0	0	0	0	0	0	0	0	0	0
DUSP9 (ENSG00000130829)	1	0	0	0	0	0	0	0	0	0	0	0	0	0	0	0	0	0	0	0	0	0	0	0.0583907	0	0	0	0	0	0	0	0	0	0	0	0	0	0	0	0	0	0	0	0	0	0	0	0	0
GGT7 (ENSG00000131067)	1	0	0	0	0	0	0	0	0	0	0	0	0	0	0	0	0	0	0	0	0	0	0	0	0	0	0	0	0	0	0	0	0	0	0	0	0	0	0	0	0	0	0	0	0	0	0	0	0
PDLIM4 (ENSG00000131435)	1	0	0	0	0	0	0	0	0	0	0	0	0	0	0	0	0	0	0	0	0	0	0	0	0	0	0	0	0	0	0	0	0	0	0	0	0	0	0	0	0	0	0	0	0	0	0.0101468	0	0
RAP1GAP2 (ENSG00000132359)	1	0	0	0	0	0	0	0	0	0	0	0	0	0	0	0	0	0	0	0	0	0	0	0	0	0	0	0	0	0	0	0	0	0	0	0	0	0	0	0	0	0	0	0	0	0	0	0	0
ANKEF1 (ENSG00000132623)	1	0	0	0	0	0	0	0	0	0	0	0	0	0	0	0	0	0	0	0	0	0	0	0	0	0	0	0	0	0	0	0	0	0	0	0	0	0	0	0	0	0	0	0	0	0	0	0	0
RIN2 (ENSG00000132669)	1	0	0	0	0	0	0	0	0	0	0	0	0	0	0	0	0	0	0	0	0	0	0	0	0	0	0	0	0	0	0	0	0	0	0	0	0	0	0	0	0	0	0	0	0	0	0	0	0
MORC4 (ENSG00000133131)	1	0	0	0	0	0	0	0.0184147	0	0	0	0	0	0	0	0	0	0	0	0	0	0	0	0	0	0	0	0	0	0	0	0	0	0	0	0	0	0	0	0	0	0	0	0	0	0	0	0	0
PLAAT4 (ENSG00000133321)	1	0	0	0	0	0	0	0	0	0	0	0	0	0	0	0	0	0	0	0	0	0	0	0	0	0	0	0	0	0	0	0	0	0	0	0	0	0	0	0	0	0	0	0	0	0	-0.0366607	0	0
RNF122 (ENSG00000133874)	1	0	0	0	0	0	0	0	0	0	0	0	0	0	0	0	0	0	0	0	0	0	0	0	0	0	0	0	0	0	0	0	0	0	0	0	0	0	0	0	0	0	0	0	0	0	0	0	0
TTC9 (ENSG00000133985)	1	0	0	0	0	0	0	0	0	0	0	0	0	0	0	0	0	0	0	0	0	0	0	0	0	0	0	0	0	0	0	0	0	0	0	0	0	0	0	0	0	0	0	0	0	0	0	0	0
GSTM1 (ENSG00000134184)	1	0	0	0	0	0	0	0	0	0	0	-0.00633505	0	0	0	0	0	0	0	0	0	0	0	0	0	0	0	0	0	0	0	0	0	0	0	0	0	0	0	0	0	0	0	0	0	0	0	0	0
GSTM3 (ENSG00000134202)	1	0	0	0	0	0	0	0	0	0	0	0	0	0	0	0	0	0	0	0	0	0	0	0	0	0	0	0	0	0	0	0	0	0	0	0	0	0	0	0	0	0	0	0	0	0	0	0	0
SORT1 (ENSG00000134243)	1	0	0	0	0	0	0	0	0	0	0	0	0	0	0	0	0	0	0	0	0	0	0	0	0	0	0	0	0	0	0	0	0	0	0	0	0	0	0	0	0	0	0	0	0	0	0.0264445	0	0
NGF (ENSG00000134259)	1	0	0	0	0	0	0	0	0	0	0	0	0	0	0	0	0	0	0	0	0	0	0	0	0	0	0	0	0	0	0	0	0	0	0	0	0	0	0	0	0	0	0	0	0	0	0	0	0
FKBP11 (ENSG00000134285)	1	0	0	0	0	0	0	0	0	0	0	0	-0.0121813	0	0	0	0	0	0	0	0	0	0	0	0	0	0	0	0	0	0	0	0	0	0	0	0	0	0	0	0	0	0	0	0	0	0	0	0
SLC38A2 (ENSG00000134294)	1	0	0	0	0	0	0	0	0	0	0	0	0	0	0	0	0	0	0	0	0	0	0	0	0	0	0	0	0	0	0	0	0	0	0	0	0	0	0	0	0	0	0.0984621	0	0	0	0	0	0
RTL8C (ENSG00000134590)	1	0	0	0	0	0	0	0	0	0	0	0	0	0	0	0	0	0	0	0	0.0222663	0	0	0	0	0	0	0	0	0	0	0	0	0	0	0	0	0	0	0	0	0	0	0	0	0	0	0	0
OSTF1 (ENSG00000134996)	1	0	0	0	0	0	0	0	0	0	0	0	0	0	0	0	0	0	0	0	0	0	0	0	0	0	0	0	0	0	0	0	0	0	0	0	0	0	0	0	0	0	0	0	0	0	0	0	0
CCNJL (ENSG00000135083)	1	0	0	0	0	0	0	0	0	0	0	0	0	0	0	0	0	0	0	0	0	0	0	0	0	0	0	0	0	0	0	0	0	0	0	0	0	0	0	0	0	0	0	0	0	0	0	0	0
TBX3 (ENSG00000135111)	1	0	0	0	0	0	0	0	0	0	0	0	0	0	0	0	0	0	0	0	0	0	0	0	0	0	0	0	0	0	0	0	0	0	0	0	0	0	0	0	0	0	0	0	0	0	0	0	0
ANKRD6 (ENSG00000135299)	1	0	0	0	0	0	0	0	0	0	0	0	0	0	0	0	0	0	0	0	0	0	0	0	0	0	0	0	0	0	0	0	0	0	0	0	0	0	0	0	0	0	0	0	0	0	0	0	0
NT5E (ENSG00000135318)	1	0	0	0	0	0	0	0	0	0	0	0	0	0	0	0	0	0	0	0	0	0	0	0	0	0	0	0	0	0	0	0	0	0	0	0	0	0	0	0	0	0	0	0	0	0	0	0	0
LMO2 (ENSG00000135363)	1	0	0	0	0	0	0	-0.022342	0	0	0	0	0	0	0	0	0	0	0	0	0	0	0	0	0	0	0	0	0	0	0	0	0	0	0	0	0	0	0	0	0	0	0	0	0	0	0	0	0
LAMC1 (ENSG00000135862)	1	0	0	0	0	0	0	0	0	0	0	0	0	0	0	0	0	0	0	0	0	0	0	0	0	0	0	0	0	0	0	0	0	0	0	0	0	0	0	0	0	0	0	0	0	0	0	0	0
ITM2C (ENSG00000135916)	1	0	0	0	0	0	0	0	0	0	0	0	0	0	0	0	0	0	0	0	0	0	0	0	0	0	0	0	0	0	0	0	0	0	0	0	0	0	0	0	0	0	0	0	0	0	0.0150539	0	0
TBC1D4 (ENSG00000136111)	1	0	0	0	0	0	0	0	0	0	0	0	0	0	0	0	0	0	0	0	0	0	0	0	0	0	0	0	0	0	0	0	0	0	0	0	0	0	0	0	0	0	0	0	0	0	0	0	0
THSD1 (ENSG00000136114)	1	0	0	0	0	0	0	0	0	0	0	0	0	0	0	0	0	0	0	0	0	0	0	0	0	0	0	0	0	0	0	0	0	0	0	0	0	0	0	0	0	0	0	0	0	0	0	0	0
ITM2B (ENSG00000136156)	1	0	0	0	0	0	0	0	0	0	0	0	0	0	0	0	0	0	0	0	0	0	0	0	0	0	0	0	0	0	0	0	0	0	0	0	0	0	0	0	0	0	0	0	0	0	0	0	0
CIB2 (ENSG00000136425)	1	0	0	0	0	0	0	0	0	0	0	0	0.0115943	0	0	0	0	0	0	0	0	0	0	0	0	0	0	0	0	0	0	0	0	0	0	0	0	0	0	0	0	0	0	0	0	0	0	0	0
HLX (ENSG00000136630)	1	0	0	0	0	0	0	0	0	0	0	0	0	0	0	0	0	0	0	0	0	0	0	0	0	0	0	0	0	0	0	0	0	0	0	0	0	0	0	0	0	0	0	0	-0.0174853	0	0	0	0
IL11RA (ENSG00000137070)	1	0	0	0	0	0	0	0	0	0	0	0	0	0	0	0	0	0	0	0	0	0	0	0	0	0	0	0	0	0	0	0	0	0	0	0	0	0	0	0	0	0	0	0	0	0	0	0	0
PIM1 (ENSG00000137193)	1	0	0	0	0	0	0	0	0	0	0	0	0	0	0	0	0	0	0	0	0	0	-0.00867471	0	0	0	0	0	0	0	0	0	0	0	0	0	0	0	0	0	0	0	0	0	0	0	0	0	0
LRRC1 (ENSG00000137269)	1	0	0	0	0	0.0363221	0	0	0	0	0	0	0	0	0	0	0	0	0	0	0	0	0	0	0	0	0	0	0	0	0	0	0	0	0	0	0	0	0	0	0	0	0	0	0	0	0	0	0
HMGA1 (ENSG00000137309)	1	0	0	0	0	0	0	0	0	0	0	0	0	0	0	0	0	0	0	0	0	0	0	0	0	0	0	0	0	0	0	0	0	0	0	0	0	0	0	0	0	0	0	-0.000683503	0	0	0	0	0
CPEB2 (ENSG00000137449)	1	0	0	0	0	0	0	0	0	0	0	0	0	0	0	0	0	0	0	0	0	0	0	0	0	0	0	0	0	0	0	0	0	0.0122936	0	0	0	0	0	0	0	0	0	0	0	0	0	0	0
SYTL2 (ENSG00000137501)	1	0	0	0	0	0	0	0	0	0	0	0	0	0	0	0	0	0	0	0	0	0	0	0	0	0	0	0	0	-0.0161232	0	0	0	0	0	0	0	0	0	0	0	0	0	0	0	0	0	0	0
SULF1 (ENSG00000137573)	1	0	0	0	0	0	0	0	0	0	0	0	0	0	0	0	0	0	0	0	0	0	0	0	0	0	0	0	0	0	0	0	0.0344104	0	0	0	0	0	0	0	0	0	0	0	0	0	0	0	0
MMP7 (ENSG00000137673)	1	0	0	0	0	0	0	0	0	0	0	0	0	0	0	0	0	0	0	0	0	0	0	0	0	0	0	0	0	0	0	0	0	0	0	0	0	0	0	0	0	0	0	0	0	0	0	0	0
YAP1 (ENSG00000137693)	1	0	0	0	0	0	0	0	0	0	0	0	0	0	0	0	0	0	0	0	0	0	0	0	0	0	0	0	0	0	0	0	0	0	0	0	0	0	0	0	0	0	0	0	0	0	0	0	-0.0389079
CASP1 (ENSG00000137752)	1	0	0	0	0	0	0	-0.0062354	0	0	0	0	0	0	0	0	0	0	0	0	0	0	0	0	0	0	0	0	0	0	0	0	0	0	0	0	0	0	0	0	0	0	0	0	0	0	0	0	0
GCHFR (ENSG00000137880)	1	0	0	0	0	0	0	0	0	0	0	0	-0.0210712	0	0	0	0	0	0	0	0	0	0	0	0	0	0	0	0	0	0	0	0	0	0	0	0	0	0	0	0	0	0	0	0	0	0	0	0
IFI44L (ENSG00000137959)	1	0	0	0	0	0	0	0	0	0	0	0	0	0	0	0	0	0	0	0	0	0	0	0	0	0	0	0	0	0	0	0	0	0	0	0	0	0	0	0	0	0	0	0	0	0	0	0	0
SLC44A5 (ENSG00000137968)	1	0	0	0	0	0	0	0	0	0	0	0	0	0	0	0	0	0	0	0	0	0	0	0	0	0	0	0	0	0	0	0	0	0	0	0	0	0	0	0	0	0	0	0	0	0	-0.00166705	0	0
CGREF1 (ENSG00000138028)	1	0	0	0	0	0	0	0	0	0	0	0	0	0	0	0	0	0	0	0	0	0	0	0	0	0	0	0	0	0	0	0	0	0	0	0	0	0	0	0	0	0	0	0	0	0	0	0	0
IDH1 (ENSG00000138413)	1	0	0	-0.00888082	0	0	0	0	0	0	0	0	0	0	0	0	0	0	0	0	0	0	0	0	0	0	0	0	0	0	0	0	0	0	0	0	0	0	0	0	0	0	0	0	0	0	0	0	0
NAAA (ENSG00000138744)	1	0	0	0	0	0	0	0	0	0	0	0	0	0	0	0	0	0	0	0	0	0	0	0	0	0	0	0	0	0	0	0	0	0	0	0	0	0	0	0	0	0	0	0	0	0	0	0	0
LEF1 (ENSG00000138795)	1	0	0	0	0	0	0	0	0	0	0	0	0	0	0	0	0	0	0	0	0	0	0	-0.0212405	0	0	0	0	0	0	0	0	0	0	0	0	0	0	0	0	0	0	0	0	0	0	0	0	0
RGS3 (ENSG00000138835)	1	0	0	0	0	0	0	0	0	0	0	0	0	0	0	0	0	0	0	0	0	0	0.0217538	0	0	0	0	0	0	0	0	0	0	0	0	0	0	0	0	0	0	0	0	0	0	0	0	0	0
C1RL (ENSG00000139178)	1	0	0	0	0	0	0	0	0	0	0	0	0	0	0	0	0	0	0	0	0	0	0	0	0	0	0	0	0	0	0	0	0	0	0	0	0	0	0	0	0	0.0388582	0	0	0	0	0	0	0
LUM (ENSG00000139329)	1	0	0	0	0	0	0	0	0	0	0	0	0	0	0	0	0	0	0	0	0	0	0	0	0	0	0	0	0	0	0	0	0	0	0	0	0	0	0	0	0	0	0	0	0	0	0	0	0
FBLN5 (ENSG00000140092)	1	0	0	0	0	0	0	0	0	0	0	0	0	0	0	0	0	0	0	0	0	0	0	0	0	0	0	0	0	0	0	0	0	0	0	0	0	0	0	0	0	0	0	0	0	0	0.00497007	0	0
SORD (ENSG00000140263)	1	0	0	0	0	0	0	-0.0574316	0	0	0	0	0	0	0	0	0	0	0	0	0	0	0	0	0	0	0	0	0	0	0	0	0	0	0	0	0	0	0	0	0	0	0	0	0	0	0	0	0
TLE3 (ENSG00000140332)	1	0	0	0	0	0	0	-0.0375586	0	0	0	0	0	0	0	0	0	0	0	0	0	0	0	0	0	0	0	0	0	0	0	0	0	0	0	0	0	0	0	0	0	0	0	0	0	0	0	0	0
PCSK6 (ENSG00000140479)	1	0	0	0	0	0	0	0	0	0	0	0	0	0	0	0	0	0	0	0	0	0	0	0	0	0	0	0	0	0	0	0	0	0	0	0	0	0	0	0	0	0	0	0	-0.0125009	0	0	0	0
FURIN (ENSG00000140564)	1	0	0	0	0	0	0	0	0	0	0	0	0	0	0	0	0	0	0	0	0	0	0	0	0	0	0	0	0	0	0	0	0	0	0	0	0	0	0	0	0	0	0	0	0	0	0	0	0
KSR1 (ENSG00000141068)	1	0	0	-0.0560622	0	0	0	0	0	0	0	0	0	0	0	0	0	0	0	0	0	0	0	0	0	0	0	0	0	0	0	0	0	0	0	0	0	0	0	0	0	0	0	0	0	0	0	0	0
PRELID3A (ENSG00000141391)	1	0	0	0	0	0	0	0	0	0	0	0	0	0	0	0	0	0	0	0	0	0	0	0	0	0	0	0	0	0	0	0	0	0	0	0	0	0	0	0	0	0	0	0	0	0	0	0	0
SAT2 (ENSG00000141504)	1	0	0	0	0	0	0	0	0	0	0	0	0	0	0	0	0	0	0	0	0	0	0	0	0	0	0	0	0	0	0	0	0	0	0	0	0	0	0	0	0	0	0	0	0	0	0	0	0
CCDC40 (ENSG00000141519)	1	0	0	0	0	0	0	0	0	0	0	0	0	0	0	0	0	0	0	0	0	0	0	0	0	0	0	0	0	0	0	0	0	0	0	0	0	0	-0.00355409	0	0	0	0	0	0	0	0	0	0
P3H4 (ENSG00000141696)	1	0	0	0	0	0	0	0	0	0	0	0	0	0	0	0	0	0	0	0	0	0	0	0	0	0	0	0	0	0	0	0	0	0	0	0	0	0	0	0	0	0	0	0	0	0	0	0	0
FKBP10 (ENSG00000141756)	1	0	0	0	0	0	0	0	0	0	0	0	0	0	0	0	0	0	0	0	0	0	0	0	0	0	0	0	0	0	0	0	0	0	0	0	0	0	0	0	0	0	0	0	0	0	0	0	0
EVA1B (ENSG00000142694)	1	0	0	0	0	0	0	0	0	0	0	0	0	0	0	0	0	0	0.000764418	0	0	0	0	0	0	0	0	0	0	0	0	0	0	0	0	0	0	0	0	0	0	0	0	0	0	0	0	0	0
ECM1 (ENSG00000143369)	1	0	0	0	0	0	0	0	0	0	0	0	0	0	0	0	0	0	0	0	0	0	0	0	0	0	0	0	0	0	0	0	0	0	0	0	0	0	0	0	0	0	0	0	0	0	0	0	0
SELENBP1 (ENSG00000143416)	1	0	0	0	0	0	0	0	0	0	0	0	0	0	0	0	0	0	0	0	0	0	0	0	0	0	0	0	0	0	0	0	0	0	0	0	0	0	0	0	0	0	0	0	0	0	0	0	0
LSP1P4 (ENSG00000143429)	1	0	0	0	0	0	0	0	0	0	0	0	0	0	0	0	0	0	0	0	0	0	0	0	0	0	0	0	0	0	0	0	0	0	0	0	0	0	0	0	0	0	0	0	0	0	0	0	0
SLC27A3 (ENSG00000143554)	1	0	0	0	0	0	0	0	0	0	0	0	0	0	0	0	0	0	0	0	0	0	0	0	0	0	0	0	0	0	0	0	0	0	0	0	0	0	0	0	0	0	0	0	0	0	0	0	0
ITPKB (ENSG00000143772)	1	0	0	0	0	0	0	0	0	0	0	0	0	0	0	0	0	0	0	0	0	0	0	0	0	0	0	0	0	0	0	0	0	0	0	0	0	0	0	0	0	0	0	0	0	0	0	0	0
PLEKHA6 (ENSG00000143850)	1	0	0	0	0	0	0	0	0	0	0	0	0	0	0	0	0	0	0	0	0	0	0	0	0	0	0	0	0	0	0	0	0	0	0	0	0	0	0	0	0	0	0	0	0	0.00715295	0	0	0
GALM (ENSG00000143891)	1	0	0	0	0	0	0	0	0	0	0	0	0	0	0	0	0	0	0	0	0	0	0	0	0	0	0	0	0	0	0	0	0	0	0	0	0	0	0	0	0	0	0	0	0	0	0	0	0
SPAG16 (ENSG00000144451)	1	0	0	0	0	0	0	0	0	0	0	0	0	0	0	0	0	0	0	0	0	0	0	0	0	0	0	0	0	0	0	0	0	0	0	0	0	0	0	0	0	0	0	0	0	0.00693569	0	0	0
ACKR3 (ENSG00000144476)	1	0	0	0	0	0	0	0	0	0	0	0	0	0	0	0	0	0	0	0	0	0	0	0.00963221	0	0	0	0	0	0	0	0	0	0	0	0	0	0	0	0	0	0	0	0	0	0	0	0	0
LPP (ENSG00000145012)	1	0	0	0	0	0	0	0	0	0	0	0	0	0	0	0	0	-0.00441469	0	0	0	0	0	0	0	0	0	0	0	0	0	0	0	0	0	0	0	0	0	0	0	0	0	0	0	0	0	0	0
SLIT2 (ENSG00000145147)	1	0	0	0	0	0	0	0.0214687	0	0	0	0	0	0	0	0	0	0	0	0	0	0	0	0	0	0	0	0	0	0	0	0	0	0	0	0	0	0	0	0	0	0	0	0	0	0	0	0	0
CYP4V2 (ENSG00000145476)	1	0	0	0	0	0	0	0	0	0	0	0	0	0	0	0	0	0	0	0	0	0	0	0	0	0	0	0	0	0	0	0	0	0	0	0	0	0	0	0	0	0	0	0	0	0	0	0	0
PLK2 (ENSG00000145632)	1	0	0	0	0	0	0	0	0	0	0	0	0	0	0	0	0	0	0	0	0	0	0	0	0	0	0	0	0	0	0	0	0	0	0	0	0	0	0	0	0	0	0	0	0	0	0	0	0
FAM50B (ENSG00000145945)	1	0	0	0	0	0	0	0	0	0	0	0	0	0	0	0	0	0	0	0	0	0	0	0	0	0	0	0	0	0	0	0	0	0	0	0	0	0	0	0	0	0	0	0	0	0	0	0	0
TNFRSF21 (ENSG00000146072)	1	0.011714	0	0	0	0	0	0	0	0	0	0	0	0	0	0	0	0	0	0	0	0	0	0	0	0	0	0	0	0	0	0	0	0	0	0	0	0	0	0	0	0	0	0	0	0	0	0	0
ABRACL (ENSG00000146386)	1	0	0	0	0	0	0	0	0	0	0	0	0	0	0	0	0	0	0	0	0	0	0	0	0	0	0	0	-0.037087	0	0	0	0	0	0	0	0	0	0	0	0	0	0	0	0	0	0	0	0
CCDC120 (ENSG00000147144)	1	0	0	0	0	0	0	0	0	0	0	0	0	0	0.0560251	0	0	0	0	0	0	0	0	0	0	0	0	0	0	0	0	0	0	0	0	0	0	0	0	0	0	0	0	0	0	0	0	0	0
EBP (ENSG00000147155)	1	0	0	0	0	0	0	0	0	0	0	0	0	0	0	0	0	0	0	0	0	0	0	0	0	0	0	0	0	0	0	0	0.00851227	0	0	0	0	0	0	0	0	0	0	0	0	0	0	0	0
DIAPH2 (ENSG00000147202)	1	0	0	0	0	0	0	0	0	0	0	0	0	0	0	0	0	0	0	0	0	0	0	0	0	0	0	0	0	0	0	0	0	0	0	0	0	0	0	0	0	0	0	0	0	0	0	0	0
GPC3 (ENSG00000147257)	1	0	0	0	0	0	0	0	0	0	0	0	0	0	0	0	0	0.0278131	0	0	0	0	0	0	0	0	0	0	0	0	0	0	0	0	0	0	0	0	0	0	0	0	0	0	0	0	0	0	0
MAGEA4 (ENSG00000147381)	1	0	0	0	0	0	0	0	0	0	0	0	0	0	0	0	0	0	0	0	0	0	0	0	0	0	0	0	0	0	0	0	0	0	0	0	0	0	0	0	0	0	0	0	0	0	0	0	0
SYBU (ENSG00000147642)	1	0	0	0	0	0	0	0	0	0	0	0	0	0	0	0	0	0	0	0	0	0	0	0	0	0	0	0	0	0	0	0	0	0	0	0	0	0	0	0	0	0	0	0	0	0	0	0	0
NFIB (ENSG00000147862)	1	0	0	0	0	0	0	0	0	0	0	0	0	0	0	0	0	0	0	0	0	0	0	0	0	0	0	0	0	0	0	0	0	0.03256	0	0	0	0	0	0	0	0	0	0	0	0	0	0	0
ANKRD1 (ENSG00000148677)	1	0	0	0	0	0	0	0	0	0	0	0	0	0	0	0	0	0	0	0	0	0.00745816	0	0	0	0	0	0	0	0	0	0	0	0	0	0	0	0	0	0	0	0	0	0	0	0	0	0	0
TCF7L2 (ENSG00000148737)	1	0	0	0	0	0	0	0	0	0	0	0	0	0	0	0	0	0	0	0	0	0	0	0	0	0	0	0	0	0	0	0	0	0	0	0	0.00866334	0	0	0	0	0	0	0	0	0	0	0	0
RGS10 (ENSG00000148908)	1	0	0	0	0	0	0	0	0	0	0	0	0	0	-0.00632449	0	0	0	0	0	0	0	0	0	0	0	0	0	0	0	0	0	0	0	0	0	0	0	0	0	0	0	0	0	0	0	0	0	0
SERPINH1 (ENSG00000149257)	1	0	0	0	0	0	0	0	0	0	0	0	0	0	0	0	0	0	0	0	0	0	0	0	0	0	0	0	0	0	0	0	0	0	0	0	0	0	0.0152186	0	0	0	0	0	0	0	0	0	0
TTC12 (ENSG00000149292)	1	0	0	0	0	0	0	0	0	0	0	0	0	0	0	0	0	0	0	0	0	0	0	0	0	0	0	0	0	0	0	0	0	0	0	0	0	0	0	0	0	0	0	0	0	0	0	0	0
TMEM25 (ENSG00000149582)	1	0	0	0	0	0	0	0	0	0	0	0	0	0	0	0	0	0	0	0	0	0	0	0	0	0	0	0	0	0	0	0	0	0	0	0	0	0	0	0	0	0	0	0	0	0	0	0	0
CDC42EP2 (ENSG00000149798)	1	0	0.0193049	0	0	0	0	0	0	0	0	0	0	0	0	0	0	0	0	0	0	0	0	0	0	0	0	0	0	0	0	0	0	0	0	0	0	0	0	0	0	0	0	0	0	0	0	0	0
TLCD3B (ENSG00000149926)	1	0	0	0	0	0	0	0	0	0	0	0	0	0	0	0	0	0	0	0	0	0	0	0	0	0	0	0	0	0	0	0	0	-0.0225578	0	0	0	0	0	0	0	0	0	0	0	0	0	0	0
DOC2A (ENSG00000149927)	1	0	0	0	0	0	0	0	0	0	0	0	0	0	0	-0.0111269	0	0	0	0	0	0	0	0	0	0	0	0	0	0	0	0	0	0	0	0	0	0	0	0	0	0	0	0	0	0	0	0	0
HMGA2 (ENSG00000149948)	1	0	0	0	0	0	0	0	0	0	0	0	0	0	0	0	0	0	0	0	0	0	0	0	0	0	0	0	0	0	0	0	0	0	0	0	0	0	0	0	0	0	0	0	0	0	0	0	0
FOXO1 (ENSG00000150907)	1	0	0	0	0	0	0	0	0	0	0	0	0	0	0	0	0	0	0	0	0	0	0	0	0	0	0	0	0	0	0	0	0	0	0	0	0	0	0	0	0	0	0	0	0	0	0	0	0
ANK3 (ENSG00000151150)	1	0	0	0	0	0	0	0	0	0	0	0	0	0	0	0	0	0	0	0	0	0	0	0	0	0	0	0	0	0	0	0	0	0	0	0	0	0	0	0	0	0	0	0	0	0	0	0	0
ME3 (ENSG00000151376)	1	0	0	0	0	0	0	0	0	0	0	0	0	0	0	0	0	0	0.0258003	0	0	0	0	0	0	0	0	0	0	0	0	0	0	0	0	0	0	0	0	0	0	0	0	0	0	0	0	0	0
EPS8 (ENSG00000151491)	1	0	0	0	0	0	0	0	0	0	0	0	0	0	0	0	0	0	0	0	0	0	0	0	0	0	0	0	0	0	0	0	0	0	0	0	0	0	0	0	0	0	0	0	0	0	0	0	0
AKR1C2 (ENSG00000151632)	1	0	0	0	0	0	0	0	0	0	0	0	0	0	0	0	0	0	0	0	0	0	0	0	0	0	0	0	0	0	0	0	0	0	0	0	0	0	0	0	0	0	0	0	0	0	-0.000821851	0	0
SETBP1 (ENSG00000152217)	1	0	0	0	0	0	0	0	0	0	0	0	0	0	0	0	0	0	0	0	0	0	0	0	0	0	0	0	0	0	0	0	0.0187372	0	0	0	0	0	0	0	0	0	0	0	0	0	0	0	0
ZNF773 (ENSG00000152439)	1	0	0	0	0	0	0	0	0	0	0	0	0	0	0	0	0	0	0	0	0	0	0	0	0	0	0	0	0	0	0	0	0	0	0	0	0	0	0	0	0	0.0244393	0	0	0	0	0	0	0
PRDM8 (ENSG00000152784)	1	0	0	0	0	0	0	0	0	0	0	0	0	0	0	0	0	0	0	0	0	0	0	0	0	0	0	0	0	0	0	0	0	0	0	0	0	0	0	0	0	0	0	0	0	0	0	0	0
HHEX (ENSG00000152804)	1	0	0	0	0	0	0	0	0	0	0	0	0	0	0	0	0	0	0	0	0	0	0	0	0	0	0	0	0	0	0	0	0	0	0	0	0	0	0	0	0	0	0	0	0	0	0	0	0
PRKCA (ENSG00000154229)	1	0	0	0	0	0	0	-0.0434024	0	0	0	0	0	0	0	0	0	0	0	0	0	0	0	0	0	0	0	0	0	0	0	0	0	0	0	0	0	0	0	0	0	0	0	0	0	0	0	0	0
OBSCN (ENSG00000154358)	1	0	0	0	0	0	0	0	0	0	0	0	0	0	0	0	0	0	0	0	0	0	0	0	0	0	0	0	0	0	0	0	0	0	0	0	0	0	0	0	0	0	0	0	0	0	0	0	0
APCDD1 (ENSG00000154856)	1	0	0	0	0	0	0	0	0	0	0	0	0	0	0	0	0	0	0	0	0	0	0	0	0	0	0	0	0	0	0	0	0	0	0	0	0	0	0	0	0	0	0	0	0	0	-0.0117204	0	0
PTPRN2 (ENSG00000155093)	1	0	0	0	0	0	0	0	0	0	0	0	-0.0218852	0	0	0	0	0	0	0	0	0	0	0	0	0	0	0	0	0	0	0	0	0	0	0	0	0	0	0	0	0	0	0	0	0	0	0	0
DEPTOR (ENSG00000155792)	1	0	0	0	0	0	0	0	0	0	0	0	0	0	0	0	0	0	0	0	0	0	0	0	0	0	0	0	0	0	0	0	0	0	0	0	0	0	0	0	0	0	0	0	0	0	0	0	0
KCNMA1 (ENSG00000156113)	1	0	0	0	0	0	0	0	0	0	0	0	0.0160759	0	0	0	0	0	0	0	0	0	0	0	0	0	0	0	0	0	0	0	0	0	0	0	0	0	0	0	0	0	0	0	0	0	0	0	0
TSC22D3 (ENSG00000157514)	1	0	0	0	0	0	0	0	0	0	0	0	0	0	0	0	0	0	0	0	0	0	0	0	0	0	0	0	0	0	0	0	0	0	0	0	0	0	0	0	0	0	0	0	0	0	0	0	0
GAREM2 (ENSG00000157833)	1	0	0	0	0	0	0	0	0	0	0	0	0	0	0	0	0	0	0	0	0	0	0	0	0	0	0	0	0	0	0	0	0	0	0	0	0	0	0	0	0	0	0	0	0	0	-0.076698	0	0
FAIM (ENSG00000158234)	1	0	0	0	0	0	0	0	0	0	0	0	0	0	0	0.0246192	0	0	0	0	0	0	0	0	0	0	0	0	0	0	0	0	0	0	0	0	0	0	0	0	0	0	0	0	0	0	0	0	0
GPR153 (ENSG00000158292)	1	0	0	0	0	0	0	0	0	0	0	0	0	0	0	0	0	0	0	0	0	0	0	0	0	0	0	0	0	0	0	0	0	0	0	0	0	0	0	0	0	0	0	0	0	0	0	0	0
SLC45A3 (ENSG00000158715)	1	0	0	0	0	0	0	0	0	0	0	0	0	0	0	0	0	0	0	0	0	0	0	0	0	0	0	0	0	0	0	0	0	0	0	0	0	0	0	0	0	0	0	0	0	0	0	0	0
NBL1 (ENSG00000158747)	1	0	0	0	0	0	0	0	0	0	0	0	0	0	0	0	0	0	0	0	0	0	0	0	0	0	0	0	0	0	0	0	0	0	0	0	0	0	0	0	0	0	0	0	0	0	0	0	0
PINK1 (ENSG00000158828)	1	0	0	0	0	0	0	0	0	0	0	0	0	0	0	0	0	0	0	0	0	0	0	0	0	0	0	0	0	0	0	0	0	0	0	0	0	0	0	0	0	0	0	0	0	0	0	0	0
DMTN (ENSG00000158856)	1	0	0	0	0	0	0	0	0	0	0	0	0	0	0	0	0	0	0	0	0	0	0	0	0	0	0	0	0	0	0	0	0	0	0	0	0	0	0	0	0	0	0	0	0	0	0	0	0
RCAN1 (ENSG00000159200)	1	0	0	0	0	0	0	0	0	0	0	0	0	0	0	0	0	0	0	0	0	0	0	0	0	0	0	0	0	0	0	0	0	0	0	0	0	0	0	0	0	0	0	0	0	0	0	0	0
ZDHHC1 (ENSG00000159714)	1	0	0	0	0	0	0	0	0	0	0	0	0	0	0	0	0	0	0	0	0	0	0	0	0	0	0	0	0	0	0	0	0	0	0	0	0	0	0	0	0	0	0	0	0	0	0	0	0
CARMIL2 (ENSG00000159753)	1	0	0	0	0	0	0	0	0	0	0	0	0	0	0	0	0	0	0	0	-0.00362875	0	0	0	0	0	0	0	0	0	0	0	0	0	0	0	0	0	0	0	0	0	0	0	0	0	0	0	0
ZYX (ENSG00000159840)	1	0	0	0	0	0	0	0	0	0	0	0	0	0	0	0	0	0	0	0	0	0	0	0	0	0	0	0	0	0	0	0	0	0	0	0	0	0	0	0	0	0	0	0	0	0	0	0	0
CCDC28B (ENSG00000160050)	1	0	0	0	0	0	0	0	0	0	0	0	0	0	0	0	0	0	0	0	0	0	0	0	0	0	0	0	0	0	0	0	0	0	0	0	0	0	0	0	0	0	0	0	0	0	0	0	0
TMPRSS3 (ENSG00000160183)	1	0	0	0	0	0	0	0	0	0	0	0	0	0	0	0	0	0	0	0	0	0	0	0	0	0	0	0	0	0	0	0	-0.00688279	0	0	0	0	0	0	0	0	0	0	0	0	0	0	0	0
GATD3A (ENSG00000160221)	1	0	0	0	0	0	0	0	0	0	0	0	0	0	0	0	0	0	0	0	0	0	0	0	0	0	0	0	0	0	0	0	0.0567477	0	0	0	0	0	0	0	0	0	0	0	0	0	0	0	0
CACFD1 (ENSG00000160325)	1	0	0	0	0	0	0	0	0	0	0	0	0	0	0	0	0	0	0	0	0	0	0	0	0	0	0	0	0	0	0	0	0	0	0	0	0.0406934	0	0	0	0	0	0	0	0	0	0	0	0
SLC2A6 (ENSG00000160326)	1	0	0	0	0	0	0	0	0	0	0	0	0	0	0	0	0	0	0	0	0	0	0	0	0	0	0	0	0	0	0	0	0	0	0	0	0	0	0	0	0	0	0	0	0	0	0	0	0
S100A1 (ENSG00000160678)	1	0	0	0	0	0	0	0	0	0	0	0	0	0	0	0	0	0	0	0	0	0	0	0	0	0	0	0	0	0	0	0	0	0	0	0	0	0	0	0	0	0	0	0	0	0	0	0	0
IL6R (ENSG00000160712)	1	0	0	0	0	0	0	0	0	0	0	0	0	0	0	0	0	0	0	0	0	0	0	0	0	0	0	0	0	0	0	0	0	0	0	0	0	0	0	0	0	0	0	0	0	0	0	0	0
SH2B2 (ENSG00000160999)	1	0	0	0	0	0	0	0	0	0	0	0	0	0	0	0	0	0	0	0	0	0	0	0	0	0	0	0	0	0	0	0	0	0	0	0	0	0	-0.0431471	0	0	0	0	0	0	0	0	0	0
SQSTM1 (ENSG00000161011)	1	0	0	0	0	0	0	0	0	0	0	0	0	0	0	0	0	0	0	0	0	0	0	0	0	0	0	0	0	0	0	0	0	0	0	0	0	0	0	0	0	0.022884	0	0	0	0	0	0	0
FBXO27 (ENSG00000161243)	1	0	0	0	0	0	0	0	0	0	0	0	0	0	0	0	0	0.0330496	0	0	0	0	0	0	0	0	0	0	0	0	0	0	0	0	0	0	0	0	0	0	0	0	0	0	0	0	0	0	0
ZNF385A (ENSG00000161642)	1	0	0	0	0	0	0	0	0	0	0	-0.0401973	0	0	0	0	0	0	0	0	0	0	0	0	0	0	0	0	0	0	0	0	0	0	0	0	0	0	0	0	0	0	0	0	0	0	0	0	0
CXCL16 (ENSG00000161921)	1	0	0	0	0	0	0	0	0	0	0	0	0	0	0	0	0	0	0	0	0	0	0	0	0	0	0	0	0	0	0	0	0	0	0	0	0	0	0	0	0	0	0	0	0	0	0	0	0
CCDC78 (ENSG00000162004)	1	0	0	0	0	0	0	0	0	0	0	0	0	0	0	0	0	0	0	0	0	0	0	0	0	0	0	0	0	0	0	0	0	0	0	0	0	0	0	0	0	0	0	0	0	0	0	0	0
KIAA1522 (ENSG00000162522)	1	0	0	0	0	0	0	0	0	0	0	0	0	0	0	0	0	0	0	0	0	0	0	0	0	0	0	0	0	0	0	0	0	0	0	0	0	0	0	0	0	0	0	0	0	0	0	0	0
MEGF6 (ENSG00000162591)	1	0	0	0	0	0	0	0	0	0	0	0	0	0	0	0	0	0	0	0	0	0	0	0	0	0	0	0	0	0	0	0	0	0	0	0	0	0	0	0	0	0	0	0	0	0	0	0	0
CAPN2 (ENSG00000162909)	1	0	0	0	0	0	0	0	0	0	0	0	0	0	0	0	0	0	0	0	0	0	0	0	0	0	0	0	0	0	0	0	0	0	0	0	0	0.0438148	0	0	0	0	0	0	0	0	0	0	0
SLC16A14 (ENSG00000163053)	1	0	0	0	0	0	0	0	0	0	0	0	0	0	0	0	0	0	0	0	0	0	0	0	0	0	0	0	0	0	0	0	0	0	0	0	0	0	0	0	0	0	0	0	0	0	0	0	0
CDC42EP3 (ENSG00000163171)	1	0	0	0	0	0	0	0	0	0	0	0.0500503	0	0	0	0	0	0	0	0	0	0	0	0	0	0	0	0	0	0	0	0	0	0	0	0	0	0	0	0	0	0	0	0	0	0	0	0	0
SMIM14 (ENSG00000163683)	1	0	0	0	0	0	0	0	0	0	0	0	0	0	0	0	0	0	0	0	0	0	0	0	0	0	0	0	0	0	0	0	0	0	0	0	0	0	0	0	0	0	0	0	0	0	0	0	0
TM4SF18 (ENSG00000163762)	1	0	0	0	0	0	0	0	0	0	0	0	0	0	0	0	0	0	0	0	0	0	0	0	0	0	0	0	0	0	0	0	0	0	0	0	0	0	0	0	0	0	0	0	0	0	0	0	0
RPL39L (ENSG00000163923)	1	0	0	0	0	0	0	0	0	0	0	0	0	0	0	0	0	0	0	0	0	0	0	0	0	0	0	0	0	0	0	0	0	0	0	0	0	0	0	0	0	0	0	0	0	0	0	0	0
PRSS12 (ENSG00000164099)	1	0	0	0	0	0	0	0	0	0	0	0	0	0	0	0	0	0	0	0	0	0	0	0	0	0	0	0	0	0	0	0	0	0	0	0	0	0	0	0	0	0	0	0	0	0	0	0	0
HPGD (ENSG00000164120)	1	0	0	0	0	0	0	0	0	0	0	0	0	0	0	0	0	0	0	0	-0.00202137	0	0	0	0	0	0	0	0	0	0	0	0	0	0	0	0	0	0	0	0	0	0	0	0	0	0	0	0
SHROOM1 (ENSG00000164403)	1	0	0	0	0	0	0	0	0	0	0	0	0	0	0	0	0	0	0	0	0	0	0	0	0	0	0	0	0	0	0	0	0	0	0	0	0	0	0	0	0	0	0	0	0	0.0277836	0	0	0
STEAP1 (ENSG00000164647)	1	0	0	0.0208321	0	0	0	0	0	0	0	0	0	0	0	0	0	0	0	0	0	0	0	0	0	0	0	0	0	0	0	0	0	0	0	0	0	0	0	0	0	0	0	0	0	0	0	0	0
COL1A2 (ENSG00000164692)	1	0	0	0	0	0	0	0	0	0	0	0	0	0	0	0	0	0	0	0	0	0	0	0	0	0	0	0	0	0	0	0	0	0	0	0	0	0	0	0	0	0	0	0	0	0	0	0	0
TNFRSF11B (ENSG00000164761)	1	0	0	0	0	0	0	0	0	0	0	0	0	0	0	0	0	0	0	0	0.0063681	0	0	0	0	0	0	0	0	0	0	0	0	0	0	0	0	0	0	0	0	0	0	0	0	0	0	0	0
GEM (ENSG00000164949)	1	0	0	0	0	0	0	0	0	0	0	0	0	0	0	0	0	0	0	0	0	0	0	0	0	0	0	0	0	0	0	0	0	0	0	0	0	0	0	0	0	0	0	0	0	0	0	0	0
PDP1 (ENSG00000164951)	1	0	0	0.0406289	0	0	0	0	0	0	0	0	0	0	0	0	0	0	0	0	0	0	0	0	0	0	0	0	0	0	0	0	0	0	0	0	0	0	0	0	0	0	0	0	0	0	0	0	0
PSIP1 (ENSG00000164985)	1	0	0	-0.00431	0	0	0	0	0	0	0	0	0	0	0	0	0	0	0	0	0	0	0	0	0	0	0	0	0	0	0	0	0	0	0	0	0	0	0	0	0	0	0	0	0	0	0	0	0
PGAP4 (ENSG00000165152)	1	0	0	0	0	0	0	0	0	0	0	0	0	0	0	0	0	0	0	0	0	0	0	0	0	0	0	0	0	0	0	0	0	0	0	0	0	0	0	0	0	0	0	0	0	0	0	0	0
METTL27 (ENSG00000165171)	1	0	0	0	0	0	0	0	0	0	0	0	0	0	0	0	0	0	0	0	0	0	0	0	0	0	0	0	0	0	0	0	0	0	0	0	0	0	0	0	0	0	0	0	0	0	0	0	0
TTC8 (ENSG00000165533)	1	0	0	0	0	0	0	0	0	0	0	0	0	0	0	0	0	0	0	0	0.0991595	0	0	0	0	0	0	0	0	0	0	0	0	0	0	0	0	0	0	0	0	0	0	0	0	0	0	0	0
BEND7 (ENSG00000165626)	1	0	0	0	0	0	0	0	0	0	0	0	0	0	0	0	0	0	0	0	0	0.0299901	0	0	0	0	0	0	0	0	0	0	0	0	0	0	0	0	0	0	0	0	0	0	0	0	0	0	0
ZNF503 (ENSG00000165655)	1	0	0	0	0	0	0	0	0	0	0	0	0	0	0	0	0	0	0	0	0	0	0	0	0	0	0	0	0	0	0	0	0	0	0	0	0	0	0	0	0	0	0.052097	0	0	0	0	0	0
ARHGEF40 (ENSG00000165801)	1	0	0	0	0	0	0	0	0	0	0	0	0	0	0	0	0	0	0	0	0	0	0	0	0	0	0	0	0	0	0	0	0	0	0	0	0	0	0	0	0	0	0	0	0	0	0	0	0
ARHGAP42 (ENSG00000165895)	1	0	0	0	0	0	0	0	0	0	0	0	0	0	0	0	0.0129235	0	0	0	0	0	0	0	0	0	0	0	0	0	0	0	0	0	0	0	0	0	0	0	0	0	0	0	0	0	0	0	0
PTER (ENSG00000165983)	1	0	0	0	0	0	0	0	0	0	0	0	0	0	0	0	0	0	0	0	0	0	0	0	0	0	0	0	0	0	0	0	0	0	0	0	0	0	0	0	0	0	0	0	0	0	0	0	0
ALKBH3 (ENSG00000166199)	1	0	0	0	0	0	0	0	0	0	0	0	0	0	0	0	0	0	0	0	0	0	0	0	0	0	0	0	0	0	0	0	0	0	0	0	0	0	-0.0378038	0	0	0	0	0	0	0	0	0	0
SMPD1 (ENSG00000166311)	1	0	0	0	0	0	0	0	0	0	0	0	0	0	0	0	0	0	0	0	0	0	0	0	0	0	0	0	0	0	0	0	0	0	0	0	0	0	-0.00761783	0	0	0	0	0	0	0	0	0	0
CYB5A (ENSG00000166347)	1	0	0	0	0	0	0	0	0	0	0	0	0	0	0	0	0	0	0	0	0	0	0	0	0	0	0	0	0	0	0	0	0	0	0	0	0	0	0	0	0	0	0	0	0	0	0	0	0
PPFIBP2 (ENSG00000166387)	1	0	0	0	0	0	0	0	0	0	0	0	0	0	0	0	0	0	0	0	0	0	0	0	0	0.00199607	0	0	0	0	0	0	0	0	0	0	0	0	0	0	0	0	0	0	0	0	0	0	0
ZMAT1 (ENSG00000166432)	1	0	0	0	0	0	0	0.0568128	0	0	0	0	0	0	0	0	0	0	0	0	0	0	0	0	0	0	0	0	0	0	0	0	0	0	0	0	0	0	0	0	0	0	0	0	0	0	0	0	0
CDYL2 (ENSG00000166446)	1	0	0	0	0	0	0	0	0	0	0	0	-0.0366585	0	0	0	0	0	0	0	0	0	0	0	0	0	0	0	0	0	0	0	0	0	0	0	0	0	0	0	0	0	0	0	0	0	0	0	0
NNMT (ENSG00000166741)	1	0	0	0	0	0	0	0	0	0	0	0	0	0	0	0	0	0	0.0174096	0	0	0	0	0	0	0	0	0	0	0	0	0	0	0	0	0	0	0	0	0	0	0	0	0	0	0	0	0	0
STAT6 (ENSG00000166888)	1	0	0	0	0	0	0	0	0	0	0	0	0	0	0	0	0	0	0	0	0	0	0	0	0	0	0	0	0	0	0	0	0	0	0	0	0	0	0	0	0	0	0	0	0	0	0	0	0
ELFN2 (ENSG00000166897)	1	0	0	0	0	0	0	0	0	0	0	0	0	0	0	0	0	0	0	0	0	0	0	0	0	0	0	0	0	0	0	0	0	-0.0323458	0	0	0	0	0	0	0	0	0	0	0	0	0	0	0
PBX3 (ENSG00000167081)	1	0	0	0	0	0	0	0	0	0	0	-0.0428644	0	0	0	0	0	0	0	0	0	0	0	0	0	0	0	0	0	0	0	0	0	0	0	0	0	0	0	0	0	0	0	0	0	0	0	0	0
FAM102A (ENSG00000167106)	1	0	0	0	0	0	0	0	0	0	0	0	0	0	0	0	0	0	0	0	0	0	0	0	0	0	0	0	0	0	0	0	0	0	0	0	0.0460143	0	0	0	0	0	0	0	0	0	0	0	0
ZNF91 (ENSG00000167232)	1	0	0	0	0	0	0	0	0	0	0	0	0	0	0	0	0	0	0	0	0	0	0	0	0	0	0	0	0	0	0	0	0	0	0	0	0	0	0	0	0	0	0	0	0	0	0	0	0
SLC43A2 (ENSG00000167703)	1	0	0	0	0	0	0	0	0	0	0	0	0	0	0	0	0	0	0	0	0	0	0	0	0	0	0	0	0	0	0	0	0	0	0	0	0	0	0	0	0	0	0	0	0.00566179	0	0	0	0
NUDT8 (ENSG00000167799)	1	0	0	0	0	0	0	0	0	0	0	0	0	0	0	0	0	0	0	0	0	0	0	0	0	0	0	0	0	0	0	0	0	0	0	0	0	0	0	0	0	0	0	0	0	0	0	0	0
FTH1 (ENSG00000167996)	1	0	0	0	0	0	0	0	0	0	0	0	0	0	0	0	0	0	0	0	0	0	0	0	0	0	0	0	0	0	0	0	0	0	0	0	0	0	0	0	0	0	0	0	0	0	0	0	0
CCDC88B (ENSG00000168071)	1	0	0	0	0	0	0	0	0	0	0	0	0	0	0	0	0	0	0	0	0	0	0	0	0	0	0	0	0	0	0	0	0	0	0	0	0	0	0	0	0	0	0	0	0	0	0	0	0
PBK (ENSG00000168078)	1	0	0	0	0	0	0	0	0	0	0	0	0	0	0	0	0	0	0	0	0	0	0	0	0	0	0	0	0	0	0	0	-0.0808785	0	0	0	0	0	0	0	0	0	0	0	0	0	0	0	0
RAB4A (ENSG00000168118)	1	0	0	0	0	0	0	0	0	0	0	0	0	0	0	0	0	0	0	0	0	0	0	0	0	0	0	0	0	0	0	0	0	0	0	0	0	0	0	0	0	0	0	0	0	0	0	0	0
VASN (ENSG00000168140)	1	0	0	0	0	0	0	0	0	0	0	0	0	0	0	0	0	0	0	0	0	0	0	0	0	0	0	0	0	0	0	0	0	0	0	0	0	0	0	0	0	0	0	0	0	0	0	0	0
FILIP1L (ENSG00000168386)	1	0	0	0	0	0	0	0	0	0	0	0	0	0	0	0	0	0	0	0	0	0	0	0	0	0	0	0	0	0	0	0	0	0	0	0	0	0	0	0	0	0	0	0	0	0	0	0	0
MFSD2A (ENSG00000168389)	1	0	0	0	0	0	0	0	0	0	0	0	0	0	0	0	0	0	0	0	0	0	0	0	0	0	0	0	0	0	0	0	0	0	0	0	0	0	0	0	0	0	0	0	0	0	0	0	0
BDKRB2 (ENSG00000168398)	1	0	0	0	0	0	0	0	0	0	0	0	0	0	0	0	0	0	0	0	0	0	0	0	0	0	0	0	0	0	0	0	0	0	0	0	0	0	0	0	0	0	0	0	0	0	0	0	0
CMAHP (ENSG00000168405)	1	0	0	0	0	0	0	-0.0307453	0	0	0	0	0	0	0	0	0	0	0	0	0	0	0	0	0	0	0	0	0	0	0	0	0	0	0	0	0	0	0	0	0	0	0	0	0	0	0	0	0
AXIN2 (ENSG00000168646)	1	0	0	0	0	0	0	0	0	0	0	0	0	0	0	0	0	0	0	0	0	0	0	0	0	0	0	0	0	0	0	0	0	0	0	0	0	0	0	0	0	0	0	0	0	0	0	0	0
SLC16A4 (ENSG00000168679)	1	0	0	0	0	0	0	0	0	0	0	0	0	0	0	0	0	0	0	0	0	0	0	0	0	0	0	0	0	0	0	0	-0.015491	0	0	0	0	0	0	0	0	0	0	0	0	0	0	0	0
ZNF608 (ENSG00000168916)	1	0	0	0	0	0	0	0.0183607	0	0	0	0	0	0	0	0	0	0	0	0	0	0	0	0	0	0	0	0	0	0	0	0	0	0	0	0	0	0	0	0	0	0	0	0	0	0	0	0	0
STXBP6 (ENSG00000168952)	1	0	0	0	0	0	0	0	0	0	0	0	0	0	0	0	0	0	0	0	0	0	0	0	0	0	0	0	0	0	0	0	0	0	0	0	0	0	0	0	0	0	0	0	0	0	0	0	0
PLEKHA2 (ENSG00000169499)	1	0	0	0	0	0	0	0	0	0	0	0	0	0	0	0	0	0	0	0	0	0	0	0	0	0	0	0	0	0	0	0	0	0	0	0	0	0	0	0	0	0	0	0	0	0	0	0	0
ANTXR1 (ENSG00000169604)	1	0	0	0	0	0	0	0	0	0	0	0.00987423	0	0	0	0	0	0	0	0	0	0	0	0	0	0	0	0	0	0	0	0	0	0	0	0	0	0	0	0	0	0	0	0	0	0	0	0	0
ZNF32 (ENSG00000169740)	1	0	0	0	0	0	0	0	0	0	0	0	0	0	0	0	0	0	0	0	0	0	0	0	0	0	0	0	0	0	0	0	0	0	0	0	0	0	0	0	0	0	0	0	0	0	0	0	0
IFFO2 (ENSG00000169991)	1	0	0	0	0	0	0	0	0	0	0	0	0	0	0	0	0	0	0	0	0	0	0	0	0	0	0	0	0	0	0	0	0	0.0420192	0	0	0	0	0	0	0	0	0	0	0	0	0	0	0
SLC16A5 (ENSG00000170190)	1	0	0	0	0	0	0.0614788	0	0	0	0	0	0	0	0	0	0	0	0	0	0	0	0	0	0	0	0	0	0	0	0	0	0	0	0	0	0	0	0	0	0	0	0	0	0	0	0	0	0
FAXDC2 (ENSG00000170271)	1	0	0	-0.00970684	0	0	0	0	0	0	0	0	0	0	0	0	0	0	0	0	0	0	0	0	0	0	0	0	0	0	0	0	0	0	0	0	0	0	0	0	0	0	0	0	0	0	0	0	0
FOS (ENSG00000170345)	1	0	0	0	0	0	0	0	0	0	0	0	0	0	0	0	0	0	0	0	0	0	0	0	0	0.0224981	0	0	0	0	0	0	0	0	0	0	0	0	0	0	0	0	0	0	0	0	0	0	0
MZB1 (ENSG00000170476)	1	0	0	0	0	0	0	0	0	0	0	0	0	0	0	0	0	0	0	0	0	0	0	0	0	0	0.0227178	0	0	0	0	0	0	0	0	0	0	0	0	0	0	0	0	0	0	0	0	0	0
GTSF1 (ENSG00000170627)	1	0	0	0	0	0	0	0	0	0	0	0	0	0	0	0	0	0	0	0	0	0	0	0	0	0	0	0	0	0	0	0	0	0	0	0	0	0	0	0	0	0	0	0	0	0	0	0	0
RASA4B (ENSG00000170667)	1	0	0	0	0	0	0	0	0	0	0	0	0	0	0	0	0	0	0	0	0	0	0	0	0	0	0	0	0	0	0	0	0	0	0	0	0	0	0	0	0	0	0	0	0	0	0	0	0
PKIA (ENSG00000171033)	1	0	0	0	0	0	0	0	0	0	0	0	0	0	0	0	0	0	0	0	0	0	0	0	0	0	0	0	0	0	0	0	0	0	0	0	0	0	0	0	0	0	0	0	0	0	0	0	0
P2RY6 (ENSG00000171631)	1	0	0	0	0	0	0	0	0	0	0	0	0	0	0	0	0	0	0	0	0.0022234	0	0	0	0	0	0	0	0	0	0	0	0	0	0	0	0	0	0	0	0	0	0	0	0	0	0	0	0
RGS19 (ENSG00000171700)	1	0	0	0	0	0	0	0	0	0	0	0	0	0	0	0	0	0	0	0	0	0	0	0	0	0	0	0	0	0	0	0	0	0	0	0	0	0	0	0	0	0	0	0	0	0	0	0	0
GPHN (ENSG00000171723)	1	0	0	0	0	0	0	0	0	0	0	0	0	0	0	0	0	0	0	0	0	0	0	0	0	0	0	0	0	0	0	0	0	0	0	0	0	0	0	0	0	0	0	0	0	0	0	0	0
GATM (ENSG00000171766)	1	0	0	0	0	0	0	0	0	0	0	0	0	0	0	0	0	0	0	0	0	0	0	0	0	0	0	0	0	0	0	0	0	0	0	0	0	0	0	0	0	0	0	0	0	0	0	0	0
MLLT3 (ENSG00000171843)	1	0	0	0	0	0	0	-0.000860787	0	0	0	0	0	0	0	0	0	0	0	0	0	0	0	0	0	0	0	0	0	0	0	0	0	0	0	0	0	0	0	0	0	0	0	0	0	0	0	0	0
RRM2 (ENSG00000171848)	1	0	0	0	0	0	0	0	0	0	0	0	0	0	0	0	0	0	0	0	0	0	0	0	0	0	0	0	0	0	0	0	-0.00540053	0	0	0	0	0	0	0	0	0	0	0	0	0	0	0	0
PTEN (ENSG00000171862)	1	0	0	0	0	0	0	0	0	0	0	0	0	0	0	0	0	0	0	0	0	0	0	0	0	0	0	0	0	0	0	0	0	0	0	0	0	0	0	0	0	0	0	0	0	0	0	0	0
ISG20 (ENSG00000172183)	1	0	0	0	0	0	0	0	0	0	0	0	0	0	0	0	0	0	0	0	0	0	0	0	0	0	0	0	0	0	0	0	0	0	0	0	0	0	0	0	0	0	0	0	0	0	0	0	0
MBOAT1 (ENSG00000172197)	1	0	0	0	0	0	0	0	0	0	0	0	0	0	0.0134544	0	0	0	0	0	0	0	0	0	0	0	0	0	0	0	0	0	0	0	0	0	0	0	0	0	0	0	0	0	0	0	0	0	0
ID4 (ENSG00000172201)	1	0	0	0	0	0	0	0	0	0	0	0	0	0	0	0	0	0	0	0	0	0	0	0	0	0	0	0	0	0	0	0	0	0	0	0	0	0	0.00972627	0	0	0	0	0	0	0	0	0	0
MACROD2 (ENSG00000172264)	1	0	0	0	0	0	0	0	0	0	0	0	0	0	0	0	0	0	0	0	0	0	0	0	0	0	0	0	0	0	0	0	0	0	0	0	0	0	0	0	0	0	0	0	0	0	0	0	0
ZNF738 (ENSG00000172687)	1	0	0	0	0	0	0	0.00888442	0	0	0	0	0	0	0	0	0	0	0	0	0	0	0	0	0	0	0	0	0	0	0	0	0	0	0	0	0	0	0	0	0	0	0	0	0	0	0	0	0
EGFL7 (ENSG00000172889)	1	0	0	0	0	0	0	0	0	0	0	0	0	0	0	0	0	0	0	0	0	0	0	0	0	0	0	0	0	0	0	0	0	0	0	0	0	0	0	0	0	0	0	0	0	0	0	0	0
MYD88 (ENSG00000172936)	1	0	0	0	0	0	0	0	0	0	0	0	0	0	0	0	0	0	0	0	0	0	0	0	0	0	0	0	0	0	0	0	0	0	0	0	0	0	0	0	0	0	0	0	0	0	0	0	0
ABLIM3 (ENSG00000173210)	1	0	0	0	0	0	0	0	0	0	0	0	0	0	0	0	0	0	0	0	0	0	0	0	0	0	0	0	0	0	0	0	0	0	0	0	0	0	0	0	0	0	0	0	0	0	0	0	0
GLRX (ENSG00000173221)	1	0	0	0	0	0	0	0	0	0	0	0	0	0	0	0	0	0	0	0	0	0	0	0	0	0	0	0	0	0	0	0	-0.00203122	0	0	0	0	0	0	0	0	0	0	0	0	0	0	0	0
PPP1R3B (ENSG00000173281)	1	0	0	0	0	0	0	0	0	0	0	0	0	0	0	0	0	0	0	0	0	0	0	0	0	0	0	0	0	0	0	0	0	0	0	0	0	0	0	0	0	0	0	0	0	0	0	0	0
PTPRM (ENSG00000173482)	1	0	0	0	0	0	0	0	0	0	0	0	0	0	0	0	0	0	0	0	0	0	0	0	0	0	0	0	0	0	0	0	0	0	0	0	0	0	0	0	0	0	0	0	0	0	0	0	0
LRFN4 (ENSG00000173621)	1	0	0	0	0	0	0	0	0	0	0	0	0	0	0	0	0	0	0	0	0	0	0	0	0	0	0	0	0	0	0	0	-0.0610026	0	0	0	0	0	0	0	0	0	0	0	0	0	0	0	0
UQCRH (ENSG00000173660)	1	0	0	0	0	0	0	0	0	0	0	0	0	0	0	0	0	0	0	0	0	0	0	0	0	0	0	0	0	0	0	0	0	0	0	0	0	0	0	0	0	0	0	0	0	0	0	0	0
HEG1 (ENSG00000173706)	1	0	0	0	0	0	0	0.0099274	0	0	0	0	0	0	0	0	0	0	0	0	0	0	0	0	0	0	0	0	0	0	0	0	0	0	0	0	0	0	0	0	0	0	0	0	0	0	0	0	0
RNF213 (ENSG00000173821)	1	0	0	0	0	0	0	0	0	0	0	0	0	0	0	0	0	0	0	0	0	0	0	0	0	0	0	0	0	0	0	0	0	0	0	0	0	0	0	0	0	0	0	0	0	0	0	0	0
SPTBN2 (ENSG00000173898)	1	0	0	0	0	0	0	0	0	0	0	0	0	0	0	0	0	0	0	0	0	0	0	0	0	0	0	0	0	0	0	0	0	0	0	0	0	0	0	0	0	0	0	0	0	0	0	0	0
MARCHF3 (ENSG00000173926)	1	0	0	0	0	0	0	0	0	0	0	0	0	0	0	0	0	0	0	0	0	0	0	0	0	0	0	0	0	0.0207136	0	0	0	0	0	0	0	0	0	0	0	0	0	0	0	0	0	0	0
IL20RB (ENSG00000174564)	1	0	0	0	0	0	0	0	0	0	0	0	0	0	0	0	0	0	0	0	0	0	0	0	0	0	0	0	0	0	0	0	0	0	0	0	0	0	0	0	0	0	0	0	0	0	0	0	0
RIN1 (ENSG00000174791)	1	0	0	0	0	0	0	0	0	0	0	0	0	0	0	0.0329573	0	0	0	0	0	0	0	0	0	0	0	0	0	0	0	0	0	0	0	0	0	0	0	0	0	0	0	0	0	0	0	0	0
FZD4 (ENSG00000174804)	1	0	0	0	0	0	0	0	0	0	0	0	0	0	0	0	0	0	0	0	0	0	0	0	0	0	0	0	0	0	0	0	0	0	0	0	0	0	0	0	0	0	0	0	0	0	0	0.0274331	0
POLD4 (ENSG00000175482)	1	0	0	0	0	0	0	0	0	0	0	0	0	0	0	0	0	0	0	0	0	0	0	0	0	0	0	0	0	0	0	0	0	0	0	0	0	0	0	0	0	0	0	0	0	0	0	0	0
SUGCT (ENSG00000175600)	1	0	0	0	0	0	0	0	0	0	0	0	0	0	0	0	0	0	0	0	0	0	0	0	0	0	0	0	0	0	0	0	0	0	0	0	0	0	0	0	0	0	0	0	0	0	0	0	0
BAIAP2 (ENSG00000175866)	1	0	0	0	0	0	0	0	0	0	0	0	0	0	0	0	0	0	0	0	0	0.0159434	0	0	0	0	0	0	0	0	0	0	0	0	0	0	0	0	0	0	0	0	0	0	0	0	0	0	0
DOK7 (ENSG00000175920)	1	0	0	0	0	0	0	0	0	0	0	0	0	0	0	0	0	0	0	0	0	0	0	0	0	0	0	0	0	0	0	0	0	0	0	0	0	0	0	0	0	0	0	0.019968	0	0	0	0	0
SLCO3A1 (ENSG00000176463)	1	0	0	0	0	0	0	0	0	0	0	0	0	0	0	0	0	0	0	0	0	0	0	0	0	0	0	0	0	0	0	0	0	0	0	0	0	0	0	0	0	0	0	0	0	0	0	0	0
METRNL (ENSG00000176845)	1	0	0	0	0	0	0	0	0	0	0	0	0	0	0	0	0	0	0	0	0	0	0	0	0	0	0	0	0	0	0	0	0	0	0	0	0	0	0	0	0	0	0	0	0	0	0	0	0
WSB2 (ENSG00000176871)	1	0	0	0	0	0	0	0	0	0	0	0	0	0	0	0	0	0	0	0	0	0	0	0	0	0	0	0	0	0	0	0	0	0	0.0842795	0	0	0	0	0	0	0	0	0	0	0	0	0	0
TYMS (ENSG00000176890)	1	0	0	0	0	0	0	0	0	0	0	0	0	0	0	0	0	0	0	0	-0.0507566	0	0	0	0	0	0	0	0	0	0	0	0	0	0	0	0	0	0	0	0	0	0	0	0	0	0	0	0
PHETA2 (ENSG00000177096)	1	0	0	0	0	0	0	0	0	0	0	0	0	0	0	0	0	0	0	0	0	0	0	0	0	0	0	0	0	0	0	0	0	0	0	0	0	0	0	0	0	0	0	0	0	0	0	0	0
IRX3 (ENSG00000177508)	1	0	0	0	0	0	0	0	0	0	0	0	0	0	0	0	0	0	0	0	0	0	0	0	0	0	0	0	0	0	0	0	0	0	0	0	0	0	0	0	0	0	0	0	0	0	0	0	0
DPY19L2 (ENSG00000177990)	1	0	0	0	0	0	0	0	0	0	0	0	0	0	0	0	0	0	0	0	0	0	0	0	0	0	0	0	0	0	0	0	0	0	0	0	0	0	0	0	0	0	0	0	0	0	0	0	0
MLF1 (ENSG00000178053)	1	0	0	0	0	0	0	0	0	0	0	0	0	0	0	0	0	0	0	0	0	0.0276662	0	0	0	0	0	0	0	0	0	0	0	0	0	0	0	0	0	0	0	0	0	0	0	0	0	0	0
STAP2 (ENSG00000178078)	1	0	0	0	0	0	0	0	0	0	0	0	0	0	0	0	0	0	0	0	0	0	0	0	0	0	0	0	0	0	0	0	0	0	0	0	0	0	0	0	0	0	0	0	0	0	0	0	0
BOLA1 (ENSG00000178096)	1	0	0	0	0	0	0	0	0	0	0	0	0	0	0	0	0	0	0	0	0	0	0	0	0	0	0	0	0	0	0	0	0	0	0	0	0	0	0	0	0	0	0	0	0	0	0	0	0
ZNF518B (ENSG00000178163)	1	0	0	0	0	0	0	0	0	0	0	0	0	0	0	0	0	0	0	0	0	0	0	0	0	0	0	0	0	0	0	0	0	0	0	0	0	0	0	0	0	0	0	0	0	0	0	0	0
GALNT11 (ENSG00000178234)	1	0	0	0	0	0	0	0	0	0	0	0	0	0	0	0	0	0	0	0	0	0	0	0	0	0	0	0	0	0	0	0	0	0	0	0	0.0467419	0	0	0	0	0	0	0	0	0	0	0	0
KCTD12 (ENSG00000178695)	1	0	0	0	0	0	0	0	0	0	0	0	0	0	0	0	0	0	0	0	0	0	0	0	0	0	0	0	0	0	0	0	0	0	0	0	0	0	0	0	0	0	0	0	0	0	0	0	0
ERFE (ENSG00000178752)	1	0	0	0	0	0	0	0	0	0	0	0	0	0	0	0	0	0	0	0	0	0	0	0	0	0	0	0	0	0	0	0	0	0	0	0	0	0	0	0	0	0	0	0	0	0	0	0	0
HYI (ENSG00000178922)	1	0	0	0	0	0	0	0	0	0	0	0	0	0	0	0	0	0	0	0	0	0	0	0	0	0	0	0	0	0	0	0	0	0	0	0	0	0	0	0	0	0	0	0	0	0	0	0	0
ARID3B (ENSG00000179361)	1	0	0	0	0	0	0	0	0	0	0	0	0	0	0	-0.0233954	0	0	0	0	0	0	0	0	0	0	0	0	0	0	0	0	0	0	0	0	0	0	0	0	0	0	0	0	0	0	0	0	0
PLD6 (ENSG00000179598)	1	0	0	0	0	0	0	0	0	0	0	0	-0.0257956	0	0	0	0	0	0	0	0	0	0	0	0	0	0	0	0	0	0	0	0	0	0	0	0	0	0	0	0	0	0	0	0	0	0	0	0
FAR2P1 (ENSG00000180178)	1	0	0	0	0	0	0	0	0	0	0	0	0	0	0	0	0	0	0	0	0	0	0	0	0	0	0	0	0	0	0	0	0	0	0	0	0	0	0	0	0	0	0	0	0	0	0	0	0
H2AC6 (ENSG00000180573)	1	0	0	0	0	0	0	0	0	0	0	0	0	0	0	0	0	0	0	0	0	0	0	0	0	0	0	0	0	0	0	0	0	0	0	0	0	0	0	0	0	0	0	0	0	0	0	0	0
HOXC9 (ENSG00000180806)	1	0	0	0	0	0	0	0	0	0	0	0	0	0	0	0	0	-0.00109187	0	0	0	0	0	0	0	0	0	0	0	0	0	0	0	0	0	0	0	0	0	0	0	0	0	0	0	0	0	0	0
AATK (ENSG00000181409)	1	0	0	0	0	0	0	0	0	0	0	0	0	0	0	0	0	0	0	0	0	0	0	0	0	0	0	0	0	0.0224949	0	0	0	0	0	0	0	0	0	0	0	0	0	0	0	0	0	0	0
CREB3L2 (ENSG00000182158)	1	0	0	0	0	0	0	0	0	0	0	0	0	0	0	0	0	0	0	0	0	0	0	0	0	0	0	0	0	0	0	0	0.0172413	0	0	0	0	0	0	0	0	0	0	0	0	0	0	0	0
B4GALNT4 (ENSG00000182272)	1	0	0	0	0	0	0	0	0	0	0	0	0	0	0	0	0	0	0	0	0	0	0	0	0	0	0	0	0	0	0	0	0	0	0	0	0	0	0	0	0	0	0	0	0	0	0.00304704	0	0
PLCB1 (ENSG00000182621)	1	0	0	0	0	0	0	0	0	0	0	0	0	0	0	0	0	0	0	0	0	0	0	0	0	0	0	0	0	0	0	0	0	0	0	0	0	0	0	0	0	0	0	0	0	0	0	0	0
NDN (ENSG00000182636)	1	0	0	0	0	0	0	0	0	0	0	0	0	0	0	0	0	0	0	0	0	0	0	0	0	0	0	0	0	0	0	0	0	0	0	0	0	0	0	0	0	0	0	0	0	0	0	0	0
NEB (ENSG00000183091)	1	0	0	0	0	0	0	0	0	0	0	0	0	0	0	0	0	0	0	0	0	0	0	0	0	0	0	0	0	0	0	0	0	0	0	0	0	0	0	0	0	0	0	0	0	0	0	0	0
MX2 (ENSG00000183486)	1	0	0	0	0	0	0	0	0	0	0	0	0	0	0	0	0	0	0	0	0	0	0	0	0	0	0	0	0	0	0	0	0	0	0	0	0	0	0	0	0	0	0	0	0	0	0	0	0
ZNF530 (ENSG00000183647)	1	0	0	0	0	0	0	0	0	0	0	0	0	0	0	0	0	0	0	0	0	0.0467886	0	0	0	0	0	0	0	0	0	0	0	0	0	0	0	0	0	0	0	0	0	0	0	0	0	0	0
NOG (ENSG00000183691)	1	0	0	0	0	0	0	0	0	0	0	0	0	0	0	0	0	0	0	0	0	0	0	0	0	0	0	0	0	0	0	0	0	0	0	0	0	0	0	0	0	0	0	0	0	0	0	0	0
PRKX (ENSG00000183943)	1	0	0	0	0	0	0	0	0	0	0	0	0	0	0	0	0	0	0	0	0	0	0	0	0	0	0	0	0	0	0	0	0	0	0	0	0	0	0	0	0	0	0	0	0	0	0	0	0
ZDHHC23 (ENSG00000184307)	1	0	0	0	0	0	0	0	0	0	0	0	0	0	0	0	0	0	0	0	0	0	0	0	0	0	0	0	0	0	0	0	0	0	0	0	0	0	0	0	0	0	0	0	0	0	0	0	0
BEX5 (ENSG00000184515)	1	0	0	0	0	0	0	0	0	0	0	0	0	0	0	0	0	0	0	0	0	0	0	0	0	0	0	0	0	0	0	0	0	0	0	0	0	0	0	0	0	0	0	0	0.0192643	0	0	0	0
ZNF93 (ENSG00000184635)	1	0	0	0	0	0	0	0	0	0	0	0	0	0	0	0	0	0	0	0	0	0	0	0	0	0	0	0	0	0	0	0	0	0	0	0	0	0	0	0	0	0	0	0	0	0	0	0	0
BTBD6 (ENSG00000184887)	1	0	0	0	0	0	0	0	0	0	0	0	0	0	0	0	0	0	0	0	0	0	0	0	0	0	0	0	0	0	0	0	0	0	0	0	0	0	0	0	0	0	0	0	0	0	0	0	0
INPP5J (ENSG00000185133)	1	0	0	0	0	0	0	0	0	0	0	0	0	0	0	0	0	0	0	0	0	0	0	0	0	0	0	0	0	0	0	0	0	0	0	0	0	0	0	0	0	0	0	0	0	0	0.014708	0	0
SOCS1 (ENSG00000185338)	1	0	0	0	0	0	0	0	0	0	0	0	0	0	0	0	0	0	0	0	0	0	0	0	0	0	0	0	0	0	0	0	-0.0893533	0	0	0	0	0	0	0	0	0	0	0	0	0	0	0	0
MAPK11 (ENSG00000185386)	1	0	0	0.0453664	0	0	0	0	0	0	0	0	0	0	0	0	0	0	0	0	0	0	0	0	0	0	0	0	0	0	0	0	0	0	0	0	0	0	0	0	0	0	0	0	0	0	0	0	0
FAM174B (ENSG00000185442)	1	0	0	0	0	0	0	0	0	0	0	0	0	0	0	0	0	0	0	0	0	0	0	0	0	0	0	0	0	0	0	0	0	0	0	0	0	0	0	0	0	0	0	0	0	0	0	0	0
IRF7 (ENSG00000185507)	1	0	0	0	0	0	0	0	0	0	0	0	0	0	0	0	0	0	0	0	0	0	0	0	0	0	0	0	0	0	0	0	0	0	0	0	0	0	0	0	0	0	0	0	0	0	0	0	0
AHNAK2 (ENSG00000185567)	1	0	0	0	0	0	0	0	0	0	0.00334776	0	0	0	0	0	0	0	0	0	0	0	0	0	0	0	0	0	0	0	0	0	0	0	0	0	0	0	0	0	0	0	0	0	0	0	0	0	0
NDUFA4L2 (ENSG00000185633)	1	0	0	0	0	0	0	0	0	0	0	0	0	0	0	0	0	0	0	0	0	0	0	0	0	0	0	0	0	0	0	0	0	0	0	0	0	0	0	0	0	0	0	0	0	0	0	0	0
PMEL (ENSG00000185664)	1	0	0	0	0	0	0	0	0	0	0	0	0.0263469	0	0	0	0	0	0	0	0	0	0	0	0	0	0	0	0	0	0	0	0	0	0	0	0	0	0	0	0	0	0	0	0	0	0	0	0
ADAMTSL5 (ENSG00000185761)	1	0	0	0	0	0	0	0	0	0	0	0	0	0	0	0	0	0	0	0	0	0	0	0	0	0	0	0	0	0	0	0	0	0	0	0	0	0	0	0	0	0	0	0	0	0	0	0	0
DNAH14 (ENSG00000185842)	1	0	0	0	0	0	0	0	0	0	0	0	0	0	0	0	0	0	0	0	0	0	0	0	0	0	0	0	0	0	0	0	0	0	0	0	0	0	0	0	0	0	0	0	0	0	0	0	0
LINC00839 (ENSG00000185904)	1	0	-0.0233486	0	0	0	0	0	0	0	0	0	0	0	0	0	0	0	0	0	0	0	0	0	0	0	0	0	0	0	0	0	0	0	0	0	0	0	0	0	0	0	0	0	0	0	0	0	0
EDARADD (ENSG00000186197)	1	0	0	0	0	0	0	0	0	0	0	0	0	0	0	0	0	0	0	0	0	0	0	0	0	0	0	0	0	0	0	0	0	0	0	0	0	0	0	0	0	0	0	0	0	0	0	0	0
PCLO (ENSG00000186472)	1	0	0	0	0	0	0	0	0	0	0	0	0	0	0	0	0	0	0	0	0	0	0	0	0	0	0	0	0	0	0	0	0	0	0	0	0	0	0	0	0	0	0	0	0	0	0	0	0
SESTD1 (ENSG00000187231)	1	0	0	0	0	0	0	0	0	0	0	0	0	0	0	0	0	0	0	0	0	0	0	0	0	0	0	0	0	0	0	0	0	0	0	0	0.00332413	0	0	0	0	0	0	0	0	0	0	0	0
MAGED4B (ENSG00000187243)	1	0	0	0	0	0	0	0	0	0	0	0	0	0	0	0	0	0	0	0	0	0	0	0	0	0	0	0	0	0	0	0	0	0	0	0	0	0	0	0	0	0	0	0	0	0	0	0	0
EPOR (ENSG00000187266)	1	0	0	0	0	0	-0.0494833	0	0	0	0	0	0	0	0	0	0	0	0	0	0	0	0	0	0	0	0	0	0	0	0	0	0	0	0	0	0	0	0	0	0	0	0	0	0	0	0	0	0
PRKAR1B (ENSG00000188191)	1	0	0	0	0	0	0	0	0	0	0	0	0	0	0	0	0	0	0	0	0	0	0	0	0	0	0	0	0	0	0	0	0	0	0	0	0	0	0	0	0	0	0	0	0	0	0	0	0
ZNF559 (ENSG00000188321)	1	0	0	0	0	0	0	0	0	0	0	0	0	0	0	0	0	0	0	0	0	0	0	0	0	0	0	0	0	0	0	0	0	0	0	0	0	0	0	0	0	0	0	0	0	0	0	0	0
IER5L (ENSG00000188483)	1	0	0	0	0	0	0	0	0	0	0	0	0	0	0	0	0	0	0	0	0	0	0	0	0	0	0	0	0	0	0	0	0	0	0	0	0	0	0	0	0	0	0	0	0	0	0	0.0512796	0
HBA2 (ENSG00000188536)	1	0	0	0	0	0	0	0	0	0	0	0	0	0	0	0	0	0	-0.00305823	0	0	0	0	0	0	0	0	0	0	0	0	0	0	0	0	0	0	0	0	0	0	0	0	0	0	0	0	0	0
RALGAPA2 (ENSG00000188559)	1	0	0	0	0	0	0	0	0	0	0	0	0	0	0	0	0	0	0	0	0	0	0	0	0	0	0	0	0	0	0	0	0	0	0	0	0	0	0	-0.0549554	0	0	0	0	0	0	0	0	0
S100A13 (ENSG00000189171)	1	0	0	0	0	0	0	0	0	0	0	0	0	0	0	0	0	0	0	0	0	0	0	0	0	0	0	0	0	0	0	0.0395977	0	0	0	0	0	0	0	0	0	0	0	0	0	0	0	0	0
FHIT (ENSG00000189283)	1	0	0	0	0	0	0	0	0	0	0	0	-0.0664703	0	0	0	0	0	0	0	0	0	0	0	0	0	0	0	0	0	0	0	0	0	0	0	0	0	0	0	0	0	0	0	0	0	0	0	0
GREB1 (ENSG00000196208)	1	0	0	0	0	0	0	0	0	0	0	0	0	0	0	0	0	0	0	0	0	0	0	0	0	0	0	0	0	0	0	0	0	0	0	0	0	0	0	0	0	0	0	0	0	0	0	0	0
PPP1R26 (ENSG00000196422)	1	0	0	0	0	0	0	0	0	0	0	0	0	0	0	0	0	0	0	0	0	0	0	0	0	0	0	0	0	0	0	0	0.00726671	0	0	0	0	0	0	0	0	0	0	0	0	0	0	0	0
SDHAF3 (ENSG00000196636)	1	0	0	0	0	0	0	0	0	0	0	0	0	0	0	0	0	0	0	0	0	0	0	0	0	0	0	0	0	0	0	0	0	0	0	0	0	0	0	0	0	-0.0109203	0	0	0	0	0	0	0
COL27A1 (ENSG00000196739)	1	0	0	0	0	0	0	0	0	0	0	0	0	0	0	0	0	0	0	0	0	0	0	0	0	0	0	0	0	0	0	0	-0.00230735	0	0	0	0	0	0	0	0	0	0	0	0	0	0	0	0
ZNF239 (ENSG00000196793)	1	0	0	0	0	0	0	0	0	0	0	0	0	0	0	0	0	0	0	0	0	0	0	0	0	0	0	0	0	0	0	0	0	0	0	0	0	0	0	0	0	0	0	0	0	0	0	0	0
ZNF682 (ENSG00000197124)	1	0	0	0	0	0	0	0	0	0	0	0	0	0	0	0	0	0	0	0	0	0	0	0	0	0	0	0	0	0	0	0	0	0	0	0	0	0	0	0	0	0	0	0	0	0	0	0	0
PDGFA (ENSG00000197461)	1	0	0	0	0	0	0	0	0	0	0	0	0	0	0	0	0	0	0	0	0	0	0	0	0	0	0	0	0	0	0	0	0	0	0	0	0	0	0	0	0	0	0	0	0	0	0	0	0
ZNF665 (ENSG00000197497)	1	0	0	0.02328	0	0	0	0	0	0	0	0	0	0	0	0	0	0	0	0	0	0	0	0	0	0	0	0	0	0	0	0	0	0	0	0	0	0	0	0	0	0	0	0	0	0	0	0	0
MFAP5 (ENSG00000197614)	1	0	0	0	0	0	0	0	0	0	0	0	0	0	0	0	0	0	0	0	0	0	0	0	0	0	0	0	0	0	0	0	0.00744223	0	0	0	0	0	0	0	0	0	0	0	0	0	0	0	0
TXNRD3 (ENSG00000197763)	1	0	0	0	0	0	0	0	0	0	0	0	0	0	0	0	0	0	0	0	0	0	0	0	0	0	0	0	0	0	0	0	0	0	0	0	0	0	0	0	0	0	0	0	0	0	0	0	0
MYO1C (ENSG00000197879)	1	0	0	0	0	0	0	0	0	0	0	0	0	0	0	0	0	0	0	0	0	0	0	0	0	0	0	0	0	0	0	0	0	0	0	0	0	0	0	0	0	0	0	0	0	0	0	0	0
H2BC12 (ENSG00000197903)	1	0	0	0	0	0	0	0	0	0	0	0	0	0	0	0	0	0	0	0	0	0	0	0	0	0	0	0	0	0	0	0	0.0108107	0	0	0	0	0	0	0	0	0	0	0	0	0	0	0	0
PLCG2 (ENSG00000197943)	1	0	0	0	0	0	0	0	0	0	0	0	0	0	0	0	0	0	0	0	0	0	0	0	0	-0.0015814	0	0	0	0	0	0	0	0	0	0	0	0	0	0	0	0	0	0	0	0	0	0	0
ATL1 (ENSG00000198513)	1	0	0	0	0	0	0	0	0	0	0	0	0	0	0	0	0	0	0	0	0	0	0	0	0	0	0	0	0	0	0	0	0	0	0	0	0	0	0	0	0	0	0	0	0	0	0	0	0
CTNND1 (ENSG00000198561)	1	0	0	0	0	0	0	0	0	0	0	0	0	0	0	0	0	0	0	0	0	0	0	0	0	0	0	0	0	0	0	0	0	0	0	0	0	0	0	0	0	0	0	0	0	0	0	0	0
MAGEA1 (ENSG00000198681)	1	0	0	0	0	0	0	0	0	0	0	0	0	0	0	0	0	0	0	0	0	0	0	0	0	0	0	0	0	0	0	0	0	0	0	0	0	0	0	0	0	0	0	0	0	0	0	0	0
COLGALT2 (ENSG00000198756)	1	0	0	0	0	0	0	0	0	0	0	0	0	0	0	0	0	0	0	0	0	0	0	0	0	0	0	0	0	0	0	0	0	0	0	0	0	0	0	0	0	0	0	0	0	0	0	0	0
SELENOM (ENSG00000198832)	1	0	0	0	0	0	0	0	0.0169682	0	0	0	0	0	0	0	0	0	0	0	0	0	0	0	0	0	0	0	0	0	0	0	0	0	0	0	0	0	0	0	0	0	0	0	0	0	0	0	0
RUSC2 (ENSG00000198853)	1	0	0	0	0	0	0	0	0	0	0	0	0	0	0	0	0	0	0	0	0	0	0	0	0	0	0	0	0	0	0	0	0	0	0	0	0	0	0	0	0	0	0	0	0	0	0	0	0
MFAP3L (ENSG00000198948)	1	0	0	0	0	0	0	0	0	0	0	0	0	0	0	0	0	0	0	0	0	0	0	0	0	0	0	0	0	0	0	0	0	0	0	0	0	0	0	0	0	0	0	0	0	0	0.00862225	0	0
SNORA73B (ENSG00000200087)	1	0	0	0	0	0	0	0	0	0	0	0	0	0	0	0	0	0	0	0	0	0	0	0	0	0	0	0	0	0	0	0	0	0	0	0	0	0	0	0	0	0	0	0	0	0	0	0	0
RTL8A (ENSG00000203950)	1	0	0	0	0	0	0	0	0	0	0	0	0	0	0	0	0	0	0	0	0	0	0	0	0	0	0	0	0	0	0	0	0.00424008	0	0	0	0	0	0	0	0	0	0	0	0	0	0	0	0
ZNF204P (ENSG00000204789)	1	0	0	0	0	0	0	-0.0214919	0	0	0	0	0	0	0	0	0	0	0	0	0	0	0	0	0	0	0	0	0	0	0	0	0	0	0	0	0	0	0	0	0	0	0	0	0	0	0	0	0
FAM216A (ENSG00000204856)	1	0	0	0	0	0	0	0	0	0	0	0	0	0	0	0	0	0	0	0	0	0	0	0	0	0	0	0	0	0	0	0	0	0	0	0	0	0	0	0	0	0	0	0	0	-0.00284426	0	0	0
FAM201A (ENSG00000204860)	1	0	0	0	0	0	0	0	0	0	0	0	0	0	0	0	0	0	0	0	0	0	0	0	0	0	0	0	0	0	0	0	-0.00486176	0	0	0	0	0	0	0	0	0	0	0	0	0	0	0	0
SMIM11A (ENSG00000205670)	1	0	0	0	0	0	0	0	0	0	0	0	0	0	0	0	0	0	0	0	0	0	0	0	0	0	0	0	0	0	0	0	0	0	0	0	0	0	0	0	0	0	0	0	0	0	0	0	0
RNVU1-7 (ENSG00000206585)	1	0	0	0	0	0	0	0	0	0	0	0	0	0	0	0	0	0	0	0	0	0	0	0	0	0	0	0	0	0	0	0	0	0	0	0	0	0	0	0	0	0	0	0	0	0	0	0	0
RNU1-1 (ENSG00000206652)	1	0	0	0	0	0	0	0	0	0	0	0	0	0	0	0	0	0	0	0	0	0	0	0	0	0	0	0	0	0	0	0	0	0	0	0	0	0	0	0	0	0	0	0	0	0	0	0	0
RNVU1-18 (ENSG00000206737)	1	0	0	0	0	0	0	0	0	0	0	0	0	0	0	0	0	0	0	0	0	0	0	0	0	0	0	0	0	0	0	0	0	0	0	0	0	0	0	0	0	0	0	0	0	0	0	0	0
SNORA18 (ENSG00000207145)	1	0	0	0	0	0	0	0	0	0	0	0	0	0	0	0	0	0	0	0	0	0	0	0	0	0	0	0	0	0	0	0	-0.00170233	0	0	0	0	0	0	0	0	0	0	0	0	0	0	0	0
GPX3 (ENSG00000211445)	1	0	0	0	0	0	0	0	0	0	0	0	0	0	0	0	0	0	0.00194084	0	0	0	0	0	0	0	0	0	0	0	0	0	0	0	0	0	0	0	0	0	0	0	0	0	0	0	0	0	0
SLC48A1 (ENSG00000211584)	1	0	0	0	0	0	0	0	0	0	0	0	0	0	0	0	0	0	0	0	0	0	0	0	0	0	0	0	0	0	0	0	0	0	0	0	0	0	0	0	0	0	0	0	0	0	0	0	0
TRBC2 (ENSG00000211772)	1	0	0	0	0	0	0	0	0	0	0	0	0	0	0	0	0	0	0	0	0	0	0	0	0	0	0	0	0	0	0	0	0	0	0	0	0	0	0	0	0	-0.00030975	0	0	0	0	0	0	0
SNORD17 (ENSG00000212232)	1	0	0	0	0	0	0	0	0	0	0	0	0	0	0	0	0	-0.00358298	0	0	0	0	0	0	0	0	0	0	0	0	0	0	0	0	0	0	0	0	0	0	0	0	0	0	0	0	0	0	0
KRTAP2-3 (ENSG00000212724)	1	0	0	0	0	0	0	0	0	0	0	0	0	0	0	0	0	0	0	0	0	0	0	0	0	0	0	0	0	0	0	0	0	0	0	0	0	0	0	0	0	0	0	0	0.0194068	0	0	0	0
CRIP1 (ENSG00000213145)	1	0	0	0	0	0	0	0	0	0	0	0	0	0	0	0	0	0	0	0	0	0	0	0	0	0	0	0	0	0	0	0	0	0	0	0	0	0	0	0	0	0	0	0	0	0	-0.00115671	0	0
FAM24B (ENSG00000213185)	1	0	0	0	0	0	0	0	0	0	0	0	0	0	0	0	0	0	0	0	0	0	0	0	0	0	0	0	0	0	0	0	0	0	0	0	0	0	0	0	0	-9.53702e-05	0	0	0	0	0	0	0
BTF3L4P2 (ENSG00000213189)	1	0	0	0	0	0	0	0	0	0	0	0	0	0	0	0	0	0	0	0	0	0	0	0	0	0	0	0	0	0	0	0	0	0	0	0	0	0	0	0	0	0	0	0	0	0	0	0	0
ZNF134 (ENSG00000213762)	1	0	0	0	0	0	0	0	0	0	0	0	0	0	0	0	0	0	0	0	0	0	0	0	0	0	0	0	0	0	0	0	0	0	0	0	0	0	0	0	0	0	0	0	0	0	0	0	0
EMP2 (ENSG00000213853)	1	0	0	0	0	0	0	0	0	0	0	0	0	0	0	0	0	0	0	0	0	0	0	0	0	0	0	0	0	0	0	0	0	0	0	0	0	0	0	0	0	0	0	0	0	0	0	0	0
IRF9 (ENSG00000213928)	1	0	0	0	0	0	0	0	0	0	0	0	0	0	0	0	0	0	0	0	0	0	0	0	0	0	0	0	0	0	0	0	0	0	0	0	0	0	0	0	0	0	0	0	0	0	0	0	0
TAX1BP3 (ENSG00000213977)	1	0	0	0	0	0	0	0	0	0	0	0	0	0	0	0	0	0	0	0	0	0	0	0	0	0	0	0	0	0	0	0	0	0	0	0	0	0	0.0466251	0	0	0	0	0	0	0	0	0	0
ZNF788P (ENSG00000214189)	1	0	0	0	0	0	0	0	0	0	0	0	0	0	0	0	0	0	0	0	0	0	0	0	0	0	0	0	0	0	0	0	0.0109741	0	0	0	0	0	0	0	0	0	0	0	0	0	0	0	0
SMIM30 (ENSG00000214194)	1	0	0	0	0	0	0	0	0	0	0	0	0	0	0	0	0	0	0	0	0	0	0	0	0	0	0	0	0	0	0	0	0	0	0	0	0	0	-0.0157462	0	0	0	0	0	0	0	0	0	0
CPEB1 (ENSG00000214575)	1	0	0	0	0	0	0	0	0	0	0	0	0	0	0	0	0	0	0	0	0	0	0	0	0	0	0	0	0	0	0	0	0.00114827	0	0	0	0	0	0	0	0	0	0	0	0	0	0	0	0
ARHGEF28 (ENSG00000214944)	1	0	0	0	0	0	0.00855145	0	0	0	0	0	0	0	0	0	0	0	0	0	0	0	0	0	0	0	0	0	0	0	0	0	0	0	0	0	0	0	0	0	0	0	0	0	0	0	0	0	0
RPL17-C18orf32 (ENSG00000215472)	1	0	0	0	0	0	0	0	0	0	0	0	0	0	0	0	0	0	0	0	0	0	0	0	0	0	0	0	0	0	0	0	0	0	0	0	0	0	0	0	0	0	0	0	0	0	0	0	0
LINC01139 (ENSG00000215808)	1	0	0	0	0	0	0	0	0	0	0	0	0	0	0	0	0	0	0	0	0	0	0	0	0	0	0	0	0	0	0	0	0	0	0	0	0	0	0	0	0	0	0	0	0	0.00753441	0	0	0
AC245297.1 (ENSG00000215861)	1	0	0	0	0	0	0	0	0	0	0	0	0	0	0	0	0	0	0	0	0	0	0	0	0	0	0	0	0	0	0	0	0	0	0	0	0	0	0	0	0	0	0	0	0	0	0	0	0
MIR503HG (ENSG00000223749)	1	0	0	0	0	0	0	0	0	0	0	0	0	0	0	0	0	0	0	0	0	0	0	0	0	0	0	0	0	0	0	0	0	0	0	0	0	0	0	0	0	0	0	0	0	0	0	0	0
HLA-DPB1 (ENSG00000223865)	1	0	0	0	0	0	0	0	0	0	0	0	0	0	0	0	0	0	0	0	0	0	0	0	0	0	0	0	0	0	0	-0.0280988	0	0	0	0	0	0	0	0	0	0	0	0	0	0	0	0	0
HAGLR (ENSG00000224189)	1	0	0	0	0	0	0	0	0	0	0	0	0.0125046	0	0	0	0	0	0	0	0	0	0	0	0	0	0	0	0	0	0	0	0	0	0	0	0	0	0	0	0	0	0	0	0	0	0	0	0
LINC01133 (ENSG00000224259)	1	0	0	0	0	0	0	0	0	0	0	0	0	0	0	0	0	0	0	0	0	0	0	0	0	0	0	0	0	0	0	0	0	0	0	0	0	0	0	0	0	0	0	0	0	0	0	0	0
MSL3P1 (ENSG00000224287)	1	0	0	0	0	0	0	0	0	0	0	0	0	0	0	0	0	0	0	0	0	0	0	0	0	0	0	0	0	0	0	0	0	0	0	0	0	0	0	0	0	0	0	0	0	0	0	0	0
C4B (ENSG00000224389)	1	0	0	0	0	0	0	0	0	0	0	0	0	0	0	0	0	0	0	0	0	0	0	0	0	0	0	0	0	0	0	0	0	0	0	0	0	0	0	0	0	0	0	0	0	0	0	0	0
RPS28P5 (ENSG00000224646)	1	0	0	0	0	0	0	0.0532742	0	0	0	0	0	0	0	0	0	0	0	0	0	0	0	0	0	0	0	0	0	0	0	0	0	0	0	0	0	0	0	0	0	0	0	0	0	0	0	0	0
SNORA71A (ENSG00000225091)	1	0	0	0	0	0	0	0	0	0	0	0	0	0	0	0	0	0	0	0	0	0	0	0	0	0	0	0	0	0	0	0	0	0	0	0	0	0	0	0	0	0	-0.0402191	0	0	0	0	0	0
SLC9A3-AS1 (ENSG00000225138)	1	0	0	0	0	0	0	0	0	0	0	0	0	0	0	0	0	0	0	0	0	0	0	0	0	0	0	0	0	0	0	0	0	0	0	0	0	0	0	0	0	0	0	0	0	0	0	0	0
DUXAP9 (ENSG00000225210)	1	0	0	0	0	0	0	0	0	0	0	0	0	0	0	0	0	0	0	0	0	0	0	0	0	0	0	0	0	0	0	0	0	0	0	0	0	0	0	0	0	0	0	0	0.0329461	0	0	0	0
SNX18P3 (ENSG00000225345)	1	0	0	0	0	0	0	0	0	0	0	0	0	0	0	0	0	0	0	0	0	0	0	0	0	0	0	0	0	0	0	0	0	0	0	0	0	0	0	0	0	0	0	0	0	0	0	0	0
BOLA3-AS1 (ENSG00000225439)	1	0	0	0	0	0	0	0	0	0	0	0	0	0	0	0	0	0	0	0	0	0	0	0.0104874	0	0	0	0	0	0	0	0	0	0	0	0	0	0	0	0	0	0	0	0	0	0	0	0	0
DANCR (ENSG00000226950)	1	0	0	0	0	0	0	0	0	0	0	0	0	0	0	0	0	0	0	0	0	0	0	0	0	0	0	0	0	0	0	0	0	0	0	0	0	0	0	0	0	0	0	0	0	0	0	0	0
AL009174.1 (ENSG00000227008)	1	0	0	0	0	0	0	0	0	0	0	0	0	0	0	0	0	0	0	0	0	0	0	0	0	0	0	0	0	0	0	0	0	0	0	0	0	0	0	0	0	0	0	0	0	0	0	0	0
ZNF883 (ENSG00000228623)	1	0	0	0	0	0	0	0	0	0	0	0	0	0	0	0	0	0	0	0	0	0	0	0	0	0	0	0	0	0	0	0	0	0	0	0	0	0	0	0	0	0	0	0	0	0	0	0	0
PRRT3-AS1 (ENSG00000230082)	1	0	0	0	0	0	0	0	0	0	0	0	0	0	0	0	0	0	0	0	0	0	0	0	0	0	0	0	0	0	0	0	0	0	0	0	0.0261348	0	0	0	0	0	0	0	0	0	0	0	0
AL450405.1 (ENSG00000230202)	1	0	0	0	0	0	0	0	0	0	0	0	0	0	0	0	0	0	0	0	0	0	0	-0.00678106	0	0	0	0	0	0	0	0	0	0	0	0	0	0	0	0	0	0	0	0	0	0	0	0	0
FAM225A (ENSG00000231528)	1	0	0	0	0	0	0	0	0	0	0	0	0	0	0	0	0	0	0	0	0	0	0	0	0	0	0	0	0	0	0	0	0	0	0	0	0	0	0	0	0	0	0	0	0	0	0	0	0
DLEU2 (ENSG00000231607)	1	0	0	0	0	0	0	0	0	0	0	0	0	0	0	0	0	0	0	0	0	0	0	0	0	0	0	0	0	0	0	0	-0.000974868	0	0	0	0	0	0	0	0	0	0	0	0	0	0	0	0
FTH1P7 (ENSG00000232187)	1	0	0	0	0	0	0	0	0	0	0	0	0	0	0	0	0	0	0	0	0	0	0	0	0	0	0	0	0	0	0	0	0.00805936	0	0	0	0	0	0	0	0	0	0	0	0	0	0	0	0
Z74021.1 (ENSG00000232346)	1	0	0	0	0	0	0	0	0	0	0	0	0	0	0	0	0	0	0	0	0	0	0	0	0	0	0	0	0	0	0	0	0	0	0	0	-0.0260791	0	0	0	0	0	0	0	0	0	0	0	0
EMSLR (ENSG00000232445)	1	0	0	0	0	0	0	0	0	0	0	0	0	0	0	0	0	0	0	0	0	0	0	0	0	0	0	0	0	0	0	0	0	0	0	0	0	0	0	0	0	0	0	0	0	0	0	0	0
LINC02802 (ENSG00000232527)	1	0	0	0	0	0	0	0	0	0	0	0	0.0189475	0	0	0	0	0	0	0	0	0	0	0	0	0	0	0	0	0	0	0	0	0	0	0	0	0	0	0	0	0	0	0	0	0	0	0	0
SNHG15 (ENSG00000232956)	1	0	0	0	0	0	-0.0218028	0	0	0	0	0	0	0	0	0	0	0	0	0	0	0	0	0	0	0	0	0	0	0	0	0	0	0	0	0	0	0	0	0	0	0	0	0	0	0	0	0	0
USP32P2 (ENSG00000233327)	1	0	0	0	0	0	0	0	0	0	0	0	0	0	0	0	0	0	0	0	0	0	0	0	0	0	0	0	0	0	0	0	0	0	0	0	0	0	0	0	0	0	0	0	0	0	0	0	0
ZNF232-AS1 (ENSG00000234327)	1	0	0	0	0	0	0	0	0	0	0	0	0	0	0	0	0	0	0	0	0	0	0	0	0	0	0	0	0	0	0	0	0	0	0	0	0	0	0	0	0	0	0	0	0	0	-0.000336198	0	0
ZNF736 (ENSG00000234444)	1	0	0	0	0	0	0	0	0	0	0	0	0	0	0	0	0	0	0	0	0	0	0	0	0	0	0	0	0	0	0	0	0	0	0	0	0	0	0	0	0	0	0	0	0	0	0.00789504	0	0
FOXP4-AS1 (ENSG00000234753)	1	0	0	0	0	0	0	0	0	0	0	0	0	0	0	0	0	0.0392625	0	0	0	0	0	0	0	0	0	0	0	0	0	0	0	0	0	0	0	0	0	0	0	0	0	0	0	0	0	0	0
FTH1P2 (ENSG00000234975)	1	0	0	0	0	0	0	0	0	0	0	0	0	0	0	0	0	0	0	0	0	0	0	0	0	0	0	0	0	0	0	0	0	0	0	0	0	0	0	0	0	0.0127919	0	0	0	0	0	0	0
SNORA71B (ENSG00000235408)	1	0	0	0	0	0	-0.0571387	0	0	0	0	0	0	0	0	0	0	0	0	0	0	0	0	0	0	0	0	0	0	0	0	0	0	0	0	0	0	0	0	0	0	0	0	0	0	0	0	0	0
MSC-AS1 (ENSG00000235531)	1	0	0	0.00719267	0	0	0	0	0	0	0	0	0	0	0	0	0	0	0	0	0	0	0	0	0	0	0	0	0	0	0	0	0	0	0	0	0	0	0	0	0	0	0	0	0	0	0	0	0
ASMTL-AS1 (ENSG00000236017)	1	0	0	0	0	0	0	0	0	0	0	0	0	0	0	0	0	0	0	0	0	0	0	0	0	0	0	0	0	0	0	0	0	0	0	0	-0.033475	0	0	0	0	0	0	0	0	0	0	0	0
FTH1P11 (ENSG00000237264)	1	0	0	0	0	0	0	0	0	0	0	0	0	0	0	0	0	0	0	0	0	0	0.00189544	0	0	0	0	0	0	0	0	0	0	0	0	0	0	0	0	0	0	0	0	0	0	0	0	0	0
LINC00857 (ENSG00000237523)	1	0	0	0	0	0	0	0	0	0	0	0	0	0	0	0	0	0	0	0	0	0	0	0	0	0	0	0	0	0	0	0	0	0	0	0	0	0	0	0	0	0	0	0	0	0	0	0	0
AC243919.1 (ENSG00000237550)	1	0	0	0	0	0	0	0	0	0	0	0	0	0	0	0	0	0	0	0	0	0	0	-0.0157033	0	0	0	0	0	0	0	0	0	0	0	0	0	0	0	0	0	0	0	0	0	0	0	0	0
TXNDC5 (ENSG00000239264)	1	0	0	0	0	0	0	0	0	0	0	0	0	0	0	0	0	0	0	0	0	0	0	0	0	0	0	0	0	0	0	0	0	0	0	0	0	0	0	0	0	0	0	0	0	0	0	0	0
ZNF542P (ENSG00000240225)	1	0	0	0	0	0	0	0	0	0	0	0	0	0	0	0	0	0	0	0	0	0	0	0	0	0	0	0	0	0	0	0	0	0	0	0	0	0	0	0	0	0	0	0	0.00832372	0	0	0	0
LINC00973 (ENSG00000240476)	1	0	0	0	0	0	0	0	0	0	0	0	0	0	0	0	0	0	0	0	0	0	0	0	0	0	0	0	0	0	0	0	0	0	0	0	0	0	0	0	0	0	0	0	0	0	0	0	0
PRR34-AS1 (ENSG00000241990)	1	0	0	0	0	0	0	0	0	0	0	0	0	0	0	0	0	0	0	0	0	0	0	0	0	0	0	0	0	0	0	0	0	0	0	0	0	0	0	0	0	0	0	0	0	0	0.0837241	0	0
MNX1-AS1 (ENSG00000243479)	1	0	0	0	0	0	0	0	0	0	0	0	0	0	0	0	0	0	0	0	0	0	0	0	0	0	0	0	0	0	0	0	0	0	0	0	0	0	0	0	0	0	0	0	0	0	0	0	0
CFB (ENSG00000243649)	1	0	0	0	0	0	0	0	0	0	0	0	0	0	0	0	0	0	0	0	0	0	0	0	0	0	0	0	0	0	0	0	0	0	0	0	0	0	0	0	0	0	0	0	0	0	0	0	0
RPS26P19 (ENSG00000244563)	1	0	0	0	0	0	0	0	0	0	0	0	0	0	0	0	0	0	0	0	0	-0.0281425	0	0	0	0	0	0	0	0	0	0	0	0	0	0	0	0	0	0	0	0	0	0	0	0	0	0	0
CRNDE (ENSG00000245694)	1	0	0	0	0	0	0	0	0	0	0	0	0	0	0	0	0	0	0	0	0	0	0	0	0	0	0	0	0	0	0	0	0	0	0	0	0	0	0	0	0	0	0	0	0	0	0	0	0
NUDT16P1 (ENSG00000246082)	1	0	0	0	0	0	0	0	0	0	0	0	0	0	0	0	0	0	0	0	0	0	0	0	0	0	0	0	0	0	0	0	0	0	0	0	0	0	0	0	0	0	0	0	0	0	0	0	0
H2AJ (ENSG00000246705)	1	0	0	0	0	0	0	0	0	0	0	0	0	0	0	0	0	0	0	0	0	0	0	0	0	0	0	0	0	0	0	0	0	0	0.0147356	0	0	0	0	0	0	0	0	0	0	0	0	0	0
MIR4458HG (ENSG00000247516)	1	0	0	0	0	0	0	0	0	0	0	0	0	0	0	0	0	0	0	0	0	0	0	-0.00186405	0	0	0	0	0	0	0	0	0	0	0	0	0	0	0	0	0	0	0	0	0	0	0	0	0
AC022784.1 (ENSG00000248538)	1	0	0	0	0	0	0	-0.00390946	0	0	0	0	0	0	0	0	0	0	0	0	0	0	0	0	0	0	0	0	0	0	0	0	0	0	0	0	0	0	0	0	0	0	0	0	0	0	0	0	0
FMN1 (ENSG00000248905)	1	0	0	0	0	0	0	0	0	0	0	0	0	0	0	0	0.0307365	0	0	0	0	0	0	0	0	0	0	0	0	0	0	0	0	0	0	0	0	0	0	0	0	0	0	0	0	0	0	0	0
PVT1 (ENSG00000249859)	1	0	0	0	0	0	0	0	0	0	0	0	0	0	0	0	0	0	0	0	0	0	0	0	0	0	0	0	0	0	0	0	0	0	0	0	0	0	0	0	0	0	0	0	0	0	0	0	0
ARPC4-TTLL3 (ENSG00000250151)	1	0	0	0	0	0	0	0	0	0	0	0	0	0	0	0	0	0	0	0	0	0	0	0	0	0	0	0	0	0	0	0	0	0	0	0	0	0	0	0	0	0	0	0	0	0	0	0	0
LINC02762 (ENSG00000250303)	1	0	0	0.0038962	0	0	0	0	0	0	0	0	0	0	0	0	0	0	0	0	0	0	0	0	0	0	0	0	0	0	0	0	0	0	0	0	0	0	0	0	0	0	0	0	0	0	0	0	0
HOXA10-AS (ENSG00000253187)	1	0	0	0	0	0	0	0	0	0	0	0	0	0	0	0	0	0	0	0	0	0	0	0	0	0	0	0	0	0	0	0	0	0	0	0	0	0	0	0	0	0	0	0	0	0	0	0	0
C8orf88 (ENSG00000253250)	1	0	0	0	0	0	0	0	0	0	0	0	0	0	0	0	0	0	0	0	0	0	0	0	0	0	0	0	0	0	0	0	0	0	0	0	0	0	0	0	0	0	0	0	0	0	0	0	0
CCDC71L (ENSG00000253276)	1	0	0	0	0	0	0	0	0	0	0	0	0	0	0	0	0	0	0	0	0	0	0	0	0	0	0	0	0	0	0	0	0	0	0	0	0	0	0	0	0	0	0	0	0	0	0	0	0
CASC19 (ENSG00000254166)	1	0	0.018026	0	0	0	0	0	0	0	0	0	0	0	0	0	0	0	0	0	0	0	0	0	0	0	0	0	0	0	0	0	0	0	0	0	0	0	0	0	0	0	0	0	0	0	0	0	0
AC079329.1 (ENSG00000254680)	1	0	0	-0.00821843	0	0	0	0	0	0	0	0	0	0	0	0	0	0	0	0	0	0	0	0	0	0	0	0	0	0	0	0	0	0	0	0	0	0	0	0	0	0	0	0	0	0	0	0	0
PKD1P5 (ENSG00000254681)	1	0	0	0	0	0	0	0	0	0	0	0	0	0	0	0	0	0	0	0	0	0	0	0	0	0	0	0	0	0	0	0	0	0	0	0	0	0	0	0	0	0	0	0	0	0	0	0	0
RNF185-AS1 (ENSG00000254835)	1	0	0	0	0	0	0	0	0	0	0	0	0	0	0	0	0	0	0	0	0.000864871	0	0	0	0	0	0	0	0	0	0	0	0	0	0	0	0	0	0	0	0	0	0	0	0	0	0	0	0
AP003392.2 (ENSG00000254909)	1	0	0	0	0	0	0	0	0	0	0	0	0	0	0	0	0	0	0	0	0	0	0	0	0	0	0	0	0	0	0	0	0	0	0	0	0	0	0	0	0	0	0	0	0	0	0	0	0
EID3 (ENSG00000255150)	1	0	0	0	0	0	0	0	0	0	0	0	0.0209434	0	0	0	0	0	0	0	0	0	0	0	0	0	0	0	0	0	0	0	0	0	0	0	0	0	0	0	0	0	0	0	0	0	0	0	0
LIMS4 (ENSG00000256671)	1	0	0	0	0	0	0	0	0	0	0	0	0	0	0	0	0	0	0	0	0	0	0	0	0	0	0	0	0	0	0	0	0	0	0	0	0	0	0	0	0	0	0	0	0	0	0	0	0
AC025423.4 (ENSG00000257181)	1	0	0	0	0	0	0	0	0	0	0	0	0	0	0	0	0	0	0	0	0	0	0	0	0	0	0	0	0	0	0	0	0	0	0	0	0	0	0	0	0	0	0	0	0	0	0	0	0
AL157871.1 (ENSG00000258504)	1	0	0	0	0	0	0	0	0	0	0	0	0	0	0	0	0	0	0	0	0	0	0	0	0	0	0	0	0	0	0	0	0	0	0	0	0	0	0	0	0	0	0	0	0	0	0	0	0
ARHGAP5-AS1 (ENSG00000258655)	1	0	0	0	0	0	0	0	0	0	0	0	0	0	0	0	0	0	0	0	0	0	0	0	0	0	0	0	0	0	0	0	0	0	0	0	0	0	0	0	0	0	0	0	0	0	0	0	0
AL163636.1 (ENSG00000259171)	1	0	0	0	0	0	0	0	0	0	0	0	0	0	0	0	0	0	0	0	0	0	0	0	0	0	0	0	0	0	0	0	0	0	0	0	0	0	0	0	0	0	0	0	0	0	0	0	0
AC022167.1 (ENSG00000259939)	1	0	0	0	0	0	0	0	0	0	0	0	0	0	0	0	0	0	0	0	0	0	0	0	0	0	0	0	0	0	0	0	0	0	0	0	0	0	0	0	0	0	0	0	0	0	0	0	0
CRIM1-DT (ENSG00000260025)	1	0	0	0	0	0	0	0	0	0	0	0	0	0	0	0	0	0	0	0	0	0	0	0	0	0	0	0	0	0	0	0	0	0	0	0	0	0	0	0	0	0	0	0	0	0	0	0	0
HOXB7 (ENSG00000260027)	1	0	0	0	0	0	0	0	0	0	0	0	0	0	0	0	0	0	0	0	0	0	0	0	0	0	0	0	0	0	0	0	0	0	0	0	0	0	0	0	0	0	0	0	0	0	0	0	0
AL023803.1 (ENSG00000261431)	1	0	0	0	0	0	0	0	0	0	0	0	0	0	0	0	0	0	0	0	0	0	0	0	0	0	0	0	0	0	0	0	0	0	0	0	0	0	0	0	0	0	0	0	0	0	0	0	0
CORO7 (ENSG00000262246)	1	0	0	0	0	0	0	0	0	0	0	0	0	0	0	0	0	0	0	0	0	0	0	0	0	0	0	0	0	0	0	0	0	0	0	0	0	0	0	0	0	0	0	0	0	0	0	0	-0.0747919
AC015813.1 (ENSG00000264112)	1	0	0	0	0	0	0	0	0	0	0	0	0	0	0	0	0	0	0	0	0	0	0	0	0	0	0	0	0	0	0	0	0	0	0	0	0	0	0	0	0	0	0	0	0	0	0	0	0
TSPOAP1-AS1 (ENSG00000265148)	1	0	0	0	0	0	0	0	0	0	0	0	0	0	0	0	0	0	0	0	0	0	0	0	0	0	0	0	0	0	0	0	0	0	0	0	0	0	0	0	0	0	0	-0.00993526	0	0	0	0	0
SNORD3B-1 (ENSG00000265185)	1	0	0	0	0	0	0	0	0	0	0	0	0	0	0	0	0	0	0	0	0	0	0	0	0	0	0	0	0	0	0	0	0	0	0	0	0	0	0	0	0	0	0	0	0	0	0	0	0
SNHG25 (ENSG00000266402)	1	0	0	0	0	0	0	0	0	0	0	0	0	0	0	0	0	0	0	0	0	0	0	0	0	0	0	0	0	0	0	0	0	0	0	0	0	0	0	0	0	0	0	0	0	0	0	0	0
ZNF790-AS1 (ENSG00000267254)	1	0	0	0	0	0	0	0	0	0	0	0	0	0	0	0	0	0	0	0	0	0	0	0	0	0	0	0	0	0	0	0	0	0	0	0	0	0	0	0	0	0	0	0	0	0	0	0	0
UPK3BL1 (ENSG00000267368)	1	0	0	0	0	0	0	0	0	0	0	0	0	0	0	0	0	0	0	0	0	0	0	0	0	0	0	0	0	0	0	0	0.0194048	0	0	0	0	0	0	0	0	0	0	0	0	0	0	0	0
AC011446.1 (ENSG00000267512)	1	0	0	0	0	0	0	0	0	0	0	0	0	0	0	0	0	0	0	0	0	0	0	0	0	0	0	0	0	0	0	0	-0.00217726	0	0	0	0	0	0	0	0	0	0	0	0	0	0	0	0
LINC01836 (ENSG00000267530)	1	0	0	0	0	0	0	0	0	0	0	0	0	0	0	0	0	0	0	0	0	0	0	0	0	0	0	0	0	0	0	0	0	0	0	0	0	0	0	0	0	0	0	0	0	0	0	0	0.0869199
ENSG00000267697	1	0	0	0	0	0	0	0	0	0	0	0	0	0	0	0	0	0	0	0	0	0	0	0	0	0	0	0	0	0	0	0	0	0	0	0	0	0	0	0	0	0	0	0	0	0	-0.00150748	0	0
AC009005.1 (ENSG00000267751)	1	0	0	0	0	0	0	0	0	0	0	0	0	0	0	0	0	0	0	0	0	0	0	0	0	0	0	0	0	0	0	0	0	0	0	0	0	0	0	0	0	0	0	0	0	0	0	0	0
AC008655.1 (ENSG00000267815)	1	0	0	0	0	0	0	0	0	0	0	0	0	0	0	0	0	0	0	0	0	0	0	0	0	0	0	0	0	0	0	0	0	0	0	0	0	0	0	0	0	0	0	0	0	0	0	0	0
IGFL2-AS1 (ENSG00000268621)	1	0	0	0	0	0	0	0	0	0	0	0	0	0	0	0	0	0	0	0	0	0	0	0	0	0	0	0	0	0	0	0	0	0	0	0	0	0	0	0	0	0	0	0	0	0	0	0	0
ITGB1P1 (ENSG00000269378)	1	0	0	0	0	0	0	0	0	0	0	0	0	0	0	0	0	0	0	0	0	0	0	0	0	0	0	0	0	0	0	0	0	0	0	0	0	0	0	0	0	0	0	0	0	0	0	0	0
RMRP (ENSG00000269900)	1	0	0	0	0	0	0	0	0	0	0	0	0	0	0	0	0	0	0	0	0	0	0	0	0	0	0	0	0	0	0	0	0	0	0	0	0	0	0	0	0	0	0	0	0	0	-0.0218049	0	0
MICOS10-NBL1 (ENSG00000270136)	1	0	0	0	0	0	0	0.0102605	0	0	0	0	0	0	0	0	0	0	0	0	0	0	0	0	0	0	0	0	0	0	0	0	0	0	0	0	0	0	0	0	0	0	0	0	0	0	0	0	0
H4C15 (ENSG00000270276)	1	0	0	0	0	0	0	0	0	0	0	0	0	0	0	0	0	0	0	0	0	0	0	0	0	0	0	0	0	0	0	0	0.0281597	0	0	0	0	0	0	0	0	0	0	0	0	0	0	0	0
AC004130.2 (ENSG00000271133)	1	0	0	0.0125086	0	0	0	0	0	0	0	0	0	0	0	0	0	0	0	0	0	0	0	0	0	0	0	0	0	0	0	0	0	0	0	0	0	0	0	0	0	0	0	0	0	0	0	0	0
MILR1 (ENSG00000271605)	1	0	0	0	0	0	0	0	0	0	0	0	0	0	0	0	0	0	0	0	0	0	0	0	0	0	0	0	0	0	0	0	0	0	0	0	0	0	0	0	0	0	-0.00775652	0	0	0	0	0	0
AL008729.2 (ENSG00000272379)	1	0	0	0	0	0	0	0	0	0	0	0	0	0	0	0	0	0	0	0	0	0	0	0	0	0	0	0	0	0	0	0	0	0	0	0	0	0	0	0	0	0	0	0	0	0	0	0	0
LINC01145 (ENSG00000272419)	1	0	0	0	0	0	0	0	0	0	0	0	0	0	0	0	0	0	0	0	0	0	0	0	0	0	0	0	0	0	0	0	0	0	0	0	0	0	0	0	0	0	0	0	0	0	0	0	0
AP000525.1 (ENSG00000272872)	1	0	0	0	0	0	0	0	0	0	0	0	0	0	0	0	0	0	0	0	0	0	0	0.00699901	0	0	0	0	0	0	0	0	0	0	0	0	0	0	0	0	0	0	0	0	0	0	0	0	0
CDC37L1-DT (ENSG00000273061)	1	0	0	0	0	0	0	-0.00838209	0	0	0	0	0	0	0	0	0	0	0	0	0	0	0	0	0	0	0	0	0	0	0	0	0	0	0	0	0	0	0	0	0	0	0	0	0	0	0	0	0
SNURF (ENSG00000273173)	1	0	0	0	0	0	0	0	0	0	0	0	0	0	0	0	0	0	0	0	0	0	0	0	0	0	0	0	0	0	0	0	-0.00165424	0	0	0	0	0	0	0	0	0	0	0	0	0	0	0	0
LINC01138 (ENSG00000274020)	1	0	0	0	0	0	0	0	0	0	0	0	0	0	0	-0.0127714	0	0	0	0	0	0	0	0	0	0	0	0	0	0	0	0	0	0	0	0	0	0	0	0	0	0	0	0	0	0	0	0	0
RNVU1-27 (ENSG00000274210)	1	0	0	0	0	0	0	0	0	0	0	0	0	0	0	0	0	0	0	0	0	0	0	0	0	0	0	0	0	0	0	0	0	0	0	0	0	0	0	0	0	0	0	0	0	0	0	0	0
CBSL (ENSG00000274276)	1	0	0	0	0	0	0	0	0	0	0	0	0	0	0	0	0	0	0	0	0	0.00798278	0	0	0	0	0	0	0	0	0	0	0	0	0	0	0	0	0	0	0	0	0	0	0	0	0	0	0
AL353804.3 (ENSG00000274430)	1	0	0	0	0	0	0	0	0	0	0	0	0	0	0	0	0	0	0	0	0	0	0	0	0	0	0	0	0	0	0	0	-0.00202598	0	0	0	0	0	0	0	0	0	0	0	0	0	0	0	0
TBC1D3L (ENSG00000274512)	1	0	0	0	0	0	0	0	0	0	0	0	0	0	0	0	0	0	0	0	0	0	0	0	0	0	0	0	0	0	0	0	0	0	0	0	0	0	0	0	0	0	0	0	0	0	0	0	0
RN7SL1 (ENSG00000276168)	1	0	0	0	0	0	0	0	0	0	0	0	0	0	0	0	0	0	0	0	0	0	0	0	0	0	0	0	0	0	0	0	0	0	0	0	0	0	0	0	0	0	0	0	0	0	0	0	0
H2AC8 (ENSG00000277075)	1	0	0	0.0110474	0	0	0	0	0	0	0	0	0	0	0	0	0	0	0	0	0	0	0	0	0	0	0	0	0	0	0	0	0	0	0	0	0	0	0	0	0	0	0	0	0	0	0	0	0
FP565260.3 (ENSG00000277117)	1	0	0	0	0	0	0	0	0	0	0	0	0	0	0	0	0	0	0	0	0	0	0	0	0	0	0	0	0	0	0	0	0	0	0	0	0	0	0	0	0	0	0	0	0	0	0.0179251	0	0
RNVU1-4 (ENSG00000277610)	1	0	0	0	0	0	0	0	0	0	0	0	0	0	0	0	0	0	0	0	0	0	0	0	0	0	0	0	0	0	0	0	0	0	0	0	0	0	0	0	0	0	0	0	0	0	-0.00429138	0	0
AC159540.2 (ENSG00000277701)	1	0	0	0	0	0	-0.0137669	0	0	0	0	0	0	0	0	0	0	0	0	0	0	0	0	0	0	0	0	0	0	0	0	0	0	0	0	0	0	0	0	0	0	0	0	0	0	0	0	0	0
FP236241.1 (ENSG00000277991)	1	0	0	0	0	0	0	0	0	0	0	0	0	0	0	0	0	0	0	0	0	0	0	0	0	0	0	0	0	0	0	0	0	0	0	0	0	0	0	0	0	0	0	0	0	0	0	0	0
ZNF229 (ENSG00000278318)	1	0	0	0	0	0	0	0	0	0	0	0	0	0	0	0	0	0	0	0	0	0	0	0	0	0	0	0	0	0	0	0	0	0	0	0	0	0	0	0	0	0	0	0	0	0	0	0	0
AC006449.7 (ENSG00000279119)	1	0	0	0	0	0	0	0	0	0	0	-0.00748052	0	0	0	0	0	0	0	0	0	0	0	0	0	0	0	0	0	0	0	0	0	0	0	0	0	0	0	0	0	0	0	0	0	0	0	0	0
ENSG00000280987	1	0	0	0	0	0	0	0	0	0	0	0	0	0	0	0	0	0	0	0	0	0	0	0	0	0	0	0	0	0	0	0	0	0	0	0	0	0	0	0	0	0	0	0	0	0	0	0	0
AC010507.2 (ENSG00000282339)	1	0	0	-0.00141565	0	0	0	0	0	0	0	0	0	0	0	0	0	0	0	0	0	0	0	0	0	0	0	0	0	0	0	0	0	0	0	0	0	0	0	0	0	0	0	0	0	0	0	0	0
ABCF2-H2BE1 (ENSG00000285292)	1	0	0	0	0	0	0	0	0	0	0	0	0	0	0	0	0	0	0	0	0	0	0	0	0	0	0	0	0	0	0	0	0	0	0	0	0	0	0	0	0	0	0	0	0	0	0	0	0
AL158066.2 (ENSG00000285323)	1	0	0	0	0	0	0	0	0	0	0	0	0	0	0	0	0	0	0	0	0	0	0	-0.0183439	0	0	0	0	0	0	0	0	0	0	0	0	0	0	0	0	0	0	0	0	0	0	0	0	0
AL034430.1 (ENSG00000285508)	1	0	0	0	0	0	0	0	0.0433096	0	0	0	0	0	0	0	0	0	0	0	0	0	0	0	0	0	0	0	0	0	0	0	0	0	0	0	0	0	0	0	0	0	0	0	0	0	0	0	0
AL034430.2 (ENSG00000285723)	1	0	0	0	0	0	0	0	0	0	0	0	0	0	0	0	0	0	0	0	0	0	0	0	0	0	0	0	0	0	0	0	0	0	0	0	0	0	0	0	0	0	0	0	0	0	-0.0132897	0	0
BX890604.1 (ENSG00000285756)	1	0	0	0	0	0	0	0	0	0	0	0	0	0	0	0	0	0	0	0	0	0	-0.0218125	0	0	0	0	0	0	0	0	0	0	0	0	0	0	0	0	0	0	0	0	0	0	0	0	0	0
[truncated: 52 more columns]
