# Supplementary material for: BOSO: A novel feature selection algorithm for linear regression with high-dimensional data
Source: PLoS Comput Biol. 2022 May 31;18(5):e1010180. doi: 10.1371/journal.pcbi.1010180 (PMC9187084; doi:10.1371/journal.pcbi.1010180)
Supplement: S8 Table — Columns indicate the Drug Name and the number of cell lines for which the IC50 is available in the GDSC database. (XLSX) [file pcbi.1010180.s009.xlsx]

## Sheet: S8 Table
Drug Name	Number of cell lines
GEMCITABINE	1179
APO866, FK866	895
VINCRISTINE	537
THZ-2-102-1	637
OSI-027	853
TRAMETINIB	1197
DASATINIB	801
DOCETAXEL	1741
AZD5582	533
MITOXANTRONE	539
PI-103	642
TOZASERTIB	282
ACETALAX, OXYPHENISATIN ACETATE	539
BLEOMYCIN	614
PACLITAXEL	804
THZ-2-49	642
GSK1070916	620
SNX-2112	645
CYTARABINE	1221
WH-4-023	238
CAMPTOTHECIN	594
TENIPOSIDE	539
NSC-319726	622
YM-155	1182
TALAZOPARIB	1196
IRINOTECAN	588
FLUDARABINE	539
FILANESIB	641
VINORELBINE	1190
ALISERTIB	1179
DABRAFENIB	1175
ABT-737	558
WYE-125132	646
TOPOTECAN	539
PHA-793887	650
BLEOMYCIN (50 UM)	657
BI-2536	280
THAPSIGARGIN	613
OTX015	539
APR-246	542
PD-0325901	1247
TORIN-2	621
PEVONEDISTAT	1062
DACTINOMYCIN	1089
CX-5461	646
VINBLASTINE	1225
5-FLUOROURACIL	1240
PALBOCICLIB	1202
ETOPOSIDE	630
NAVITOCLAX	1222
