# Supplementary material for: BOSO: A novel feature selection algorithm for linear regression with high-dimensional data
Source: PLoS Comput Biol. 2022 May 31;18(5):e1010180. doi: 10.1371/journal.pcbi.1010180 (PMC9187084; doi:10.1371/journal.pcbi.1010180)
Supplement: S10 Table — Using the BOSO-BIC model, prediction of MTX IC50 values in micro molar for cell lines that are not included in the training process: 708 cell lines that are not present in the GDSC database and 6 cell lines part of the GDSC database for experimental validation purposes. Column ‘DepMap_ID’ is the identifier of the cell line in the DepMap initiative; ‘stripped_cell_line_name’ is the name of the cell line in computer-friendly language; ‘CCLE_Name’ is the name of the cell line and corresponding tissue; ‘Mean’ is the mean prediction across 100 different runs; ‘Seed_1’–‘Seed_100’ represent the prediction of MTX IC50 value for each cell line. (XLSX) [file pcbi.1010180.s011.xlsx]

## Sheet: S10 Table
DepMap_ID	stripped_cell_line_name	CCLE_Name	Mean	seed_1	seed_10	seed_100	seed_11	seed_12	seed_13	seed_14	seed_15	seed_16	seed_17	seed_18	seed_19	seed_2	seed_20	seed_21	seed_22	seed_23	seed_24	seed_25	seed_26	seed_27	seed_28	seed_29	seed_3	seed_30	seed_31	seed_32	seed_33	seed_34	seed_35	seed_36	seed_37	seed_38	seed_39	seed_4	seed_40	seed_41	seed_42	seed_43	seed_44	seed_45	seed_46	seed_47	seed_48	seed_49	seed_5
ACH-000003	CACO2	CACO2_LARGE_INTESTINE	3.07474	1.65936	2.63454	4.65402	3.59699	3.99114	3.3854	0.842856	1.42299	3.36987	1.08133	2.08253	1.90963	2.80318	1.29124	2.43111	1.87247	2.04353	3.6907	5.82379	1.52747	3.87317	2.5957	2.90363	3.97993	3.50911	2.93681	2.75927	2.25581	2.63891	3.71923	2.18873	2.14751	1.88188	2.54606	2.29131	4.87682	2.85279	3.19581	3.44405	3.65918	2.98077	2.3026	5.67814	3.34324	3.82821	2.54531
ACH-000005	HEL9217	HEL9217_HAEMATOPOIETIC_AND_LYMPHOID_TISSUE	0.131637	0.0435746	0.097116	0.24816	0.53657	0.182505	0.0732146	0.143085	0.0732975	0.0490731	0.0843029	0.0935219	0.2075	0.266332	0.151086	0.0546298	0.236406	0.111477	0.0466633	0.140817	0.176589	0.178554	0.118815	0.156704	0.112533	0.12621	0.0279754	0.0893995	0.236519	0.107094	0.0640796	0.0902911	0.169609	0.0822811	0.117326	0.0646661	0.062721	0.192415	0.11355	0.0750921	0.178337	0.225711	0.221443	0.105965	0.146967	0.117556	0.123109
ACH-000010	NCIH2077	NCIH2077_LUNG	1.05411	2.08666	1.44304	0.756966	1.6215	0.480102	0.929519	1.25943	0.513828	0.454993	0.94284	0.625212	0.428999	0.647983	0.860721	0.388123	0.703542	0.773914	0.629061	0.607469	0.886637	0.639281	0.856184	0.95986	0.580626	1.23665	0.798625	1.85746	0.817238	0.66346	0.739679	1.32733	0.902933	0.677252	0.351235	1.79302	1.20589	0.318394	0.627079	0.894787	0.404958	1.58619	1.06999	1.17421	1.28272	1.06235	0.380975
ACH-000011	253J	253J_URINARY_TRACT	1.63638	1.46502	1.42267	0.961488	1.32589	0.995085	1.40646	1.54848	0.962182	1.54272	0.852048	1.06814	0.804039	1.12604	1.45749	2.31727	1.75573	3.43267	0.851058	1.58708	2.10692	1.56594	2.18446	3.13001	1.24291	2.38687	1.1916	1.99938	0.586106	1.17882	1.30479	1.47161	4.08148	1.44537	1.61266	1.10774	2.60329	1.26291	1.35802	1.05185	0.891966	2.19359	2.13109	1.05228	1.03386	1.00259	2.00216
ACH-000013	ONCODG1	ONCODG1_OVARY	2.00961	1.38493	1.58712	1.85061	1.70985	2.30033	2.86334	2.41688	1.10708	1.66233	2.41576	1.3662	1.66084	1.75463	1.22674	1.92517	1.40646	2.07098	1.55453	1.96044	2.58601	2.2111	2.67698	2.2891	2.39452	1.59186	2.59653	1.39401	3.94208	2.43187	2.25325	3.08632	1.66338	2.47236	2.06326	2.57538	2.49212	1.7743	2.82912	1.88606	1.59833	1.37358	1.93836	1.60879	1.77976	1.62136	3.65306
ACH-000014	HS294T	HS294T_SKIN	2.84195	3.83017	1.45158	2.45137	2.43969	1.58174	3.70094	1.94468	2.03202	1.93362	2.61766	3.93791	2.74625	3.08412	1.23169	3.09261	2.69305	1.00234	4.53185	2.59192	4.40898	3.62407	7.12299	3.46386	3.07109	5.89528	2.58212	1.34145	3.46668	2.08516	4.88495	2.4146	3.86723	2.68465	3.24036	3.61324	3.46053	3.95032	4.36654	2.54934	3.05404	2.95439	2.98125	2.55314	3.1032	2.99273	4.40216
ACH-000016	SLR21	SLR21_KIDNEY	2.69664	3.19678	3.68575	3.37066	2.10356	1.39181	1.1226	1.81439	2.40776	5.23134	1.9161	2.07198	1.20291	2.38853	1.86008	1.83135	1.78467	4.65596	1.19838	2.07073	3.13748	1.70827	1.42157	4.50846	1.78358	2.45411	1.51107	5.00029	2.35623	2.7544	2.18559	5.6172	4.43002	4.68048	2.21372	2.0993	3.80082	1.45911	1.52177	3.64757	1.10176	3.1375	2.14597	2.23229	1.91817	2.71412	2.65003
ACH-000017	SKBR3	SKBR3_BREAST	2.41506	1.17157	1.28395	2.7233	3.78266	3.6255	1.4723	1.06576	3.46696	0.671097	2.06964	3.27585	2.61647	3.91615	4.91747	3.2989	2.00965	1.81872	3.32164	4.96059	3.50629	3.05391	1.41578	3.47941	2.15283	1.45003	2.66748	1.77447	1.98432	3.41013	1.61262	2.75089	2.19319	2.16008	2.11864	1.10783	1.98394	3.52233	2.39965	3.85668	1.0317	2.24877	3.49658	1.46439	2.73199	1.67853	4.16756
ACH-000022	PATU8988S	PATU8988S_PANCREAS	3.3975	2.93907	2.82266	3.62942	1.93702	3.49693	4.75489	1.3769	3.04353	4.40433	3.62967	3.49423	1.2157	4.31486	1.93589	2.71456	1.89347	3.97657	3.06926	5.89219	2.9022	2.98006	3.21164	6.87516	3.88633	3.00931	4.22895	2.87314	1.36598	5.18354	5.31024	2.84036	10.0595	3.84357	3.44931	3.05267	4.32882	2.46582	3.61377	3.88234	1.87657	4.50887	1.42612	2.24415	3.97252	4.01803	1.32495
ACH-000025	CH157MN	CH157MN_CENTRAL_NERVOUS_SYSTEM	1.88233	1.05629	1.82645	3.07081	1.57521	2.00561	1.48577	1.17144	1.93421	1.36582	1.91092	2.03475	2.82701	2.7591	1.49757	1.23948	2.73286	1.46986	1.98806	2.19798	0.912473	2.22004	2.24598	2.87145	2.00471	1.86197	1.96125	1.59852	0.865254	1.98325	0.692511	2.22023	1.56249	1.52352	1.99375	1.25575	1.49017	2.47047	1.90132	1.26183	2.35702	2.12002	1.27638	1.75144	1.73949	2.36477	2.48436
ACH-000026	253JBV	253JBV_URINARY_TRACT	1.2662	0.988092	1.5597	0.828716	1.31541	0.867921	1.32475	1.77239	0.488514	0.875168	1.0306	0.505999	0.599732	1.00858	1.39245	1.17035	1.763	2.36045	0.6258	1.17638	1.34551	1.71602	0.983277	1.29837	0.766616	2.33438	0.994805	1.42518	1.64657	1.03549	1.01263	1.00618	1.30908	0.973674	1.02756	0.511584	2.85179	0.611523	0.380212	1.34913	1.18995	1.39916	1.60555	0.793423	0.763272	0.582052	1.66498
ACH-000027	GOS3	GOS3_CENTRAL_NERVOUS_SYSTEM	3.11422	1.34597	1.65802	2.23134	5.61702	4.61849	1.12823	1.88733	2.46052	2.1954	1.9208	6.14571	4.08267	4.01352	4.97282	3.79178	3.84489	2.32493	6.02714	3.42088	10.8361	3.92775	1.97971	1.6093	3.83678	1.96892	3.26199	2.88373	4.61725	2.11546	5.19204	2.00363	0.963274	2.24333	3.49335	1.84371	2.35993	3.55813	8.21899	2.58995	6.32217	2.55905	6.73288	2.98795	4.33799	4.6447	3.49723
ACH-000028	KPL1	KPL1_BREAST	4.23096	3.60172	1.19947	3.39095	3.71947	7.60009	2.0241	2.82949	2.98143	2.94728	2.59883	8.98574	3.99145	9.23933	7.15976	5.22977	5.52182	3.24222	6.99294	4.69704	3.42302	3.64689	3.37929	6.58351	4.72404	3.39688	3.64358	3.88651	3.69121	2.88001	4.80503	4.81203	2.57189	4.05445	1.94767	2.06474	3.63083	4.09853	6.3379	3.06606	3.76182	5.06254	4.54295	2.89319	6.21746	6.08287	3.57972
ACH-000029	HCC827GR5	HCC827GR5_LUNG	2.95543	3.37937	3.4828	2.60524	1.89352	4.09806	4.35538	3.53183	0.906835	6.98317	2.75243	2.00012	1.65192	2.61062	1.43087	2.67779	2.16905	2.37201	1.89604	2.32955	5.35479	4.31959	2.19437	2.47462	2.16364	2.62531	3.09854	2.46188	2.67652	2.02668	2.22088	3.18447	5.27802	2.68647	2.44582	5.00537	2.09717	2.07257	1.71562	2.28189	2.36621	2.32091	2.93658	3.85351	2.33994	2.44771	4.49805
ACH-000031	PANC0213	PANC0213_PANCREAS	3.19376	3.96497	2.89742	3.21559	2.14514	2.02082	2.61052	2.41979	2.12783	3.06706	1.95241	2.78113	1.53855	2.00946	2.65792	2.7904	3.72831	2.70013	3.21471	3.90057	5.5858	3.12155	6.04719	3.12005	3.65187	2.29627	4.74195	2.33414	3.04427	2.95476	2.92941	2.81123	7.64981	3.48717	2.98455	3.85539	4.19242	2.9713	5.86843	2.75366	2.25742	4.25558	4.28819	4.10027	4.46797	4.06724	4.16267
ACH-000032	MHHCALL3	MHHCALL3_HAEMATOPOIETIC_AND_LYMPHOID_TISSUE	0.145257	0.225758	0.139395	0.125439	0.0709675	0.0883141	0.0847559	0.111124	0.075702	0.105043	0.156074	0.157794	0.14651	0.0827886	0.115063	0.180014	0.230108	0.162632	0.173261	0.122624	0.192731	0.111329	0.14233	0.147961	0.324745	0.0586621	0.140846	0.0223818	0.0759211	0.139416	0.211024	0.277769	0.0685943	0.0682246	0.147609	0.136012	0.0984411	0.053961	0.256155	0.106895	0.223174	0.0391412	0.05653	0.155221	0.21712	0.217218	0.162824
ACH-000033	NCIH1819	NCIH1819_LUNG	6.33105	8.99862	6.98587	4.58659	4.37189	8.20901	3.53205	3.88281	7.31997	5.91424	7.69959	4.60558	6.15208	4.76959	5.17026	6.47431	9.67857	5.65823	9.11111	2.98081	2.82562	2.80042	5.31782	9.83732	3.95049	2.87388	4.36481	4.30179	3.14035	3.08409	2.85426	12.1692	4.20022	6.79161	7.17265	8.16934	1.99553	8.16519	8.00165	3.28311	5.46884	10.2337	2.39519	7.05345	6.5999	14.3558	4.97114
ACH-000034	PLB985	PLB985_HAEMATOPOIETIC_AND_LYMPHOID_TISSUE	0.0762451	0.0472169	0.067294	0.10458	0.037775	0.0558546	0.0623412	0.0633342	0.065289	0.111333	0.0556261	0.0538889	0.085516	0.0363844	0.0314173	0.0877715	0.0459843	0.0717271	0.0599192	0.133918	0.0348179	0.0711123	0.065125	0.135504	0.0727182	0.0398346	0.0874061	0.167598	0.066687	0.099372	0.0607032	0.0475229	0.100215	0.0700153	0.0661855	0.144651	0.10908	0.121597	0.0720594	0.0394843	0.0592401	0.0845776	0.063514	0.0868341	0.0871038	0.09452	0.106538
ACH-000036	U343	U343_CENTRAL_NERVOUS_SYSTEM	2.88985	2.56182	2.13532	2.27017	2.80284	2.94022	1.15293	1.93473	2.04517	3.42562	2.1193	5.15885	1.69943	4.2248	2.88444	3.20624	3.75875	3.52284	3.4459	2.91885	1.51399	1.94955	4.3701	3.00863	2.90366	4.88847	2.36586	3.15871	3.02067	3.0249	1.85037	2.56037	2.33098	3.05259	3.59438	3.04848	2.69253	3.50075	5.62112	2.11901	2.2279	3.26985	3.30366	2.45289	2.19983	1.835	4.81745
ACH-000037	S117	S117_THYROID	2.69917	4.81728	3.36758	1.07347	2.95299	1.55576	3.43936	2.03668	1.34589	3.53319	1.91118	1.34404	1.23305	1.58602	2.70665	2.20797	1.99511	2.89281	0.789223	1.70684	1.55199	1.00674	3.01235	3.55718	1.15335	4.74257	1.74005	2.99857	6.37846	1.35277	1.83853	2.87393	6.67562	2.59616	1.32454	2.16054	3.88724	1.62719	3.47662	3.88188	2.01874	3.81297	4.75053	1.97541	1.92072	3.10756	3.81467
ACH-000039	SKNMC	SKNMC_BONE	0.679492	0.150863	0.442339	0.646095	0.297354	0.321158	0.60611	0.475168	0.687598	0.695013	0.795103	0.851191	1.24972	0.426025	0.494326	0.747768	0.511551	0.785097	0.949119	0.989163	0.593744	0.730062	0.745926	1.22255	1.5852	0.661796	1.31205	0.490394	0.622287	0.475342	0.617225	0.723597	0.409733	0.468528	1.14308	0.970254	0.754634	0.522908	0.526718	0.411522	0.301482	0.461328	0.10756	0.792661	0.570947	1.28214	1.05008
ACH-000041	RDES	RDES_BONE	0.898816	0.642425	0.627473	1.07144	0.598677	0.615703	0.994079	0.281102	0.338396	0.533778	0.498433	0.913786	0.914628	0.968118	0.741728	0.668415	0.823651	0.701122	1.33373	1.41953	0.893973	1.36189	0.872613	1.53754	1.15932	1.04872	0.809508	0.760171	1.12184	0.870311	0.711873	1.55377	0.687095	0.90042	0.904519	2.30126	1.31751	0.36743	1.0158	0.60136	0.842858	0.74776	0.43564	1.04224	1.10104	1.7075	1.47949
ACH-000043	HS895T	HS895T_FIBROBLAST	4.20506	3.01731	3.84033	3.83782	4.16796	5.68689	1.71803	3.57346	5.06969	3.64715	5.71852	4.41074	3.69905	4.17034	5.33613	3.29299	4.53394	3.34796	6.63476	4.36261	3.4949	5.3421	6.05413	1.8529	3.06454	3.83666	5.70178	2.72707	4.93184	3.09414	4.0532	2.80563	5.30091	2.79415	4.44903	2.26436	5.23102	3.27483	3.76422	5.31521	4.25341	1.67441	2.46543	3.37829	4.36723	5.67779	5.05072
ACH-000044	MDAMB134VI	MDAMB134VI_BREAST	3.16182	1.90877	2.71213	2.26457	2.13966	3.32214	1.07357	3.30835	6.67869	1.61674	1.71469	3.65581	2.02462	3.75239	4.97773	2.79125	4.10498	5.56593	5.12916	9.29198	3.48611	11.7062	2.54372	2.36875	3.4225	7.31704	3.59522	2.91284	2.96744	2.7709	3.04363	1.75654	1.81652	1.19901	1.54632	1.23589	4.05201	3.38964	2.58085	2.2124	3.22249	1.32927	3.52353	1.70454	2.99576	5.02936	2.15383
ACH-000049	HEKTE	HEKTE_KIDNEY	2.06027	2.51351	2.01656	2.61552	2.13741	1.31599	2.68833	1.715	1.44826	2.19229	1.07218	1.46556	2.47334	1.63093	2.67211	2.20555	1.55329	1.64765	1.44672	2.90146	1.34128	1.96441	2.14522	2.00294	2.13992	2.67146	2.1222	1.78735	2.71485	1.61094	1.23052	2.37404	1.27868	2.33123	1.81906	1.99595	2.79963	2.54674	2.51354	2.0103	1.43215	1.73372	1.50314	2.68635	1.99353	2.93268	1.82058
ACH-000051	TE617T	TE617T_SOFT_TISSUE	2.06274	2.11586	2.16153	1.46678	1.63774	2.01462	1.70908	1.50599	2.86947	1.89427	2.97473	2.09513	0.914904	2.51798	1.83112	1.62478	1.16772	3.07472	2.8207	1.77758	2.54525	2.30616	2.19584	2.03947	1.934	2.06227	2.49826	2.28439	1.65493	1.34035	1.86195	1.11553	3.51485	1.87808	1.53311	4.30347	2.41637	1.83586	2.20751	1.43932	1.82745	2.91961	2.37781	1.79805	2.76691	2.7766	1.99333
ACH-000057	OPM1	OPM1_HAEMATOPOIETIC_AND_LYMPHOID_TISSUE	0.443089	0.267595	0.40134	0.751506	0.263202	0.679304	0.137113	0.325335	0.52676	0.307353	0.463117	0.619872	0.441861	0.215171	0.171728	0.873192	0.483716	0.389412	0.623791	0.916797	0.494798	0.857212	0.678876	0.614407	0.944368	0.204231	0.830306	0.482593	0.277031	0.851044	0.132788	0.208459	0.0880373	0.141157	0.624257	0.351257	0.113625	0.757878	0.327555	0.320942	0.373983	0.437095	0.168532	0.781979	1.02245	0.318901	0.840512
ACH-000063	HS616T	HS616T_FIBROBLAST	5.82847	3.77792	5.84107	6.01718	6.69012	7.6578	6.25609	3.23454	7.15288	7.38039	8.15192	7.21516	5.05049	5.91119	7.10776	6.88542	5.86069	3.39805	6.33987	5.17769	5.16705	7.24757	10.2438	5.81729	8.01963	4.9218	2.4942	5.30126	5.54916	4.015	4.15223	4.20159	8.84311	4.77965	8.94465	2.92267	4.61214	6.06032	4.682	6.22286	4.51637	5.96288	4.87304	4.60517	5.36527	5.81403	8.59035
ACH-000064	SALE	SALE_LUNG	1.7264	1.39649	1.42425	2.05567	2.13441	1.51428	1.24083	1.71855	1.08712	1.21634	1.00335	1.18105	2.72154	1.87849	1.19658	3.3783	2.51364	1.48097	1.63661	3.00059	3.95751	2.09139	1.31742	0.662663	1.51482	0.916043	0.680092	1.05222	0.572559	2.06231	1.22346	1.52368	1.52323	1.50305	1.72613	0.721908	0.640102	2.06952	1.88395	1.37491	2.22772	1.47125	2.5679	2.39537	2.15116	1.41759	0.769016
ACH-000066	HCC4006	HCC4006_LUNG	3.84098	2.76525	2.83337	2.78374	1.67422	5.62241	3.21739	3.06076	4.15742	3.63172	5.00262	5.08142	5.11375	3.65686	5.36981	6.36603	5.23616	3.79604	3.31004	4.96878	3.30544	5.89091	6.19858	4.44715	3.19866	3.92653	4.07142	3.68984	2.37062	3.29998	2.61499	5.34862	2.1122	3.91024	5.71228	2.04205	4.97128	3.26663	2.62341	2.75278	3.00024	3.62243	2.48571	1.79189	2.24875	2.63323	4.88846
ACH-000068	REC1	REC1_HAEMATOPOIETIC_AND_LYMPHOID_TISSUE	0.198685	0.117139	0.135957	0.190721	0.476548	0.260783	0.376531	0.106567	0.146986	0.139709	0.133479	0.32102	0.237628	0.20395	0.124353	0.135554	0.123195	0.131301	0.193588	0.345524	0.246538	0.231541	0.235328	0.252524	0.290472	0.118045	0.291426	0.105534	0.400185	0.143352	0.114714	0.267643	0.297794	0.0487519	0.168622	0.267334	0.0968227	0.274073	0.203317	0.0610803	0.194615	0.183639	0.273745	0.37034	0.463348	0.191014	0.11207
ACH-000069	HS611T	HS611T_HAEMATOPOIETIC_AND_LYMPHOID_TISSUE	0.303187	0.331312	0.292902	0.229391	0.230839	0.278076	0.365115	0.178299	0.233573	0.602287	0.415573	0.124087	0.429634	0.149304	0.209615	0.122212	0.422235	0.300295	0.19788	0.256476	0.397651	0.322854	0.272955	0.632475	0.449644	0.292946	0.305547	0.218028	0.325963	0.181537	0.277834	0.622158	0.265487	0.115216	0.382528	0.0824492	0.141204	0.430139	0.211004	0.242204	0.159476	0.368184	0.380407	0.284526	0.27997	0.247232	0.322723
ACH-000071	HS706T	HS706T_BONE	4.82421	7.58492	4.47391	2.5185	4.49847	6.95963	4.63465	3.1342	6.50314	5.76838	7.2192	8.49927	2.96791	4.69572	3.26392	3.18582	2.63632	5.34093	5.56751	2.95015	3.74201	4.59277	8.98607	3.427	7.67348	4.72912	6.32618	5.19948	6.73071	3.69273	2.58521	3.36702	6.20352	2.64734	6.06285	5.1758	3.10144	4.61433	4.8645	8.85339	4.18365	3.70505	3.98019	3.50635	3.40209	3.35427	2.85651
ACH-000075	U87MG	U87MG_CENTRAL_NERVOUS_SYSTEM	1.71272	2.04865	1.20416	1.30571	2.13125	0.785373	0.567871	2.12744	1.45113	1.9249	0.899729	1.58535	1.47988	1.53121	0.72083	1.66695	1.61843	1.27129	2.07628	1.9093	1.89218	1.21762	3.01499	1.41933	2.22166	2.42374	2.21119	1.14967	2.16148	0.791156	1.21706	1.39923	1.74112	1.54532	1.8058	1.68165	2.40641	3.64257	3.70827	1.59284	1.3555	1.03961	2.87348	1.7556	1.44913	1.83309	2.68004
ACH-000076	NCO2	NCO2_HAEMATOPOIETIC_AND_LYMPHOID_TISSUE	0.217698	0.0815401	0.162949	0.347039	0.288445	0.224488	0.184418	0.131753	0.256323	0.101867	0.227789	0.167846	0.26616	0.184886	0.139156	0.0750086	0.187381	0.0874802	0.246863	0.323759	0.354157	0.197486	0.275302	0.324336	0.303846	0.252082	0.0897584	0.444219	0.171358	0.427008	0.251921	0.145957	0.333618	0.0619568	0.206248	0.10529	0.160574	0.106424	0.0976428	0.167101	0.268565	0.413204	0.185587	0.317171	0.440404	0.253888	0.336644
ACH-000077	MJ	MJ_HAEMATOPOIETIC_AND_LYMPHOID_TISSUE	0.141901	0.092383	0.07833	0.0947944	0.195386	0.146451	0.138261	0.0815083	0.13541	0.298411	0.0875018	0.228342	0.11522	0.0942839	0.0454458	0.180792	0.0814051	0.0620083	0.191783	0.220727	0.2434	0.240618	0.0977229	0.142041	0.231177	0.0940099	0.160591	0.183706	0.488303	0.0446058	0.239066	0.117106	0.112415	0.0543889	0.156661	0.126979	0.11253	0.161444	0.122369	0.168165	0.13302	0.135542	0.125062	0.160737	0.179869	0.14833	0.230325
ACH-000079	TE125T	TE125T_FIBROBLAST	3.91997	3.71544	2.42315	2.57346	4.25974	6.8664	1.43168	7.06771	3.78372	4.39137	3.78493	3.6614	4.25141	4.66096	7.84378	5.40119	2.80931	1.8455	3.09067	4.15696	1.1117	2.86826	4.94587	3.30491	7.02634	4.37027	3.36419	3.75988	7.20052	2.59992	1.35926	3.31003	3.35374	2.85279	5.63742	2.21433	2.56901	3.82466	4.32705	6.98002	3.88798	2.35201	4.99779	2.194	2.12949	3.95311	3.01795
ACH-000080	BDCM	BDCM_HAEMATOPOIETIC_AND_LYMPHOID_TISSUE	0.274535	0.168941	0.237044	0.187271	0.220342	0.341393	0.171443	0.185054	0.259345	0.470836	0.251531	0.172316	0.431245	0.149331	0.109331	0.334394	0.459287	0.654284	0.220392	0.364013	0.539273	0.398226	0.217605	0.322304	0.380702	0.256971	0.12267	0.291805	0.308846	0.236604	0.336137	0.163319	0.240312	0.120971	0.146608	0.063377	0.101748	0.350672	0.262423	0.25445	0.286317	0.327991	0.360895	0.0736555	0.298458	0.194774	0.293183
ACH-000083	HS281T	HS281T_FIBROBLAST	5.17928	4.26979	3.93916	4.06379	6.28046	6.78419	3.98148	4.09723	6.3114	5.11401	6.98977	7.26582	6.25199	4.19776	6.18644	5.03068	6.43799	2.90952	6.16317	5.55647	4.088	4.16349	8.27041	4.26904	7.66498	1.87211	5.33923	4.52038	4.80973	3.35143	2.76827	5.21418	6.12953	3.48185	3.72533	2.3387	5.4648	5.45211	5.54068	2.73669	5.05923	5.16126	5.06651	4.05159	6.92698	6.22091	3.31523
ACH-000084	MUTZ3	MUTZ3_HAEMATOPOIETIC_AND_LYMPHOID_TISSUE	0.137187	0.0399902	0.139034	0.246401	0.199134	0.101727	0.140474	0.078548	0.108896	0.197456	0.116284	0.185821	0.185221	0.125201	0.0387495	0.0467093	0.110612	0.0672976	0.0846952	0.260705	0.282445	0.178575	0.324085	0.154386	0.162895	0.0874318	0.0884628	0.027629	0.14475	0.0974135	0.0356207	0.270447	0.301054	0.147906	0.204043	0.217612	0.091714	0.192498	0.257304	0.0515631	0.0911731	0.236338	0.179954	0.21546	0.273693	0.0981145	0.178543
ACH-000085	T3M4	T3M4_PANCREAS	1.72128	3.17368	1.34172	1.26727	1.19242	1.6733	1.48985	2.84831	3.86446	1.50342	1.53946	3.41032	0.615157	1.20276	1.35717	3.92439	1.43106	2.46688	1.68532	1.45922	3.49521	1.42381	0.544336	0.652903	1.8717	0.942126	2.25973	1.66034	1.04565	0.704439	4.34849	0.949698	0.98262	1.6188	1.39924	0.833866	1.18745	1.47167	1.984	2.12301	1.38764	0.870916	1.85415	1.098	1.20575	1.84937	0.983429
ACH-000086	ACCMESO1	ACCMESO1_PLEURA	2.91371	2.47597	3.0695	2.38896	3.3273	2.96112	3.09368	5.21226	1.89701	1.77446	3.99675	1.70307	3.22257	2.08684	2.45654	3.28799	4.51848	3.6982	3.03248	2.25745	2.45656	4.23725	2.97078	5.01553	1.9627	6.26776	1.65855	1.86781	3.04418	3.69217	2.52216	2.91313	2.76009	2.04792	2.03104	2.2251	3.66038	1.81833	1.19542	4.29373	3.33606	3.67161	2.99554	2.52445	2.78291	2.19329	3.18167
ACH-000088	HS172T	HS172T_FIBROBLAST	5.24167	3.0133	2.46056	2.66049	6.72362	7.80686	2.84534	2.75779	7.82691	4.41853	2.7103	4.70978	7.12288	6.89115	12.6547	3.03946	5.19433	3.5344	6.19843	5.83703	4.34787	8.6194	8.50634	6.29939	3.66641	4.65391	5.98275	4.97574	2.94104	5.36593	2.27987	4.75826	8.06528	7.10453	6.86805	2.87949	3.25947	3.15043	6.79134	5.48397	6.09496	7.51872	3.19099	3.81896	5.59372	8.43609	3.21135
ACH-000089	NCIH684	NCIH684_LARGE_INTESTINE	2.4438	2.24979	1.42228	2.10904	1.50298	2.51189	3.7221	0.717497	2.28256	1.95775	1.98644	3.26689	1.33275	2.56711	2.48944	2.57015	1.911	3.68279	3.49654	3.1822	2.67364	2.38666	1.98912	2.51288	2.60018	2.79862	3.9163	3.22975	2.23043	2.89159	3.83307	2.97489	1.99127	1.56675	2.70861	0.993089	3.59671	1.34977	1.17223	3.30669	2.48472	2.30448	1.58534	1.83567	1.7066	2.48724	1.30053
ACH-000093	PANC0504	PANC0504_PANCREAS	2.60731	1.86092	2.81317	2.06545	2.37573	2.5983	3.16597	2.43612	2.5267	4.2713	1.87126	4.05431	2.56115	1.89374	2.86091	3.6375	2.22914	1.9143	2.09025	4.23336	4.69672	3.03278	2.86335	3.06574	3.08265	3.5119	2.17062	2.06474	5.74687	2.11376	4.39007	1.78339	2.14394	2.52876	1.63427	2.39992	2.26443	2.51505	4.16844	1.48046	2.679	1.56997	2.09472	2.84942	2.08114	3.24745	2.81464
ACH-000095	D341	D341MED_CENTRAL_NERVOUS_SYSTEM	0.662912	0.732474	0.749285	0.76065	1.30625	0.308657	0.610972	0.94148	0.25126	0.63803	0.571696	0.343052	1.00278	0.515901	0.439254	0.423995	0.508818	0.377087	0.281038	0.594325	0.523478	0.872534	0.542033	1.12663	0.65761	0.59735	0.27395	0.443424	0.580216	0.165545	0.098706	1.5414	0.649395	1.0885	1.04602	1.78961	0.216594	1.17909	0.516703	0.787599	0.372223	0.763752	1.05849	0.515621	0.538661	0.402975	1.11936
ACH-000097	ZR751	ZR751_BREAST	4.14082	4.27768	3.21655	5.39656	3.29394	5.35025	1.51463	2.54371	3.14367	3.62782	4.81401	2.52338	4.65976	8.75956	5.96888	4.12387	3.13628	3.0788	5.23899	9.02535	1.74909	6.83832	2.84492	7.0783	5.55547	1.30933	3.62916	2.89899	9.64318	5.48728	4.18279	2.15338	3.45294	5.29446	4.59611	2.84032	2.86849	5.34654	6.79182	3.00326	1.88032	4.26639	6.04267	3.96523	5.30688	4.71528	6.76532
ACH-000106	JVM2	JVM2_HAEMATOPOIETIC_AND_LYMPHOID_TISSUE	0.321342	0.104063	0.23641	0.30309	0.416655	0.235294	0.134363	0.280035	0.260531	0.413069	0.300496	0.149035	0.797265	0.223833	0.308285	0.258115	0.465999	0.288987	0.193484	0.664487	0.485018	0.359641	0.290776	0.536247	0.447228	0.238136	0.11281	0.381735	0.353162	0.301373	0.212218	0.345574	0.272992	0.096529	0.356722	0.180066	0.481734	0.490982	0.260263	0.202032	0.203441	0.415592	0.60116	0.440329	0.401602	0.22286	0.18288
ACH-000109	NCIH3255	NCIH3255_LUNG	5.82262	3.65922	6.80194	4.15578	5.80217	5.76855	4.95153	2.92964	6.7094	7.65425	4.12167	7.30094	5.56929	2.89732	3.88121	6.36405	4.66077	3.66011	6.48645	7.14123	11.4422	5.44885	9.31073	4.93729	6.56863	6.88343	7.37437	6.26883	9.37647	3.41206	4.43605	7.24062	5.23487	1.90119	5.97258	4.99171	6.77159	5.86799	3.76569	3.67354	2.40389	5.78226	6.94068	8.52671	8.1099	8.58306	6.55249
ACH-000110	NCCSTCK140	NCCSTCK140_STOMACH	5.07266	3.1759	2.64627	5.78901	4.75457	4.70792	5.05098	1.16913	6.70443	5.10035	4.528	4.02814	5.94844	3.78042	3.47465	4.94369	2.20637	4.65789	6.66499	7.59398	3.34557	3.3979	1.50864	4.698	9.5974	3.72092	6.44597	5.80285	4.59634	7.45509	4.78022	4.52031	2.25584	3.78722	6.33194	4.75787	5.6723	9.07933	6.62902	4.0448	5.32292	2.84735	7.06171	10.8838	12.5065	11.1155	4.88407
ACH-000112	SIGM5	SIGM5_HAEMATOPOIETIC_AND_LYMPHOID_TISSUE	0.0624821	0.027666	0.0304895	0.0562504	0.0622392	0.0776373	0.082252	0.0428333	0.0634613	0.0580376	0.0493251	0.0865468	0.0713487	0.0704651	0.0535882	0.0677024	0.0653256	0.0450246	0.0480479	0.0901827	0.0528323	0.0799959	0.0590684	0.0739152	0.0623692	0.0641177	0.0775555	0.0918471	0.112863	0.0365575	0.0637068	0.0780415	0.0797566	0.0360089	0.062033	0.0790782	0.115033	0.0698589	0.125256	0.0509056	0.0374145	0.0622188	0.110422	0.0649771	0.0499675	0.0700569	0.0501764
ACH-000119	HS863T	HS863T_FIBROBLAST	5.31738	3.38957	3.46635	3.91622	4.91206	8.07702	3.39303	3.0377	7.53863	5.21745	9.78066	9.02651	3.44155	6.09601	8.18947	6.57103	8.50228	3.6752	8.84378	5.82161	4.0612	6.14413	7.30442	4.76818	9.2857	3.62066	4.95933	4.41332	4.10105	3.94854	3.70272	4.37946	3.70325	3.48723	4.31424	2.6503	5.82018	5.2256	4.1583	3.79297	4.65443	4.22516	3.95851	3.17427	4.43531	5.44089	6.37857
ACH-000122	SUPT11	SUPT11_HAEMATOPOIETIC_AND_LYMPHOID_TISSUE	0.192302	0.154528	0.100996	0.159511	0.189415	0.168748	0.112524	0.161578	0.11587	0.257522	0.229119	0.0982206	0.113736	0.160129	0.582058	0.116756	0.20883	0.106627	0.160513	0.175135	0.363971	0.108335	0.328882	0.287328	0.174031	0.181994	0.14607	0.158324	0.183756	0.182298	0.0991002	0.255802	0.320499	0.141551	0.134289	0.106347	0.196516	0.148931	0.503237	0.243742	0.211028	0.159772	0.124108	0.096466	0.183098	0.0912823	0.158004
ACH-000123	COV434	COV434_OVARY	1.78796	1.73687	1.25857	2.23595	1.70167	2.39863	0.643351	1.20507	1.01292	0.830906	1.01327	2.5957	0.658416	4.03549	2.82787	0.838724	1.44837	2.22263	2.44781	1.72303	1.68636	4.06352	0.678215	2.93858	1.59787	1.04189	0.926322	2.11986	0.839956	2.16577	0.867102	1.7898	2.70102	2.3265	1.11707	1.72546	1.90431	1.35756	1.23461	1.59323	2.72403	1.87752	2.29882	3.07376	1.51238	1.49733	0.995557
ACH-000125	TO175T	TO175T_FIBROBLAST	4.54578	3.06	3.9979	3.03641	4.52596	6.92556	4.16901	2.59602	5.49922	4.20626	5.52112	6.31784	5.27648	7.39006	5.78398	4.77041	7.36234	2.49166	6.23939	4.22582	4.28014	6.30399	3.12963	4.83871	6.85838	3.67221	2.77526	4.33159	3.51312	3.49334	6.93758	4.12405	4.77892	4.64993	6.81514	2.10813	3.88601	4.73782	2.76674	3.58223	2.84664	4.79998	1.30831	3.37843	3.23084	4.49271	5.43762
ACH-000126	KG1C	KG1C_CENTRAL_NERVOUS_SYSTEM	3.19741	1.59729	3.23379	4.31357	3.77874	3.35374	1.45738	2.68343	3.39268	4.09379	2.56017	2.08305	3.28548	2.66034	3.61309	2.58317	3.01581	3.63928	2.87353	4.74183	4.23018	3.92249	2.68017	3.23274	2.81887	3.21906	4.50816	3.3029	3.6039	3.42721	2.5745	4.05416	1.67063	3.81982	4.04095	0.923659	2.27466	4.32777	3.01755	3.41832	3.45139	2.80353	5.88828	3.03097	3.39903	3.68241	4.14213
ACH-000127	SLR20	SLR20_KIDNEY	1.98734	1.12042	2.23916	0.679224	2.97419	2.46619	1.29412	1.10137	2.18964	2.22284	1.92971	1.8863	1.40353	2.71437	2.43356	2.06701	1.39648	2.60187	1.40136	2.25059	2.60472	1.86135	1.65574	2.04275	1.90882	1.48843	1.51855	1.4867	1.59794	2.92486	1.21364	2.66834	1.38554	1.09276	2.31313	0.712047	1.9105	1.78857	1.60717	1.95642	1.65326	2.08033	2.39875	1.90538	1.90366	1.66196	1.96757
ACH-000128	LN319	LN319_CENTRAL_NERVOUS_SYSTEM	2.23476	1.35581	3.01445	1.40266	1.81607	2.04305	0.737785	2.19277	1.92871	2.5169	1.17758	2.47012	6.00819	3.07182	2.42005	1.65669	3.88397	0.932521	2.79088	1.51242	2.28446	2.30982	2.97547	3.14374	3.36861	1.13959	0.77214	1.85527	1.46704	1.20206	1.93485	1.4775	1.40023	1.89811	1.16602	5.53269	3.566	2.87538	3.26343	1.23016	4.39326	1.3119	1.95398	3.06913	1.95962	4.65313	1.8145
ACH-000130	NALM19	NALM19_HAEMATOPOIETIC_AND_LYMPHOID_TISSUE	0.0824111	0.0236086	0.100972	0.100164	0.104164	0.03276	0.107885	0.0550966	0.0614824	0.0641862	0.0794707	0.0709556	0.079253	0.0936402	0.067581	0.0863852	0.0586654	0.0156815	0.0567487	0.123378	0.0698924	0.144389	0.0642103	0.107055	0.0885134	0.0950737	0.0441135	0.0541762	0.10437	0.0837377	0.0981532	0.122757	0.0663141	0.0716569	0.0667827	0.102337	0.0830066	0.0978278	0.203539	0.0928832	0.107981	0.0741813	0.0367868	0.115145	0.120433	0.0976618	0.0966525
ACH-000131	HS229T	HS229T_FIBROBLAST	3.031	2.23652	3.4239	2.17539	2.8759	3.2164	2.4977	3.41438	4.24164	3.24897	3.05926	3.13782	3.11233	3.29377	3.22995	2.57569	3.53218	2.72507	3.37955	2.10722	2.2242	2.39132	3.99122	2.70331	3.72985	2.40652	3.07151	2.17446	3.27879	0.981881	2.11211	2.22559	3.21622	1.81995	3.43601	1.39389	4.27989	2.96611	2.98554	3.44537	2.54383	3.01612	1.52761	2.20655	3.16287	3.96331	4.09693
ACH-000133	HS729	HS729_SOFT_TISSUE	4.00623	4.56265	3.48516	4.39379	5.21374	4.8834	4.71263	2.69357	3.10017	2.44407	4.00479	6.05281	4.38829	6.52048	4.07503	3.69689	5.56233	2.99139	5.73088	2.94415	3.46161	4.09683	5.14989	2.38011	4.40694	2.81614	2.59719	3.52242	2.46931	3.62847	6.38557	2.43992	4.38368	2.97074	3.45449	3.23157	4.2865	3.09268	3.71431	3.42079	6.57293	5.66317	2.07592	3.19322	3.98442	7.17863	2.14844
ACH-000134	HS274T	HS274T_FIBROBLAST	6.01111	4.71172	4.98343	5.51309	6.61527	10.3339	6.20641	2.42614	8.66171	6.64614	7.25093	9.49723	4.67637	7.17019	6.85534	7.47879	5.19831	3.84178	7.97807	4.83863	3.92881	8.60819	10.9035	5.54329	4.56299	4.59321	6.30481	6.70757	4.68855	3.2425	5.36755	5.26224	7.98756	4.30839	8.06866	3.47641	1.89965	6.07408	5.52986	7.55741	7.09184	5.50416	3.91948	4.09483	5.32851	3.17649	8.30287
ACH-000140	PFEIFFER	PFEIFFER_HAEMATOPOIETIC_AND_LYMPHOID_TISSUE	0.28834	0.242093	0.13135	0.206686	0.402288	0.449744	0.390958	0.272282	0.553187	0.74439	0.349861	0.248776	0.498479	0.250021	0.414237	0.19746	0.238618	0.242397	0.377674	0.210238	0.328891	0.403055	0.27743	0.237759	0.536609	0.206902	0.23965	0.241302	0.387289	0.255386	0.482543	0.217358	0.165613	0.105402	0.239727	0.151443	0.113881	0.504815	0.244076	0.230861	0.233252	0.189811	0.302862	0.190313	0.24821	0.25033	0.175658
ACH-000141	SNU308	SNU308_BILIARY_TRACT	2.46432	2.53506	2.37759	2.44458	1.68256	1.40952	2.28136	2.24637	2.19668	3.38674	2.40124	2.69998	1.8713	2.56962	2.01106	2.92308	3.23934	3.52212	2.21192	2.62149	4.30505	1.9646	1.35584	3.39585	3.13223	1.74753	1.52403	1.04446	2.64322	3.45658	3.30447	3.77843	2.29448	2.22016	2.42238	2.21209	2.45184	2.61356	4.5128	1.54154	1.36055	1.75413	2.49581	3.03168	2.54574	2.59263	1.84148
ACH-000143	HCC2429	HCC2429_LUNG	1.39757	2.19837	0.950496	0.892059	1.61565	1.075	1.0871	0.997446	0.957663	1.19727	1.1275	1.28328	0.657492	1.50042	1.20892	2.00287	1.04149	1.63645	1.25559	1.48276	1.45461	1.18785	1.05117	1.42178	1.46475	1.54922	0.654047	0.818783	1.6599	0.765986	1.10447	1.57888	2.93131	0.514981	1.33874	0.952797	0.594665	1.25556	1.5124	1.92982	1.14749	1.65874	2.73914	0.983504	1.40899	0.753945	1.46024
ACH-000150	HCC2935	HCC2935_LUNG	4.84895	6.29313	6.11523	2.38907	5.14572	3.77341	4.29358	4.81839	4.87133	10.4483	2.34406	5.25144	4.2105	1.65514	5.18439	8.50361	2.93797	4.25327	4.20663	3.92814	9.78466	3.8648	6.75403	3.16171	4.37074	4.63866	2.11838	8.54339	4.96275	2.7859	3.59882	7.94022	2.61009	5.40577	4.47813	5.89598	4.41522	4.17187	3.82489	5.33586	1.88065	3.35718	4.22211	6.45559	4.67711	7.06656	4.37087
ACH-000152	M059K	M059K_CENTRAL_NERVOUS_SYSTEM	5.96524	5.98589	5.01499	6.50288	5.15416	7.96957	3.49098	3.82553	6.1528	7.71019	4.62153	6.68978	5.74993	4.57665	4.76333	6.84728	6.40529	6.52049	8.5411	5.49913	2.90512	4.52976	5.18744	5.51513	7.31758	4.24242	8.19186	7.80128	4.23483	6.24101	5.42891	7.00628	5.73605	4.88679	6.99726	3.13843	3.98181	6.43164	4.28258	8.65325	5.81976	9.19019	4.8972	5.41112	6.10467	9.06768	4.39403
ACH-000154	HS888T	HS888T_FIBROBLAST	4.20578	2.65491	3.9292	4.27578	1.69153	2.47732	3.19969	1.35648	6.61813	4.07409	4.0875	4.77985	2.6496	5.5389	4.13705	3.1552	4.12843	3.94696	3.75343	3.40286	6.85449	2.81689	8.31521	3.62364	5.07293	3.435	3.50343	4.73839	3.46976	3.16588	5.85138	2.92329	6.56285	2.97349	3.62117	3.12317	3.56573	3.56129	5.42785	4.50028	3.07463	3.55791	1.98192	2.75208	4.30284	4.01749	6.11014
ACH-000156	MHHCALL4	MHHCALL4_HAEMATOPOIETIC_AND_LYMPHOID_TISSUE	0.114199	0.11078	0.151182	0.0994642	0.101023	0.10156	0.131323	0.103516	0.165757	0.0965701	0.142099	0.130109	0.142141	0.0468161	0.122667	0.160773	0.162414	0.140224	0.131073	0.101387	0.0520673	0.125256	0.0975134	0.109586	0.240734	0.0741465	0.096478	0.066046	0.0645084	0.139414	0.0729401	0.0635818	0.0595667	0.0749293	0.11436	0.106863	0.0838429	0.087538	0.155469	0.0709675	0.159647	0.0569683	0.0673786	0.123042	0.16714	0.121512	0.127495
ACH-000158	OCILY3	OCILY3_HAEMATOPOIETIC_AND_LYMPHOID_TISSUE	0.134995	0.166914	0.182204	0.18053	0.17804	0.125086	0.231751	0.208066	0.0556599	0.21508	0.208822	0.11117	0.171985	0.114821	0.0875489	0.10595	0.0724481	0.0435295	0.119038	0.0990858	0.15185	0.162587	0.124309	0.19128	0.132692	0.188621	0.158935	0.189118	0.0935416	0.113909	0.14067	0.0999892	0.115635	0.0803892	0.110125	0.127688	0.0665817	0.193048	0.107468	0.116115	0.123123	0.0975802	0.105573	0.201445	0.158151	0.0787739	0.195419
ACH-000160	BT12	BT12_SOFT_TISSUE	1.38761	0.702325	1.26415	0.581856	0.624399	1.6493	1.6165	1.25004	1.41044	3.52565	2.34768	1.23688	0.649211	1.12753	1.28934	1.19907	0.95501	1.42865	1.6403	0.616391	3.44046	0.625466	1.66497	1.72012	2.51407	0.777744	0.816197	1.27424	0.758154	0.898945	2.92641	0.683876	0.761951	1.06972	1.98764	2.13478	0.952308	1.42701	0.693728	2.88765	3.20896	0.837364	1.10576	1.16495	0.785096	1.28875	2.2901
ACH-000163	SW579	SW579_THYROID	1.84831	1.06185	1.28027	2.01031	1.58879	1.34884	1.09705	1.34703	2.39878	1.27551	1.90722	2.70315	2.71912	2.31999	3.97228	2.95465	2.33434	1.34433	2.0645	2.17558	0.87034	1.57212	2.17012	2.11125	1.89232	1.06823	1.6334	2.42495	1.9443	1.50231	1.02785	1.57932	1.15847	1.08329	2.89675	0.989972	2.05247	2.63193	3.00141	2.93001	2.63311	1.83678	1.05427	1.40605	0.934267	1.75954	2.8291
ACH-000164	PANC1	PANC1_PANCREAS	2.65612	1.68542	4.06101	2.09533	1.73698	1.30992	4.26121	2.45137	3.80037	1.88224	5.63361	1.70028	3.32325	1.46355	3.06768	2.60453	3.51743	4.32491	2.29113	2.37797	2.08988	1.73908	2.59136	3.39781	1.83095	2.39013	3.53932	1.66392	0.9481	2.62063	1.81177	3.54438	1.35313	1.4234	2.58721	2.14228	2.22682	1.89733	1.92926	3.15214	5.76669	3.1892	1.49687	1.70367	2.95193	2.01216	2.16033
ACH-000165	HS751T	HS751T_FIBROBLAST	4.25306	3.07308	3.21257	3.5225	4.59047	5.53778	3.07154	2.5057	5.18829	4.37247	6.43538	6.71284	4.04015	5.31732	6.08136	5.86238	5.42662	3.00867	4.92201	3.71027	3.64584	5.03877	6.06274	3.81524	5.72927	3.13055	3.60673	4.43638	4.29691	2.4711	3.0333	4.22674	3.70835	3.005	6.01521	1.95345	3.18699	4.64338	3.83371	5.53873	4.27681	3.21318	3.6834	2.45627	2.99606	3.28662	6.95749
ACH-000166	KASUMI6	KASUMI6_HAEMATOPOIETIC_AND_LYMPHOID_TISSUE	0.175733	0.102734	0.131872	0.129606	0.277955	0.241479	0.255252	0.188231	0.142687	0.365265	0.173301	0.249305	0.129944	0.192844	0.0610442	0.140422	0.123172	0.167104	0.162383	0.131976	0.302633	0.0872763	0.190296	0.186289	0.223732	0.152902	0.1709	0.138917	0.237761	0.154797	0.127159	0.249694	0.364977	0.189933	0.0643085	0.203104	0.0444438	0.17575	0.274911	0.11043	0.171591	0.158301	0.208893	0.226116	0.273346	0.274091	0.284203
ACH-000167	KE97	KE97_STOMACH	0.126102	0.0565037	0.191452	0.117126	0.135792	0.0851684	0.135071	0.307451	0.150253	0.230495	0.126193	0.0600569	0.228896	0.0595197	0.11032	0.13477	0.0985699	0.128453	0.0886281	0.171585	0.247748	0.14813	0.0953823	0.118115	0.178336	0.120511	0.0828605	0.185509	0.150136	0.0773025	0.119181	0.0359228	0.0768661	0.0325721	0.112517	0.0843819	0.0489009	0.249701	0.182539	0.103905	0.0738782	0.110281	0.0815857	0.130622	0.187995	0.151648	0.0837909
ACH-000170	PRECLH	PRECLH_PROSTATE	1.12316	2.25098	1.51388	1.04353	1.15084	0.468498	0.963322	2.52724	0.594746	0.782165	0.780719	0.665481	1.50167	0.954975	0.761119	1.25001	1.63646	1.5528	0.411853	1.18562	2.11711	1.34557	1.13619	0.580288	0.681324	0.696708	0.288956	0.6689	0.728041	0.987714	0.382357	1.08212	1.49518	0.539032	0.977694	0.597671	0.500595	1.22796	2.56713	0.846694	1.31289	1.0802	2.41876	1.48247	0.917163	0.418459	1.20382
ACH-000172	TM87	TM87_SOFT_TISSUE	2.48599	2.41057	3.44711	4.67316	1.96169	1.67637	3.21679	0.950666	1.83594	1.69625	3.39992	1.00676	0.647096	2.93069	1.59132	0.830674	0.988778	3.07238	1.74992	1.86119	1.6917	2.92269	3.39684	2.28461	1.32633	3.69851	2.988	2.63506	2.19177	1.99014	1.63327	1.39726	4.43544	1.94599	1.1624	2.693	4.52762	1.75329	1.77552	2.84162	2.06682	3.22773	0.956556	2.52931	2.94355	2.13227	1.32127
ACH-000173	JHUEM3	JHUEM3_ENDOMETRIUM	3.38989	2.52421	4.03359	4.23827	2.84338	1.83845	1.52	2.58491	2.10633	4.67512	3.65518	2.51616	4.10272	2.99896	2.54651	2.65558	3.51042	2.54939	1.88004	4.83349	5.6753	4.24725	1.99493	4.6783	3.12859	2.78541	1.93398	4.641	5.2725	2.28295	2.19662	4.02004	3.48588	3.59359	2.91248	4.68343	4.13007	3.29726	6.87697	2.62834	2.58493	2.22257	5.08438	3.02922	3.09602	3.14964	2.26603
ACH-000175	TE159T	TE159T_FIBROBLAST	6.88858	4.63865	4.74621	6.6325	6.53447	12.4026	4.12306	4.44997	7.94214	5.98025	6.78793	9.29258	9.60473	10.942	9.73741	5.27006	10.4297	3.63121	12.6061	5.70238	6.60377	5.79493	9.91352	4.59305	12.5866	5.11867	5.84105	5.48195	4.37248	4.76538	8.3143	5.14932	9.61124	7.30996	10.2029	2.94395	3.95636	8.29722	5.69607	8.07776	12.1723	7.04157	4.30713	5.51786	7.02209	10.4923	10.1957
ACH-000176	LOUNH91	LOUNH91_LUNG	4.01166	4.81666	2.20986	3.66714	5.86522	3.69859	6.50061	2.79317	2.23792	3.08539	5.69285	4.00192	1.51258	3.04597	3.59999	5.63571	3.86135	4.37835	3.60996	4.84933	12.3863	2.11964	4.72828	2.95594	2.41898	4.8118	3.99673	3.08578	3.96171	3.71085	5.36495	5.21225	4.06386	4.89535	4.33167	4.72605	3.6181	2.23901	3.58423	2.82051	1.89144	6.49874	6.64712	3.52891	4.92259	2.92008	4.25006
ACH-000177	NCIH660	NCIH660_PROSTATE	2.81238	3.29818	3.97624	3.50794	2.47613	2.06846	3.54172	2.21208	3.89478	2.42371	2.13735	0.765113	1.45679	2.81548	0.634902	1.74498	2.01286	2.78063	1.64102	4.82656	3.16673	3.4238	4.63193	2.7638	2.32638	4.24191	5.1511	2.09446	1.73438	3.43706	1.77767	2.43991	3.34732	3.57199	2.43696	2.36731	2.65293	1.92936	2.55931	3.94512	1.37965	2.14199	5.16079	1.80724	2.91421	2.58917	1.67869
ACH-000179	NCIH1618	NCIH1618_LUNG	1.20822	1.19746	1.11617	1.16427	1.01439	1.18892	0.622935	0.92622	1.54564	2.42484	0.695283	0.960296	0.841929	0.800966	1.21978	1.55315	0.658955	1.56557	0.680446	1.20928	0.708639	1.34026	1.32562	1.14037	1.41614	1.48979	1.74361	1.97214	2.13217	0.977963	1.35419	0.754509	1.10918	2.13394	0.537796	2.03824	2.36703	0.961092	1.11341	1.52288	0.704691	0.753286	1.34819	0.907827	0.481545	1.50921	0.369965
ACH-000180	HS839T	HS839T_FIBROBLAST	5.35761	4.99119	3.65557	4.03996	4.4372	9.56868	4.01195	1.56785	4.45001	5.02429	7.67265	9.75741	2.62968	7.68262	5.53563	4.82336	8.95349	3.20967	10.5633	4.56577	4.82615	5.14335	7.25638	5.40865	10.3363	3.33972	4.99006	4.34357	3.76178	3.5746	7.06554	4.21604	4.56278	3.71889	9.23651	3.15079	3.22138	4.85625	3.86289	5.27705	6.87781	5.37865	3.16948	4.07999	4.96034	5.48132	8.6545
ACH-000182	SNU869	SNU869_BILIARY_TRACT	3.63443	2.88683	2.25088	2.63823	4.2356	6.19787	1.27335	5.61862	2.42139	3.9793	2.56981	3.89775	6.55057	4.37822	2.68791	2.714	3.00251	1.21226	2.82639	2.7198	3.71138	4.49233	3.18837	6.6682	4.95367	1.50454	2.14729	1.91334	5.03628	1.97588	3.1455	3.80839	1.56502	7.39309	4.67502	3.44351	2.74904	6.71945	9.39708	2.01369	3.53435	2.84837	6.9528	2.1662	2.69368	4.72507	5.59864
ACH-000184	HS343T	HS343T_FIBROBLAST	4.22634	4.32634	1.85498	3.32427	4.15283	5.10275	3.64064	3.24418	4.37781	3.76172	6.21251	7.05084	4.60182	4.65355	5.1924	3.82519	6.3528	3.52286	5.00903	3.09166	3.42614	3.5879	5.71716	3.53462	5.0641	3.06815	3.87353	3.76819	3.37692	2.62484	3.62559	3.47171	6.59156	2.81949	5.21808	2.41002	3.63613	3.96805	2.87197	3.91126	4.28733	4.48617	3.47156	2.68942	3.59695	4.5428	6.2795
ACH-000185	HS737T	HS737T_FIBROBLAST	6.55717	6.40672	5.2575	5.93618	7.27766	10.5131	5.31705	3.62275	7.05748	7.92183	7.12454	14.0244	5.52213	3.657	6.95114	4.96913	7.00657	2.10443	8.06911	7.07214	2.18883	7.03298	8.8879	5.79828	9.82726	4.15192	7.77861	9.09641	7.40798	4.49224	3.88542	5.38924	13.2865	5.12873	9.14662	3.55524	4.01279	6.36559	4.6361	10.2022	2.83023	6.00141	6.01186	5.12492	6.55907	6.63463	9.59171
ACH-000187	CORL311	CORL311_LUNG	0.350457	0.479447	0.133517	0.196316	0.323929	0.138939	0.792874	0.368115	0.219147	0.532148	0.14291	0.188873	0.319582	0.281667	1.27312	0.517177	0.223454	0.419644	0.08595	0.192248	0.230605	0.188327	0.249071	0.22576	0.258402	1.06173	0.268603	0.713281	0.281045	0.469665	0.759685	0.143903	0.307813	0.893744	0.272019	0.330204	0.932671	0.175121	0.296969	0.530141	0.541186	0.22304	0.587705	0.230363	0.0947654	0.251899	0.0537451
ACH-000194	HS934T	HS934T_FIBROBLAST	4.56158	4.30193	3.79283	3.26929	4.42355	7.6163	3.82138	3.37597	5.10578	4.32474	7.72997	7.53362	4.56019	6.0057	5.79203	4.43685	6.95156	3.74176	7.68204	3.50811	1.89677	4.18452	5.85441	3.72978	7.65866	3.12443	4.61595	3.64993	3.79041	3.09694	4.35377	3.1764	4.52459	2.84077	6.51154	2.28294	3.25924	4.22695	3.52098	5.59104	5.59919	3.86095	3.21441	3.32193	4.08634	4.66816	7.49599
ACH-000195	SET2	SET2_HAEMATOPOIETIC_AND_LYMPHOID_TISSUE	0.367041	0.0751086	0.176415	0.185474	0.416682	0.847036	0.195854	0.270785	0.176371	0.537328	0.26427	0.522268	0.230486	0.373356	0.385969	0.53714	0.306152	0.443895	0.441642	0.237452	1.03403	0.233682	0.301697	0.539342	0.334859	0.229199	0.217233	0.971334	0.238138	0.344662	0.502868	0.265628	0.414954	0.14647	0.338429	0.125403	0.169336	0.282202	0.201203	0.315426	0.585018	0.509634	0.334922	0.138603	0.377869	0.410956	0.232982
ACH-000196	HCC1599	HCC1599_BREAST	1.88355	1.86666	1.74629	1.98731	1.99022	2.6864	0.980551	2.87019	1.12951	0.900065	2.07516	1.30239	3.64885	3.78116	2.3061	2.43606	1.649	1.31356	2.02354	1.73984	1.87735	1.64701	0.80894	1.567	1.47924	0.354625	0.904174	1.60449	2.17009	2.61903	1.46754	2.21704	1.02973	1.77955	1.21784	0.49437	1.68447	1.50671	4.31726	1.47714	3.22145	1.92859	5.01896	1.57948	0.978776	1.76416	0.881638
ACH-000197	TALL1	TALL1_HAEMATOPOIETIC_AND_LYMPHOID_TISSUE	0.145403	0.0871523	0.115182	0.194741	0.0778347	0.0921806	0.0534312	0.0613837	0.177993	0.170751	0.214726	0.220376	0.174259	0.128532	0.0711005	0.197099	0.185277	0.273982	0.231494	0.0980126	0.192666	0.176798	0.125724	0.139067	0.198937	0.111764	0.212988	0.0996407	0.18736	0.372377	0.184521	0.248957	0.0893991	0.0759099	0.163928	0.14978	0.0886149	0.123677	0.261052	0.106196	0.186311	0.120628	0.0942569	0.112902	0.142369	0.0771033	0.287072
ACH-000199	HS255T	HS255T_FIBROBLAST	5.30713	4.23751	4.4087	7.79078	7.01204	7.04953	4.22471	2.77633	3.61277	5.10389	4.96125	4.71013	5.07271	8.18597	3.24925	2.47869	3.59379	2.09172	4.32577	4.21545	3.79384	4.1519	5.91553	4.70575	5.90437	5.22011	3.03208	6.20153	4.9423	3.59965	5.16657	3.87159	14.7107	6.99682	5.38684	3.40704	4.79768	7.85971	5.08192	6.42388	4.44959	7.93511	3.59343	7.22265	5.87141	7.92129	4.89149
ACH-000202	COLO320	COLO320_LARGE_INTESTINE	0.711367	0.852906	0.915282	1.17594	1.23265	0.293834	1.2238	0.639705	0.332344	1.05648	0.452596	0.685987	0.465726	0.988939	0.283303	1.02314	0.397525	0.670762	0.502516	0.903968	0.563434	0.687598	0.84847	0.687779	0.776717	0.796887	0.811481	0.428278	0.610369	0.824017	0.358207	0.691024	0.605299	0.908045	0.934445	1.28894	0.889773	0.720484	0.531795	0.521693	0.260854	0.651728	0.678584	0.776714	0.81746	0.616577	0.471665
ACH-000203	NH6	NH6_AUTONOMIC_GANGLIA	1.37475	1.05613	1.20557	1.37436	1.33734	1.03498	1.25177	0.785875	1.61226	1.15183	0.894507	2.73588	1.35984	1.44921	2.64331	1.16783	0.935476	1.5353	1.40176	2.07059	2.37404	3.69504	0.827855	1.10303	1.75131	1.51971	3.06315	1.0135	1.56515	1.39436	0.338665	1.50587	1.08488	1.71719	1.29222	1.31045	1.02643	1.054	1.72279	1.05877	1.25444	0.584393	1.905	0.935369	1.14678	1.80187	0.729118
ACH-000205	PK59	PK59_PANCREAS	3.8803	3.84857	2.02996	6.39456	2.56772	9.58914	2.98214	1.23249	1.96297	3.03308	2.7666	6.86663	2.67984	6.06817	2.80939	4.46606	4.54844	3.42954	8.33229	4.45019	4.04814	7.68067	2.18505	3.96119	4.68197	2.17298	4.50204	4.0689	1.72098	3.99066	7.1673	2.53618	3.56457	2.88976	3.33148	1.27918	3.30535	2.18742	1.51473	2.66912	9.24787	3.8515	2.79694	6.30153	3.54766	2.35949	3.47346
ACH-000206	C8166	C8166_HAEMATOPOIETIC_AND_LYMPHOID_TISSUE	0.269201	0.112838	0.160794	0.395213	0.240617	0.158688	0.049589	0.159623	0.275219	0.198504	0.195537	0.473109	0.447628	0.30187	0.20265	0.766302	0.263425	0.439276	0.328878	0.513099	0.448446	0.746046	0.268055	0.278072	0.532518	0.13468	0.180392	0.231412	0.559096	0.342019	0.361471	0.28237	0.104808	0.0984616	0.270743	0.362019	0.190983	0.309503	0.100659	0.138928	0.154234	0.124971	0.20736	0.199158	0.196737	0.09764	0.550219
ACH-000208	U178	U178_CENTRAL_NERVOUS_SYSTEM	3.18336	3.35871	1.32863	1.76799	3.79347	2.73244	1.37612	3.98366	2.85436	3.27715	2.06751	3.05925	3.27435	1.34143	4.20143	3.76093	4.19898	2.91644	3.75875	3.07907	2.64647	1.82988	3.99124	2.26691	3.03784	4.49861	3.28919	2.69458	3.16425	2.17427	2.18152	2.23448	2.30623	2.82258	3.48696	1.42242	2.44976	4.85395	8.61308	2.07709	2.09885	4.08754	5.59112	3.22729	3.40218	4.20112	2.75189
ACH-000209	SNU1079	SNU1079_BILIARY_TRACT	3.31931	3.52211	1.99478	2.23881	2.37125	4.71856	5.42364	2.32714	2.41213	3.55783	1.71407	3.02827	3.40662	3.27337	2.42153	2.09399	4.56533	3.42967	2.52618	2.17704	3.88437	4.01565	3.8876	6.85873	3.36007	2.04554	2.02868	6.31176	1.69883	2.61924	3.70837	2.62983	5.38641	5.22034	3.43335	3.70311	2.92715	2.08618	2.15771	1.97756	3.07203	4.68017	2.91989	3.43117	2.19754	2.19899	4.25107
ACH-000214	HS675T	HS675T_FIBROBLAST	4.5819	2.57153	3.97411	6.18581	7.1267	4.61879	4.72121	1.77388	3.45436	2.80893	5.39343	3.51825	4.96301	8.28492	4.57784	2.55509	4.90089	1.91829	4.62474	4.30851	4.24866	5.16143	6.70887	5.62308	5.12967	5.64535	2.4211	3.51967	3.23704	3.55899	2.36252	3.59781	10.1121	6.31864	5.78937	2.39326	6.88655	6.28099	4.1507	4.74006	6.47763	7.08497	3.7105	4.72854	5.67932	5.88921	4.57724
ACH-000215	LN382	LN382_CENTRAL_NERVOUS_SYSTEM	2.81019	3.05729	2.84113	1.96912	3.13836	1.8124	1.68662	1.83514	2.17468	2.37462	1.447	5.40375	3.56929	3.93471	2.06463	2.01713	3.5381	2.39006	5.06134	2.00938	2.90024	2.81665	2.75258	2.71053	1.41532	4.63226	1.93118	3.08115	0.824153	2.00989	2.04656	1.94359	1.87797	2.35524	2.75667	3.16636	4.73419	2.85662	2.73283	2.19061	3.20483	3.68684	1.70122	3.79194	2.76916	5.10152	3.57658
ACH-000216	JHESOAD1	JHESOAD1_OESOPHAGUS	2.58859	2.06914	2.41587	1.58266	3.0654	4.08157	2.73805	3.34355	1.60472	2.44048	1.17394	4.06737	3.26271	1.62995	1.77196	2.46179	2.71714	1.93899	3.63367	1.80039	1.64727	4.06687	3.47358	2.37513	3.95704	2.16642	3.25892	2.62435	4.4693	2.05841	2.06399	2.04406	1.12731	1.5528	3.34769	2.79578	1.75529	2.66304	2.17947	1.56423	3.34282	1.9323	1.95508	2.48874	2.09812	3.46352	3.2169
ACH-000220	MINO	MINO_HAEMATOPOIETIC_AND_LYMPHOID_TISSUE	0.17361	0.230667	0.182983	0.155744	0.229585	0.222138	0.301713	0.232357	0.0776447	0.304534	0.284571	0.157924	0.117398	0.0975004	0.0899444	0.203032	0.136103	0.0918928	0.144737	0.0904607	0.127619	0.101007	0.203749	0.20556	0.291	0.0546537	0.131991	0.215881	0.152236	0.0583776	0.263636	0.0464235	0.13031	0.119295	0.147496	0.128486	0.102398	0.232981	0.276058	0.0500472	0.188701	0.295198	0.108279	0.231578	0.231251	0.21368	0.158511
ACH-000224	HS819T	HS819T_FIBROBLAST	6.96713	7.28377	3.73054	6.09759	6.25044	14.4343	4.82484	4.19928	6.63177	5.63767	8.66727	16.1647	6.72351	8.2444	5.03991	5.95336	9.89173	4.8168	13.4352	6.35562	5.78696	7.68778	9.00126	6.043	13.7278	5.48891	8.38368	6.11125	4.34709	5.15031	7.23634	5.82562	10.3034	4.72985	11.8849	2.68762	4.84076	6.68982	3.89838	8.16438	9.07815	5.70501	5.40857	4.46124	5.4683	7.60794	10.8666
ACH-000225	ECC12	ECC12_STOMACH	0.947113	0.637959	1.04809	0.297267	1.06466	0.373164	1.41461	1.36121	1.51278	1.35235	0.772196	0.565265	1.26638	0.412912	1.00355	1.0977	0.970369	1.28072	0.61866	1.17931	2.80455	0.727565	0.432341	1.00217	1.22467	1.93848	0.844006	1.0554	0.541035	0.599488	0.510903	0.658616	0.656666	1.21459	0.842364	0.916156	1.32517	1.31614	1.99338	0.389216	1.82858	0.488669	1.58583	0.569502	0.999324	0.993852	0.938171
ACH-000228	BICR31	BICR31_UPPER_AERODIGESTIVE_TRACT	3.70347	3.47209	2.77713	5.04138	3.36907	3.40582	5.03708	1.6722	2.50448	2.64877	5.00067	3.55287	3.5727	3.21892	3.94514	5.23429	4.69627	2.09011	3.71768	4.72346	2.32523	4.98906	3.33357	3.21292	3.39247	2.44826	2.89727	4.67549	2.64058	2.39031	2.44988	3.3096	3.1321	4.09205	4.20871	5.74291	3.97967	3.59939	4.92645	3.53198	4.80644	4.09444	4.14309	3.70676	3.87343	2.07074	6.97287
ACH-000229	HS822T	HS822T_FIBROBLAST	7.22012	5.87992	3.51386	5.36609	6.81255	13.0137	5.47514	4.42029	9.04381	7.38869	9.10202	13.9088	7.16152	7.30427	6.75494	6.88441	8.94504	5.04434	9.78014	7.19132	6.04606	8.52733	10.6073	5.95478	11.3097	6.36566	8.85299	7.87638	6.59833	5.48968	4.98321	4.99164	14.4035	5.55472	10.5276	4.37152	6.111	7.85777	2.66025	7.58872	6.28851	4.67563	7.25419	4.52197	5.0468	3.14368	10.1818
ACH-000230	HS742T	HS742T_FIBROBLAST	3.9446	3.771	2.63191	3.0498	3.88746	4.18185	2.84522	2.49498	4.31204	2.87539	3.28198	5.91075	2.68632	3.10352	4.70435	2.61652	4.71845	3.89839	4.99883	3.44816	3.06149	3.22344	4.56978	3.08044	3.7852	3.70988	4.10082	4.87709	2.90083	2.4669	2.53641	4.21077	10.2077	2.73971	4.17434	2.49713	4.56603	3.36733	3.36804	3.37617	4.28022	3.40849	4.55088	2.38285	3.70888	3.70611	6.87707
ACH-000234	CAKI2	CAKI2_KIDNEY	1.92087	2.52492	2.98641	1.48939	1.73934	1.60098	0.910681	2.96673	1.13114	2.49068	3.14001	2.06761	1.4021	1.8213	1.51812	1.89982	2.52592	3.01638	1.1919	1.74935	3.32636	1.65865	0.827696	2.05103	1.2882	1.58688	1.85613	3.13643	2.25505	1.94137	4.33953	2.16295	0.624032	1.92123	1.47989	1.69964	1.9927	0.896618	0.692938	1.50058	0.960268	2.17558	1.84267	1.23451	1.53814	1.33557	1.86264
ACH-000237	JHOM1	JHOM1_OVARY	4.1201	2.71595	3.77751	4.4384	4.50253	4.81321	3.29561	1.80198	5.30741	4.20522	2.6682	5.04067	5.40635	4.38989	5.84784	3.49569	5.73006	6.28606	3.27659	5.1967	5.93437	4.06564	1.65921	4.73007	4.55813	2.1245	5.02486	5.00006	2.16542	4.84386	4.0979	8.27823	1.49634	5.89786	4.52571	4.23995	2.00163	4.34564	1.61973	2.65348	6.45131	1.62853	4.62662	4.36949	4.49938	4.48699	4.93039
ACH-000239	HUG1N	HUG1N_STOMACH	2.10786	1.82252	2.09781	1.96232	1.55579	1.8999	2.24289	0.823853	2.13371	1.51925	2.71318	2.45264	1.50047	1.13059	1.95569	2.90571	1.24212	1.28023	4.63008	4.51454	4.04494	3.16173	2.57168	2.07762	1.1185	3.04502	4.47912	1.79359	1.52778	2.73425	4.85378	1.67348	1.75555	0.951714	1.87612	0.898816	7.28147	0.619188	0.638912	2.67846	1.52242	2.01671	0.979716	2.6086	2.51197	3.11253	1.13533
ACH-000240	HS600T	HS600T_FIBROBLAST	5.62924	4.60463	5.21109	5.12671	5.54891	3.89595	5.41253	3.99666	9.15265	8.12047	7.96958	8.63451	5.10946	6.09291	7.82003	5.67494	6.74022	4.39419	7.41321	5.2297	3.76821	5.12817	8.56751	5.50628	8.08979	4.39082	2.93905	6.3572	4.5774	3.78867	4.99413	4.60436	7.59279	4.87359	4.35094	3.01734	4.76663	5.24638	4.60972	5.88035	5.97269	5.8156	4.08447	3.22631	5.24645	6.16106	8.10888
ACH-000241	JK1	JK1_HAEMATOPOIETIC_AND_LYMPHOID_TISSUE	0.318412	0.168749	0.173015	0.306079	0.325114	0.46488	0.0824107	0.251934	0.791935	0.158111	0.209114	0.421395	0.945846	0.437365	0.250106	0.284746	0.394298	0.248365	0.758247	0.359044	0.430587	0.821609	0.121195	0.291445	0.791692	0.144697	0.241144	0.796034	0.168777	0.667393	0.598631	0.240897	0.126998	0.12931	0.140002	0.190361	0.16744	0.274292	0.183803	0.160721	0.721438	0.0650257	0.233765	0.704497	0.374898	0.308097	0.452436
ACH-000246	SLR23	SLR23_KIDNEY	1.91891	2.88572	2.77361	1.43372	1.52426	1.63304	1.20777	2.38219	0.911966	2.84151	1.4898	1.68795	1.50582	1.15493	2.29031	2.14092	2.05235	2.35791	1.38233	1.72465	1.36406	1.51202	1.04731	2.28932	1.59049	2.77361	2.5901	2.286	1.23975	1.68254	1.27869	2.90783	1.22537	2.21427	1.95053	1.12625	1.88484	1.1706	1.79253	1.54866	1.74052	1.71036	1.84423	2.68933	1.57638	1.59466	1.99499
ACH-000251	NCIH2887	NCIH2887_LUNG	2.38602	1.40876	1.82662	1.23671	5.25695	2.34374	1.29434	2.9278	2.09608	1.7828	1.40426	0.562446	4.26615	1.62817	7.08217	1.74646	3.00692	1.12286	3.11596	1.45753	2.09861	2.84007	2.16847	3.20746	0.997139	3.74273	3.77107	1.76151	1.78273	4.26041	0.78731	2.45162	1.39979	2.28623	2.51624	2.52055	2.85641	2.75414	1.49474	1.6901	3.38581	1.83214	1.76592	2.30392	2.73941	3.04269	2.36245
ACH-000253	COLO201	COLO201_LARGE_INTESTINE	2.51323	2.50003	0.760845	1.68062	4.57171	2.78748	0.809516	2.21425	1.89312	2.06978	2.75653	3.91074	2.33271	3.17259	5.13422	0.946834	1.9376	1.7801	3.28025	1.50944	2.08361	2.21979	2.0758	1.86493	4.20646	3.50696	2.05462	3.02419	3.5753	2.90592	1.8814	2.30436	0.705228	3.64544	3.03244	1.0836	5.50227	2.77203	2.70479	2.62928	3.77454	1.28617	5.44397	2.04054	1.62077	2.18993	2.85537
ACH-000255	LMSU	LMSU_STOMACH	2.04144	1.69678	1.67318	1.79113	2.02974	1.53929	1.90425	1.86964	3.63237	1.08665	3.25552	2.45638	2.09438	1.92848	0.986437	2.88397	3.58591	3.71155	1.92636	2.84474	1.78138	1.64422	2.15042	1.61169	1.99424	2.35746	1.24572	1.22569	1.6775	1.60084	1.38371	2.43988	1.18008	0.887675	2.77922	1.00116	1.9654	1.89765	2.76412	1.43421	2.27497	2.25424	1.70166	1.44935	2.13038	1.32596	2.32855
ACH-000256	COV318	COV318_OVARY	2.85181	2.04585	3.05438	2.24412	2.21701	2.5847	3.13944	1.52795	4.69924	3.35108	5.36764	1.74423	3.63038	1.81855	2.24112	2.37026	2.08647	2.88444	3.18227	1.77227	3.07112	2.677	3.4575	3.91302	2.8903	2.10502	3.4082	2.93681	1.13766	3.69928	2.06099	3.64294	3.99148	1.78182	2.91102	3.95249	2.45005	2.58566	2.48975	1.62299	2.07786	2.15069	1.52003	3.07752	3.91769	2.43409	3.09463
ACH-000259	KELLY	KELLY_AUTONOMIC_GANGLIA	0.872568	1.07706	0.764596	0.734573	0.771207	0.943057	1.18807	0.854258	1.18741	0.496357	0.945191	0.765462	0.849279	0.658529	0.970028	0.723046	0.546418	0.471885	0.765133	1.03859	1.21196	1.70204	0.277501	1.09693	0.986853	1.44055	3.01701	0.664352	0.876462	1.56106	0.383063	0.6753	0.884765	1.57066	0.813055	0.403506	0.552635	0.874609	1.09823	0.405412	0.790592	0.661265	1.19876	0.597009	0.700971	0.598051	1.26012
ACH-000261	RERFLCAI	RERFLCAI_LUNG	1.37999	1.22064	1.44722	1.96141	1.38322	0.85263	1.52339	1.91589	1.64525	1.21611	1.39536	2.02937	0.651151	2.03974	1.58162	1.49836	0.481602	1.20292	0.636308	1.60173	1.14018	1.69196	0.996681	0.792274	1.47864	0.807084	1.61774	1.32175	2.64535	1.95996	1.02822	1.35545	2.18843	1.18009	1.35972	1.88138	1.50947	1.55024	1.67962	1.4645	1.02412	1.1509	0.988127	1.70126	0.883007	1.67176	0.811907
ACH-000262	UOK101	UOK101_KIDNEY	2.28341	3.92671	3.11433	2.7243	2.09391	1.9043	1.81484	2.71756	1.23491	2.5445	1.19193	2.62388	1.81447	1.86649	1.68415	2.53045	2.06587	4.15676	1.28494	2.43652	0.527492	1.79187	1.54444	2.86126	1.32599	2.67437	1.92847	2.9321	1.96131	3.96329	1.43496	2.53308	1.20233	3.43093	1.66268	1.07238	2.52387	1.19894	1.18907	3.01212	1.94621	2.82309	1.43265	1.51174	1.95087	2.41863	1.63537
ACH-000266	SNU213	SNU213_PANCREAS	3.86434	2.50002	3.55514	3.4349	3.27543	4.24479	4.71249	4.97224	2.78502	3.78803	1.92296	3.65858	4.48378	2.07311	4.52516	2.6859	3.94155	3.59166	2.4053	3.19551	3.8017	3.46553	4.53373	5.78895	3.47525	1.72089	3.68324	4.13418	5.18093	2.93935	2.75248	2.69702	6.78539	4.42772	3.78123	3.95966	4.95147	4.87112	7.09713	1.84157	2.76953	4.50211	4.56661	2.92776	1.68925	4.1166	4.46652
ACH-000268	SNU245	SNU245_BILIARY_TRACT	2.39933	2.1384	1.53748	2.13264	1.20712	3.00552	3.6823	1.07251	1.85782	2.7517	2.64675	3.01999	1.07719	2.39336	1.47039	3.12133	1.22974	1.71578	3.41764	2.87158	2.32892	2.44026	2.29129	2.34593	3.30229	2.28532	3.47438	2.24445	1.03463	2.83835	5.06429	1.9382	2.68513	1.16715	2.11975	1.58117	4.86985	1.45034	1.77434	2.6989	2.15646	1.92844	1.82921	1.97481	2.0029	2.92886	1.51493
ACH-000271	SUDHL10	SUDHL10_HAEMATOPOIETIC_AND_LYMPHOID_TISSUE	0.136875	0.133801	0.111986	0.0933243	0.146176	0.134442	0.071611	0.272836	0.162104	0.0692108	0.121402	0.133846	0.239758	0.101038	0.250322	0.28063	0.109795	0.0824076	0.104186	0.0775972	0.069518	0.0809322	0.136208	0.134872	0.240236	0.112665	0.126094	0.152954	0.0400336	0.0744108	0.209043	0.096679	0.0776499	0.0488812	0.0862528	0.0600581	0.0968581	0.314094	0.153371	0.0582548	0.050863	0.0659045	0.160018	0.128919	0.147938	0.110165	0.121546
ACH-000272	SLR24	SLR24_KIDNEY	2.30591	3.81063	3.12009	2.23285	2.20233	2.6838	4.27519	1.43056	1.09693	3.60685	1.697	2.71926	1.70603	1.977	2.18929	1.45212	2.55735	2.45783	1.24408	1.86916	0.362344	2.05978	1.80969	3.14718	1.64085	2.37239	2.13688	3.24062	0.947831	2.2838	1.44337	2.64823	4.3993	3.98185	2.01906	1.64192	1.82656	1.13936	2.02145	1.77822	1.69253	3.1194	1.45455	2.38717	2.15422	1.2792	1.5632
ACH-000274	HS852T	HS852T_SKIN	3.29854	1.63531	2.22419	3.26369	3.39707	3.99578	3.04046	1.58237	2.64938	1.9888	5.69207	2.34073	2.78034	4.1657	5.28026	2.83396	3.77701	2.90878	3.49619	3.99927	5.18177	4.54187	6.15165	6.30723	3.06806	2.17184	3.16208	2.29671	3.67417	3.49762	2.08625	4.60602	2.67311	3.99127	4.42105	3.38629	1.56348	3.10102	1.43788	6.27057	2.9256	4.0137	3.0264	2.19128	4.72519	1.87453	8.32855
ACH-000275	HS834T	HS834T_FIBROBLAST	5.70855	4.84034	4.95889	4.7465	6.15244	7.7891	6.38196	3.20187	6.71537	6.89579	6.85645	8.72444	4.39574	5.86116	6.92097	7.48124	5.57615	3.02818	8.42	4.37623	4.29871	5.58385	9.21252	4.34483	10.2367	4.11497	6.4828	6.39873	3.45761	3.91467	5.70317	3.95769	7.05143	3.9068	7.50467	2.73557	4.98761	5.38571	4.36293	6.26236	7.50598	2.4243	4.43545	3.94928	6.4058	6.87128	7.46158
ACH-000278	COV362	COV362_OVARY	3.101	1.88381	3.11218	3.03038	2.20052	2.42009	3.65258	4.26674	2.45849	2.41082	4.36421	2.42445	3.5196	2.72256	4.83314	3.59643	3.14194	3.19888	2.82826	2.55007	4.33075	3.08543	5.34496	8.18446	2.77128	1.65661	1.89869	2.36458	1.55808	5.55564	3.15774	4.09386	2.96321	2.4564	4.5212	4.4903	2.73418	1.75786	1.97702	1.84889	2.96892	4.78457	0.959713	1.6883	2.60278	2.85542	6.38961
ACH-000279	EWS502	EWS502_BONE	0.68105	0.583635	0.701671	0.926782	0.484509	0.317806	0.587803	0.578815	0.479817	0.976684	0.293569	0.55565	0.662512	0.478517	0.475842	0.360404	0.502217	0.574164	0.737357	0.899169	0.409137	0.600007	0.380187	0.684295	1.11023	0.520121	0.972866	0.79724	0.605562	0.867759	0.519445	0.888795	0.264873	0.472617	0.862721	1.31662	0.486701	0.460875	0.811466	0.653088	0.29425	0.527492	0.354249	1.32712	0.701004	0.799048	1.02558
ACH-000280	SNU840	SNU840_OVARY	4.95092	5.55429	4.50971	4.4097	4.43668	9.04751	5.56376	3.03644	4.50142	5.44401	5.31106	6.5109	7.23752	6.37914	3.32919	4.33939	4.97691	5.22809	5.33262	5.04121	10.4675	7.78433	3.06817	5.01419	5.12766	2.40957	5.28229	5.95848	7.74501	4.54142	8.44122	5.43363	4.24085	4.37233	3.65903	3.27231	2.38535	5.03665	3.32628	4.50155	5.46735	4.75452	3.59171	5.06431	6.25604	5.40351	5.69337
ACH-000283	A1207	A1207_CENTRAL_NERVOUS_SYSTEM	2.87984	1.46085	2.79279	2.58185	4.8273	3.23028	2.3691	2.7014	1.78096	4.06681	2.22988	2.6653	4.74741	2.98775	3.35177	3.40814	3.76982	1.44659	2.93622	3.27796	2.51593	3.28447	4.19708	4.39451	3.27659	2.41691	1.99145	1.87936	2.70004	2.1007	2.45604	3.15574	0.895145	2.62148	4.41873	2.9899	1.64843	4.01734	3.38079	1.51675	2.52904	4.01301	2.47529	2.50905	2.85434	3.41062	4.32552
ACH-000284	HS840T	HS840T_FIBROBLAST	3.70801	3.93351	4.16969	2.51903	4.20882	2.6742	3.18063	3.37164	3.8849	3.37779	5.67886	2.72034	3.49547	4.29294	4.79491	2.22949	4.89119	3.03285	3.60899	2.47457	3.00898	3.05369	5.88457	2.8834	3.85439	3.00521	2.60612	3.60868	3.18819	2.19243	2.46808	2.06349	6.13562	2.21984	3.21108	2.48533	4.78248	3.18428	4.38037	3.72995	1.80858	3.70465	2.88561	2.86436	3.84403	4.30239	4.3764
ACH-000285	TOLEDO	TOLEDO_HAEMATOPOIETIC_AND_LYMPHOID_TISSUE	0.113687	0.129818	0.114327	0.148414	0.180173	0.177653	0.195047	0.148999	0.0635562	0.076517	0.0900855	0.226001	0.099308	0.0960055	0.0695473	0.113533	0.0883926	0.0267747	0.136942	0.0755085	0.138023	0.222961	0.120998	0.104308	0.146692	0.118456	0.0580861	0.0377566	0.192392	0.0730814	0.151868	0.10248	0.116721	0.134455	0.0918405	0.0425162	0.0446577	0.0524734	0.0835218	0.0890311	0.118367	0.108552	0.110366	0.145084	0.170413	0.145477	0.0722989
ACH-000286	SNU1033	SNU1033_LARGE_INTESTINE	3.80997	4.26264	1.18096	3.92993	3.40114	3.99162	4.08425	3.60487	2.30252	3.58002	5.00359	4.30207	2.35211	3.34339	2.60595	4.77453	3.55925	3.64627	4.319	3.72214	3.55959	3.14558	4.02624	5.40364	4.56904	4.13721	5.18798	2.86547	3.50736	3.94857	4.25875	3.9718	3.68424	2.59878	4.73115	1.95292	4.18735	2.45678	3.11503	4.42718	5.38476	2.0019	3.63152	2.29165	3.75264	2.89026	6.22098
ACH-000289	SNU466	SNU466_CENTRAL_NERVOUS_SYSTEM	3.84044	4.09001	2.48148	4.71498	2.10509	2.75778	3.61564	2.16928	3.97093	4.32399	3.46715	5.56463	1.29005	3.92252	3.42636	2.8825	1.86426	4.85479	4.75506	3.07632	14.399	3.56327	6.3052	5.93168	1.95938	2.9812	3.41216	3.74784	4.25833	3.00284	3.50001	3.46022	4.99147	3.57846	5.66573	2.04058	3.06419	4.41104	4.79537	4.37577	2.87818	4.99579	3.23998	3.27455	4.57195	3.05807	4.77753
ACH-000296	OUMS23	OUMS23_LARGE_INTESTINE	3.14953	1.41178	2.41116	4.39273	3.78963	2.6316	4.32042	0.81236	1.69188	0.885855	4.13788	1.71337	1.84858	3.07531	2.66863	3.44739	1.52098	4.01648	4.76596	4.82051	4.00838	4.29294	3.40549	3.32814	2.46709	3.00304	4.37638	2.61124	3.68195	2.95991	1.37581	2.6854	3.68672	1.44136	1.77801	1.47647	1.94067	2.07063	2.14635	4.28168	4.28411	3.2234	3.7493	4.13061	4.09852	2.13052	5.74686
ACH-000297	NCIH889	NCIH889_LUNG	0.867664	0.61524	0.733479	0.437753	1.22778	0.826341	0.515438	1.85936	0.959914	0.810135	1.13911	0.733319	1.23021	0.805741	0.781545	0.856002	0.833215	0.756828	0.793358	1.29482	0.999438	1.07399	0.809685	1.16383	0.874814	0.97983	1.48527	0.714875	0.956814	0.678133	0.426187	0.591285	0.605925	1.10567	0.973412	1.18763	0.706416	0.814952	1.86334	0.845303	0.600799	0.614307	0.563388	0.612704	0.9318	0.419652	1.15787
ACH-000299	HNT34	HNT34_HAEMATOPOIETIC_AND_LYMPHOID_TISSUE	0.200633	0.073868	0.174908	0.199966	0.276977	0.315169	0.105017	0.171798	0.16712	0.262166	0.158127	0.234449	0.102735	0.217725	0.0751416	0.206019	0.227097	0.135524	0.223961	0.169316	0.40546	0.158243	0.270471	0.300316	0.379272	0.143198	0.203184	0.166426	0.0570491	0.0773818	0.130993	0.229819	0.142021	0.11183	0.443581	0.105699	0.0985348	0.318088	0.399489	0.125843	0.3916	0.322011	0.39149	0.0916354	0.261339	0.0772013	0.334945
ACH-000300	SLR25	SLR25_KIDNEY	1.89957	1.19215	2.50329	1.46609	1.51883	1.92644	1.05046	1.46416	1.85723	2.32267	1.54226	2.89082	1.87476	1.41292	2.10606	1.82331	2.30199	2.29352	2.02791	1.2719	3.65737	2.30649	1.39683	1.93977	1.53617	1.54584	1.92171	2.49226	1.61958	0.982294	2.41619	3.5805	1.70185	2.3927	1.97408	1.90887	1.13194	0.78379	0.720436	1.78541	2.15198	1.87749	0.737523	2.54198	1.49045	1.60345	1.16975
ACH-000302	SNU1077	SNU1077_ENDOMETRIUM	3.2592	2.66731	1.918	3.00512	3.52044	3.54139	4.60381	2.2544	1.67932	2.52321	3.07959	1.44766	6.66049	3.12953	2.80322	1.58252	4.6214	3.41126	2.99937	3.06708	2.09943	2.72062	4.37942	4.87591	3.12431	4.41622	2.67206	2.45737	0.698526	5.00108	1.758	6.46278	5.09576	4.24018	3.18915	3.31935	4.30312	4.02302	4.34441	2.20822	4.49689	4.57326	4.56375	3.12007	3.87284	2.64112	3.25693
ACH-000306	HS688AT	HS688AT_FIBROBLAST	5.7981	4.88451	3.01907	5.82616	6.30551	9.23978	3.16761	2.35681	5.59245	4.49245	7.1558	10.3496	5.72673	6.58287	6.34972	5.20105	6.62164	3.18122	7.9745	6.11577	4.07586	5.86902	7.06702	6.87992	8.5077	3.52446	6.42186	4.98552	6.34569	4.23018	3.18451	5.97029	11.7331	6.20115	5.14563	2.97495	5.00826	5.84357	4.29906	7.58173	5.87807	5.75704	5.21904	4.9216	5.87993	6.26704	7.55725
ACH-000307	PK1	PK1_PANCREAS	1.40304	1.05877	1.5938	1.24321	1.28595	1.09775	2.24274	2.28893	1.16156	2.18621	1.67766	1.27852	0.816786	1.12155	1.74491	1.55988	1.34244	1.38844	0.958667	1.1413	2.11231	1.17577	0.949154	1.04326	1.01904	1.66175	1.41104	2.1853	1.44473	0.924527	2.76818	0.966011	0.480607	1.41481	1.0863	0.975291	2.03314	1.08908	1.25273	1.83863	1.20838	0.670734	2.32316	0.911843	0.787259	0.751604	1.511
ACH-000310	IMR32	IMR32_AUTONOMIC_GANGLIA	0.76605	1.26825	0.475443	0.492295	1.15623	0.59355	0.826818	0.797437	0.427001	0.855234	0.326416	0.64803	0.551912	0.752171	1.42361	0.670032	0.236072	0.850037	0.512379	0.787084	1.06887	0.849897	0.455294	0.455458	0.828432	0.982666	0.58332	0.61194	0.689408	0.35343	0.63798	0.76623	0.767824	1.18552	0.725261	0.589039	0.707385	0.715461	0.592214	0.719789	0.735978	0.672462	1.34552	0.447071	0.550628	1.08481	0.581616
ACH-000312	SKNBE2	SKNBE2_AUTONOMIC_GANGLIA	0.694473	0.473376	0.666676	0.857842	0.621639	0.218902	0.753379	0.546185	0.97195	0.412142	0.641346	1.0319	0.791734	0.643399	1.60554	0.768873	0.525757	0.756936	0.585542	1.32945	1.23984	2.22243	0.518395	0.623824	0.761563	0.511492	1.26247	0.452633	0.780994	1.2242	0.396158	0.667515	0.453951	0.824562	0.762931	0.368706	0.57449	0.234939	0.706929	0.752313	0.746839	0.376605	0.762918	0.250438	0.531573	0.207694	0.816315
ACH-000313	KMRC3	KMRC3_KIDNEY	3.93069	5.20422	3.41237	3.2337	2.0533	2.84042	5.04435	2.57309	3.62465	4.80573	1.31506	3.60765	5.15322	2.15502	6.83771	4.22513	4.94732	8.08084	2.24292	4.23895	3.81153	1.20313	1.63883	3.5077	3.32613	2.32029	5.61905	10.1392	2.86802	4.95685	3.18968	7.20502	3.28298	11.2554	2.73269	1.24231	2.94661	1.6661	1.90483	3.20072	5.02363	2.50294	4.27546	4.68407	2.35771	4.49593	0.946557
ACH-000314	HCC2108	HCC2108_LUNG	1.52472	1.6327	2.33544	1.89197	1.34772	0.241967	1.71918	1.51138	1.11169	1.26652	2.14941	0.569135	1.27006	2.20663	1.59079	0.515682	2.38673	2.06505	0.843391	1.4373	2.07223	1.04018	1.32625	2.30924	0.618519	2.0573	0.262709	0.841053	2.79217	1.92277	0.792321	1.75286	2.14221	1.23851	1.07705	0.868374	1.88456	1.45582	2.77835	1.50408	1.20762	1.85693	2.33241	1.04717	1.15869	0.660183	3.91895
ACH-000316	SNU886	SNU886_LIVER	2.2041	1.6703	2.43916	2.59539	1.57798	1.45016	2.69982	2.14377	1.81339	4.22863	1.38799	1.75474	2.46682	1.84667	2.54374	1.49478	2.45279	2.37414	0.967668	2.70074	1.39025	1.92481	2.37881	2.53266	1.52297	2.64302	1.41702	3.92534	2.29746	2.93046	2.31014	2.77005	2.74381	8.97313	1.5228	2.12432	2.28042	1.8216	3.83667	2.28867	1.65	1.81744	1.99131	1.64883	1.90643	1.65162	1.11436
ACH-000317	TUHR14TKB	TUHR14TKB_KIDNEY	2.21679	2.13809	1.15652	1.3666	1.85552	1.54662	1.87108	2.80573	1.99858	2.60463	1.32282	2.37428	1.85412	1.1206	2.42002	3.26631	1.6898	3.24001	1.32625	1.90978	4.28301	2.01306	1.44109	2.56452	2.13061	3.08559	2.37732	3.20162	2.60895	2.0022	3.50651	3.11116	2.46666	2.55845	1.77657	0.76195	4.00147	1.44844	2.35239	3.84677	2.30025	1.61722	1.81069	2.10128	2.05146	2.27444	1.84044
ACH-000321	MOLM6	MOLM6_HAEMATOPOIETIC_AND_LYMPHOID_TISSUE	0.119124	0.0969766	0.109798	0.133199	0.0948974	0.07333	0.268059	0.0785285	0.152232	0.162322	0.111777	0.15881	0.130938	0.114004	0.0792261	0.104663	0.078464	0.120139	0.101245	0.108352	0.120584	0.13173	0.0552447	0.172768	0.115946	0.0577679	0.0869765	0.136344	0.202045	0.14965	0.0968002	0.223571	0.210465	0.116787	0.10562	0.0660955	0.119544	0.0757513	0.106039	0.107087	0.104476	0.0995088	0.182268	0.111171	0.104405	0.10998	0.0802335
ACH-000324	JHOC5	JHOC5_OVARY	1.50513	1.29965	1.90331	0.831802	1.48295	0.792363	1.19635	1.94391	1.6874	0.821203	2.32411	0.782698	1.90009	0.686008	2.24862	1.46333	1.53606	1.30719	0.906237	2.28132	0.965341	1.54954	2.5508	1.008	1.67903	1.73278	1.94464	1.51987	2.13464	0.735046	0.724908	2.12503	1.20829	1.06235	1.48592	2.01686	3.69229	1.50844	1.66401	1.04414	0.738973	1.03777	3.02145	1.09268	1.35487	1.39921	1.867
ACH-000325	SNU620	SNU620_STOMACH	2.18593	1.451	1.93782	2.71342	1.21786	1.44282	2.27506	1.68344	1.41704	1.61481	2.56726	1.48669	1.13877	1.26381	1.10675	1.94555	1.02153	1.903	3.04271	3.32437	8.42662	2.1723	2.10916	2.32468	2.9868	2.57895	4.32741	2.18112	1.96679	3.57333	1.89404	2.50729	1.17123	1.17568	2.39421	1.62819	3.85369	1.84456	1.9582	2.90814	1.5108	1.67897	1.08193	2.47738	3.09596	2.87074	2.52464
ACH-000328	LN215	LN215_CENTRAL_NERVOUS_SYSTEM	3.27841	3.51322	3.63468	2.58522	4.68016	2.87818	3.94891	2.70198	1.89587	3.65768	2.59689	2.87416	2.92494	2.76877	2.84553	3.39983	4.21857	3.72616	2.40974	3.38914	3.53808	3.21281	6.16067	4.54673	1.76753	5.14101	2.41603	1.98419	4.04348	3.06781	1.74728	3.7078	9.21026	4.56255	3.25663	5.29412	2.0932	2.65734	4.63335	1.8161	1.67019	6.87239	3.63813	1.40537	3.46547	2.45894	4.45368
ACH-000331	ISTMES2	ISTMES2_PLEURA	1.86808	0.807507	3.25032	1.06368	2.06649	1.30384	1.86076	2.34224	3.98424	2.23532	2.57824	1.43004	1.61364	0.96557	2.53123	2.14869	0.858944	2.15489	1.77753	2.11618	3.70152	1.77575	2.19748	1.31494	1.50562	1.85913	2.23615	1.55419	1.86116	1.45823	1.28888	0.992309	1.26087	1.09356	1.48077	1.47365	1.53248	1.75849	3.95362	1.91106	1.51082	1.23835	0.723954	1.46936	2.0036	1.704	3.64554
ACH-000333	JHOM2B	JHOM2B_OVARY	2.8406	3.062	2.51155	5.37294	2.58745	2.68626	3.81564	1.08086	1.47688	4.36539	2.11702	1.91126	1.73072	2.29819	1.47828	2.90523	1.67961	2.01727	1.74719	4.2515	1.49008	1.96935	2.46579	3.31511	2.06536	3.15742	3.40804	2.61773	2.30177	2.34339	2.42563	1.81407	5.51568	4.49109	2.77379	2.72142	3.69447	2.46218	2.87506	3.25748	2.13959	4.49693	1.78146	3.28736	2.99884	3.94737	1.12801
ACH-000339	HCC461	HCC461_LUNG	2.97482	3.6132	2.79381	2.39728	1.34244	3.44619	3.76441	1.59332	2.64376	2.1765	3.30157	5.527	2.83125	3.44483	3.1386	3.81036	4.7524	2.45112	3.00753	1.79399	2.41004	1.95201	4.5467	2.55069	3.05358	3.58864	2.92566	1.64408	1.84643	1.41298	2.1667	2.33005	1.69938	2.20894	2.5383	3.2476	3.38279	2.15402	3.93684	2.32383	3.2336	2.86629	1.04688	3.13427	2.15504	3.23828	2.69488
ACH-000340	HS870T	HS870T_FIBROBLAST	3.99837	2.70049	3.32762	3.33562	3.39278	4.61808	3.62465	3.5178	5.25751	4.78436	7.03203	4.78553	4.32481	4.02905	6.22981	2.55538	5.16513	3.40395	4.7354	3.7651	3.68139	3.38752	5.2368	4.13974	5.7035	3.3743	4.52537	3.27184	4.30054	3.00184	2.70255	3.47585	3.15193	1.62239	5.83729	1.75881	4.21542	3.92006	3.22599	5.78592	3.20313	3.01349	2.45061	2.58213	3.35432	3.36816	5.89951
ACH-000342	CL14	CL14_LARGE_INTESTINE	4.47536	2.30154	1.65684	4.6597	6.87536	5.26932	5.70532	2.07844	2.56613	3.06236	3.17587	3.02112	3.44816	3.26576	4.36375	5.51746	4.19624	3.60289	5.89539	7.31602	5.7984	4.62888	7.23761	5.44923	5.90893	5.82254	3.58635	3.04918	3.99761	3.60004	3.94097	4.71188	4.157	3.31266	5.47214	2.00598	6.9297	4.05811	4.86514	5.48883	4.64155	5.45437	6.21261	3.27963	5.78295	4.17466	5.61648
ACH-000343	NCIH522	NCIH522_LUNG	1.93346	1.54077	3.51592	1.73914	1.64913	0.901583	0.913815	2.97296	2.26779	2.73352	3.96137	1.07786	0.93629	1.35689	1.80526	1.66863	1.77658	2.81752	1.55725	0.493736	1.83394	1.04153	0.924	2.2778	1.14285	0.939898	0.848477	2.2784	1.46921	1.25025	2.02989	1.89663	1.49209	0.874318	1.8844	2.10933	1.44418	1.71164	1.641	1.61977	1.50901	5.15347	1.59158	1.67313	2.00413	1.93088	2.14326
ACH-000344	SNU668	SNU668_STOMACH	2.61908	2.35802	2.56771	1.93292	2.50324	3.53406	4.06754	1.2577	2.33269	3.45747	3.6972	3.05263	2.95421	4.83396	1.23226	1.78945	2.76838	2.86055	3.50555	4.4002	3.02215	6.21638	2.3082	3.83428	2.03614	3.14957	2.75352	1.91015	4.7188	2.97811	3.3301	2.07246	2.32842	2.80544	2.39858	4.15609	1.76357	2.52107	0.88028	2.31643	1.83114	1.73362	2.07023	2.47506	1.85062	1.95249	3.95692
ACH-000345	KPNRTBM1	KPNRTBM1_AUTONOMIC_GANGLIA	0.904241	0.73503	0.775213	0.918781	1.0994	0.548089	0.537096	0.472476	1.41313	0.612649	0.633984	1.00694	0.91791	0.975274	1.70452	0.798245	0.583965	1.06826	0.607549	0.834794	2.25336	1.8017	0.900168	0.878525	0.947095	0.838469	1.69214	0.692171	0.721686	1.56002	0.594791	1.2038	0.719684	1.13345	0.420531	0.667673	0.573837	0.782139	1.55821	1.08248	0.722511	0.218616	1.27959	0.413774	0.855381	0.773001	0.689842
ACH-000368	SNU1105	SNU1105_CENTRAL_NERVOUS_SYSTEM	4.47869	5.68763	3.13252	3.5338	4.81243	6.44773	1.93142	4.81922	2.93785	4.02999	3.08519	7.36741	5.27739	4.68099	3.44334	4.24914	5.32708	2.41412	7.82259	4.73924	3.69938	4.82459	8.2311	3.16192	6.78696	4.25973	4.3715	3.6187	6.68523	3.20862	3.54647	4.27751	5.5962	3.81819	5.45813	3.41468	3.88198	7.12812	5.99606	4.60707	5.29255	5.30929	5.60832	5.58004	4.27022	5.68258	5.29278
ACH-000370	SNU626	SNU626_CENTRAL_NERVOUS_SYSTEM	2.3265	1.03774	2.16939	2.08808	3.04536	1.96824	1.9675	3.57238	2.78218	1.93576	2.01927	2.21991	3.85931	3.52125	1.74516	2.98724	3.07657	1.2214	1.73712	1.85435	6.13482	2.06223	3.57732	2.95713	2.07894	1.96865	0.952774	1.87669	2.25337	1.17108	3.65745	1.87106	2.69341	2.80988	1.40643	2.39903	1.88886	3.13069	4.63176	1.77957	3.52563	3.79273	1.62848	1.59055	2.08542	2.45957	2.58265
ACH-000372	P12ICHIKAWA	P12ICHIKAWA_HAEMATOPOIETIC_AND_LYMPHOID_TISSUE	0.0795451	0.0678339	0.0669391	0.08311	0.0470882	0.0521895	0.0524927	0.0604394	0.0749449	0.0867626	0.127274	0.0703387	0.0915269	0.0495989	0.0989301	0.0887586	0.0785205	0.0557509	0.0563699	0.0635134	0.123149	0.0764488	0.0616877	0.106847	0.110239	0.111556	0.129382	0.100731	0.0610003	0.0882001	0.122464	0.0591159	0.0724577	0.0391339	0.0797704	0.0320118	0.0896026	0.0830314	0.0800475	0.0663986	0.0387943	0.068007	0.023582	0.089544	0.0692147	0.0696766	0.141712
ACH-000377	SNU478	SNU478_BILIARY_TRACT	1.61248	0.878985	1.38145	2.58538	1.10303	1.50417	3.37296	1.23739	1.70418	1.33998	1.80309	1.46711	2.01177	1.28664	1.96067	0.939756	2.41144	1.54122	1.69891	3.81836	2.43704	2.08848	1.49404	1.63759	1.38398	1.45716	1.60049	1.59179	1.58881	2.4831	2.22488	1.20406	1.08748	1.83708	1.91012	1.10982	2.18666	1.31169	1.10404	1.49371	2.03601	1.41381	1.50425	1.25751	1.20384	1.04035	0.784082
ACH-000382	CORL24	CORL24_LUNG	0.592733	0.646538	0.359172	0.122811	0.447296	0.0752067	0.618126	0.54658	1.01419	0.729178	0.229016	0.340951	0.629366	0.204686	1.36718	0.747434	0.673979	1.04928	0.216156	0.543108	0.934872	0.291494	0.610991	0.426237	0.445597	1.27742	0.588402	0.762237	1.08773	0.295807	1.45683	0.598549	0.578707	1.05226	0.405714	0.602546	1.80167	0.363352	0.543535	0.801465	0.187946	0.0973539	1.02372	0.227891	0.128463	0.771628	0.191694
ACH-000385	SKRC20	SKRC20_KIDNEY	2.82295	2.8461	2.81568	1.95867	2.76055	1.38449	2.91246	1.51925	2.34994	3.63051	2.1396	3.51867	2.83896	2.17731	1.59959	2.03527	3.08294	2.5187	2.03848	3.3513	3.05685	3.3157	3.05213	3.91827	2.03824	3.32282	3.86052	4.04362	2.43277	2.60766	2.63044	5.87499	4.08902	4.71245	2.60383	3.04278	1.60609	1.90293	4.2579	1.76667	1.90083	3.97885	2.62686	4.74374	5.7916	3.24801	2.44857
ACH-000387	TF1	TF1_HAEMATOPOIETIC_AND_LYMPHOID_TISSUE	0.24176	0.195589	0.132356	0.227834	0.305405	0.46699	0.138406	0.169666	0.0818393	0.233297	0.325112	0.295506	0.251287	0.517307	0.0709542	0.212023	0.538451	0.229947	0.529037	0.156206	0.196619	0.332615	0.330841	0.400982	0.35149	0.188946	0.120091	0.216586	0.20631	0.190436	0.611943	0.178816	0.252523	0.191488	0.201002	0.148234	0.207042	0.197117	0.150195	0.14893	0.505609	0.395664	0.208201	0.233023	0.138954	0.227859	0.22466
ACH-000388	NUDHL1	NUDHL1_HAEMATOPOIETIC_AND_LYMPHOID_TISSUE	0.0857914	0.0601932	0.0246134	0.0521836	0.179413	0.110552	0.0646475	0.0683243	0.0642517	0.0217877	0.107422	0.0927559	0.0949217	0.140895	0.132462	0.0895522	0.0891745	0.0605334	0.0533317	0.0447495	0.106238	0.0498866	0.0422619	0.0318219	0.0531777	0.0617659	0.0413339	0.264482	0.114814	0.0635965	0.0576139	0.0449722	0.127769	0.0450012	0.0479569	0.064044	0.112181	0.118076	0.160916	0.0698735	0.129793	0.087708	0.0951559	0.0656292	0.112822	0.0884391	0.0301379
ACH-000390	LUDLU1	LUDLU1_LUNG	2.32168	2.90977	2.94584	3.10665	1.37297	2.61324	3.02452	0.961622	2.22901	2.71019	2.25056	2.14268	1.19216	3.4982	1.05006	1.1938	2.22895	3.03984	1.62998	1.92063	2.4983	1.65701	1.71941	2.49307	2.1221	2.60469	3.57916	2.75835	1.76008	3.35674	4.38421	3.09029	2.12754	3.21541	2.31875	2.83906	1.7127	1.78753	0.561901	4.92125	1.5191	2.80391	2.29396	3.34915	2.06067	1.48754	2.33799
ACH-000393	HLF	HLF_LIVER	2.25314	1.82665	3.49997	1.95104	2.91001	1.66406	3.82717	1.96488	3.17178	2.61469	3.35151	1.15314	2.87397	1.34333	3.10326	1.95831	1.80335	3.50772	1.19006	1.97953	1.32242	1.16794	1.79229	2.05445	1.28	4.01968	2.31111	2.18225	1.51849	2.13839	1.37862	2.2889	1.67126	2.3498	1.83003	0.913324	2.4425	2.32182	2.41744	1.16171	2.90883	2.75958	2.95138	2.15342	2.76402	1.21023	2.49362
ACH-000397	TEN	TEN_ENDOMETRIUM	2.90375	3.80151	3.04968	1.87478	1.96236	3.09621	3.86026	3.08293	3.24907	4.5085	2.95656	4.30723	1.60587	2.30008	2.23299	2.35022	2.61772	6.34501	3.19188	2.76281	2.90105	2.99695	2.22251	4.30075	2.69459	2.10529	1.83985	5.28398	1.00981	2.72787	2.06805	4.21124	4.86764	2.91289	2.37074	3.04641	2.73099	1.76616	1.68002	2.06431	1.19052	3.08127	1.33342	2.18021	1.83886	4.03985	2.86333
ACH-000398	RI1	RI1_HAEMATOPOIETIC_AND_LYMPHOID_TISSUE	0.249083	0.395382	0.161283	0.0990963	0.256645	0.32578	0.431054	0.265091	0.224031	0.468476	0.301229	0.491283	0.0936166	0.132856	0.352347	0.184057	0.102762	0.128405	0.260365	0.0983821	0.215098	0.109373	0.142323	0.156826	0.43807	0.141881	0.613593	0.550382	0.130287	0.181679	0.669655	0.190255	0.206635	0.0987328	0.143871	0.0967676	0.231318	0.114714	0.165054	0.572441	0.330802	0.144986	0.208485	0.0793961	0.217478	0.338124	0.0628249
ACH-000399	NCIH2196	NCIH2196_LUNG	2.55336	5.30776	2.62161	1.60111	1.36434	3.18025	1.08324	2.31343	5.26979	1.90874	1.56677	3.975	2.65347	1.57894	1.89705	2.03355	4.07348	4.33295	2.46703	1.42756	1.73918	2.78479	4.71482	2.75557	1.53847	1.79238	2.10026	1.74741	0.855052	2.23431	5.17234	2.13004	4.17342	3.55692	2.10275	2.9845	2.43277	1.82927	2.27662	1.80565	0.924636	3.29661	1.18715	1.7423	1.84156	4.8007	1.67098
ACH-000402	BL70	BL70_HAEMATOPOIETIC_AND_LYMPHOID_TISSUE	0.12134	0.101517	0.0514237	0.0998483	0.132427	0.195857	0.125965	0.153253	0.0650463	0.173619	0.235568	0.197009	0.0407294	0.162173	0.126445	0.120833	0.101892	0.111285	0.19717	0.0987346	0.132004	0.18238	0.102442	0.228881	0.232923	0.105279	0.238716	0.0612691	0.106648	0.0964991	0.18954	0.167722	0.0722178	0.028927	0.171297	0.036714	0.091425	0.138702	0.137739	0.190776	0.200202	0.0933536	0.100403	0.0651221	0.0717386	0.0542024	0.054563
ACH-000404	K029AX	K029AX_SKIN	2.01474	2.56402	1.48751	2.068	2.87207	2.10696	4.07668	1.89789	1.14357	1.22853	1.91925	2.17214	1.57374	1.68588	2.22963	1.21633	1.70377	2.43912	2.54751	2.92046	2.1372	2.05975	2.76243	1.4497	1.64254	2.23539	2.73555	2.40883	2.12602	2.28202	0.75148	3.90658	1.9147	2.06931	1.68218	1.76117	2.05243	1.23245	1.07938	1.99666	2.68325	2.23136	3.01103	2.53022	4.18925	1.7482	2.89899
ACH-000405	MEC1	MEC1_HAEMATOPOIETIC_AND_LYMPHOID_TISSUE	0.124902	0.0843031	0.10741	0.13275	0.136442	0.117676	0.214168	0.136994	0.133811	0.0904435	0.12742	0.0448893	0.156747	0.128004	0.116055	0.119284	0.120233	0.0897318	0.10741	0.124561	0.0690849	0.129437	0.11475	0.12024	0.0838178	0.0892755	0.0881402	0.235992	0.18071	0.0824012	0.111976	0.0791687	0.173978	0.0504994	0.0950458	0.109771	0.141103	0.318241	0.134615	0.137078	0.086926	0.0847398	0.100017	0.11214	0.124596	0.1054	0.0845967
ACH-000406	U937	U937_HAEMATOPOIETIC_AND_LYMPHOID_TISSUE	0.108701	0.107916	0.136173	0.106193	0.0265208	0.137347	0.0659068	0.0787338	0.103339	0.178273	0.0674089	0.251939	0.0913792	0.0733751	0.0359698	0.117301	0.105756	0.143437	0.16719	0.0921799	0.0502658	0.0382384	0.0620504	0.231814	0.208611	0.0381517	0.147865	0.106578	0.0650205	0.105881	0.201355	0.206886	0.0727903	0.130615	0.101707	0.239777	0.108232	0.0791221	0.0309021	0.095553	0.0575315	0.0642161	0.00296972	0.124609	0.0599717	0.084327	0.0663293
ACH-000407	SNU685	SNU685_ENDOMETRIUM	2.00725	2.27126	1.41035	2.42475	2.98735	1.65882	3.40809	2.12641	1.08347	1.22383	1.53478	2.87132	1.53626	3.47938	1.92014	1.77973	2.44324	0.969782	3.5652	1.62857	0.912173	2.02519	2.13556	1.26951	2.49722	1.97058	1.85477	1.51567	2.73889	1.91117	2.04871	1.12493	2.93721	1.80126	2.08447	1.82328	2.42041	2.24575	2.41366	1.30049	2.27592	2.32221	1.55835	2.02853	2.04231	2.83757	2.7191
ACH-000409	OVSAHO	OVSAHO_OVARY	2.06195	2.38615	1.98956	0.890219	1.34966	1.31115	3.03381	2.8929	1.6713	2.8896	2.89305	1.4765	2.78947	0.908008	1.87256	1.45558	2.83418	2.68106	1.65391	1.2283	3.57051	1.06213	2.77887	2.27697	1.62289	3.43193	1.33627	1.56369	1.77224	1.40618	1.58935	1.82132	4.12974	1.51144	0.774512	4.50451	3.2075	1.87287	2.27421	1.42948	1.42473	2.00503	2.067	1.57423	2.03501	1.46888	3.39384
ACH-000412	SNU1197	SNU1197_LARGE_INTESTINE	4.06778	6.01035	3.79617	4.5646	2.93106	3.45488	2.43159	2.82448	3.24942	4.47718	4.00876	3.67367	4.0651	2.47083	2.323	2.18272	3.67912	2.5666	3.62585	3.2745	6.44832	3.9542	2.28055	5.69664	4.11902	4.1724	2.66253	4.92934	3.97139	4.53151	3.93992	5.92717	5.21075	5.0379	2.36139	4.82929	3.61837	3.32685	4.73535	4.73854	4.13227	4.7802	7.5004	5.43492	4.90807	5.16293	6.17811
ACH-000413	HS739T	HS739T_FIBROBLAST	5.12531	1.98565	2.93276	4.77261	5.43031	6.55862	3.66189	3.70378	6.0797	4.15158	6.21961	9.13173	5.51465	5.81407	5.25465	4.92027	7.26182	2.03686	5.92216	4.92526	3.99273	4.68995	9.02783	4.70785	6.74573	3.74126	2.59106	5.00473	4.95197	5.12328	2.86727	4.32614	7.60742	4.12455	8.65663	2.5625	3.52185	5.30925	3.97412	6.54612	4.58651	4.80734	5.17694	3.20429	4.02587	3.9354	7.31172
ACH-000415	BICR6	BICR6_UPPER_AERODIGESTIVE_TRACT	2.31191	2.73681	1.4323	1.45597	1.31252	2.32135	2.22415	2.71369	2.17119	1.24491	2.10647	2.80067	2.11253	1.14993	1.29818	4.27164	1.97749	2.35118	3.07682	2.11628	3.04265	2.46096	0.891508	1.90159	3.42162	1.28511	2.37059	2.03445	1.50914	1.98148	3.13745	2.50407	1.82231	1.28758	2.40366	2.3003	1.16363	1.85872	2.61029	1.80936	2.83276	1.65817	2.59093	1.94309	3.92458	2.4408	3.36476
ACH-000418	SW1353	SW1353_BONE	3.46422	3.53216	2.29699	3.41583	4.30886	5.51725	3.6407	2.72333	2.18477	2.27815	1.96959	4.09144	5.14839	3.74213	3.96856	2.09249	5.17512	2.43298	5.80516	3.41707	2.98343	4.7426	6.20451	3.0309	5.08096	4.27182	3.2898	2.25025	3.6506	2.38576	2.30618	3.27576	3.98374	2.02007	4.61503	2.66762	3.42983	5.11057	4.01045	3.49971	3.94485	4.67585	4.24005	3.8869	3.63004	6.79388	1.98956
ACH-000419	KMS28BM	KMS28BM_HAEMATOPOIETIC_AND_LYMPHOID_TISSUE	0.468712	0.421541	0.480431	0.960212	0.444319	1.01439	0.112935	0.193538	0.497865	0.177895	0.428878	0.911782	0.420435	0.687053	0.124873	0.231469	0.300008	0.102771	0.763669	0.805117	0.170356	1.30117	0.604267	0.364521	0.539571	0.280918	0.591625	0.570319	0.811369	0.343368	0.146251	0.262155	0.575191	0.276523	0.358304	0.579499	0.0998498	1.30709	0.453283	0.252936	0.451912	0.736129	0.244856	0.456631	0.666998	0.305411	0.579058
ACH-000422	SNU475	SNU475_LIVER	3.92753	5.61491	2.55655	2.61004	3.83558	4.25941	5.35951	2.92067	1.40398	3.22442	3.54389	5.16702	2.726	3.2283	1.80089	4.25387	3.77613	3.05886	6.48004	3.60794	4.58871	3.97417	5.10929	3.96928	4.18095	5.41844	5.25483	3.58043	2.65526	2.76744	3.22248	5.85748	3.97689	4.0617	2.89926	3.52208	4.27049	3.30693	2.59472	4.0228	5.17663	4.20598	3.13047	5.62241	5.36091	5.26981	4.18562
ACH-000435	EFE184	EFE184_ENDOMETRIUM	2.49702	2.28984	2.33147	2.29735	2.40627	2.14241	2.91903	2.81925	1.73192	1.28407	2.44177	2.02438	2.216	1.47767	1.14656	1.73059	1.78492	2.56481	1.80564	2.83177	2.51594	2.77863	2.64543	2.26458	2.25885	1.23316	2.4457	2.42605	0.755005	2.99425	1.7407	3.74105	4.78679	1.38114	1.98646	3.53301	1.30087	2.51085	2.93572	3.25829	2.19287	3.18199	1.33552	2.98769	3.89906	2.69067	4.73884
ACH-000436	OCIMY7	OCIMY7_HAEMATOPOIETIC_AND_LYMPHOID_TISSUE	0.256206	0.480276	0.196585	0.119544	0.288108	0.221421	0.333247	0.41792	0.218166	0.134045	0.112534	0.304089	0.178819	0.151389	0.108957	0.347527	0.205913	0.44495	0.186302	0.193307	0.430706	0.168641	0.328108	0.164748	0.181612	0.532939	0.250898	0.370981	0.284412	0.106995	0.123792	0.168869	0.402683	0.101973	0.157676	0.149351	0.168674	0.383595	0.28215	0.0930034	0.210561	0.341586	0.394599	0.173639	0.379392	0.192849	0.325017
ACH-000444	LU99	LU99_LUNG	1.52386	0.563317	1.94709	1.20742	1.41876	0.963488	1.04999	1.41433	1.7214	1.7753	3.57684	1.38891	1.36243	1.59118	1.53733	1.02551	1.28357	1.95193	0.98278	1.60951	1.33406	2.05033	1.51231	2.48546	1.34807	1.0278	1.8504	1.68722	0.885963	1.17656	0.698994	1.12176	1.46111	0.767761	1.52644	1.30304	0.988641	1.42713	2.01162	1.51428	1.34738	1.49576	2.35039	1.18947	1.35241	0.954398	2.08713
ACH-000445	KNS60	KNS60_CENTRAL_NERVOUS_SYSTEM	3.12816	3.55705	2.93058	4.39451	3.25586	3.27152	2.97643	2.5724	2.32737	2.6111	1.15613	1.4532	3.02199	3.47936	3.46842	1.96253	6.18038	3.80436	1.97446	3.11083	1.60116	1.85356	4.91637	3.88003	1.77304	3.83872	1.55708	1.37511	3.09027	2.29913	2.07011	3.6933	6.0158	4.96438	2.76687	2.76439	3.13066	2.91668	5.36207	2.78276	4.32601	6.60362	2.20426	2.10744	2.40068	2.87545	2.52284
ACH-000446	KPNSI9S	KPNSI9S_AUTONOMIC_GANGLIA	1.85761	1.10176	1.43488	1.67692	1.51454	1.12922	2.3627	0.584337	2.20817	1.96203	1.925	1.99276	1.37537	0.812969	1.44082	2.00334	1.63369	1.55293	2.39968	2.3949	2.42839	1.93323	2.47655	1.84221	2.38095	1.7594	2.33331	1.60451	0.985221	1.82904	1.19538	1.83158	1.87997	1.2585	2.98428	1.08622	1.55987	1.97808	2.21623	1.95236	1.53405	1.70569	1.50361	2.03503	1.07041	1.51951	3.7198
ACH-000453	MOLP2	MOLP2_HAEMATOPOIETIC_AND_LYMPHOID_TISSUE	0.345176	0.197797	0.476134	0.193337	0.410517	0.264308	0.565336	0.327053	0.225553	0.316931	0.2503	0.246428	0.34831	0.319627	0.355893	0.312442	0.198837	0.396846	0.216303	0.188421	0.421755	0.319796	0.365324	0.326577	0.213385	0.313085	0.140304	0.558253	0.165789	0.276462	0.292679	0.134171	1.60023	0.271601	0.139617	0.298371	0.498816	0.39771	0.337774	0.274653	0.470365	0.434152	0.28679	0.430603	0.365869	0.247191	0.278515
ACH-000454	HCC95	HCC95_LUNG	1.36077	1.0875	1.27231	1.30785	1.90253	1.35215	2.01272	1.52802	0.965044	1.22473	1.09206	1.03225	1.93332	1.26923	2.60883	1.49289	2.59483	1.38242	1.42514	1.69608	1.4058	1.64628	0.915595	0.902801	1.05725	1.13864	0.884459	1.29208	0.974945	2.01754	0.970014	1.29636	0.565935	2.30105	1.56567	1.6753	1.15403	1.53492	0.960807	0.98068	1.09844	1.0069	2.69589	1.18083	1.05596	0.735063	0.822987
ACH-000455	LN428	LN428_CENTRAL_NERVOUS_SYSTEM	2.49211	4.0101	3.79788	1.43167	1.77803	1.90203	2.3691	2.81204	1.99158	2.78715	1.11594	3.00281	1.38272	1.69672	2.04597	2.63405	2.46096	4.2197	1.92672	0.893963	2.10876	1.62386	3.02726	3.90036	1.38964	3.41344	2.50819	2.06466	1.99464	2.62254	1.88252	2.09424	9.45988	3.01972	2.21793	1.44335	0.754939	1.81248	1.742	1.93731	1.11039	4.15412	1.84252	2.41948	2.55469	1.86559	3.94634
ACH-000458	CJM	CJM_SKIN	1.35829	1.58712	1.85282	1.93184	1.78104	0.694635	1.64408	2.28787	1.14645	1.00299	1.19133	0.388307	1.29817	0.88872	0.391786	1.54232	0.9983	1.28296	0.931182	2.10195	2.29782	1.30919	1.13685	0.422798	0.79202	1.19196	1.58626	0.912332	1.49341	1.58148	1.33561	1.05011	0.629968	1.17643	1.07556	0.820662	0.945043	1.90225	1.61021	1.24166	0.881872	0.787709	2.1993	1.64658	1.15483	1.54294	0.985641
ACH-000459	TUHR10TKB	TUHR10TKB_KIDNEY	2.01699	0.586951	2.95523	2.99153	2.11843	2.19944	4.48905	0.86869	1.65484	1.81317	2.29927	2.05209	2.50029	1.96971	2.63958	1.23078	1.46036	1.64956	1.3382	2.42804	0.571062	2.60464	1.21265	3.57975	1.70055	1.08188	2.29064	2.32073	5.19857	3.02148	1.50802	1.91512	2.14441	4.21305	3.22245	1.99476	1.46665	1.52421	1.66351	2.96984	2.30964	3.08871	0.814818	1.94574	2.11014	1.63154	1.98972
ACH-000460	SNU8	SNU8_OVARY	2.94982	3.24407	4.04816	3.30205	2.05309	2.41612	3.52591	3.26064	2.84876	2.28136	2.84371	2.07831	4.50884	1.58307	3.12039	1.63948	2.54632	1.8181	1.55707	3.31263	2.42123	3.44925	2.05413	3.77209	2.22847	2.44973	3.03226	3.58716	2.37271	3.40342	2.20778	4.50106	4.54326	3.55266	2.61635	2.98793	2.2584	2.47229	2.05151	2.46755	2.29958	3.6292	3.88186	3.01236	3.60884	3.3464	3.32606
ACH-000461	SNU1196	SNU1196_BILIARY_TRACT	2.897	2.07463	1.90677	3.22299	2.51745	3.59973	2.84145	2.27692	1.91014	3.40298	3.05491	3.53531	1.64221	3.6684	1.49528	3.64578	2.14511	2.44309	2.8626	2.90888	1.55351	2.36848	1.82541	3.7332	2.8589	2.55403	2.86682	3.83867	1.41892	3.0937	4.53499	2.82143	1.44678	1.44553	2.51805	1.98306	3.27584	2.52136	5.2751	4.07968	4.0162	2.0551	3.29247	2.23487	1.94112	2.26402	3.26105
ACH-000462	NALM1	NALM1_HAEMATOPOIETIC_AND_LYMPHOID_TISSUE	0.0749489	0.0842197	0.105562	0.128748	0.0612644	0.0518989	0.159615	0.0649612	0.0792333	0.0660534	0.0831884	0.0361995	0.0536366	0.0642941	0.0508553	0.0516939	0.0946092	0.0516958	0.0364056	0.0867689	0.0245119	0.035483	0.0509612	0.0699712	0.116759	0.0807514	0.0604591	0.0218545	0.0416515	0.108101	0.129355	0.136219	0.0268417	0.0635899	0.0366841	0.0496736	0.0599777	0.0837544	0.151501	0.0560106	0.0660833	0.0588243	0.0274175	0.150311	0.130408	0.141811	0.0613567
ACH-000466	SNU216	SNU216_STOMACH	3.9637	2.68039	2.72984	2.74684	3.6353	3.26094	4.56986	4.08081	4.11805	3.50163	4.05244	8.16354	2.62294	2.36137	3.50844	6.46851	2.41824	4.04963	5.10097	4.02835	6.33585	4.28208	2.92887	3.98635	5.19155	2.89107	6.31876	6.49607	5.89704	4.11349	1.92566	4.22609	2.55801	2.94149	4.06837	7.33439	3.66162	3.99014	3.61225	3.79264	2.26739	1.78443	2.62173	3.2233	4.89063	3.72272	3.61962
ACH-000467	HCC56	HCC56_LARGE_INTESTINE	2.63966	2.23203	1.15274	2.44008	1.65115	3.90589	2.69247	1.61693	1.48359	2.75112	2.05772	5.07305	1.3158	2.45371	2.54269	2.90559	2.21667	0.836557	4.65702	3.3104	2.64913	2.46775	4.011	3.03907	3.45217	3.74738	4.94928	2.61511	1.89249	2.2075	2.86261	2.83773	2.71307	1.90926	2.55849	2.14707	4.17323	1.36817	2.52086	2.59398	4.6647	0.943515	2.16413	1.54956	2.27115	2.89188	2.14836
ACH-000468	PK45H	PK45H_PANCREAS	3.14621	2.44472	2.72872	3.31685	2.42947	1.98834	4.10123	2.6478	2.96176	3.0751	1.13693	1.94703	1.79125	1.97927	5.60553	2.63946	3.01688	3.5359	2.3574	1.82181	3.3749	1.353	3.74743	4.77015	2.49647	4.26477	2.70119	3.57107	1.09464	3.23772	3.83149	2.77427	11.3259	4.07616	2.47565	1.93785	2.99153	2.4595	2.38208	2.56121	4.80918	3.39017	1.55341	2.28641	1.71694	3.71923	3.18498
ACH-000471	LI7	LI7_LIVER	2.89623	1.96676	3.36533	4.21861	5.73637	1.28211	5.71818	2.44932	1.86228	2.20334	5.17373	1.41743	3.67742	2.66544	1.96672	2.07146	3.19265	3.12498	0.847372	6.54036	1.3591	1.95342	3.21903	4.10403	1.22374	4.39137	1.12332	3.01673	3.02834	2.76729	1.32508	2.81474	3.65716	3.94545	2.24296	1.6677	2.96152	3.1822	2.24781	2.01168	2.12864	6.01478	3.84221	2.16464	4.35844	2.01664	2.43192
ACH-000477	MALME3M	MALME3M_SKIN	2.72713	2.45807	1.05118	1.51551	3.04845	2.19769	0.978172	1.89373	2.43872	1.27198	1.68357	5.38486	1.89441	4.77392	4.2636	2.03679	2.63067	2.0862	4.12869	1.76834	8.62666	1.93112	5.32982	3.01816	3.55724	1.6567	1.71674	4.02991	2.48802	1.8397	3.97492	3.25385	3.31004	2.07541	2.09091	2.46333	2.14832	2.29802	3.02516	3.15539	5.63047	2.09473	3.36255	2.12972	3.4266	4.41455	2.55394
ACH-000479	KNS81	KNS81_CENTRAL_NERVOUS_SYSTEM	4.28194	3.15375	3.91973	4.58332	6.72359	4.61249	3.36571	4.21975	3.29201	4.86953	2.54654	4.59775	5.49194	5.18017	4.07983	3.5212	4.43174	2.83801	3.76887	3.46081	4.74219	3.59186	4.45193	5.08218	5.05242	3.42317	3.44617	3.40404	3.00358	2.05561	5.20624	4.32948	4.31597	5.65282	5.87806	3.82273	2.18932	5.93386	8.6463	4.38221	6.24533	5.76233	3.06268	4.65851	6.16487	5.89	4.95845
ACH-000485	GSU	GSU_STOMACH	1.88509	1.65404	1.10886	2.78975	0.605569	1.6005	2.32276	0.606858	5.88705	0.920562	0.852091	2.5955	0.928016	1.66127	1.50312	1.30547	0.780739	2.38203	4.34182	1.88559	1.99781	2.22671	0.716963	1.01015	2.88989	1.05054	3.67137	2.91166	0.76595	5.17864	3.96075	1.55738	1.61018	0.94384	1.18723	0.719868	2.76844	1.06916	0.756768	4.43826	4.32321	0.649841	0.482132	2.22821	1.50145	1.9167	0.589131
ACH-000487	F36P	F36P_HAEMATOPOIETIC_AND_LYMPHOID_TISSUE	0.368299	0.105224	0.188202	0.455045	0.706397	0.928106	0.0683145	0.375684	0.632996	0.100731	0.313425	0.897075	0.50995	0.547858	0.196872	0.233488	0.379399	0.186094	1.02031	0.689055	0.271726	0.580485	0.362715	0.367878	0.63377	0.151151	0.303541	0.81716	0.487599	0.609855	0.329379	0.249057	0.186367	0.12382	0.361556	0.301646	0.167284	0.336954	0.245711	0.300438	0.529256	0.38648	0.272768	0.396165	0.665316	0.356747	0.407626
ACH-000490	SF767	SF767_CENTRAL_NERVOUS_SYSTEM	1.71335	2.11065	1.69085	1.09877	1.58636	1.14776	2.08555	2.81666	1.41989	2.33682	1.37677	1.17689	1.30502	0.985349	2.31086	4.38176	1.25414	1.95659	0.97222	1.10339	0.662324	1.01279	1.65856	1.18754	1.4915	2.21833	1.77495	2.33591	1.67223	1.62995	1.70337	1.06952	1.16012	2.20528	1.49985	2.80411	2.18655	1.7756	1.46514	1.85078	0.503605	1.47432	2.18308	1.99209	1.53241	1.82787	1.07558
ACH-000492	MUTZ5	MUTZ5_HAEMATOPOIETIC_AND_LYMPHOID_TISSUE	0.114939	0.046052	0.0685904	0.129822	0.243338	0.0494076	0.123599	0.0611668	0.105836	0.0743194	0.118821	0.157927	0.117235	0.0819656	0.244946	0.123459	0.0923812	0.0852658	0.0863639	0.123822	0.116536	0.0828868	0.121753	0.0995433	0.129679	0.0940328	0.0686383	0.053646	0.176206	0.128575	0.0926511	0.187404	0.0908932	0.114413	0.0844894	0.143974	0.164823	0.0759877	0.199756	0.0810017	0.219854	0.0605425	0.124092	0.0998682	0.130083	0.0656747	0.123842
ACH-000494	OELE	OELE_OVARY	2.28398	1.63705	2.01129	2.78119	2.40036	2.06946	1.92124	1.4287	1.49132	0.902869	1.86491	2.63372	2.52415	3.30505	2.24768	3.17587	3.21251	2.60485	2.00619	3.0722	2.30967	2.81777	3.03755	2.87882	2.38297	1.91121	1.1509	1.8572	2.86349	3.30536	1.59025	2.7071	2.37426	2.21707	2.83528	2.28237	1.56847	1.96397	2.1854	1.91549	1.9102	2.82495	1.75088	1.85822	2.30096	1.46949	3.23747
ACH-000495	TUHR4TKB	TUHR4TKB_KIDNEY	3.1411	3.08655	1.99061	4.03666	2.86702	3.14847	3.29454	2.92947	1.56967	3.29329	1.65989	2.0028	3.789	3.03812	4.17868	2.02844	4.79211	4.1544	1.6636	3.00806	2.25023	2.50961	1.09086	3.87249	2.05907	3.67386	2.10913	4.21328	5.55647	3.46783	2.51929	4.95619	3.72867	9.14904	2.75585	0.852426	2.52983	2.10633	2.26192	2.79119	2.39724	3.43225	5.68981	3.49411	1.79128	2.91807	1.81992
ACH-000498	KO52	KO52_HAEMATOPOIETIC_AND_LYMPHOID_TISSUE	0.129129	0.102602	0.120393	0.151389	0.0678053	0.103218	0.206646	0.15674	0.10001	0.130873	0.126057	0.228676	0.160421	0.0571666	0.0708945	0.13542	0.130046	0.129101	0.116501	0.158611	0.169695	0.145162	0.108434	0.143606	0.21248	0.0976837	0.120459	0.0525028	0.271097	0.117464	0.0549633	0.291934	0.125602	0.109488	0.179486	0.0782684	0.0820898	0.124467	0.113241	0.102761	0.108905	0.101222	0.103323	0.0909724	0.157963	0.173454	0.228029
ACH-000499	EW8	EW8_BONE	0.679422	0.512653	0.20611	0.946636	0.669355	0.532554	0.447698	0.433184	0.327283	0.443133	0.545412	0.756361	0.746456	0.638858	0.362059	0.879127	0.77818	1.53641	1.30869	0.977428	0.676936	0.849154	0.68269	1.08993	1.1561	0.538759	0.611686	0.394258	0.652546	0.793592	0.752912	1.03055	0.322076	0.364771	1.02238	1.0409	0.780861	0.474047	0.539939	0.477506	0.575839	0.810245	0.343616	0.729384	0.952289	1.03995	1.09926
ACH-000500	SNU46	SNU46_UPPER_AERODIGESTIVE_TRACT	2.25872	1.96731	2.42139	2.42014	2.76017	1.61695	3.47314	2.08104	3.31075	2.6409	1.50194	2.45228	1.61438	1.70307	2.42934	3.02105	1.93987	1.52108	2.76015	2.65062	3.10625	2.90857	3.05046	1.40063	1.96248	2.45147	3.4077	1.89869	2.57181	1.00487	2.04507	1.06649	2.73358	1.69647	1.99419	2.98921	1.97694	2.16836	2.7339	1.63052	1.64898	1.85702	2.6259	2.11512	2.05291	2.27402	2.35186
ACH-000502	TCCPAN2	TCCPAN2_PANCREAS	3.86445	1.82511	3.01807	3.88932	3.20304	4.6699	2.73039	2.46556	5.36799	3.97686	4.68939	4.11656	3.34958	4.05561	2.73242	3.79514	2.97804	3.15743	4.10027	3.74238	5.75551	4.01466	1.83037	5.93197	4.77639	2.57576	4.46516	5.54781	2.2836	2.33407	7.43673	3.70147	2.44805	4.33437	4.79468	3.13975	1.95692	3.56858	2.02156	2.79375	4.27053	3.13515	1.39712	3.00513	4.66849	7.49444	7.8769
ACH-000503	BICR16	BICR16_UPPER_AERODIGESTIVE_TRACT	2.30835	2.1528	1.41696	3.04642	1.68747	1.66088	3.48953	2.85153	2.77507	0.868383	1.74733	2.76373	2.27861	1.41307	3.63732	4.17314	2.38531	2.96324	2.51098	2.42937	2.38086	2.4494	2.27071	1.35068	1.97226	1.87632	2.84248	2.7209	1.97153	2.25616	1.83201	2.91298	2.31291	1.97672	2.0801	2.01313	3.39139	1.88074	1.21026	2.59539	3.91529	2.34612	1.92174	1.51312	2.01755	1.69546	2.24573
ACH-000507	KE39	KE39_STOMACH	3.18898	1.0972	0.973063	4.31836	1.63299	3.54062	1.07811	2.45055	5.43839	1.65689	2.95925	2.84276	4.68868	2.04194	2.68681	3.31419	1.88966	1.165	3.72288	4.09833	4.16669	2.48079	1.72469	4.28158	9.6168	3.62962	7.23832	3.59575	0.384134	4.05887	2.89225	1.81808	1.22865	2.31152	5.63574	1.54312	2.86465	6.75594	3.03804	3.35237	4.96585	1.91787	0.565899	5.63267	6.99108	7.39499	1.79735
ACH-000509	HUT78	HUT78_HAEMATOPOIETIC_AND_LYMPHOID_TISSUE	0.172219	0.125563	0.135783	0.161806	0.424907	0.190582	0.0586928	0.115728	0.101575	0.217736	0.282897	0.103049	0.0656514	0.215401	0.157117	0.0971734	0.259203	0.124172	0.136937	0.218287	0.297709	0.200013	0.243294	0.19102	0.155267	0.238776	0.105591	0.126261	0.358582	0.112995	0.276416	0.189592	0.183312	0.075259	0.131293	0.0829572	0.084375	0.0953807	0.262601	0.0657653	0.061955	0.232711	0.127483	0.0552385	0.185145	0.148475	0.196797
ACH-000511	CALU1	CALU1_LUNG	3.00669	1.47728	2.95512	1.83317	3.29213	3.19212	1.63007	1.28575	3.61705	2.50425	1.58138	3.93172	5.28478	2.18887	5.48385	3.38451	3.89114	1.63239	3.89802	2.74747	5.9291	3.13835	5.44202	2.63759	4.52895	3.3998	2.57201	1.35781	1.98089	1.8752	3.09854	4.33564	2.64832	1.85503	3.43429	1.85099	2.06151	3.38531	6.32019	2.29501	4.5591	2.4661	1.68882	1.99215	2.97928	6.59935	2.39947
ACH-000512	INA6	INA6_HAEMATOPOIETIC_AND_LYMPHOID_TISSUE	0.166019	0.177795	0.182518	0.16609	0.170002	0.230633	0.111968	0.3725	0.132335	0.210183	0.122559	0.255172	0.219466	0.153531	0.165816	0.295028	0.129042	0.189491	0.185554	0.229756	0.305215	0.257934	0.119486	0.107618	0.17524	0.109502	0.139597	0.107873	0.330397	0.161222	0.141585	0.0674654	0.110874	0.0694952	0.150549	0.09139	0.0855003	0.39196	0.152337	0.10222	0.205308	0.270234	0.240256	0.165405	0.249128	0.0699944	0.230085
ACH-000513	SNU1272	SNU1272_KIDNEY	3.57645	3.01566	2.88343	3.76549	3.22378	6.12181	2.74333	2.59844	2.97463	4.08886	2.08381	4.61178	4.31836	2.41131	7.07005	1.69603	5.20573	4.57251	2.10774	3.22445	1.27833	3.70609	1.19825	4.51987	3.33051	2.50142	3.16329	5.03109	3.50755	4.61178	2.02965	4.06906	3.40817	5.77149	2.85548	0.842828	4.13287	2.04528	3.61209	1.99482	5.53447	3.15746	3.77653	3.19646	2.77549	3.64932	1.9112
ACH-000515	HCC33	HCC33_LUNG	0.644148	0.566069	0.774014	0.318357	0.78118	0.344951	1.0493	0.561125	0.261487	1.18942	0.456817	0.206744	0.206668	0.302854	0.536178	0.491796	0.85086	0.773945	0.255191	0.245004	1.02527	0.244753	0.881285	0.53129	0.568987	1.51892	0.313008	0.604239	0.188984	0.225179	0.731042	0.288379	1.32105	1.27375	0.635317	0.671728	0.602409	0.542729	0.691498	0.501293	0.784576	0.747823	0.509905	0.246235	0.117761	0.488091	0.361953
ACH-000517	SNU410	SNU410_PANCREAS	3.03546	2.17206	2.14906	2.4239	2.8734	3.42676	2.73305	3.02057	3.14276	2.90895	3.41733	3.30426	2.05236	1.74971	1.88338	3.03265	2.42887	4.66815	3.69969	2.90815	5.20238	3.58564	2.93808	3.56921	2.23603	2.55564	6.22381	2.98979	1.74557	4.03896	4.0861	3.57088	2.07327	2.2548	2.94242	2.70641	1.94728	1.77866	1.50816	4.05602	2.52303	2.72286	1.84663	2.46526	3.06073	2.93079	5.41315
ACH-000519	PEER	PEER_HAEMATOPOIETIC_AND_LYMPHOID_TISSUE	0.113141	0.137884	0.111746	0.0307709	0.106427	0.0722693	0.171584	0.158092	0.0884472	0.162436	0.132491	0.0945482	0.0320948	0.0530281	0.0659686	0.0894394	0.0753367	0.14518	0.165195	0.0686806	0.0596059	0.0453678	0.080332	0.11361	0.099216	0.106094	0.0594827	0.285212	0.144151	0.169134	0.224523	0.0956267	0.0573945	0.0404939	0.0692356	0.114999	0.0848247	0.0845896	0.129479	0.0960851	0.171694	0.117002	0.112597	0.12113	0.0707801	0.0969465	0.163202
ACH-000520	59M	59M_OVARY	1.72714	1.45181	1.87552	2.47297	1.5599	0.549845	3.56551	1.12615	1.58201	2.09869	2.38206	1.14583	1.09881	1.55365	1.52064	1.46951	1.42001	1.7552	0.850274	1.94249	2.10463	1.69901	1.65875	2.0643	1.08106	1.59914	1.60517	2.39444	2.06936	1.57567	1.24914	1.78914	2.86785	2.04141	1.58914	1.57888	2.27676	1.73035	1.86409	2.38389	1.56623	1.97107	1.54292	1.06766	1.12136	0.999472	3.00233
ACH-000523	NCIH1184	NCIH1184_LUNG	1.0923	1.81912	1.94881	0.958577	0.945314	0.509248	1.30674	0.918616	0.818296	3.99017	0.221008	0.384461	0.330677	0.469146	0.666704	1.10094	0.353639	1.38176	0.272813	0.651847	2.12069	0.458702	0.962987	1.33068	0.642794	1.69859	1.08657	2.12534	0.737202	0.867156	0.405754	0.963789	1.99771	2.37815	0.673328	0.765677	1.2744	0.611482	0.706753	1.53044	0.590265	1.00567	1.90411	0.762127	0.582645	1.47501	0.586845
ACH-000525	NCIH2171	NCIH2171_LUNG	0.577461	1.06614	0.543578	0.147664	0.481304	0.352657	0.503576	0.436272	0.247106	1.20251	0.132284	0.371071	0.245701	0.265249	0.68032	0.87117	0.365503	1.14272	0.320989	0.580082	1.06233	0.483818	0.35947	0.390634	0.487801	1.022	0.477701	1.12148	0.379301	0.341042	1.02122	0.384439	0.571736	0.783198	0.354419	0.405976	0.955731	0.221716	0.369922	1.22009	0.804894	0.356731	1.05573	0.358917	0.105441	0.471604	0.117764
ACH-000526	HS821T	HS821T_FIBROBLAST	6.02447	5.12945	3.84996	5.50138	6.68159	7.48733	5.20703	3.62641	8.41999	4.96837	7.72651	9.66744	5.31193	6.88229	8.48152	5.53832	6.16617	5.21319	8.78877	5.56861	6.52219	8.81159	8.44177	4.48663	10.1677	4.28626	7.32911	6.32659	7.28293	4.37353	3.3789	5.51876	6.06864	4.511	8.72623	2.77677	2.10886	7.28448	3.84575	11.6782	5.1389	4.43077	6.66088	4.1502	4.67917	4.53431	8.0537
ACH-000529	T173	T173_FIBROBLAST	4.30261	4.51051	4.65112	3.78488	4.7256	5.15868	2.35904	3.35809	5.90109	5.97798	4.6572	5.72508	3.47129	4.15994	5.79277	4.37822	4.81614	3.53439	4.02578	3.39741	3.52984	3.38654	5.5893	3.20848	5.55982	3.59825	3.93058	4.90087	4.12086	2.69657	3.51188	3.00225	5.93794	3.45299	5.98227	2.25214	2.89004	4.3233	3.23349	5.57077	2.30997	3.74592	4.35718	2.86152	3.26996	3.60635	6.25037
ACH-000531	RS5	RS5_FIBROBLAST	4.38639	3.1852	3.11043	3.72348	5.91804	6.31552	4.40277	1.20483	5.23957	2.29828	5.59997	5.97287	4.80078	5.74976	7.02735	2.37057	5.52146	2.94784	6.12031	3.65291	3.27168	5.21251	4.43843	3.48924	6.32403	2.88868	4.16826	5.64122	4.99987	3.19302	2.32841	3.34798	7.7922	3.76897	2.53881	2.32556	5.03876	2.49607	2.33849	5.6542	3.45571	3.93343	4.32574	1.4338	4.41823	4.95952	5.65484
ACH-000533	NCIH2004RT	NCIH2004RT_SOFT_TISSUE	2.28274	1.13482	2.19346	3.74334	2.78163	2.76347	1.62581	3.50154	1.173	2.43283	1.93805	2.54807	4.08679	4.76903	2.66296	1.16109	2.27817	1.40501	2.74906	2.12975	1.73575	5.75543	1.19999	2.23068	2.37145	1.95878	1.98922	1.62561	1.10845	2.59503	1.44148	1.29153	1.81995	2.52368	1.67454	2.02788	3.25577	1.95172	2.34821	1.55423	4.93734	2.20145	1.91666	4.46429	3.59991	2.93184	0.970229
ACH-000537	SNU761	SNU761_LIVER	2.68502	1.75632	2.49398	2.47641	3.93831	2.68557	5.66134	1.0662	1.04477	3.24841	1.05618	1.0278	2.47519	1.59325	1.84522	1.9504	2.77773	3.0438	0.885982	2.93928	1.14326	1.12047	5.60945	2.62366	0.507876	3.30493	1.26869	2.33832	1.03633	1.97871	3.34294	3.18718	4.99471	11.8947	1.89245	2.4505	4.89779	1.8587	2.51262	2.13974	4.37144	4.49228	2.38796	1.98695	3.12752	1.3293	1.54588
ACH-000539	HS618T	HS618T_FIBROBLAST	3.87966	2.82038	3.93373	2.79541	3.27742	3.02561	3.09581	2.42378	5.14187	2.495	6.47569	5.79262	3.05128	3.4084	4.22688	3.06619	4.22387	3.09277	4.35672	3.09248	4.51429	2.90716	7.65213	3.48523	5.68076	3.04357	4.21398	3.582	2.40133	2.32604	3.00902	2.34689	6.52043	2.16156	4.47812	2.10747	6.43388	3.20516	2.87725	2.29384	4.60301	3.86505	2.48193	1.19103	2.17681	4.96287	4.78465
ACH-000540	HS606T	HS606T_FIBROBLAST	4.2255	4.15574	2.94753	3.47528	4.25586	4.67859	3.18363	2.87063	5.50518	3.72899	6.10945	3.68548	3.20729	4.04524	3.70471	4.07353	5.65727	4.64398	4.74845	3.93918	3.64615	3.07915	6.00534	3.57515	5.26182	3.04912	3.97014	4.33747	2.73816	3.3639	2.81218	3.54334	7.89579	2.86109	6.21562	2.12814	3.60501	3.95775	3.57837	6.44827	3.57871	4.1606	3.89997	3.10681	4.02712	3.66205	7.88363
ACH-000541	KMS34	KMS34_HAEMATOPOIETIC_AND_LYMPHOID_TISSUE	0.216422	0.230066	0.260297	0.335955	0.292236	0.265587	0.211487	0.386535	0.124699	0.211952	0.185834	0.251611	0.241179	0.263495	0.0999258	0.194208	0.111866	0.190689	0.276301	0.210964	0.0970194	0.332231	0.181654	0.166279	0.212552	0.156954	0.158825	0.195316	0.126242	0.217463	0.0961494	0.122725	0.3334	0.106468	0.170288	0.0676869	0.080092	0.22827	0.189726	0.128085	0.381854	0.5265	0.177448	0.293164	0.159868	0.182769	0.273825
ACH-000542	HEYA8	HEYA8_OVARY	1.15225	0.564515	0.871329	1.90348	1.50351	1.53932	1.79295	0.505947	1.13475	0.3949	1.20254	0.827129	1.52285	1.76704	2.02457	0.844011	1.04708	1.01688	0.81339	1.95493	0.536981	2.11829	0.832785	2.05022	1.52694	0.599894	0.803094	0.482087	1.23691	1.85955	0.490164	1.19516	1.02282	0.860991	1.60104	0.551797	1.34445	1.13894	1.46232	0.827722	1.69939	1.34241	0.653419	0.923704	1.1719	1.06991	1.4045
ACH-000543	SNU489	SNU489_CENTRAL_NERVOUS_SYSTEM	6.59307	8.87969	5.05378	6.84241	7.78143	2.82538	6.40296	5.69485	2.83731	4.36599	3.89774	5.63976	5.05227	5.46759	5.83224	3.32735	6.89632	5.74695	4.32696	8.95268	4.7672	3.46789	7.82285	12.3876	4.06085	9.57518	4.35412	6.63993	10.8169	5.53086	2.42918	8.94302	16.7555	9.87533	6.6043	5.37947	4.89401	6.79874	6.79348	10.7996	4.58071	6.72193	8.42022	6.27113	8.65899	5.90639	15.751
ACH-000549	SNU1076	SNU1076_UPPER_AERODIGESTIVE_TRACT	4.05052	5.20756	7.66671	5.10495	3.41089	2.58895	6.12667	5.04252	3.32174	2.64432	4.32026	5.71393	3.22123	2.56653	1.30702	2.94155	3.44604	3.75148	2.52764	3.21798	4.49535	3.96965	3.59188	4.3608	3.36736	2.61054	4.64529	6.9863	4.40608	4.30253	3.12942	2.63474	4.60288	4.11621	4.23905	5.53345	2.38911	3.64717	2.97986	4.29484	1.64047	4.87644	2.14377	6.61881	5.1339	3.07392	9.27985
ACH-000550	IGR39	IGR39_SKIN	2.90658	3.43937	2.59177	2.30692	2.01204	2.9752	2.58852	3.49869	2.44839	5.7726	3.16526	2.90588	2.28216	1.24634	2.99008	3.00751	4.64712	4.14668	4.14431	2.18562	3.68179	2.5565	4.81889	3.35317	2.53518	2.05728	3.82587	2.73354	2.73858	2.01238	2.8721	2.62257	1.53604	3.04034	3.16405	2.51429	2.45186	2.5725	2.76451	2.10644	2.97112	2.32466	2.65941	1.85541	2.30774	2.11663	4.75652
ACH-000553	SQ1	SQ1_LUNG	4.9125	5.10034	5.18791	4.99562	3.59015	5.55391	6.21077	9.61029	2.71528	5.86774	3.96264	5.02496	3.34557	3.91905	3.13283	1.41019	3.89743	4.72233	3.99634	4.07548	3.65943	4.8538	4.69826	9.59506	4.68238	4.8822	5.05235	7.19644	6.89766	5.62303	3.76536	6.79641	7.03153	4.75399	3.95818	3.09232	2.12434	4.37195	5.09955	1.98641	4.43236	6.14091	2.85247	3.71323	4.68253	6.05576	8.3488
ACH-000555	A498	A498_KIDNEY	1.82394	2.40936	1.8157	1.28598	1.38126	1.78626	0.968138	1.99578	1.44728	2.27553	1.61748	1.8407	1.27452	1.55222	1.41999	1.77194	3.06934	3.66294	1.54928	1.40185	2.15806	1.43879	1.72131	2.25643	1.89208	1.03253	2.0633	2.69706	1.58022	1.50035	1.55999	1.75292	1.60578	2.31804	2.61291	1.36737	1.7447	1.42601	1.36111	3.81697	2.50083	1.74203	1.55084	1.26527	0.990284	0.773748	4.24221
ACH-000557	AML193	AML193_HAEMATOPOIETIC_AND_LYMPHOID_TISSUE	0.172441	0.105293	0.17745	0.189321	0.314811	0.158409	0.358236	0.0514394	0.154109	0.406674	0.197262	0.103264	0.139469	0.268788	0.0570417	0.0838174	0.0858092	0.144735	0.0953252	0.190607	0.296636	0.159626	0.198609	0.229701	0.280209	0.0856971	0.100039	0.14038	0.286891	0.39334	0.119042	0.258618	0.369322	0.124583	0.148324	0.268933	0.1527	0.138451	0.282475	0.153389	0.0815255	0.0803563	0.548796	0.189591	0.310019	0.153617	0.085417
ACH-000564	KHM1B	KHM1B_HAEMATOPOIETIC_AND_LYMPHOID_TISSUE	0.4113	0.658199	0.762689	0.193021	0.115191	0.0809534	0.628044	0.75005	0.471463	0.920435	0.479622	0.22756	0.141842	0.0501549	0.325134	0.371921	0.171626	0.222924	0.451211	0.268038	0.281383	0.245591	0.175633	0.372433	0.26191	0.681112	1.08805	0.878615	0.134732	0.576502	0.198979	0.167252	1.35159	0.235037	0.176751	0.170756	0.226979	0.412769	0.181261	0.832777	0.397389	0.167322	0.312969	0.229806	0.358608	0.205067	0.410343
ACH-000568	UACC812	UACC812_BREAST	4.15464	5.25366	4.29207	1.64471	1.94682	5.65998	4.33986	3.30684	2.12513	3.66222	3.73838	7.53989	2.45123	4.47506	2.22431	4.01531	3.53695	2.64014	4.87387	6.79977	4.62063	3.54011	6.0039	6.57205	5.63797	4.17476	2.77411	2.23053	1.77595	2.75099	3.00732	4.88306	5.47882	3.01335	3.34765	5.09355	4.53687	3.31074	5.11273	1.934	4.83354	3.46159	6.79547	3.84748	5.39151	6.85788	4.28731
ACH-000575	HCC364	HCC364_LUNG	2.23513	2.4261	3.08363	1.35579	1.59313	2.54923	2.10819	2.8452	2.6826	3.1072	1.78382	2.03037	3.2263	2.05457	1.96114	1.83747	3.9578	4.08769	1.78646	1.88878	1.46331	1.86114	2.80142	4.01504	2.30124	2.12077	2.28552	1.47966	2.68072	1.33311	2.41799	2.06731	2.04816	1.94395	2.31529	2.09256	1.94829	2.23747	2.85317	1.51506	1.16932	1.94507	1.42623	1.81115	1.66504	2.03981	2.64491
ACH-000576	KMS27	KMS27_HAEMATOPOIETIC_AND_LYMPHOID_TISSUE	0.160487	0.241295	0.0864315	0.151996	0.177529	0.122313	0.220939	0.265914	0.0579854	0.06617	0.0956844	0.169806	0.118539	0.169474	0.282349	0.321801	0.055555	0.158921	0.137693	0.170258	0.16255	0.185244	0.0614463	0.104209	0.111152	0.0875377	0.0926617	0.30045	0.194939	0.186029	0.0685382	0.072046	0.27262	0.0820232	0.0315231	0.0379461	0.129863	0.29416	0.185961	0.187278	0.340157	0.167837	0.225113	0.18598	0.156698	0.0554953	0.147199
ACH-000578	HCC1171	HCC1171_LUNG	3.6907	2.95537	4.07711	3.36111	3.65999	5.11707	1.73502	4.36142	2.7366	3.57116	2.46431	5.08266	3.95144	3.81155	2.23831	2.17645	2.94536	2.94541	2.26563	2.99963	5.37574	4.12384	4.22103	4.10663	3.17372	3.40774	3.84149	5.4644	4.93626	1.61109	3.0794	3.8484	4.05249	5.17223	3.74853	4.58268	3.30247	3.88804	5.44114	2.59674	2.85274	3.50719	4.09587	3.60827	2.91612	3.48843	4.97323
ACH-000582	COLO741	COLO741_SKIN	1.84835	2.48434	1.43327	1.5261	1.10024	1.1242	1.08623	1.66957	1.50079	1.81936	1.46008	1.00715	1.33578	1.04211	1.79158	1.79314	1.57144	2.89185	2.48008	2.76427	4.27675	0.830839	2.22836	1.79101	1.61617	1.57236	2.09129	2.79735	0.836073	2.57953	1.88961	3.75093	1.92891	1.47747	1.67918	2.43887	1.32691	1.5376	2.16628	3.63748	2.39446	2.09032	1.069	1.46923	3.39099	1.39893	2.67188
ACH-000588	KMS26	KMS26_HAEMATOPOIETIC_AND_LYMPHOID_TISSUE	0.287524	0.273317	0.262296	0.355304	0.191715	0.251902	0.140785	0.447016	0.296455	0.332806	0.168455	0.18692	0.34108	0.142983	0.174191	0.527908	0.387043	0.238068	0.576763	0.505905	0.399089	0.555123	0.311431	0.160383	0.381719	0.216393	0.324692	0.495007	0.160623	0.379246	0.216842	0.116145	0.188228	0.119006	0.155806	0.205052	0.118412	1.11792	0.503405	0.21529	0.314056	0.223667	0.178332	0.499249	0.380055	0.179363	0.346849
ACH-000590	NCIH2073	NCIH2073_LUNG	3.18591	4.58508	2.18388	1.50292	1.46766	3.73307	1.31075	2.82183	5.51431	4.02179	2.86972	5.07396	1.98783	2.53228	2.09453	2.8857	4.0144	7.24121	2.90976	1.81473	4.40714	2.3703	3.56105	3.90539	4.20581	2.38787	4.44204	3.5749	2.00081	2.96177	5.94346	3.21592	4.38772	2.00627	3.00859	1.52814	3.22884	1.80724	3.10546	3.9209	3.74978	2.81148	2.48375	1.71145	1.96515	3.32296	2.83293
ACH-000591	LN235	LN235_CENTRAL_NERVOUS_SYSTEM	3.35484	3.76763	2.23169	1.92968	2.99416	3.69161	1.44397	4.01111	3.27027	3.16034	3.16123	7.27588	3.32432	3.60064	3.17992	4.51108	2.44859	3.73863	4.22189	2.14626	2.41061	2.59632	6.89757	1.9489	3.09259	3.6897	3.78099	2.60704	3.42769	2.16456	3.94367	3.10122	2.38949	3.33923	3.17648	3.41434	3.08622	3.37126	6.46774	3.03601	3.59106	2.90773	2.37495	2.55994	3.41828	4.34082	3.97139
ACH-000592	TM31	TM31_CENTRAL_NERVOUS_SYSTEM	1.45811	0.543538	1.25312	2.37334	1.7429	1.17681	1.61741	0.851354	1.02936	0.839426	0.882988	1.56863	3.24691	2.49538	2.14443	0.73068	1.68387	0.663066	1.64126	2.22209	1.27408	2.49591	1.95793	1.3417	1.57373	0.708881	0.825171	1.07491	3.55168	2.36839	1.29534	0.827015	0.891289	1.54678	1.60928	1.58953	2.64986	1.60786	2.84712	1.56206	4.93754	1.30143	1.09652	1.62214	1.25334	2.19319	0.859376
ACH-000593	BC3C	BC3C_URINARY_TRACT	1.55746	1.0201	1.0648	1.94223	1.72167	1.61622	1.38087	1.2562	1.18463	0.967092	1.27777	1.87225	1.388	1.59072	3.27952	2.5702	1.91138	1.5928	1.68128	1.5908	2.05125	2.45058	1.25139	1.19922	1.44618	1.18052	3.00865	1.37214	1.07238	1.53428	1.57745	1.24379	0.53844	1.95592	1.47828	1.25429	1.40777	1.51724	1.22527	1.98604	3.00315	0.920829	1.21543	1.07971	1.32641	1.21335	1.30631
ACH-000594	DMS153	DMS153_LUNG	1.8605	1.42818	3.33895	2.02612	1.8774	1.34979	1.11893	1.86772	4.43083	2.44108	2.55023	1.95545	2.4687	1.46269	2.41036	1.63185	0.880107	1.26351	1.00699	1.89964	0.977964	1.62642	2.72164	2.51263	2.16867	2.10147	2.87045	1.87439	0.83228	1.40346	0.531836	1.39178	2.27216	1.30692	3.51168	1.78608	1.49484	1.99255	2.50405	1.47664	0.811999	3.03111	1.39659	1.54505	1.88295	1.89696	1.92647
ACH-000597	TTC709	TTC709_SOFT_TISSUE	1.647	1.2955	1.71812	1.36729	1.86309	1.85592	0.836426	2.2483	2.51081	1.21186	1.9272	2.39667	1.39005	2.50382	1.45222	1.16343	0.950141	2.52879	2.57172	1.2972	1.80822	2.14959	1.09203	1.98579	2.6694	0.737636	0.962228	1.46238	1.31827	1.26163	2.62242	0.805031	2.33776	0.800816	1.82039	1.53603	0.959686	1.30901	1.77449	1.02799	1.76265	1.96083	1.47543	1.92901	2.18595	1.94768	1.92259
ACH-000598	KMS21BM	KMS21BM_HAEMATOPOIETIC_AND_LYMPHOID_TISSUE	0.357483	1.23803	0.336104	0.116308	0.243564	0.11235	0.364212	0.7323	0.520125	0.319928	0.0961937	0.2198	0.245304	0.0945272	0.500322	0.314962	0.175596	0.510162	0.299753	0.310551	0.519097	0.0945535	0.398964	0.18439	0.273872	0.762344	0.340767	0.766433	0.22291	0.409192	0.232733	0.0713306	1.19667	0.181985	0.0933967	0.170507	0.278896	0.568245	0.320462	0.565667	0.714194	0.210917	0.582255	0.294479	0.481461	0.337613	0.386006
ACH-000600	SLR26	SLR26_KIDNEY	2.2819	1.71238	2.99317	0.670558	2.13135	1.79921	1.0077	1.70166	1.21858	2.74255	1.50095	1.0785	0.998103	1.40912	1.18107	2.41857	2.348	3.35331	1.34186	2.14267	0.422419	1.40372	1.99737	3.17204	2.26472	3.54071	1.56995	2.68948	2.00865	2.5381	2.23083	1.73034	3.67265	2.72946	2.54538	0.746065	1.68917	1.9195	2.89693	3.35665	1.77949	3.23173	2.22952	2.1494	1.86654	1.99202	1.81503
ACH-000602	M07E	M07E_HAEMATOPOIETIC_AND_LYMPHOID_TISSUE	0.229454	0.121405	0.0640856	0.171121	0.464721	1.29121	0.0514753	0.184288	0.093779	0.148534	0.256546	0.568016	0.315506	0.55425	0.173406	0.229259	0.2911	0.0812358	0.463775	0.208635	0.415974	0.409854	0.170084	0.310321	0.450507	0.111036	0.193269	0.200896	0.194293	0.237914	0.329982	0.199461	0.124707	0.15146	0.216949	0.117821	0.0853143	0.231116	0.176273	0.0731239	0.374815	0.18126	0.336701	0.190096	0.200172	0.219851	0.333064
ACH-000604	KYO1	KYO1_HAEMATOPOIETIC_AND_LYMPHOID_TISSUE	0.964793	1.20116	0.945184	0.26943	1.26327	0.952054	1.80571	0.842303	2.0741	0.238753	1.12228	0.753333	0.618627	0.858657	0.989092	0.293426	0.947651	0.825941	0.761892	0.385599	0.552821	0.615152	0.604705	0.779276	0.444536	1.30382	0.967944	1.85214	0.619993	1.79784	0.767506	0.503712	2.10869	0.596229	0.338223	0.513729	0.533403	0.516677	0.416106	1.44259	1.18439	1.13297	1.30434	0.323315	0.841644	0.364089	0.481507
ACH-000606	PECAPJ34CLONEC12	PECAPJ34CLONEC12_UPPER_AERODIGESTIVE_TRACT	1.32524	1.17005	1.34488	0.878199	0.975895	1.15231	1.3115	2.01875	1.40261	1.87405	1.2271	1.59587	0.692838	1.23643	1.07648	1.78033	1.45754	1.69457	0.421514	0.634904	1.34237	0.931373	1.41207	0.948169	0.897997	0.953032	1.63595	2.3048	1.4944	0.997719	1.33354	0.874602	0.677806	1.0852	1.19886	2.00678	1.8329	0.906355	0.731911	2.33837	1.67427	0.961683	1.28963	0.640589	0.53361	0.574512	1.50853
ACH-000608	COV644	COV644_OVARY	3.1915	1.88378	2.66305	5.5134	3.51018	3.90534	2.97083	1.13979	5.38837	2.22489	2.47787	2.90025	4.46862	2.77041	3.57392	2.93448	3.00836	3.93945	2.94707	5.41765	7.76402	5.49693	1.25441	4.26669	2.80133	2.58598	3.40013	2.97084	4.43861	6.47211	4.11546	8.01978	2.48679	3.67654	3.84877	1.28724	2.27845	2.95342	1.69996	5.75951	2.09868	3.08037	2.06455	2.84468	4.04286	3.03751	2.25774
ACH-000612	HUT102	HUT102_HAEMATOPOIETIC_AND_LYMPHOID_TISSUE	0.185824	0.169288	0.169504	0.0450841	0.170012	0.130644	0.0508498	0.235154	0.29559	0.198961	0.0641215	0.163344	0.345065	0.108775	0.395737	0.215725	0.483958	0.192942	0.151844	0.272698	0.434406	0.410213	0.282237	0.093342	0.20232	0.246397	0.167366	0.17859	0.184994	0.117676	0.402936	0.0930558	0.148546	0.0415337	0.121726	0.145549	0.150552	0.258012	0.213954	0.127663	0.175712	0.140131	0.252785	0.0878969	0.107722	0.173156	0.0957408
ACH-000618	SNU1041	SNU1041_UPPER_AERODIGESTIVE_TRACT	2.75772	1.80573	2.93732	2.85631	2.86981	2.28663	5.16428	2.36121	3.13991	2.40877	3.85043	3.10168	2.58822	4.11295	2.55421	3.27287	1.9176	1.33065	0.727542	1.50445	1.50805	1.73077	1.6959	3.00621	3.51265	1.73036	1.33932	2.81253	2.3508	0.842121	5.10473	1.86719	2.32722	3.25972	3.12987	3.53784	4.09781	3.35872	2.60143	2.03145	3.73735	2.81058	1.23375	3.29158	2.52527	3.14418	2.81478
ACH-000623	SNU201	SNU201_CENTRAL_NERVOUS_SYSTEM	5.4966	4.3006	3.83496	5.17988	6.15844	5.94585	3.51523	4.81529	3.67644	1.66245	3.30135	7.00439	7.46972	6.74361	4.37546	3.17484	7.63777	3.70655	4.0906	4.97126	5.06402	4.66654	8.96436	11.0048	4.33381	6.22079	3.75008	4.89399	10.492	3.51879	3.32616	10.6538	10.3237	9.35168	6.47612	4.48413	1.51048	7.76144	5.18075	6.34971	5.90275	9.79955	4.71765	4.80135	6.69355	7.12484	9.99855
ACH-000629	IOMMLEE	IOMMLEE_CENTRAL_NERVOUS_SYSTEM	0.967762	0.715589	0.601624	0.735209	0.809602	0.890308	0.515673	0.881882	0.784502	0.533772	0.866447	1.31133	1.92809	0.920107	0.595177	1.48949	1.66485	0.620021	2.41615	0.999661	1.79908	1.22629	1.94184	1.08338	2.28094	0.511054	1.0876	0.163459	0.896613	0.379098	1.53551	0.968324	0.225434	0.289208	1.48634	1.19726	0.550202	1.63657	1.29366	0.304442	0.714397	0.412279	0.403356	0.957414	1.46864	1.3162	1.18039
ACH-000630	YD8	YD8_UPPER_AERODIGESTIVE_TRACT	3.23959	1.8695	3.92077	2.05371	2.99657	3.0758	3.18697	2.51076	2.29028	2.60286	3.07879	3.09378	3.44703	3.77932	2.23475	2.37603	4.07227	2.45563	2.10533	3.09317	3.21649	2.93451	4.15335	2.78751	1.15841	2.32427	3.51891	5.89844	3.88245	1.02493	3.23223	2.63756	4.57795	3.93686	2.83474	4.32933	2.32025	3.9587	1.6874	3.69646	4.82432	2.8689	1.67954	1.56426	2.42619	2.46773	5.09976
ACH-000632	HS944T	HS944T_SKIN	2.28514	2.08772	2.57646	2.66591	1.96797	1.60335	2.54015	2.74268	3.00477	2.274	2.12667	2.53574	2.02047	0.885034	2.90343	2.56716	2.05243	2.39605	2.46655	1.96978	4.48769	2.58134	2.99611	2.31677	2.10704	1.47159	3.29305	2.76162	1.55009	2.51987	2.87825	2.51338	2.06613	2.53805	1.70934	1.01241	2.01892	2.15963	2.89929	2.06542	2.30454	1.5069	2.18196	1.71143	2.01844	2.34787	3.92097
ACH-000634	LN340	LN340_CENTRAL_NERVOUS_SYSTEM	3.56964	5.42516	3.17526	2.86615	3.20582	3.07377	2.49302	4.36127	3.25327	4.81687	2.8345	4.04173	1.96808	3.05581	2.55532	5.18324	3.60226	5.37652	2.57033	2.78357	2.49125	1.41613	5.51662	3.20751	2.49024	5.63269	4.36261	3.03459	4.37172	2.46836	2.78853	3.3064	3.16246	4.06657	3.49627	6.3059	3.29438	3.0324	6.05177	3.75463	1.464	4.38543	3.72967	2.37832	2.70543	3.69171	4.83825
ACH-000635	SNU119	SNU119_OVARY	3.28675	3.49972	2.73678	2.98673	1.53197	3.39573	4.02581	2.84438	4.26877	2.61547	5.38015	3.60799	2.14484	2.18898	4.17692	2.80621	2.19687	3.5646	4.05083	3.58544	5.55454	5.01625	2.29185	4.15753	3.91529	2.07205	4.32541	4.04093	5.0275	4.02273	4.8817	6.57136	3.5674	2.23148	3.53127	3.23406	4.55237	2.23984	2.48172	4.23752	1.76092	2.71017	2.33744	2.11089	2.64916	3.84341	4.60846
ACH-000642	HMEL	HMEL_BREAST	1.81228	2.83029	1.64226	1.57203	1.73893	1.45422	1.90097	2.0051	0.917453	1.73128	0.951177	1.72381	1.63078	2.08467	1.18096	4.26067	2.69382	0.705152	1.10121	1.22113	2.71698	0.538879	2.41003	1.05107	1.29943	1.94637	0.913046	1.05074	0.787497	1.10194	2.18663	1.19508	3.43062	2.21437	1.34584	2.33032	1.67635	1.83191	2.9101	1.46618	2.13085	1.5918	2.40879	2.02224	1.63347	1.44344	1.47842
ACH-000645	JL1	JL1_PLEURA	2.83262	1.60852	2.76979	2.47891	2.21011	2.93244	2.17805	2.6083	4.56797	3.15925	3.43869	4.182	2.87825	2.70889	2.37578	2.1938	4.2363	3.39129	3.29071	3.94206	2.46885	4.21373	3.20663	3.66014	3.22532	2.4998	3.56876	3.0924	1.84845	2.52981	3.62806	2.85698	2.66016	1.98968	3.71951	1.88394	1.95511	2.43551	4.51997	4.01698	2.13292	2.4462	1.74471	2.51189	2.33209	1.9501	3.10168
ACH-000646	OVMANA	OVMANA_OVARY	2.08443	1.84635	2.19257	1.27144	1.43794	2.75673	2.19804	4.13909	1.39272	2.43509	2.9225	1.00591	1.34163	1.12844	0.941283	2.30397	1.49245	2.24173	1.00125	1.71707	4.45932	1.93235	2.32908	2.64693	2.5018	2.05681	1.85209	2.14681	1.10734	1.78375	2.24474	1.81716	4.57853	1.36782	1.72884	1.72635	2.8818	1.36501	1.05963	1.89623	1.66412	2.03851	1.22602	1.4853	2.31956	1.75939	3.3867
ACH-000656	SUDHL8	SUDHL8_HAEMATOPOIETIC_AND_LYMPHOID_TISSUE	0.119812	0.100583	0.0748951	0.0587315	0.263526	0.214408	0.12682	0.325346	0.104764	0.107022	0.21932	0.0929751	0.0975802	0.0492109	0.129328	0.149837	0.0434291	0.0787266	0.175927	0.0748653	0.116121	0.0522925	0.0936343	0.0950953	0.213452	0.0682989	0.143139	0.177469	0.0496316	0.0840094	0.330522	0.0643024	0.0637198	0.0464836	0.0553798	0.0921275	0.128106	0.130043	0.149593	0.128065	0.0949284	0.0843725	0.0684859	0.0695514	0.13962	0.107439	0.111342
ACH-000658	KMS18	KMS18_HAEMATOPOIETIC_AND_LYMPHOID_TISSUE	0.350925	0.283858	0.423624	0.248169	0.563751	0.518236	0.216849	0.296525	0.429651	0.260981	0.204385	0.433278	0.277737	0.234673	0.354663	0.219204	0.379326	0.512856	0.452134	0.478212	0.519361	0.57298	0.193845	0.288764	0.302894	0.417144	0.364451	0.764165	0.372929	0.322558	0.150304	0.153333	0.418229	0.213472	0.199098	0.187173	0.0919758	0.377714	0.34556	0.358393	0.506485	0.201898	0.537513	0.26913	0.82621	0.13008	0.637952
ACH-000659	SCLC21H	SCLC21H_LUNG	0.648233	1.6553	0.513183	0.255534	0.43309	0.197608	1.0441	0.904147	0.266454	0.499673	0.254245	0.26873	0.246853	0.198142	1.24189	0.750879	0.411184	1.25494	0.195678	0.415903	0.632393	0.293358	0.225906	0.371519	0.284328	1.07435	0.587412	1.7451	0.780455	0.321256	0.882557	0.279524	1.06049	1.41174	0.334765	0.129862	0.989125	0.230309	0.278942	1.12792	0.598538	0.468032	1.31198	0.240792	0.259816	0.581065	0.228299
ACH-000661	WM1799	WM1799_SKIN	2.32025	2.14924	1.09843	2.44604	3.22676	1.58649	1.92151	1.64078	2.00083	1.30703	1.58829	3.27778	3.26095	3.10275	2.31527	2.7981	1.90322	0.858433	2.91294	2.63657	2.63864	3.91438	4.97971	2.04435	3.48598	1.86116	1.82782	2.46619	2.70559	2.10954	2.61906	2.5545	2.61341	2.30597	2.63228	2.20465	0.915241	4.11264	2.43549	1.92862	1.65177	1.61748	2.01824	2.62178	3.23175	3.38385	2.8583
ACH-000664	SUDHL1	SUDHL1_HAEMATOPOIETIC_AND_LYMPHOID_TISSUE	0.10169	0.0511671	0.0941084	0.0762918	0.191644	0.084738	0.157307	0.0702612	0.0323047	0.0724445	0.0825722	0.0540957	0.138526	0.0859914	0.121463	0.0534689	0.0733037	0.00997484	0.0367209	0.0820769	0.07323	0.118432	0.132121	0.114108	0.110112	0.0422678	0.0854814	0.28129	0.139337	0.0833791	0.09139	0.0737712	0.0889835	0.0953929	0.0772604	0.184388	0.0988643	0.142359	0.0503155	0.0571339	0.164304	0.0795743	0.0975976	0.0493044	0.0365429	0.0845989	0.136757
ACH-000671	HUH6	HUH6_LIVER	2.15962	2.2548	1.559	2.14508	1.64782	1.3732	4.35414	0.895627	2.00452	1.54364	1.57739	1.7428	0.895814	1.05706	0.493739	2.42456	1.2536	2.7396	3.24198	3.99195	3.85055	3.08008	4.11693	1.64094	2.65515	2.68885	2.22224	1.89831	0.532703	1.12934	2.59562	1.35667	4.40421	0.559243	1.16931	1.6651	1.78038	1.71412	1.58932	3.64753	2.57093	1.59674	1.45789	0.948046	2.47279	1.8231	1.24918
ACH-000673	LN443	LN443_CENTRAL_NERVOUS_SYSTEM	2.75105	2.87968	2.48759	2.16606	1.23421	2.32329	0.750444	2.93798	3.63297	3.4225	2.77703	2.92793	2.44078	3.49374	1.23019	2.9594	2.91381	3.15673	3.58922	2.41921	1.80836	1.33137	4.26307	2.52463	4.64014	2.15775	3.24692	1.90356	1.27884	2.66386	4.71332	1.98931	1.28252	2.039	2.94903	2.49017	3.4978	2.89732	6.27615	3.26448	3.78024	1.21117	0.869894	2.33558	2.17617	5.80472	2.92395
ACH-000676	LN464	LN464_CENTRAL_NERVOUS_SYSTEM	1.9796	2.72261	1.77385	1.98657	2.17171	1.53195	1.77093	2.31083	1.39859	2.10749	1.70141	1.75577	1.81906	2.16295	1.67049	1.95455	2.26896	1.78629	2.01993	1.75837	1.74519	1.30108	2.61451	1.57999	1.42377	2.43678	1.53431	2.73082	1.27409	1.45864	1.92697	2.23523	1.78179	1.98984	1.69273	2.04164	1.94326	2.06505	1.91593	1.87711	1.58093	2.00324	1.3541	1.54016	1.89129	2.55589	1.80343
ACH-000682	SNU1066	SNU1066_UPPER_AERODIGESTIVE_TRACT	3.3819	1.76328	3.10185	3.58123	3.03053	3.48165	3.05333	2.27236	5.40292	3.23012	2.95801	2.75748	3.59054	2.18793	3.15331	3.60345	2.39388	2.63718	2.69331	5.01285	5.47993	4.40715	3.38467	2.18606	4.18898	1.89524	3.30662	2.86229	1.48121	3.58895	2.6211	4.17912	2.4856	3.35853	4.41405	3.8982	2.73837	4.6115	3.17541	2.97629	2.59762	2.91785	5.70583	3.20017	3.75429	3.03352	4.45289
ACH-000683	SNU503	SNU503_LARGE_INTESTINE	1.3671	1.62282	1.29451	2.55276	1.53645	1.25797	1.73288	1.18105	0.505425	0.339988	1.10747	1.1074	1.4332	2.04153	1.40286	1.13189	1.88126	0.958089	1.26651	1.17497	0.758005	1.59789	0.972828	0.987775	0.589905	1.13206	1.18215	1.75391	3.77386	1.151	0.7335	0.941594	1.20531	1.74747	1.1974	1.66344	1.50601	1.55612	1.02728	2.21216	1.29213	1.40469	1.47938	1.7274	0.983237	0.955001	1.28718
ACH-000685	L33	L33_PANCREAS	1.17072	0.402709	1.37241	1.01144	1.34143	1.21469	2.47199	0.734941	0.498079	1.19233	1.22132	0.817337	0.805486	1.35517	1.46486	0.926043	1.01343	1.81015	0.51814	0.441326	1.28876	0.909553	1.29108	1.01779	0.888247	1.63744	0.982626	1.10074	0.348567	1.45762	1.07306	0.645272	1.49176	1.48595	1.04217	0.548203	1.22682	1.37032	0.596699	1.09072	1.43928	1.21587	1.98684	0.673456	0.70646	0.76938	0.88718
ACH-000686	SNU878	SNU878_LIVER	3.32205	3.24842	4.35278	3.57821	4.30044	2.85698	3.79351	4.52618	2.55963	2.58753	2.16381	3.27269	3.40065	3.33033	2.96911	2.14034	3.54926	3.32822	1.83658	4.81021	2.45904	4.15782	2.36522	4.32375	2.16714	3.00754	1.80112	2.80399	3.20993	1.46125	2.87952	4.08591	3.93118	8.355	2.17502	2.41427	2.67114	3.25556	4.33077	1.75473	3.26766	4.33842	3.04538	2.33233	5.18866	3.51262	2.97409
ACH-000687	CI1	CI1_HAEMATOPOIETIC_AND_LYMPHOID_TISSUE	0.130468	0.07795	0.134715	0.133754	0.0790762	0.0907512	0.198843	0.171467	0.122858	0.15892	0.177151	0.0918249	0.163541	0.0440501	0.0708009	0.107853	0.130963	0.158894	0.116617	0.0653113	0.212507	0.0908227	0.130159	0.250734	0.19945	0.0699692	0.124937	0.0695713	0.0600897	0.107461	0.2696	0.0913995	0.164781	0.0188358	0.136733	0.0712316	0.103976	0.211372	0.106396	0.103783	0.15637	0.196641	0.0701366	0.133646	0.146768	0.123476	0.0977
ACH-000690	HCC2814	HCC2814_LUNG	1.96233	3.07034	2.11012	1.8744	1.69507	2.06905	1.9441	1.60368	1.47999	2.3588	1.97748	2.61579	1.73718	2.12272	1.50742	2.83983	2.51464	2.81213	2.41507	1.74066	0.752399	1.20934	1.53029	1.42242	1.72438	1.50747	2.6151	1.66781	1.642	1.47388	1.81078	1.35735	1.20421	2.42917	1.96912	1.91562	1.66851	1.70399	3.6317	2.11611	3.40692	2.41725	2.11606	1.86991	1.69792	1.48272	1.68943
ACH-000692	SNU899	SNU899_UPPER_AERODIGESTIVE_TRACT	1.29871	2.3926	1.43174	1.04063	1.15715	0.647814	2.36013	2.70745	0.793915	1.2709	0.963193	0.773384	0.856691	0.887734	0.716061	1.3368	1.26851	1.31213	0.823511	0.891847	1.67216	0.790803	1.14155	0.911048	1.23037	1.47636	0.691535	1.00964	1.95944	0.868549	1.42542	0.671848	1.60414	1.30968	1.12033	1.42021	1.26192	1.33624	2.03563	1.29872	1.16516	0.987319	1.18222	1.26925	0.957999	1.30624	1.5112
ACH-000695	CORL47	CORL47_LUNG	0.951601	1.31592	0.859773	1.07233	0.930644	0.597898	1.09173	1.02398	1.1436	0.720167	0.826659	1.07667	1.10425	0.394943	1.53173	2.04362	0.980967	1.52846	0.68585	1.25763	1.12992	1.2011	1.02621	0.847916	0.993898	0.898359	2.28143	0.864967	1.32386	0.799567	0.607191	0.766512	0.333189	1.16986	0.637327	1.44735	0.984714	0.422913	0.705887	1.13774	0.588616	0.522891	1.51204	0.512964	0.887439	0.47705	1.08565
ACH-000700	NCIH2882	NCIH2882_LUNG	2.56325	2.23198	2.99769	3.15233	2.41617	3.68814	3.12623	2.90193	1.34505	2.29989	2.13002	2.60896	3.0519	2.65645	2.938	0.75788	5.17622	3.14465	2.12615	2.14058	2.38466	3.24303	2.22135	4.37649	1.57857	2.36347	2.28401	1.38381	1.09628	2.53292	1.03971	4.33727	9.37254	3.20493	2.17214	2.01059	2.20601	1.6488	3.37347	2.56048	3.22314	3.10984	2.48939	1.35548	1.74242	1.65973	3.79198
ACH-000701	RMUGS	RMUGS_OVARY	4.18424	2.29997	3.86763	3.52783	3.27991	5.6197	5.14833	1.37032	3.91977	6.42029	6.03949	4.11134	3.72104	5.11539	2.90222	3.79817	5.21634	3.34104	6.01312	3.97505	4.24457	4.30187	2.35343	4.71336	6.74811	2.14892	3.22845	3.89915	6.37111	3.89559	8.83151	4.47809	2.50602	3.80137	5.06253	5.08612	3.73384	5.1912	3.44117	6.23342	7.15521	4.32067	2.17078	3.87784	4.90617	5.77793	2.91294
ACH-000705	LC1F	LC1F_LUNG	1.4395	1.65541	1.59356	1.53976	1.46413	0.620702	1.58335	1.02349	0.803888	0.830545	1.01429	1.52098	1.18319	2.19637	1.26829	0.96158	1.99879	1.44663	1.72627	1.34622	0.894336	2.67829	1.25035	1.32034	0.990901	1.43463	2.23017	1.56263	2.35876	1.55581	0.946229	0.757261	1.42555	2.04134	0.916227	1.06065	1.1484	0.974761	1.08289	1.51547	2.08266	1.33461	1.52298	2.082	1.42337	1.02069	1.76787
ACH-000707	P3HR1	P3HR1_HAEMATOPOIETIC_AND_LYMPHOID_TISSUE	0.122496	0.107905	0.10107	0.0972007	0.131817	0.105713	0.130078	0.18568	0.0802877	0.113793	0.226221	0.0976767	0.342897	0.0985184	0.0691181	0.175259	0.123083	0.0573429	0.10341	0.0690933	0.166316	0.0862738	0.157538	0.288768	0.197784	0.13529	0.0752845	0.060657	0.0738493	0.0792548	0.101446	0.19611	0.0993991	0.0520904	0.155501	0.124618	0.0883014	0.360098	0.113429	0.0611194	0.121213	0.16887	0.0890883	0.173223	0.18161	0.149648	0.147193
ACH-000708	SNU283	SNU283_LARGE_INTESTINE	2.74278	2.36836	1.8241	3.04811	1.32562	3.86192	3.05961	1.22138	2.1807	2.37651	1.46703	4.84504	2.29372	3.30016	1.99902	1.93729	2.42853	1.78571	5.17678	4.37571	1.21352	3.98558	1.68123	4.40494	4.06318	2.77835	4.58774	3.11812	2.50695	2.65789	3.65424	3.09491	2.8142	2.27386	2.82808	1.58321	4.0892	1.78061	1.20461	3.01304	3.86843	2.52256	1.12866	3.50045	2.85215	5.07897	1.17877
ACH-000709	KMRC2	KMRC2_KIDNEY	1.91549	2.74029	1.90671	2.80695	1.72118	2.05986	1.87913	1.55626	1.17187	0.727489	1.52355	2.14417	1.6738	1.5091	2.67646	1.70174	1.40723	3.33241	1.23293	2.01927	0.838523	1.98659	0.774652	2.33988	1.56914	2.13326	1.57895	2.00539	1.15808	1.31887	0.93633	2.48732	1.43176	1.74566	2.13169	0.467082	2.32992	1.02973	1.31659	2.60627	2.41971	1.04249	1.66194	1.84085	1.33378	1.13459	0.863513
ACH-000710	NCIH854	NCIH854_LUNG	2.02316	4.00538	0.960343	0.521382	1.73916	1.10558	3.62849	1.67187	0.870844	2.02962	0.530504	0.878371	0.454688	0.3715	1.59787	2.21797	0.893046	1.60769	0.905877	0.608136	1.8363	0.308159	2.5562	1.15108	1.74973	4.59515	4.94619	2.59709	1.00437	0.534304	1.65171	0.681913	3.21603	1.23696	1.21864	0.334559	11.4947	1.09602	2.36659	2.15922	2.65954	1.29451	1.65732	1.15199	1.62172	2.88681	2.02842
ACH-000712	HCC1833	HCC1833_LUNG	2.18242	2.18282	1.46607	1.00767	2.02612	2.09027	1.13455	4.33181	4.27829	2.48414	2.26559	3.064	2.70337	2.6102	4.0999	2.47555	2.28239	2.42929	1.29559	2.08597	1.34074	1.55306	2.5449	2.98676	2.92098	0.761305	3.98444	2.61004	2.73335	2.7881	1.4327	1.51037	0.889151	3.19874	3.09306	1.17068	2.19019	2.07084	6.61341	1.78367	1.78805	2.32622	1.64375	0.883298	0.636988	2.0897	1.81499
ACH-000713	CAOV3	CAOV3_OVARY	2.98147	3.09182	2.49124	2.22205	2.68269	3.8243	2.72687	2.68346	3.08417	2.3285	2.43194	3.72436	1.57754	3.04206	4.4453	1.60436	4.47024	1.49849	3.12011	2.88267	1.8051	3.50338	3.04591	2.64151	2.88834	2.33097	2.79389	3.7107	7.1536	2.47472	1.80189	1.96064	3.86316	2.91813	2.82518	4.47348	2.40847	2.86351	3.06977	2.59445	2.98281	3.35488	1.73878	1.36844	2.24633	3.4121	3.41833
ACH-000715	SNU1214	SNU1214_UPPER_AERODIGESTIVE_TRACT	1.62391	2.07713	2.1171	1.56526	0.887112	1.04145	3.56043	1.6586	2.53967	1.42527	2.18736	1.33928	1.55368	0.841768	2.22732	1.98372	0.536605	2.55934	0.993026	1.11872	2.66395	0.933063	1.66087	1.01627	0.979439	1.6374	2.19705	1.69828	1.32054	2.28728	2.279	1.5543	0.889539	1.41075	1.79431	1.68903	2.00223	0.574724	1.48436	3.15077	1.41514	1.45175	1.16126	2.36784	1.53338	0.787819	1.89687
ACH-000721	HMC18	HMC18_BREAST	1.56975	1.19347	2.38731	2.02755	1.15643	1.18216	0.551246	2.87675	0.79837	1.04923	1.2581	1.03943	1.90089	1.29766	1.32719	1.20182	1.16701	1.15825	1.48819	1.58705	0.939165	2.02203	1.82575	2.71288	2.11181	0.91123	1.50749	1.1381	1.05449	1.86995	0.545815	1.26644	0.452593	1.45218	2.20923	2.29391	1.3649	1.95678	1.31297	1.59201	2.14037	1.43123	1.24	2.05771	2.07898	1.18769	2.9782
ACH-000723	YD10B	YD10B_UPPER_AERODIGESTIVE_TRACT	0.963966	0.886771	0.984429	0.84399	0.416539	0.632455	1.15455	1.21242	0.975813	0.628932	0.779364	1.03336	1.4131	0.573411	0.773598	1.54267	1.55983	1.46095	1.40204	0.792093	1.81317	0.58342	1.06174	0.615917	1.03613	1.20737	1.35474	0.651386	0.361049	1.63231	0.796736	0.87598	0.350117	0.746355	1.17389	0.802053	1.03536	1.08573	0.664225	0.934446	1.36596	0.666651	0.500982	1.05254	0.995684	0.596566	0.549609
ACH-000726	TE14	TE14_OESOPHAGUS	1.33264	1.44333	0.653749	1.75984	1.84073	1.18264	3.14202	1.13219	1.07907	0.92866	2.06435	1.64403	0.899657	2.06713	0.740982	1.08165	0.893776	1.80624	0.57559	1.1338	0.808037	0.641493	1.287	0.994909	0.931462	1.62944	0.59083	1.48446	1.83647	1.2542	1.33214	0.801608	1.2777	1.47455	0.625979	1.43353	1.26083	1.44694	1.35926	1.72123	0.863234	1.40132	1.27537	1.46298	1.08403	0.903121	1.40404
ACH-000728	KASUMI2	KASUMI2_HAEMATOPOIETIC_AND_LYMPHOID_TISSUE	0.117003	0.217238	0.147815	0.0753361	0.0450591	0.0217464	0.137345	0.0440434	0.157749	0.077405	0.0369286	0.0916214	0.142368	0.0549405	0.0792671	0.194508	0.213038	0.191752	0.119571	0.122038	0.224536	0.0838544	0.102244	0.176189	0.188906	0.0985261	0.0753583	0.047156	0.0481774	0.133798	0.155246	0.299328	0.0690179	0.0627271	0.0595559	0.105212	0.0920063	0.0869482	0.103741	0.096917	0.118896	0.0757526	0.0438056	0.14574	0.155921	0.132416	0.124626
ACH-000731	HCC2279	HCC2279_LUNG	3.67777	2.5686	4.12587	2.00837	3.21764	4.37281	5.09033	3.813	4.78344	4.60724	4.46058	5.46249	3.46255	2.18641	5.43296	3.42427	4.48576	3.87035	2.95136	2.85868	5.10494	3.17314	7.2361	4.98483	2.90866	4.42215	3.77924	5.08752	2.17145	2.70136	1.96068	4.44509	5.0372	3.9353	3.58826	3.12384	2.81857	2.46029	2.7988	2.5774	5.63757	3.70652	2.81644	1.63087	2.67193	3.47265	6.37456
ACH-000732	PECAPJ41CLONED2	PECAPJ41CLONED2_UPPER_AERODIGESTIVE_TRACT	2.10546	2.46434	2.4006	1.64368	1.24175	2.99931	3.82249	1.94542	1.89749	1.75739	1.84544	2.46433	1.41044	1.2876	1.62307	2.19557	1.91794	2.01283	1.95101	1.54428	2.31277	2.0875	1.77615	1.97849	1.81527	1.32526	2.55376	3.62391	1.43988	1.59461	2.32432	1.62505	2.66703	2.31575	1.94126	3.29587	1.65458	1.44589	1.2222	2.19609	2.5081	2.32053	0.891565	1.7757	1.91871	0.996462	3.37773
ACH-000734	JHH5	JHH5_LIVER	1.7756	1.09229	2.0889	1.32115	2.19423	1.00876	2.36727	2.50475	1.22356	3.07879	3.04609	1.04159	1.30474	1.16219	1.51956	1.81991	1.67764	1.64725	0.783436	3.1776	2.07728	1.45722	2.3449	2.35572	1.68586	2.9438	1.17131	1.84662	2.00291	0.930824	2.42998	1.09096	2.12529	1.94332	1.85803	0.549742	1.01406	1.79178	3.1559	1.23823	1.14959	2.29857	2.43446	1.10753	1.7701	1.3465	1.52206
ACH-000735	PECAPJ49	PECAPJ49_UPPER_AERODIGESTIVE_TRACT	1.7816	1.70119	2.06368	1.79925	1.7775	1.47698	2.00685	2.71034	1.64306	2.29161	2.00364	1.17263	1.34338	1.50406	1.48341	1.52162	1.92449	1.67365	0.879261	1.94216	1.74042	1.30302	1.39759	1.02625	0.972052	1.90728	1.50485	3.04688	2.00209	1.52811	1.72354	1.23349	1.56319	2.22829	1.16989	1.31968	2.19132	1.75245	3.66318	1.75057	2.52428	1.63032	4.30344	1.19554	1.46475	0.794696	2.64415
ACH-000736	SNU601	SNU601_STOMACH	3.61662	2.94526	2.93628	3.48066	2.10252	2.54798	3.86485	3.27782	3.31555	3.34741	3.61556	1.43969	2.78727	1.3877	1.30295	5.32762	2.52714	3.15071	5.06979	6.43468	2.61814	2.77727	5.83202	4.41536	6.13658	7.64695	5.80642	2.52172	1.39528	4.60525	3.82944	2.39719	3.02298	1.47866	4.8957	2.46473	3.62777	2.09184	3.89823	2.13961	2.29323	5.73275	1.40095	6.77784	6.7721	5.48956	4.50744
ACH-000737	NCIH1385	NCIH1385_LUNG	1.63921	0.906411	1.20159	1.03103	2.01233	0.747192	0.830782	2.34842	2.45234	3.02059	1.70393	1.54854	2.5622	1.05371	2.63989	1.86291	1.33107	1.82383	0.741253	3.529	2.40535	2.50647	1.71374	2.33445	2.07929	2.09123	2.61387	1.85461	2.09236	3.14328	2.35372	1.47603	0.585813	2.48658	2.5736	1.05271	1.16396	1.4551	1.95308	1.02411	0.578653	1.0059	4.31788	2.11415	1.36758	0.920114	1.24742
ACH-000739	HEPG2	HEPG2_LIVER	2.1215	1.78034	1.04308	2.29004	2.81249	2.51725	0.893261	0.588613	1.66727	1.37846	1.24596	2.50077	1.83979	1.93314	1.45205	1.69112	2.10528	1.24648	3.51581	2.58906	1.48072	3.31016	1.22894	1.43976	3.61218	0.94265	0.955671	3.07457	0.678123	1.62905	5.87142	1.11369	1.85259	0.729219	1.73746	1.02176	3.70686	3.032	2.68912	2.87468	5.65669	2.12845	3.46527	1.94082	1.87024	1.57032	1.92774
ACH-000741	UBLC1	UBLC1_URINARY_TRACT	2.71146	2.80911	1.88401	3.59644	3.87053	2.99098	1.93371	0.678207	1.10411	1.93728	2.48266	2.00014	1.59695	3.5387	2.28982	0.998778	1.74379	2.21506	1.36474	1.75427	0.695657	2.03209	3.50356	2.92241	1.74056	4.30093	1.90648	2.4335	3.53414	3.44056	0.895496	3.20072	10.9411	4.65302	2.56117	2.83633	2.31314	2.71836	1.72577	2.15272	3.19236	5.97581	3.0296	3.50485	2.60772	1.5273	4.9087
ACH-000742	DM3	DM3_FIBROBLAST	4.86301	2.94873	3.62881	4.2122	4.03994	2.29686	3.79741	3.76113	5.4335	4.12919	5.20144	4.12796	4.51569	4.29261	6.04667	2.38457	2.66679	2.57286	4.75362	3.56936	12.1243	3.04089	8.03344	6.84824	2.94153	3.56549	5.72197	5.09247	3.88335	1.9277	3.31387	8.52741	11.1513	3.96383	2.85543	2.07896	7.65753	4.17795	6.65591	7.30757	5.91392	2.54386	3.48717	2.34546	5.23951	6.05989	7.73443
ACH-000746	GSS	GSS_STOMACH	1.12951	1.0453	1.32263	0.897253	1.89115	0.830641	0.238987	1.01273	0.726288	1.30361	1.79277	1.07464	1.03522	1.15226	1.18881	1.33507	0.950663	0.964526	0.410184	1.19256	0.682381	0.987236	0.614747	0.327602	1.39817	0.894184	0.82316	1.2812	1.20619	1.66922	1.60399	1.05134	0.217401	0.775673	2.05974	1.40813	1.0452	1.36106	2.49917	0.774123	0.322508	1.42087	1.46358	1.34903	0.868146	1.14485	0.748225
ACH-000753	JMSU1	JMSU1_URINARY_TRACT	1.427	0.987076	1.30424	1.29314	1.40057	0.677925	1.82188	1.90809	2.78123	0.865739	2.01508	1.31943	1.76525	0.954186	0.895506	1.56556	1.21614	1.49642	1.04667	1.23368	2.18124	1.1216	1.72865	1.328	1.43656	1.41301	1.51094	1.49358	1.19594	0.756629	0.573769	1.39515	1.27594	0.839615	1.00262	1.64911	1.52792	1.78193	3.11506	1.49149	1.97837	0.758345	1.56049	0.918561	1.14454	1.13877	1.70758
ACH-000758	MKN74	MKN74_STOMACH	3.053	3.93755	6.3615	2.35292	3.23988	1.97182	2.88883	4.86867	1.88406	4.62179	3.08752	1.5677	3.53443	1.61259	2.70043	2.81792	2.4429	3.73859	1.22361	2.64263	2.1139	1.96322	2.11341	2.34076	1.36933	2.33729	2.70789	4.40085	1.89718	2.57987	3.07715	3.09045	3.76878	2.1792	2.20034	2.82468	2.66477	2.29645	4.01527	3.31058	1.63515	5.9904	7.54629	3.91147	2.23315	2.26121	4.31029
ACH-000760	LNZ308	LNZ308_CENTRAL_NERVOUS_SYSTEM	2.41744	1.99161	2.60709	3.86597	5.13632	2.93383	1.56955	2.0484	1.42494	1.77092	1.26161	1.91237	5.44159	2.49053	1.98927	1.71121	2.94971	1.15998	3.15852	3.1239	0.759134	2.56667	2.00472	2.1844	2.67052	1.7395	1.83198	1.20854	1.39249	2.12922	1.14882	2.69392	1.10314	2.33074	3.39486	1.92362	1.32196	4.23612	2.81462	1.75936	2.78927	4.52655	2.10635	5.11988	4.18678	3.51301	1.36394
ACH-000761	NUGC2	NUGC2_STOMACH	2.48749	2.4187	2.06785	1.67149	2.79227	1.43638	5.28502	3.1301	2.66244	2.22421	2.41556	2.09795	1.28401	1.3031	3.02401	2.69912	1.77102	3.71603	1.44419	2.56403	2.31187	1.83051	1.61602	1.02739	2.03858	3.95518	3.13911	3.93458	3.16466	1.74416	2.19273	1.69864	2.06236	1.88606	1.75527	3.88043	4.12249	2.10266	2.21236	1.98995	2.88008	1.51224	3.63209	2.10403	2.4156	1.82899	3.74204
ACH-000762	YD38	YD38_UPPER_AERODIGESTIVE_TRACT	1.14613	0.565234	1.10119	0.899494	1.31181	1.22979	0.742194	1.81043	0.585619	1.16614	0.707968	0.961909	1.69959	0.84452	1.01302	1.25776	2.42094	0.811428	1.31641	1.33146	1.70243	1.80442	1.1035	1.25005	1.01978	1.29455	0.745742	0.629133	0.812269	0.990759	1.26559	1.1966	0.405377	1.28499	1.57026	1.50174	0.964418	1.07058	0.61954	0.898855	1.35379	0.858046	0.89857	1.01184	0.695443	0.696491	1.43089
ACH-000764	SH10TC	SH10TC_STOMACH	1.84466	2.8676	1.40331	0.985333	1.3988	2.6988	1.07991	1.3645	1.46695	1.06303	3.03087	2.61372	1.57641	2.28802	1.4529	1.8073	3.01562	1.32884	3.10722	1.15795	1.91221	2.17356	1.55313	1.01995	1.83562	2.0685	2.47994	2.17324	1.12913	1.27473	4.56284	0.921128	1.17829	1.24462	1.04156	1.42955	1.52622	1.17209	1.03818	1.88381	4.7224	1.08031	1.43547	2.10484	1.30391	2.10746	1.09328
ACH-000765	WM983B	WM983B_SKIN	2.42317	3.16316	2.06584	2.47968	2.55887	1.69393	2.88134	3.30441	1.73749	1.63429	3.48697	2.48813	2.58787	1.36022	2.61676	2.94443	2.8442	2.88239	1.63522	2.61917	3.18403	2.59605	4.34889	3.15712	2.01705	2.71129	2.3164	1.80891	2.31343	2.36288	1.82342	1.98651	2.13654	2.57052	2.85051	1.85195	2.15792	2.14872	2.16743	2.10671	1.94305	2.25379	1.68096	1.51554	2.92926	1.36508	4.29956
ACH-000771	BICR56	BICR56_UPPER_AERODIGESTIVE_TRACT	2.02136	1.262	1.22061	3.04983	1.45943	2.59541	1.42899	2.375	2.47355	1.12996	1.47456	1.90591	3.15457	1.90354	1.98549	2.79161	2.21112	1.69432	2.11593	2.17872	1.80212	3.1976	1.50731	2.29961	2.00353	0.972411	2.66093	1.14638	1.92734	2.16203	1.69398	2.26174	1.89561	2.70996	2.42895	2.21511	0.920001	2.67822	1.71339	1.89277	2.28938	1.64862	2.51411	2.16546	1.69539	0.845476	4.46421
ACH-000772	TE441T	TE441T_SOFT_TISSUE	1.30711	1.65543	1.814	1.89394	0.777542	1.06644	1.30264	0.554645	1.53473	1.52619	1.39371	1.50539	1.13681	4.63854	0.95116	0.276006	0.567684	1.40922	1.08978	1.01816	0.540061	2.42548	0.9997	1.31199	1.13452	1.35652	1.18061	2.19339	0.557656	1.32232	0.453892	1.56863	1.68013	0.698538	0.752964	2.23404	1.20465	1.3014	1.13801	1.7319	1.79629	1.41925	1.0523	1.6128	0.719169	1.20915	0.709419
ACH-000773	KIJK	KIJK_HAEMATOPOIETIC_AND_LYMPHOID_TISSUE	0.0706242	0.0333348	0.0733166	0.0512072	0.05898	0.021241	0.0958883	0.041086	0.115766	0.0575586	0.0460813	0.0650431	0.0485496	0.0413874	0.14291	0.0414296	0.0199074	0.0477732	0.0701799	0.126439	0.0576641	0.138836	0.0696822	0.110716	0.062344	0.0585583	0.111942	0.148517	0.223542	0.0606244	0.100535	0.0455197	0.0425147	0.0561897	0.0910838	0.118048	0.0979802	0.0927518	0.0284566	0.0301174	0.0484472	0.0452884	0.0455545	0.059445	0.0545186	0.0825495	0.0467649
ACH-000774	RERFLCAD2	RERFLCAD2_LUNG	2.76974	3.02428	2.61053	2.44539	1.8592	1.76526	4.29953	2.5801	2.38454	2.63593	4.49534	2.846	3.93076	1.70159	1.85023	2.11551	2.89064	2.99453	1.96004	3.40705	2.61939	3.73635	3.54837	3.00375	2.45025	3.89454	2.23033	1.95847	2.88875	3.13028	1.40807	2.74178	5.7159	2.46034	2.85011	3.45886	3.94624	3.63312	3.37423	1.85861	2.44378	3.24404	2.76882	2.1371	2.77284	1.95616	4.50855
ACH-000777	KYSE30	KYSE30_OESOPHAGUS	3.92264	5.20563	5.11682	2.76783	1.89007	3.55488	4.16896	3.57291	8.20009	5.93901	3.57418	4.12578	2.03665	3.06823	1.66468	2.53212	3.35566	6.72146	3.37002	1.32529	2.35661	2.15389	3.96639	3.54593	2.88061	4.29964	2.99741	7.77082	1.45143	2.76977	5.63888	1.77342	8.10854	3.42927	1.77105	4.11316	3.83891	2.78069	2.4862	3.35119	4.76985	3.39383	1.76941	2.02964	3.47199	7.35143	2.35571
ACH-000779	PC9	PC9_LUNG	1.77493	1.33631	2.19331	1.10378	1.25791	1.20624	3.33636	1.13196	1.16471	2.13352	1.71594	0.994865	1.26599	1.03886	1.0387	1.74201	1.5454	1.32719	1.63323	2.17449	3.83149	1.99518	2.06426	1.71855	2.02346	3.79487	1.70588	1.38826	0.803962	1.20777	1.73799	1.106	2.48981	1.28664	1.39531	1.69686	2.73636	1.86615	2.86498	1.2062	1.69915	1.37374	2.10888	2.43596	1.44805	1.36743	2.10002
ACH-000782	SEM	SEM_HAEMATOPOIETIC_AND_LYMPHOID_TISSUE	0.174991	0.0731055	0.109781	0.332049	0.299409	0.279026	0.162358	0.0850898	0.203424	0.0483457	0.225884	0.39564	0.207707	0.376759	0.0503074	0.0850888	0.205474	0.0520105	0.128014	0.217745	0.102664	0.309629	0.237719	0.239181	0.414319	0.108742	0.0974989	0.0655846	0.138217	0.128712	0.141018	0.155028	0.0850673	0.0698313	0.218175	0.115652	0.10857	0.273765	0.196663	0.0697978	0.148002	0.211559	0.0490009	0.334547	0.501206	0.254108	0.153714
ACH-000785	NCIH2126	NCIH2126_LUNG	2.5738	2.07362	2.48232	3.51615	3.13807	3.78655	4.29107	0.898332	3.62948	2.97318	2.92448	2.27008	1.99708	3.61224	2.58184	2.58526	2.53191	1.94677	3.81813	3.30709	3.07358	1.60938	2.77172	1.73276	2.4636	2.2904	3.3022	2.32307	4.75184	2.11257	2.42549	3.60274	1.77397	4.13122	2.87102	2.52653	1.17172	4.05308	2.56106	1.90396	1.60018	2.08439	2.59666	2.0603	2.66943	3.6144	2.99386
ACH-000791	RERFLCAD1	RERFLCAD1_LUNG	4.69799	6.64171	5.64849	3.55292	5.20946	4.82619	8.23512	5.09404	2.75903	10.9488	4.41499	6.19085	3.57761	1.85475	3.31782	4.50357	4.40188	3.51763	2.92448	4.56829	4.35879	3.66143	8.67379	4.55034	2.1514	5.91079	4.16124	3.3514	5.46752	2.14435	3.44499	3.63061	6.99995	8.7697	5.48304	4.99986	3.79007	4.07887	4.98474	2.72926	3.59948	4.61829	4.95603	3.57722	4.13844	7.61163	4.66048
ACH-000796	MCAS	MCAS_OVARY	3.62086	2.22323	3.35405	4.67032	3.43848	5.6965	2.27003	3.86744	2.8543	4.33945	3.9646	3.91091	3.68886	3.34523	1.91711	4.97816	5.10941	1.91045	4.95331	3.77181	3.86248	5.47566	4.012	6.6288	5.78409	2.15852	2.64006	2.3661	3.03655	2.43078	2.03915	3.44287	2.11904	3.09449	6.75486	2.35793	2.28242	4.44216	3.90149	2.24907	4.89968	3.83615	2.42408	2.23138	2.75297	2.40003	5.79317
ACH-000797	HLFA	HLFA_FIBROBLAST	4.32512	2.41941	3.66831	4.25765	5.10547	3.98318	3.0425	2.59315	4.90884	3.01817	5.84507	4.39161	4.2396	2.5124	4.86277	3.41733	4.35024	2.98258	5.1536	4.28397	5.24947	3.85232	6.57513	4.21789	6.80251	3.19896	3.61673	3.97106	3.17114	3.32441	5.28745	3.21922	5.53019	3.24787	5.49367	2.13654	6.32684	4.60357	3.85887	2.58649	5.95292	4.6597	2.69872	2.82322	6.00087	5.93553	5.42086
ACH-000799	HS695T	HS695T_SKIN	3.17491	4.29821	3.08674	2.37949	2.36392	1.60972	1.96111	2.69357	3.1521	3.9859	2.3464	3.13481	2.76395	4.36037	2.64091	1.37577	3.10442	2.29517	3.58692	1.78287	5.5943	2.82636	2.96575	4.39156	2.69823	5.34034	2.15867	4.62605	3.23023	1.81972	2.24185	3.94524	6.22323	3.00173	2.97289	2.89978	5.08363	3.94289	3.83209	2.22479	3.42986	4.65949	3.74357	2.89435	3.39243	4.53055	4.35866
ACH-000801	HS936T	HS936T_SKIN	1.96001	2.69665	1.48197	1.65069	3.21453	3.30171	1.01643	1.86587	1.63965	1.7892	1.59061	1.75372	1.5095	2.73827	1.90321	1.38318	2.61762	2.04666	1.02971	1.5735	1.02259	0.855053	1.83773	2.19131	1.16382	0.805027	1.05102	3.30637	0.984764	1.15674	1.15615	2.96556	1.43289	3.14487	1.74816	2.6004	1.93705	2.07416	2.4629	2.29777	2.78838	2.37683	1.32151	0.838342	1.6564	1.26691	1.59542
ACH-000807	SNU738	SNU738_CENTRAL_NERVOUS_SYSTEM	3.04712	3.12425	2.05961	2.82317	2.59171	2.69482	3.26851	4.32829	2.66244	3.03255	3.58019	3.7427	4.69078	4.71473	3.70631	5.92505	3.0273	3.00087	5.29681	2.94896	2.49483	4.43413	2.03938	3.02627	2.73007	1.89016	2.02629	2.70853	1.3622	2.47582	4.92343	2.48373	2.32202	2.27858	2.36217	3.18041	2.76329	2.99326	3.64512	3.10465	3.89142	2.51886	3.77823	2.51878	2.29479	3.54909	2.94484
ACH-000808	HUH28	HUH28_BILIARY_TRACT	4.37017	2.71344	4.69175	3.02017	5.76022	5.87676	3.35013	3.27015	4.28451	3.99806	4.66652	6.19413	7.24256	4.32399	4.59597	4.71557	3.23334	3.2989	6.26974	5.45713	3.85513	5.66773	4.47071	4.72742	5.92417	3.41772	4.20204	4.74004	5.40231	3.45266	2.77292	4.49143	3.01144	4.22813	4.86446	5.47702	2.40991	5.36192	2.91885	1.85992	3.79006	3.72359	9.5314	5.51739	5.4917	4.05432	5.29609
ACH-000813	T3M10	T3M10_LUNG	3.05408	4.93754	3.31018	2.4143	2.00403	3.02247	6.10109	2.75677	3.26722	2.7826	3.85653	4.89773	1.82497	1.93841	3.44194	3.05996	1.88707	5.19443	2.91063	1.45318	3.85446	2.94998	3.23912	3.0272	2.76078	2.85162	3.84961	4.91737	1.45377	3.48073	4.3294	2.71212	3.05527	3.06256	2.7796	6.26814	2.99235	1.28316	2.0128	3.8374	3.13481	2.17951	2.17984	1.88627	2.46582	2.46406	2.05875
ACH-000820	SW403	SW403_LARGE_INTESTINE	2.50293	1.7353	1.97263	4.38651	1.80042	2.75514	2.72028	1.06391	2.25581	4.7388	1.68894	3.06819	1.28491	3.08487	2.6271	2.21522	1.38396	1.77384	2.2364	3.7828	1.36769	2.32401	2.37644	2.80095	3.26013	3.42585	4.9108	2.19584	2.64878	4.13718	1.85464	2.66682	3.14109	2.65862	2.89209	1.02396	3.67929	1.58831	2.72362	2.35432	2.13292	2.43791	3.08946	2.14975	2.52409	3.61813	1.73517
ACH-000829	HUNS1	HUNS1_HAEMATOPOIETIC_AND_LYMPHOID_TISSUE	0.132595	0.0523457	0.136651	0.101446	0.133074	0.102415	0.107105	0.106083	0.160084	0.21514	0.190478	0.0955798	0.295872	0.0417772	0.102021	0.172586	0.150434	0.0998717	0.100502	0.136455	0.278159	0.127515	0.0949173	0.212492	0.271551	0.117012	0.132383	0.0939297	0.1724	0.10149	0.226382	0.0987102	0.105674	0.0409581	0.180567	0.0739798	0.0982623	0.325585	0.212051	0.0728159	0.150682	0.139834	0.112109	0.111066	0.155277	0.0818867	0.129229
ACH-000831	HEC50B	HEC50B_ENDOMETRIUM	1.32266	1.57792	1.76077	1.12112	1.6548	1.05248	1.37582	1.92029	0.914414	1.18669	3.19862	1.05439	1.30485	1.13274	0.625246	0.499317	1.13758	1.11056	0.969685	0.77128	1.39427	1.10027	1.16278	1.68099	1.2436	0.706655	0.557355	1.3441	1.36218	0.736828	0.754534	0.963117	1.03326	0.911874	1.66289	1.20146	1.53559	1.63026	0.294108	0.917591	0.954411	1.55698	0.668661	1.47977	1.04019	0.995913	1.70121
ACH-000833	RH30	RH30_SOFT_TISSUE	1.4253	0.380542	0.531197	0.720829	2.56139	1.16633	0.542412	1.2602	0.943849	3.05218	1.86317	0.971885	1.27714	1.06628	0.873593	0.970622	1.49948	0.723018	2.04636	2.16508	1.16043	1.59767	0.991772	2.40005	2.39462	0.85902	1.02451	2.04449	1.3041	0.764492	1.33342	1.0889	0.90177	0.848676	2.47255	1.36981	0.951702	2.2245	1.25471	1.49685	1.28283	1.18566	1.29675	0.343693	1.52075	1.59069	2.71631
ACH-000834	UMUC1	UMUC1_URINARY_TRACT	1.65073	1.29724	1.77468	1.01737	1.65784	1.65204	1.99741	3.78923	2.2672	1.74884	1.04948	1.51838	1.71218	0.996377	2.66997	1.14816	1.71407	1.68319	1.31355	1.28882	2.63259	1.38902	1.87377	1.46836	1.55991	1.49042	1.30599	2.15371	2.33803	1.02792	1.10316	1.20888	1.25938	1.73724	1.7595	3.34509	1.29135	2.22629	1.79844	1.52255	1.78822	1.10233	1.24865	1.27408	1.34981	1.06177	4.24025
ACH-000836	YD15	YD15_SALIVARY_GLAND	1.28212	0.822693	1.36967	1.14825	0.809525	1.29833	1.03757	1.69682	1.13436	0.816046	0.553136	2.01244	1.60992	1.45003	1.82714	2.44726	1.72453	1.42351	1.60817	2.06069	2.8447	1.966	1.38208	0.942856	1.11879	0.70048	1.02625	0.75709	2.18818	1.81786	1.39888	0.90094	0.778728	0.896918	1.28348	0.913082	0.932145	1.34952	0.999278	0.717954	1.46333	1.12853	1.20502	1.20067	1.33595	0.940791	1.36452
ACH-000837	NCIH322	NCIH322_LUNG	1.6862	1.74874	2.46142	1.35171	1.49318	1.18524	2.31022	2.46817	1.70464	1.1089	2.67144	1.83957	1.19712	1.03235	0.896552	1.45714	0.993628	1.8515	1.50992	2.20877	2.13426	1.58436	1.60891	0.909738	2.09894	1.9943	3.22351	0.591111	2.6568	0.611092	1.25519	1.3654	1.03044	0.956662	1.70713	2.43705	1.7718	2.20496	2.38389	1.3032	1.25029	1.13673	1.87297	1.93936	1.78229	1.37967	2.52074
ACH-000839	SCABER	SCABER_URINARY_TRACT	1.25685	1.39914	1.86988	1.33782	1.04658	0.781557	3.27035	1.75117	0.79405	0.951094	1.06747	0.810167	0.863593	0.749903	1.00053	1.40631	1.6344	1.42617	0.620896	1.40325	2.24682	1.49275	1.02636	1.19996	0.509848	2.2009	1.31455	1.14204	1.37799	0.945236	0.861484	0.925699	1.62933	1.61075	0.904722	1.66333	1.24634	0.780045	0.75779	1.22354	1.42818	1.10111	1.03944	0.852284	1.03522	0.409287	1.6383
ACH-000842	SW480	SW480_LARGE_INTESTINE	2.8249	4.32331	2.60889	2.85607	3.15807	3.1569	1.13939	2.55268	1.59886	1.41579	3.27217	2.82533	1.39462	2.8514	1.6206	2.74015	1.83357	2.55339	2.77509	1.97186	1.89063	2.99173	1.01936	2.22206	2.79619	2.86401	1.23765	3.3214	2.7854	2.8614	2.84039	1.96721	0.665083	1.28374	2.05444	2.39262	2.99412	1.84539	3.14892	2.22468	4.89213	2.3564	4.31399	4.44753	4.28864	3.24803	2.35203
ACH-000844	DMS454	DMS454_LUNG	2.90642	3.4374	3.40547	1.62917	3.07536	4.94367	1.00276	4.7175	5.14731	4.67884	1.99461	5.46479	3.66817	1.78899	2.42464	3.60608	5.59772	4.8223	3.00101	3.58536	1.35585	3.84675	4.72531	2.64625	2.8535	3.24872	4.02525	3.73063	2.92051	3.14281	1.90015	2.32066	2.52224	2.9965	2.82996	1.62722	1.39853	1.55287	2.39349	2.84768	2.94806	3.63112	3.0547	1.56667	1.96761	1.80311	3.05596
ACH-000845	NCIH1373	NCIH1373_LUNG	1.55359	0.901927	1.80485	0.786295	0.697586	1.46837	0.751132	4.06119	1.19559	2.15663	1.79438	1.78206	1.29296	0.953634	1.2314	2.1136	1.54749	1.34912	1.25704	1.36118	3.53389	1.27332	2.82725	1.02963	1.88002	1.92841	3.12889	0.841262	1.81802	0.88605	1.27353	1.41377	0.582289	1.57654	1.67584	0.899528	1.1354	1.29257	2.0776	0.829045	1.27131	0.784111	2.03104	1.02352	1.24681	1.55583	2.21052
ACH-000850	HS698T	HS698T_FIBROBLAST	4.19027	2.94124	4.41982	5.3437	2.52562	3.9335	5.2574	2.31414	4.30585	4.47296	5.05648	3.77389	2.95696	5.03697	5.4789	3.69092	3.53968	2.26242	3.17056	3.74523	2.51763	3.7462	6.46833	3.46537	3.89553	4.47719	3.28162	6.00928	4.93614	2.87298	3.01066	2.4701	8.23218	2.09464	4.66596	2.82726	4.21476	4.89822	2.69151	4.8237	3.24144	4.6212	3.62227	3.33756	3.26234	3.93052	5.1367
ACH-000851	MORCPR	MORCPR_LUNG	1.71328	2.42721	1.53162	1.39587	1.50067	2.56096	2.39936	1.37846	1.87062	1.28578	1.44149	1.61758	1.51335	2.10017	1.28756	1.73899	1.99088	2.5563	2.10386	1.33904	1.36454	1.60273	1.32072	1.85323	2.29398	0.618394	2.38464	2.10237	1.24298	1.72322	1.90772	1.18979	0.437236	2.09733	1.79729	1.80138	0.934637	2.22241	1.02967	2.98824	0.866789	1.20938	1.79571	1.75285	1.28123	1.39295	2.00405
ACH-000854	OCIMY5	OCIMY5_HAEMATOPOIETIC_AND_LYMPHOID_TISSUE	0.282023	0.291369	0.293265	0.236159	0.32216	0.729032	0.303924	0.351376	0.198247	0.378586	0.156692	0.281683	0.190445	0.218301	0.191149	0.431133	0.161313	0.28556	0.279974	0.412864	0.114022	0.781958	0.181913	0.198854	0.257482	0.246344	0.367904	0.448784	0.372727	0.157164	0.167523	0.106723	0.437018	0.312547	0.156722	0.339549	0.240641	0.432733	0.308694	0.199036	0.178038	0.234474	0.327073	0.313163	0.251025	0.100592	0.302193
ACH-000862	KMBC2	KMBC2_URINARY_TRACT	2.39592	1.35111	2.16821	2.28255	3.44538	2.23374	1.77789	1.81841	2.78694	0.889404	3.07651	2.92238	2.91254	1.81691	1.7215	2.93526	1.63484	1.57587	3.2583	3.39803	2.4516	2.87235	3.50038	1.42005	2.99818	1.84761	2.04742	2.41853	1.92134	0.921922	2.01944	2.11784	1.83221	2.24927	2.84408	2.74432	1.78045	5.18724	5.06554	1.95338	1.9611	2.82299	1.98464	2.46888	3.5738	3.04939	2.69
ACH-000868	HCC1195	HCC1195_LUNG	3.94187	2.30798	3.32879	1.19764	6.00023	4.68286	1.99994	2.84023	3.7932	5.59186	4.19064	3.03411	2.63764	3.19777	7.12496	2.41519	2.89993	3.68829	5.2214	4.5686	1.90991	3.48075	4.53582	4.81598	4.21219	5.64255	4.70307	5.28517	9.42407	2.9866	2.14906	6.66802	2.23739	1.69535	4.76148	3.91104	4.07074	3.80814	2.29966	4.25991	2.37757	3.24412	5.20422	2.98937	4.21135	4.95581	5.23827
ACH-000870	NCIH1930	NCIH1930_LUNG	0.912687	1.14472	1.32792	1.21063	1.10054	0.486452	1.31146	0.614043	1.49023	1.50728	0.841967	0.768638	0.597899	0.841549	0.8388	0.831221	0.447755	1.96301	0.400598	0.573845	0.620307	0.464616	0.735194	0.792428	0.72109	1.15884	1.56828	1.29865	0.839415	0.995856	0.701396	0.693579	1.22859	1.19502	0.398382	1.09902	0.634075	0.808941	1.00437	0.910086	0.363644	0.917573	0.937429	1.03611	0.622136	1.00754	0.319236
ACH-000872	HCC515	HCC515_LUNG	2.62761	1.88524	3.26818	3.64968	1.35434	3.36256	1.90704	3.37298	3.94545	3.72463	1.98882	1.99218	3.57169	3.41427	2.15059	1.61513	2.00751	4.21545	2.19497	3.0345	1.27643	3.01816	2.99323	2.10331	3.76965	1.27925	1.60778	2.8387	1.60879	3.77429	2.64715	2.58723	1.48873	4.80704	3.45777	4.71946	0.922125	5.29871	3.12431	1.87674	2.07251	2.81421	1.96899	2.14358	3.24445	1.71621	3.22608
ACH-000877	EB1	EB1_HAEMATOPOIETIC_AND_LYMPHOID_TISSUE	0.208132	0.170326	0.27355	0.343768	0.10356	0.209448	0.188117	0.0869136	0.198071	0.261024	0.355398	0.103944	0.230519	0.175467	0.136221	0.147054	0.157754	0.108354	0.0925419	0.182356	0.256638	0.0688045	0.147612	0.366382	0.196098	0.235142	0.142337	0.316505	0.175259	0.245184	0.226551	0.197027	0.258683	0.0561649	0.17483	0.116095	0.18429	0.448128	0.112981	0.230964	0.190668	0.338996	0.203249	0.363657	0.162782	0.106794	0.172871
ACH-000884	MDAMB435S	MDAMB435S_SKIN	2.3248	2.23564	2.80391	3.73809	2.04358	0.950174	4.15627	2.69937	1.29309	2.85076	1.36443	1.52844	1.32886	1.61724	2.45968	2.90818	1.48735	1.74503	2.07514	2.26824	1.53423	2.13753	4.16817	2.81969	0.599536	3.85493	2.93711	1.86179	4.30553	2.99884	1.41079	2.8442	3.91533	1.81955	1.93626	2.29241	2.63789	2.21729	1.93037	4.13026	1.42504	2.54257	0.773137	2.88649	2.21033	2.30141	3.2802
ACH-000887	SF172	SF172_CENTRAL_NERVOUS_SYSTEM	2.84917	3.40412	2.92229	3.02967	2.19494	4.13936	3.77335	1.6157	1.45084	3.77461	2.71257	2.08786	1.20544	3.34659	1.25478	3.19021	2.13174	2.60093	4.03621	2.84561	1.56007	4.21336	1.62912	2.36147	1.59791	2.08049	3.7322	3.63764	2.76189	2.05352	4.1956	1.87551	3.09566	1.0908	1.70161	1.81226	2.53329	1.98	1.66083	3.44924	4.40371	2.4677	1.5585	1.48625	2.03892	2.50451	4.84496
ACH-000889	KMM1	KMM1_HAEMATOPOIETIC_AND_LYMPHOID_TISSUE	0.760058	0.594174	0.759875	0.543179	0.628856	0.232708	1.63307	0.874719	1.44905	0.641388	0.549224	0.457136	0.706038	0.26305	0.502732	0.445876	0.305656	1.15183	0.873848	0.985968	1.12394	0.519051	0.767237	0.46175	0.197144	0.410967	1.49731	1.46865	0.188966	1.66233	0.452109	0.236405	1.73861	0.256182	0.205742	0.622488	0.427295	1.07819	0.995015	1.07663	1.1133	0.453599	0.499108	0.431798	1.14973	0.697807	0.649944
ACH-000891	HCC1438	HCC1438_LUNG	2.33889	2.27766	3.94491	2.49125	2.55469	1.8504	3.62568	2.03169	2.25557	2.49211	2.31	1.40672	1.78099	2.30873	2.04082	2.06114	1.98832	2.05687	1.32441	2.10671	2.31908	1.55333	2.79404	2.90361	1.26791	1.82351	2.4653	2.14111	2.07435	2.58705	1.58183	3.02289	3.09815	2.66917	1.83888	1.8747	1.65086	2.11897	2.10117	2.10725	1.5506	3.10185	2.09365	1.46613	1.95591	2.43933	1.80663
ACH-000897	FTC238	FTC238_THYROID	1.41869	2.16835	1.39321	1.18387	1.09869	1.05519	2.92397	1.82843	0.880576	1.64953	1.23292	1.02622	0.650832	1.31328	1.39001	1.84271	1.519	2.62355	0.957053	0.920312	1.49726	0.872232	1.77166	1.07158	0.756785	2.71698	1.33643	0.793307	2.86987	1.16295	2.34992	0.957257	2.1208	1.11564	0.98116	0.854188	2.02924	0.778834	1.24399	2.14682	1.86199	1.45902	1.87137	1.11809	0.644847	0.933408	1.6077
ACH-000898	SNU719	SNU719_STOMACH	2.75425	2.13185	2.23876	3.03186	4.19325	3.4392	3.99081	0.812555	0.651266	2.55948	2.64745	1.51433	2.11083	3.53033	1.67355	2.78542	1.9769	1.46458	3.24898	3.24267	2.17642	3.4167	4.15963	1.20125	2.92661	3.48035	3.02644	1.13547	1.41738	4.28815	2.87598	2.49418	2.32097	3.91699	4.04919	4.06543	1.48654	3.43185	2.87528	1.2533	1.70552	2.93876	2.34125	5.28277	3.77964	3.56389	1.88915
ACH-000899	WM88	WM88_SKIN	2.37128	2.09895	1.45552	2.4524	2.16815	1.67202	0.819915	3.15282	2.39905	1.94932	1.071	2.00121	2.68248	3.28875	2.94242	3.20472	2.48507	2.423	4.79509	2.85572	2.86175	4.53412	4.26021	2.45455	3.411	1.72794	2.46458	2.90712	3.46027	3.04547	2.92613	4.28031	1.22185	1.85689	2.69852	2.35746	1.16605	2.69943	4.77665	1.62497	2.96181	1.52573	1.71283	1.42619	3.12515	2.40019	4.45311
ACH-000901	HCC1359	HCC1359_LUNG	1.58367	1.47315	2.45871	1.57719	1.47486	0.960356	1.50997	2.30461	1.6271	1.78619	2.1744	1.02932	1.44024	1.60611	1.02204	1.42228	1.32767	1.61568	1.32888	1.55284	2.12754	1.52237	2.45846	1.50271	1.81595	1.4375	1.25147	0.948267	1.51787	1.64739	1.3712	1.46123	1.31837	0.534288	1.54562	1.12256	2.57525	1.37751	2.7342	2.00177	1.85422	1.56913	1.63313	1.41125	1.10327	1.17034	2.25602
ACH-000902	CAL148	CAL148_BREAST	2.29921	1.84349	2.20458	1.38201	2.51987	2.29197	1.98187	1.85	2.6894	1.39671	2.32935	1.76078	1.78566	3.39112	3.72604	2.91736	1.71749	1.13452	2.65984	2.69107	3.24395	3.05518	2.84284	3.54025	2.01427	3.3035	2.1974	1.89383	3.67199	1.48509	1.27368	2.87277	3.61005	3.04839	1.86144	2.02591	1.8876	2.46486	4.99439	2.1524	1.21181	2.37685	2.66405	1.31902	2.09294	1.35019	3.61812
ACH-000904	NCIH2106	NCIH2106_LUNG	0.853915	0.596913	0.79457	0.349554	0.717278	0.58493	0.402293	0.792224	1.23109	0.575707	0.505139	0.385082	1.26383	0.405401	0.758685	1.00891	0.926523	0.914617	0.532539	0.412515	2.56733	0.364844	1.69886	0.565248	0.751875	1.18321	0.845957	0.863639	0.293371	0.46021	1.31706	0.668094	0.447652	0.952249	0.632406	0.756745	0.352442	1.37839	2.07802	0.71101	0.773833	0.717996	1.80559	0.512196	0.504499	1.0042	0.443479
ACH-000907	SNU349	SNU349_KIDNEY	3.785	3.48749	3.1747	3.89762	2.48184	3.54584	4.38741	1.34454	2.27752	4.94645	2.01751	2.25113	5.09971	1.96514	4.01957	4.02868	6.73447	4.87849	2.25826	6.89631	2.05525	3.9176	2.14015	5.0242	2.51071	3.88373	2.89174	3.90348	5.06389	2.60909	1.73998	8.39944	5.84841	9.98179	4.48061	1.41154	2.20359	2.15496	2.96195	3.14538	2.72873	2.31727	6.6675	4.01833	3.04436	3.12633	1.64611
ACH-000908	SNU520	SNU520_STOMACH	1.69288	3.32155	2.1258	1.52529	0.432887	0.810927	1.53252	1.23087	1.18124	1.95201	1.16824	0.725222	0.800737	0.708012	0.879405	1.2869	1.10342	1.1898	1.55539	1.2682	1.70134	0.711188	0.348399	1.2227	2.75494	2.49363	1.77899	3.0653	1.00808	1.06155	4.80844	0.750048	0.904961	1.26988	1.4455	1.25796	4.73195	1.58627	0.621671	1.79689	2.47323	0.75128	0.393251	3.79903	1.4468	4.35271	0.841178
ACH-000909	JHUEM2	JHUEM2_ENDOMETRIUM	2.19126	2.7733	2.19689	2.87824	1.96515	1.31321	1.96561	1.3917	2.22678	1.72927	3.41484	1.10135	1.13754	1.97834	1.23172	2.78836	1.52417	1.76936	2.50976	1.66588	3.46869	1.33586	3.83615	1.47478	3.04649	1.5746	2.35087	1.71784	3.24509	1.76815	1.72673	1.67171	1.34061	1.70624	3.09262	2.53974	1.57868	1.97927	2.03507	2.61655	1.06533	1.72905	1.33959	2.74273	2.29411	1.41572	3.92195
ACH-000912	NCIH2286	NCIH2286_LUNG	1.47793	1.55082	2.08287	1.67089	0.906131	0.936887	1.66994	1.81975	1.02405	1.22787	2.84939	0.996924	1.51014	2.0628	0.97891	0.944242	1.86835	1.2004	1.03199	1.05217	1.14303	1.24299	1.01713	2.64091	0.7926	0.783745	1.31569	1.88887	0.975722	0.77941	0.764182	1.26018	1.35608	1.57032	1.33932	2.29504	1.77704	1.29317	1.33378	1.37724	1.41538	1.95582	0.481157	0.709502	1.00615	0.910301	2.1388
ACH-000921	NCIH1339	NCIH1339_LUNG	1.51406	2.63871	2.26313	1.34963	0.882032	0.542814	1.38537	1.84356	1.91448	2.4085	2.14003	0.388614	1.11475	1.60007	1.31094	1.56294	1.29379	2.83144	0.724113	1.42639	1.09075	0.659695	1.52689	1.24127	1.0761	1.31989	1.88389	1.12121	1.40098	2.45802	1.581	1.15156	1.33457	1.42401	1.15012	1.09866	1.47979	1.37363	2.38984	1.25213	0.963187	1.40209	1.68457	1.09618	1.14274	1.59389	1.14899
ACH-000923	BCP1	BCP1_HAEMATOPOIETIC_AND_LYMPHOID_TISSUE	0.188141	0.0733859	0.180111	0.12642	0.211049	0.21301	0.266578	0.160634	0.131838	0.325913	0.088303	0.360849	0.287195	0.306263	0.0563794	0.144147	0.175478	0.0569324	0.263289	0.142399	0.239057	0.167917	0.203558	0.136342	0.195019	0.331867	0.106312	0.216359	0.117536	0.0817407	0.329452	0.0663405	0.519965	0.0889814	0.1288	0.044571	0.109298	0.339921	0.296609	0.0729627	0.222966	0.428643	0.15731	0.226299	0.132262	0.297168	0.1407
ACH-000925	DV90	DV90_LUNG	1.31062	1.10065	0.759193	0.874337	1.00627	0.929913	1.96988	0.765601	1.14187	0.894773	1.19098	0.488502	0.606513	0.302758	1.37001	2.76649	0.941467	1.26128	1.42975	1.49794	2.13867	1.04124	1.57384	0.921177	1.38469	2.86514	2.30874	1.40859	0.584381	0.784389	1.35478	0.668389	2.16004	0.937657	1.11256	0.365564	1.68769	1.28786	0.990218	1.41053	1.58608	1.32814	1.46007	1.01572	1.13581	1.08166	0.56506
ACH-000928	JHUEM1	JHUEM1_ENDOMETRIUM	2.26459	1.08201	1.99524	1.89519	1.72889	2.11	2.02552	2.49242	2.23944	1.87709	4.32097	1.28626	2.39664	2.10199	2.28509	2.79792	1.79392	2.57826	2.09015	1.97766	2.63523	2.18628	2.99703	1.98246	3.37555	1.79024	2.47972	1.97748	2.90154	2.32356	1.95684	2.96837	1.31188	1.83276	2.16629	2.3144	3.0482	2.0762	1.20202	3.62179	3.00512	1.65992	2.23116	2.57335	2.24004	2.13987	3.5544
ACH-000931	HMCB	HMCB_SKIN	1.03796	1.42261	1.03094	0.664164	1.54968	0.402902	1.10805	0.896976	0.840479	0.712425	0.820534	0.503079	0.885129	0.647081	1.65124	1.27395	0.825452	1.23045	0.514197	1.68798	1.43531	1.02565	0.909271	1.24588	0.797538	0.857249	0.804135	0.626817	1.34641	0.802321	0.671513	2.56718	1.95853	1.1893	1.46478	0.66931	1.62825	0.894041	1.51741	0.865546	0.490339	1.2806	0.934007	0.86669	1.29848	0.993236	1.54009
ACH-000933	SNU324	SNU324_PANCREAS	2.6541	1.27146	2.97111	1.58914	2.09756	3.33021	1.40247	3.97738	1.88061	3.71098	1.52108	2.73556	2.0617	1.57992	1.72196	2.23946	2.01068	1.48963	2.76243	3.43823	2.25643	2.62758	6.32193	4.83505	3.67357	3.8326	2.21654	2.97578	2.16135	2.84045	1.34251	1.66575	4.85486	2.12911	3.26324	4.87292	1.90178	2.30123	2.46252	1.05398	1.46163	2.86062	2.85613	2.8426	3.03112	4.94687	2.16802
ACH-000937	PF382	PF382_HAEMATOPOIETIC_AND_LYMPHOID_TISSUE	0.0885528	0.0650293	0.0289862	0.0933155	0.110483	0.104997	0.0584424	0.0666804	0.0740722	0.0947946	0.0696612	0.110762	0.0929428	0.0468102	0.152152	0.109844	0.0538597	0.065675	0.1258	0.0287201	0.0981949	0.103971	0.0866657	0.0598467	0.0950835	0.104922	0.105826	0.151033	0.0802776	0.103843	0.198608	0.0982042	0.0716911	0.0687239	0.0706261	0.177217	0.138746	0.090641	0.16465	0.0281278	0.0813547	0.0614041	0.0442366	0.0859264	0.0468965	0.0594037	0.0613177
ACH-000941	HEC1B	HEC1B_ENDOMETRIUM	1.65874	0.736613	1.81423	1.03615	1.44237	1.504	0.790944	1.44767	1.42678	2.41566	1.90176	0.788788	1.37199	1.45664	1.38826	1.71424	0.818782	1.11659	1.23296	1.53606	4.79319	2.40783	2.17799	2.40673	3.0242	1.34	1.13951	1.54209	2.57722	1.21329	2.20837	0.995885	1.66645	1.02197	1.85735	1.27614	2.80771	2.13734	1.7949	1.12708	0.928119	1.4193	1.65183	1.35952	1.92043	1.04052	3.68356
ACH-000942	HPBALL	HPBALL_HAEMATOPOIETIC_AND_LYMPHOID_TISSUE	0.181013	0.0969253	0.186959	0.342804	0.4227	0.279354	0.0966814	0.0787453	0.180779	0.158443	0.191103	0.570356	0.18599	0.395788	0.219283	0.12516	0.11234	0.0676681	0.205649	0.283842	0.0523852	0.393865	0.0763591	0.13477	0.102693	0.080917	0.162774	0.137646	0.45302	0.285025	0.233577	0.276306	0.0678746	0.09003	0.080484	0.366032	0.0484819	0.148056	0.175357	0.0789624	0.094643	0.0769466	0.0615252	0.30594	0.424674	0.111451	0.20453
ACH-000946	HEC265	HEC265_ENDOMETRIUM	3.27729	2.69486	2.9296	3.94164	3.82342	6.06106	2.7674	1.37424	0.677241	1.80138	2.38445	2.34846	4.18687	4.86533	1.22002	3.37258	5.25793	1.52864	3.87471	3.19217	4.07355	8.4532	1.71548	3.30833	5.43424	3.33376	1.38214	1.61816	4.27316	2.53749	2.61318	4.87104	1.53386	2.75369	1.93417	1.98748	2.7989	3.88856	3.21005	1.5832	4.11021	3.42928	3.83341	7.68243	4.40407	3.15184	3.49821
ACH-000952	MDAPCA2B	MDAPCA2B_PROSTATE	2.5339	2.43536	1.21309	1.51253	2.09445	1.94104	1.69272	1.96073	3.57356	3.66289	1.77928	4.38871	2.23126	1.80096	0.731279	5.84351	2.27847	2.11363	5.32844	8.23053	1.67006	3.95847	3.39877	2.13519	4.13216	2.75804	3.04886	1.43816	5.86451	1.24038	2.30089	2.72053	2.51518	1.9796	2.29762	1.67458	1.23223	2.04492	2.56853	1.47453	1.39878	1.34221	7.31675	1.8089	2.44676	2.73282	1.305
ACH-000954	HEC1A	HEC1A_ENDOMETRIUM	1.81815	1.24636	2.06496	1.29388	1.97957	1.71119	1.39818	2.71255	1.11481	1.67229	2.03169	0.800763	3.68976	1.53139	2.33462	1.23243	2.12347	1.83078	1.45283	2.19129	2.15237	2.97364	0.875147	2.80539	2.1689	1.47685	0.937559	0.998666	1.94925	1.50482	1.2021	1.96053	1.04049	1.76994	2.13882	2.48939	2.09379	2.13797	2.28345	0.841137	1.28293	1.87897	2.91522	1.79105	2.78927	1.92456	2.256
ACH-000959	SNUC4	SNUC4_LARGE_INTESTINE	1.23309	1.85274	1.27859	1.22158	0.995925	0.945463	2.88768	1.09042	1.70683	0.683157	1.24025	1.37131	1.11258	1.06159	0.903882	1.0068	0.873341	1.02385	1.33561	1.3441	0.795619	1.41026	1.75553	0.904734	1.41204	2.0306	1.73353	0.929848	0.955969	0.833343	1.15613	0.819356	1.29841	0.583708	1.15572	1.46914	3.5787	1.3821	1.1575	1.46155	0.919547	0.766626	0.469262	1.32574	0.902666	1.73968	0.475261
ACH-000961	ISHIKAWAHERAKLIO02ER	ISHIKAWAHERAKLIO02ER_ENDOMETRIUM	1.89588	2.90655	1.88931	0.938291	1.97908	0.955622	1.71568	3.96811	1.09119	1.39152	1.9019	2.54656	1.16417	1.09987	1.48279	2.7094	1.12461	1.37634	1.45776	1.57591	2.72756	1.14215	2.11958	1.20904	2.25798	1.96272	1.24721	1.71442	3.56732	0.630931	2.22926	1.60269	1.62647	1.2591	1.42538	1.83174	3.02493	1.6911	1.55964	1.69466	1.32983	1.3247	2.33442	1.72422	2.2094	3.02463	2.03048
ACH-000964	MOLT3	MOLT3_HAEMATOPOIETIC_AND_LYMPHOID_TISSUE	0.093879	0.0895296	0.0586544	0.1116	0.0356989	0.0436756	0.0639785	0.135562	0.0957208	0.203997	0.0762802	0.0811295	0.113074	0.0272664	0.0989141	0.131391	0.087147	0.112691	0.143446	0.110244	0.100087	0.0855698	0.0669465	0.0446231	0.107278	0.0842771	0.133062	0.157132	0.0869131	0.263205	0.0998352	0.147975	0.0553946	0.0676611	0.0776436	0.256515	0.0930764	0.0852032	0.10073	0.0646544	0.0917485	0.0248702	0.0949136	0.0890106	0.0621029	0.0715529	0.107035
ACH-000967	SNUC2A	SNUC2A_LARGE_INTESTINE	4.86556	3.88605	3.20704	1.97958	3.12074	11.9857	1.70033	3.90135	6.48198	5.05702	5.29614	9.09047	4.28861	7.80301	0.76236	5.46921	4.01378	3.89924	8.48085	3.60056	2.95446	2.88389	9.4875	5.05823	8.08974	3.11319	5.13559	3.3355	3.81949	2.36608	9.66804	2.59606	4.45009	4.39725	5.88755	4.3635	4.06202	6.1621	8.01761	3.19352	7.84942	4.8806	4.57282	4.2038	3.23679	9.44859	6.77508
ACH-000972	HEC151	HEC151_ENDOMETRIUM	1.16332	0.842735	1.41781	0.698177	1.13822	0.363229	2.35333	1.49545	0.717025	0.80979	2.42082	0.511149	1.13313	1.08035	0.567776	0.945789	1.06461	0.815128	0.824073	1.08727	1.86333	1.08511	0.941864	0.700146	1.61405	1.72969	0.748104	0.591906	1.20215	0.39469	1.60692	0.697014	0.999231	0.465026	0.814904	0.484847	3.76736	1.15085	1.66615	0.843901	1.34469	0.894471	1.22689	1.09629	1.2912	1.11877	1.78044
ACH-000975	HCC2450	HCC2450_LUNG	4.4546	5.47933	3.37361	6.63262	4.27807	6.27328	6.11305	2.01695	1.84142	2.29323	3.00156	3.40662	5.12187	3.36807	5.20729	6.64423	7.99594	5.36881	6.86826	7.35311	4.04182	5.26888	3.74511	6.00302	3.63837	4.15129	4.80822	1.70819	0.650311	4.67088	1.45555	10.7716	7.90353	5.94895	5.68574	3.31386	2.43718	2.33538	3.35041	2.49772	5.04606	8.46147	4.48951	4.89172	6.26297	4.99913	2.6157
ACH-000982	GP2D	GP2D_LARGE_INTESTINE	2.94417	3.09197	0.997159	2.58162	1.39605	5.79296	4.1024	1.4192	1.72395	2.68646	2.21589	4.26901	1.36513	4.16331	1.06285	2.29841	4.09475	1.82036	4.43704	2.44335	3.00714	3.41018	4.78282	5.86215	5.15337	1.5289	3.36414	2.5223	3.36465	1.33106	4.85683	2.26715	4.39074	3.36441	4.17954	2.95151	2.86987	2.23563	2.63015	2.9824	2.91114	3.84475	1.40319	1.40532	2.11288	2.45446	2.12278
ACH-000984	HEC6	HEC6_ENDOMETRIUM	2.19391	1.14525	2.31513	3.11575	3.23992	1.89307	2.07968	1.57671	1.09865	1.3111	1.48583	0.898596	1.28099	2.1051	2.66263	3.25128	1.37824	1.16613	1.41692	2.89678	1.93954	2.12367	1.02208	1.79981	1.72578	4.41431	2.77496	3.96141	4.10292	0.290319	1.20078	1.5216	2.22781	2.47542	1.79492	1.48923	2.37037	1.63807	2.30644	2.29418	1.97036	2.86128	3.76666	4.021	2.36531	1.44302	1.73646
ACH-000989	SNU175	SNU175_LARGE_INTESTINE	0.94393	1.23218	1.03899	1.3784	0.995786	0.629835	1.2987	1.01816	0.966859	0.619603	0.834144	0.692564	0.683767	0.841039	1.37618	0.884377	0.517797	0.485519	0.727694	1.65674	0.391704	0.926785	0.747441	0.484323	0.746749	1.17825	0.909759	1.02542	1.58958	0.916965	0.747892	0.606841	0.798271	0.725307	0.827201	1.82797	2.4003	0.570645	1.15637	1.30176	0.168743	0.768008	0.665034	1.27109	0.99208	0.983735	0.383088
ACH-000990	HEC108	HEC108_ENDOMETRIUM	1.6674	0.53097	1.6864	0.741842	1.19754	0.443683	1.69885	0.736126	0.673669	2.1111	0.800621	0.515511	0.854501	1.04453	1.3152	2.07345	1.20306	2.43194	1.32126	2.35322	3.88718	1.87808	1.41642	1.69273	1.25632	2.89718	1.96021	2.20673	1.09587	0.80363	1.18712	3.73485	1.48271	1.9187	1.27319	2.85773	1.9122	1.03531	1.74252	1.57134	0.949228	1.46447	3.32726	2.53033	1.1824	0.702242	1.70949
ACH-000993	JHUEM7	JHUEM7_ENDOMETRIUM	2.16074	2.17358	2.15538	2.4373	1.62139	2.02679	0.952924	3.15031	2.62926	1.44584	2.16181	1.75802	2.38496	1.4812	2.57112	1.3218	1.74663	2.9467	1.39268	2.28005	2.11562	1.75712	1.59557	1.69818	1.92737	1.85764	2.63632	3.58397	2.08281	1.87487	1.59905	2.67422	2.42547	2.17351	0.730134	1.99453	2.49351	1.9833	1.85893	2.17589	2.3366	2.07251	2.11898	2.32012	1.40626	2.60949	2.31855
ACH-000994	HEC59	HEC59_ENDOMETRIUM	2.39164	1.94094	2.05364	1.86177	2.34199	3.51123	2.07394	1.6186	2.36427	3.08908	2.46999	1.81632	1.04244	1.95076	1.8223	2.22323	1.79834	3.13429	2.33854	2.01904	3.93865	1.78512	2.10334	2.35293	2.60603	2.41478	2.04612	2.31639	6.27014	1.29189	2.78491	3.9681	2.42861	1.5546	2.13848	1.62361	2.90982	1.7395	1.61184	3.73658	1.42134	2.7147	3.40746	2.25156	2.09116	1.95465	4.09313
ACH-000996	HEC251	HEC251_ENDOMETRIUM	2.13121	2.42017	2.03153	1.55908	1.11149	1.97573	1.99124	2.2732	2.35705	1.71044	2.46585	1.98292	1.28007	1.40768	2.16167	2.66981	2.3646	3.57813	1.92366	2.09748	3.13678	2.37902	1.73077	2.5273	1.85399	1.76785	1.56545	3.3794	1.48092	1.73024	1.95474	2.87966	4.00047	1.89196	1.59596	2.12559	2.59234	1.39227	1.50098	2.00876	1.46956	1.85259	1.35323	1.67208	1.63187	2.4343	1.67339
ACH-000999	SNU1040	SNU1040_LARGE_INTESTINE	2.30711	3.16843	1.13174	1.87483	1.46126	2.0696	3.91928	1.49225	2.37011	0.93785	1.76408	4.77665	0.917265	2.66021	2.1104	1.18595	1.92197	2.06987	5.65562	2.10623	3.54604	3.57155	2.67207	1.3858	2.51841	2.78686	1.8775	1.99782	3.63155	1.83778	2.59911	1.77339	3.14825	1.14467	1.58351	3.52221	3.34753	1.30063	1.27708	2.52776	2.76377	1.20287	0.921097	2.71613	2.0792	2.51167	1.23549
ACH-001001	143B	143B_BONE	1.1899	0.403265	0.699397	1.51027	1.67146	1.28477	0.486933	1.31103	1.26645	0.806598	0.965872	1.42837	1.87593	1.30432	1.13447	2.02577	1.04068	0.451906	1.68712	2.03892	0.783549	1.76758	1.03956	1.2995	1.9085	0.304775	1.10793	1.21833	0.852478	0.774017	0.558529	1.27515	0.785207	0.38883	1.89205	0.767168	1.04097	1.16982	1.41034	0.702534	1.86272	0.824251	0.773722	1.26032	1.03349	1.43544	0.371463
ACH-001020	BT16	BT16_SOFT_TISSUE	1.73044	1.32023	1.2393	0.839559	1.41508	2.9855	0.767767	1.27152	2.60973	1.0984	2.60669	2.39913	0.891128	1.74881	3.50415	2.29935	1.4693	1.68659	2.39852	1.58303	2.38283	1.90224	1.29768	1.38423	3.54631	1.1165	0.787499	0.942999	1.63661	0.802012	3.89594	0.67908	1.86361	0.725757	1.94273	1.11765	3.55767	1.67385	1.50696	0.642585	2.95732	1.19654	1.04873	1.10618	2.10499	2.48213	1.32173
ACH-001022	CBAGPN	CBAGPN_BONE	0.461706	0.210957	0.263166	0.529165	0.468501	0.196478	0.553729	0.553827	0.248857	0.186305	0.690951	0.294616	0.520681	1.07037	0.394888	0.308988	0.580075	0.350785	0.389038	0.534685	1.13624	0.420507	0.595108	0.545782	0.382885	0.730302	0.154102	0.225486	0.905796	0.562856	0.568485	0.331972	0.542853	0.268967	0.328636	0.63661	1.14435	0.408405	1.3562	0.253929	0.276043	0.346066	0.316695	0.12313	0.359369	0.363181	0.567039
ACH-001028	CHLA06ATRT	CHLA06ATRT_SOFT_TISSUE	0.812046	0.800478	0.511637	0.649296	0.56816	0.447995	1.44486	1.08923	0.381783	0.329359	0.642991	0.301926	0.270496	0.618263	1.30212	0.448321	0.363127	1.42701	0.66497	0.460511	0.765766	0.528824	0.849017	0.483697	0.420297	2.06674	0.609536	0.984224	0.633002	1.20043	0.778998	0.425087	2.05842	0.501667	0.315497	0.567447	2.37791	0.402991	0.367336	1.15133	1.54657	0.623928	0.671521	0.624334	0.525364	0.553	0.633613
ACH-001029	CHLA10	CHLA10_BONE	0.861438	0.210966	0.545644	1.15145	0.724348	0.66823	1.42287	0.299542	0.605571	0.470134	0.641578	0.753342	1.00144	0.805522	1.91859	0.972072	0.331645	1.00103	1.00015	1.43144	1.39563	1.24224	0.577675	0.897792	0.995918	0.321043	0.915022	1.20242	2.57472	0.761545	0.380442	1.74438	0.92298	0.470992	1.02682	1.4045	0.459916	0.182627	0.747377	0.798101	0.671579	0.593492	0.792625	1.06574	0.880776	0.577177	1.4024
ACH-001030	CHLA218	CHLA218_BONE	1.20421	0.645875	0.574925	0.904164	1.38726	0.762331	0.531807	1.12868	0.350474	0.862157	0.572219	1.02344	0.382949	1.03136	2.11937	1.14159	0.660514	1.32434	1.14249	1.3346	1.83539	0.961971	1.11581	1.8237	1.33339	1.2474	1.41723	1.8657	1.36617	1.08009	0.757977	1.52463	1.84521	1.26707	1.28416	1.48722	1.37998	0.555011	1.51899	0.616107	0.917385	1.16219	1.25351	0.892727	1.5392	1.8401	2.06659
ACH-001031	CHLA266	CHLA266_SOFT_TISSUE	2.8425	2.39083	3.34509	1.51445	1.63883	2.15999	1.06131	2.08176	2.39862	3.87384	4.45971	3.50974	1.78522	4.08871	2.05682	0.699294	2.05835	4.42302	4.48346	1.69181	3.52086	2.21771	2.56386	6.17344	4.08113	2.39175	2.42353	4.57402	1.1986	2.89553	2.89078	1.85219	3.49275	1.49565	2.68191	2.4477	1.57838	1.79146	4.16389	3.11486	2.83937	4.10462	2.29572	3.12045	3.31179	3.07072	1.97644
ACH-001032	CHLA32	CHLA32_BONE	0.837024	0.377779	0.279151	0.479116	0.709713	0.376591	0.614928	0.763368	0.451177	0.547055	0.422746	0.463268	0.500318	0.312957	2.01006	0.941687	0.452587	1.23169	0.64032	1.39736	0.51937	0.729953	0.601068	0.799793	0.457566	0.40493	0.817809	2.85138	1.52415	1.4342	0.289757	1.43417	1.19973	0.660248	0.286888	1.48778	0.548684	0.292544	0.800485	0.876671	0.420832	0.71228	0.780633	0.848223	0.870437	0.554747	1.21656
ACH-001033	CHLA57	CHLA57_BONE	1.58373	2.96729	2.79573	1.65992	0.591716	0.813831	2.86341	1.0329	1.58177	1.46182	0.822304	1.28473	0.824453	0.81555	2.66628	0.692178	0.934861	2.18176	1.40883	1.33091	1.78027	1.35968	0.517338	2.08141	1.62579	1.54252	1.58584	2.62195	1.85277	1.16946	2.70628	1.07585	2.0736	1.62034	0.988389	4.05633	3.67101	0.634857	0.779577	2.04571	1.59623	0.93813	0.449045	2.12011	1.58533	2.46006	1.34748
ACH-001034	CHLA9	CHLA9_BONE	1.82161	0.875224	0.85431	1.95957	1.51926	2.4138	1.13609	1.33385	1.17808	1.92495	1.61946	2.54433	1.83772	2.46979	2.41106	2.02885	1.10857	0.979452	4.00516	2.42824	1.06592	3.71876	1.22387	2.31406	5.23783	0.725018	2.33011	1.97558	2.42776	2.44749	1.80417	2.16515	1.28155	1.93144	3.22228	2.42262	0.501788	1.22018	1.87132	1.23323	2.46019	1.17247	0.832881	2.30717	2.07552	2.52182	2.65668
ACH-001035	CHLA99	CHLA99_BONE	0.940244	0.673099	0.251868	0.561728	0.769018	0.532775	0.735564	0.941072	0.713317	0.65488	0.566353	0.648634	0.689482	0.428491	1.61584	0.984344	0.576726	1.59022	0.978047	1.56087	0.730314	1.3868	0.724115	1.04548	0.900713	1.00879	1.0653	2.67391	1.1526	1.40077	0.461052	1.28892	0.996341	0.633768	0.679116	2.19149	1.03425	0.414834	0.823804	1.36038	0.906179	0.579023	0.857958	0.802389	0.886288	0.632515	1.60207
ACH-001036	CMK115	CMK115_HAEMATOPOIETIC_AND_LYMPHOID_TISSUE	0.145948	0.0591212	0.0613784	0.101943	0.365412	0.312812	0.0643752	0.196854	0.113391	0.156289	0.126445	0.26585	0.146136	0.180862	0.147489	0.209374	0.122436	0.195145	0.237421	0.0865168	0.280827	0.205003	0.170723	0.164651	0.229939	0.0963823	0.114492	0.356527	0.121374	0.128935	0.190528	0.056104	0.147624	0.0690198	0.127894	0.100213	0.07384	0.185358	0.180194	0.0331158	0.228384	0.171161	0.196558	0.136897	0.192271	0.202336	0.160744
ACH-001038	COGE352	COGE352_BONE	0.836817	1.0275	0.444538	0.983339	0.341063	0.529357	0.477978	0.513594	0.401907	0.686561	0.403401	0.748533	0.356595	0.687482	1.00775	0.885678	0.829594	1.51426	1.43783	1.39173	0.600174	1.08112	0.646144	1.49775	0.99301	1.09593	0.793349	0.800032	1.01345	0.698608	0.51809	2.04468	0.787694	0.731367	0.809334	1.3937	1.08474	0.321451	0.995677	0.598076	0.798642	0.755588	0.744497	1.11347	0.617815	0.701754	1.56675
ACH-001041	COLO699	COLO699_LUNG	0.935629	0.881473	0.801431	0.913494	2.94664	0.629318	1.2587	0.797763	0.649442	0.52459	0.650947	0.421116	0.756091	0.856993	1.35635	0.770297	0.74593	0.949298	0.526401	1.61216	0.832213	1.01569	0.958876	0.364654	0.570393	0.890322	0.856069	0.685678	1.07628	1.04457	0.584495	1.05511	1.39169	1.81739	0.873616	1.75889	1.07211	0.877464	1.5676	0.824165	0.516589	0.958794	0.513178	0.765211	2.11172	0.730835	1.67433
ACH-001048	COV504	COV504_OVARY	4.08773	3.4276	4.44062	5.60623	4.89256	3.51878	2.30473	4.16361	3.69395	1.69706	3.72391	4.86087	5.47663	4.5687	5.16571	5.5402	5.61105	5.16866	4.43769	5.75372	3.10201	6.42968	3.40007	3.85374	4.273	3.33352	2.3413	2.03709	3.48073	4.62841	4.56929	5.84757	3.93033	3.29796	5.26945	1.88502	2.73687	2.18473	5.27168	3.13359	5.69994	5.38523	2.40156	3.16334	6.00286	5.16961	6.60288
ACH-001050	CW9019	CW9019_SOFT_TISSUE	3.04944	1.95184	2.51555	2.23496	5.34866	4.01805	2.7408	2.16007	2.11649	3.93379	1.9524	2.86133	2.09465	2.64676	3.84532	2.42157	2.88558	2.19985	3.77097	3.76246	1.33831	3.80541	4.2555	3.09579	3.77683	3.45562	2.74417	3.35619	5.62649	2.68986	1.21763	2.57631	6.69548	2.24828	3.2363	2.27384	1.74247	2.9824	2.13608	2.34028	2.07638	2.87546	4.51786	1.76935	4.29673	2.92992	3.77852
ACH-001053	D425	D425_CENTRAL_NERVOUS_SYSTEM	0.655223	1.92039	0.897536	0.729318	1.22302	0.279298	0.629822	0.77989	0.176974	0.6682	0.351055	0.33293	0.948469	0.675382	0.437854	0.199395	0.789064	0.435988	0.347967	0.904396	0.117231	0.736481	0.670639	0.486884	0.276782	0.97562	0.253263	0.405789	0.508362	0.155693	0.361887	0.608928	1.2191	1.46955	0.564479	2.60264	0.77549	0.681267	0.355933	0.316149	0.441834	1.02463	1.00953	0.627844	0.609921	0.532807	0.438008
ACH-001054	D458	D458_CENTRAL_NERVOUS_SYSTEM	0.687112	1.42729	1.06542	1.03244	1.28463	0.274628	0.985658	1.0554	0.356142	0.588244	0.324137	0.351315	1.04558	0.475773	0.278261	0.173063	0.567779	0.424981	0.107899	0.847677	0.0905887	0.847594	0.467402	1.17436	0.342236	0.865032	0.466281	0.436824	0.89724	0.449027	0.373892	0.352069	1.42215	1.44189	0.81234	1.18031	0.486696	0.712414	0.347589	0.765736	0.166163	1.17012	0.92993	0.289872	0.593228	0.461446	0.817963
ACH-001057	DERL2	DERL2_HAEMATOPOIETIC_AND_LYMPHOID_TISSUE	0.191886	0.0939418	0.108283	0.174416	0.575509	0.228854	0.0413583	0.173087	0.204811	0.0820918	0.103994	0.295374	0.216591	0.273775	0.223384	0.308131	0.09798	0.793803	0.160769	0.277499	0.374829	0.250238	0.244406	0.111856	0.197166	0.183981	0.0974366	0.093429	0.526424	0.172503	0.0924623	0.217785	0.282086	0.133233	0.140852	0.0656526	0.103118	0.188463	0.135409	0.138369	0.141773	0.199132	0.190713	0.0955014	0.285669	0.143478	0.209266
ACH-001059	DL	DL_SOFT_TISSUE	1.38126	1.56813	1.64933	1.58819	1.01097	0.961014	2.2058	1.31686	0.677624	0.991774	1.73725	1.18229	0.575206	3.89967	0.827414	0.472675	1.34077	1.67018	1.08661	0.895559	1.74015	1.60458	0.820941	1.23411	0.583859	1.57182	0.598277	0.679111	1.13374	0.945287	1.59531	1.05848	4.04957	1.77766	0.199714	0.622919	4.75683	0.510608	1.75272	0.976289	1.97565	0.228209	1.64791	1.66966	0.903714	1.92994	0.342819
ACH-001060	DL40	DL40_HAEMATOPOIETIC_AND_LYMPHOID_TISSUE	0.142687	0.0685545	0.0593751	0.0665983	0.138961	0.144068	0.0447566	0.218101	0.176281	0.109339	0.180449	0.137607	0.441239	0.19646	0.231896	0.0713867	0.282502	0.0531305	0.138847	0.0647887	0.0512711	0.203986	0.0991718	0.341152	0.261472	0.0841761	0.100074	0.128033	0.178892	0.156775	0.253362	0.058962	0.179596	0.104025	0.185013	0.175236	0.0915193	0.306826	0.196554	0.122434	0.163251	0.122187	0.0814656	0.0826193	0.0916134	0.105486	0.182166
ACH-001061	DLD1	DLD1_LARGE_INTESTINE	1.88254	2.1778	2.31013	2.38024	2.45487	1.35809	3.61237	2.82539	0.746311	1.04948	1.44562	1.587	1.56801	1.30335	1.6254	1.18289	1.36612	1.17808	1.59783	1.64405	1.68522	2.06494	1.73576	1.39645	1.37001	3.78949	1.58624	1.93808	2.8585	1.65513	1.49958	1.18343	1.84291	1.61977	1.74516	2.85458	3.64549	1.48759	1.39529	1.1554	1.73218	1.66267	0.964569	3.03815	1.87302	1.58881	2.24694
ACH-001067	F5	F5_CENTRAL_NERVOUS_SYSTEM	1.77874	1.16425	1.63845	2.51572	1.31227	1.09923	1.01537	1.49213	1.64628	1.42971	2.85219	2.06617	1.03158	1.99605	1.99783	1.13533	1.1741	2.26508	1.89474	1.66691	1.2298	1.75518	1.70681	2.27686	1.61946	2.06744	1.89168	1.8325	0.928917	1.79823	1.39136	1.22112	4.09271	0.859911	1.33302	0.805526	2.9545	1.31022	0.646932	2.26739	3.00296	1.91352	1.47533	1.174	1.98772	1.09098	3.25917
ACH-001068	FEPD	FEPD_HAEMATOPOIETIC_AND_LYMPHOID_TISSUE	0.140451	0.0320056	0.142216	0.0804598	0.154823	0.160764	0.0456553	0.0717741	0.142099	0.310342	0.0330653	0.122844	0.158347	0.151536	0.124511	0.0384394	0.152555	0.0784207	0.150576	0.192566	0.170817	0.249771	0.159648	0.184654	0.152357	0.0734819	0.0368127	0.208032	0.358737	0.29355	0.1261	0.0755912	0.0869714	0.0817967	0.158647	0.208546	0.129227	0.195779	0.120787	0.0570845	0.199052	0.0421555	0.197754	0.0647847	0.132447	0.0918065	0.292739
ACH-001078	HCC1588	HCC1588_LUNG	2.03864	1.15324	1.00063	2.75098	2.12749	2.66174	2.45423	2.05808	2.86585	0.754982	1.56807	2.32149	1.24926	1.71545	2.1198	2.33035	1.25993	1.74198	2.02755	2.28119	2.48771	2.08555	1.08024	1.47518	1.94084	1.35971	3.60673	2.13926	2.2691	3.48901	2.34628	1.00092	2.15144	1.50792	2.6851	0.957662	2.79881	2.16112	0.947416	2.50798	2.11703	1.81007	1.99951	1.51215	1.81936	1.27763	2.04355
ACH-001096	JR	JR_SOFT_TISSUE	1.22578	0.478546	0.556531	1.06585	1.37595	1.09718	0.856966	0.564211	1.54259	1.44864	0.988791	1.68262	0.515337	1.00857	1.66093	2.11228	0.411589	0.649106	2.90231	1.69947	2.13996	1.30646	0.923277	1.9932	1.58957	0.8706	2.33257	1.81849	1.02905	1.78938	0.525746	1.00698	1.04135	0.769365	1.80559	0.654214	0.932777	1.07046	1.00418	2.1689	2.03289	0.838992	0.753407	0.488336	1.32277	1.05861	1.38835
ACH-001097	KARPAS384	KARPAS384_HAEMATOPOIETIC_AND_LYMPHOID_TISSUE	0.101765	0.0121029	0.0763709	0.0377409	0.117794	0.104334	0.0579347	0.0961366	0.0477485	0.0328691	0.141112	0.102441	0.0946842	0.0892042	0.12483	0.0508979	0.0425494	0.114461	0.128353	0.0766881	0.297717	0.09717	0.0741545	0.138351	0.124372	0.130957	0.132054	0.0829055	0.271958	0.0535802	0.116629	0.0875194	0.125832	0.0626733	0.0754276	0.065285	0.238105	0.11688	0.052564	0.0654878	0.242443	0.043049	0.0451995	0.0620778	0.150945	0.0895355	0.226792
ACH-001098	KCIMOH1	KCIMOH1_PANCREAS	2.38043	0.999017	3.0899	2.49807	2.15606	3.3533	1.73725	2.05851	3.23955	3.80763	1.99827	3.17843	1.79719	2.8855	2.61362	1.1354	2.2723	1.10217	2.02636	1.23878	1.28137	1.97686	3.40805	1.60453	2.19733	1.99573	1.88221	2.67193	1.35231	1.73068	1.49816	1.13066	5.69121	3.07879	2.49042	4.59375	4.02346	2.24112	2.21394	1.52763	2.00217	2.2141	0.45543	2.104	1.7169	3.12234	1.50772
ACH-001099	KD	KD_SOFT_TISSUE	2.01268	2.59292	3.17816	2.01647	0.416775	0.609404	2.73682	4.74266	2.11739	1.15739	1.37364	1.46392	2.24213	0.726588	1.95729	1.43919	2.26548	3.24891	1.76137	2.66148	4.81164	5.05529	0.759919	2.02454	1.51117	1.7698	2.03559	1.66823	1.45681	1.4792	1.21282	1.97135	0.811674	0.949562	1.28303	0.923658	1.51356	0.786315	1.3876	2.88417	0.876213	1.10984	1.97073	2.65354	2.0294	1.79475	1.35889
ACH-001100	KHYG	KHYG_HAEMATOPOIETIC_AND_LYMPHOID_TISSUE	0.15796	0.042466	0.120335	0.0696935	0.252025	0.1874	0.186375	0.0868966	0.135164	0.0788318	0.122517	0.174569	0.0381297	0.0547454	0.187462	0.0800537	0.0573485	0.302836	0.0965581	0.174949	0.206981	0.110677	0.15981	0.224993	0.125507	0.240421	0.0993017	0.216677	0.397669	0.121852	0.102575	0.127282	0.201841	0.108148	0.102104	0.0876052	0.300501	0.133128	0.0849881	0.252438	0.228546	0.198615	0.0980997	0.116064	0.282104	0.125273	0.306913
ACH-001109	KPMRTRY	KPMRTRY_SOFT_TISSUE	2.17344	3.45001	2.68943	2.03806	1.91833	1.66449	2.85479	2.12666	1.68573	1.95952	3.46227	0.969611	1.04783	2.99998	2.2065	1.62176	1.31606	1.96507	1.88108	1.61234	1.46524	1.84017	2.10529	2.16961	1.38865	3.03018	2.30859	1.75259	1.59886	1.48407	1.27749	1.64467	2.07342	1.67758	1.54221	2.71573	2.20278	2.45924	2.61071	4.25936	2.23726	2.55906	3.12838	2.29437	1.1819	1.77669	2.10215
ACH-001111	L82	L82_HAEMATOPOIETIC_AND_LYMPHOID_TISSUE	0.133779	0.0562769	0.107248	0.0517788	0.143037	0.114802	0.111366	0.120388	0.175909	0.0914437	0.14777	0.168699	0.198302	0.0977222	0.115086	0.0320989	0.143739	0.0385048	0.189529	0.0677034	0.0570354	0.108108	0.250592	0.227073	0.312271	0.0766645	0.105233	0.234791	0.266083	0.0995814	0.0697667	0.145537	0.0605767	0.0948159	0.182925	0.16042	0.200598	0.0771725	0.0290154	0.101582	0.210459	0.147746	0.040519	0.103522	0.159874	0.0998737	0.294899
ACH-001113	LC1SQSF	LC1SQSF_LUNG	2.47916	3.34425	2.90795	3.14474	2.04878	2.56536	1.41566	3.49197	2.15543	1.5259	1.04659	3.31267	2.47029	2.83684	3.5011	2.74402	3.69268	3.37603	3.13833	2.45756	1.33646	4.1704	1.36054	2.16851	2.03736	1.41638	2.83946	2.82205	0.7595	3.11138	2.5805	1.64858	2.59047	4.11677	1.83107	2.01562	1.07373	1.54347	2.26875	1.84861	4.40648	2.60311	0.903356	3.74585	2.49552	3.22158	1.61677
ACH-001119	MAC2A	MAC2A_HAEMATOPOIETIC_AND_LYMPHOID_TISSUE	0.136784	0.0854632	0.133362	0.103139	0.151174	0.096511	0.0558544	0.105749	0.163721	0.138422	0.0805595	0.102834	0.108622	0.0692455	0.182339	0.074423	0.0927378	0.186034	0.103441	0.277994	0.154321	0.212381	0.0388328	0.0874227	0.155501	0.0671841	0.195803	0.268274	0.560881	0.174805	0.111759	0.072223	0.119775	0.087448	0.112894	0.157737	0.132542	0.0995116	0.056548	0.147609	0.13672	0.0660518	0.115464	0.157214	0.111003	0.0907466	0.274965
ACH-001128	MON	MON_SOFT_TISSUE	1.82727	1.43945	1.19152	6.55478	3.55841	2.72993	1.6711	1.37789	0.86311	0.460136	2.25707	1.17895	2.96018	6.02743	0.930527	0.554309	2.45299	1.94563	1.55211	3.27748	1.02504	4.56345	1.1219	2.38189	0.905253	2.18167	0.699815	1.00287	0.640584	2.89118	0.80839	1.61858	1.34553	1.52034	1.24796	0.883602	0.904592	1.97236	1.38385	1.64421	4.84627	2.94476	1.58073	2.24242	1.4427	0.987945	1.89313
ACH-001129	MONOMAC1	MONOMAC1_HAEMATOPOIETIC_AND_LYMPHOID_TISSUE	0.125111	0.151803	0.118649	0.0862458	0.108016	0.09163	0.120938	0.0910412	0.137657	0.121041	0.117739	0.215816	0.188579	0.13699	0.0880726	0.115215	0.156715	0.0884104	0.114144	0.118259	0.103759	0.0882025	0.145136	0.13991	0.167027	0.0675422	0.103775	0.0393393	0.155902	0.0644331	0.0727002	0.132403	0.177237	0.165165	0.131535	0.204276	0.0349788	0.0987626	0.256198	0.106571	0.108475	0.12632	0.0953743	0.182484	0.209591	0.281457	0.0596357
ACH-001132	MTA	MTA_HAEMATOPOIETIC_AND_LYMPHOID_TISSUE	0.112284	0.0465314	0.0508796	0.0416868	0.133247	0.160891	0.0146718	0.117417	0.144507	0.0403033	0.133079	0.0758826	0.187333	0.0827834	0.181378	0.0938317	0.119333	0.0421901	0.0753417	0.087086	0.0843909	0.157592	0.180458	0.174316	0.182732	0.0824498	0.137678	0.118875	0.384082	0.223265	0.177607	0.0339124	0.0852723	0.0623047	0.0754803	0.0564687	0.0512164	0.186612	0.0765819	0.0961575	0.144938	0.0964617	0.0326671	0.0531265	0.100105	0.129969	0.0998607
ACH-001134	MYLA	MYLA_HAEMATOPOIETIC_AND_LYMPHOID_TISSUE	0.242187	0.246589	0.106829	0.0628609	0.41903	0.468964	0.149292	0.192187	0.121589	0.0976004	0.0979054	0.177611	0.119092	0.342008	0.215085	0.143576	0.371257	0.577082	0.204804	0.157413	0.232389	0.300146	0.130617	0.270718	0.194945	0.248198	0.156891	0.319968	0.506129	0.44376	0.194684	0.224078	0.219974	0.0923406	0.11558	0.0712948	0.078658	0.162335	0.0606897	0.203417	0.288603	0.13263	0.338616	0.167373	0.172593	0.0989487	0.522782
ACH-001142	NHAHTDD	NHAHTDD_PRIMARY	4.35511	3.61083	3.22286	6.40484	3.77351	4.85404	2.76769	3.51296	5.38472	2.78992	2.80587	6.72224	7.32908	5.36181	4.5761	5.48652	4.55177	3.78529	5.67579	5.83636	2.91554	4.07043	4.93126	2.23731	7.08178	2.20533	3.59984	3.01843	3.4523	4.98704	3.79907	7.26937	3.33593	4.04858	5.80222	3.39457	3.81088	4.65918	3.81967	6.64492	7.73516	4.16859	1.67862	4.8074	5.409	6.79881	5.33145
ACH-001145	OC316	OC316_OVARY	1.08355	0.556797	1.25933	1.03213	0.789379	0.736902	2.18244	1.20083	1.20724	0.652994	0.663577	0.746427	1.98566	0.911102	2.11157	0.995474	1.42277	1.26234	0.968869	1.55577	2.0783	1.33659	0.805632	0.748397	0.849105	0.796605	0.772504	0.546234	2.20752	1.07192	0.608201	2.0896	1.1935	1.06759	0.841192	0.997158	1.36549	0.771613	0.946919	0.503012	0.896855	0.625251	1.02849	1.31236	0.98035	1.08421	0.592088
ACH-001147	OCILY12	OCILY12_HAEMATOPOIETIC_AND_LYMPHOID_TISSUE	0.121719	0.0932156	0.0353751	0.0741187	0.155041	0.146876	0.0389113	0.0908325	0.117275	0.0660995	0.122941	0.160351	0.116572	0.120772	0.11716	0.0636913	0.108807	0.0859332	0.137906	0.106567	0.125331	0.150755	0.122967	0.146545	0.168408	0.0503133	0.171682	0.152711	0.224434	0.215732	0.183261	0.0871225	0.115721	0.0400289	0.104516	0.160806	0.068961	0.16884	0.0781059	0.083481	0.15881	0.0467801	0.0693921	0.0999315	0.131429	0.0900565	0.287478
ACH-001148	OCILY132	OCILY132_HAEMATOPOIETIC_AND_LYMPHOID_TISSUE	0.234632	0.158617	0.188318	0.133054	0.587315	0.304907	0.141664	0.124248	0.243002	0.127902	0.19991	0.295737	0.136352	0.206866	0.421149	0.119658	0.137581	0.195006	0.39514	0.167135	0.163331	0.235191	0.289032	0.267491	0.372203	0.330046	0.414245	0.175981	0.458726	0.310076	0.21475	0.184234	0.518031	0.10076	0.251876	0.195481	0.117077	0.417803	0.0683079	0.194333	0.135932	0.302289	0.159977	0.130513	0.488355	0.310889	0.324352
ACH-001163	CCLFPEDS0001T	PEDS005TSUSP_KIDNEY	0.5877	0.513616	0.415199	0.423198	0.444976	0.784408	0.1294	0.354548	0.193531	0.16827	0.320824	1.45895	0.547947	1.55552	0.214185	0.286803	0.636621	0.565277	1.07983	1.26333	0.339957	4.02425	0.634135	1.20801	1.1756	0.287072	0.184229	0.410163	1.17599	0.151868	0.296094	0.882022	0.43733	0.257383	0.661583	1.37926	0.0810534	0.683434	0.763677	0.144143	0.345022	0.584947	0.368724	0.614774	0.708606	0.33345	1.3674
ACH-001164	CCLFPEDS0003T	CCLFPEDS0003T_SOFT_TISSUE	0.683237	0.6562	0.469838	0.549046	0.341279	0.737548	0.313661	0.309291	0.299823	0.860676	0.392408	0.625616	0.557539	0.614522	0.415989	0.463614	1.05382	1.33494	0.572283	0.644577	0.761684	1.43171	0.345612	2.01582	0.963999	0.523635	0.178853	0.650231	0.639799	0.352623	0.456549	0.964059	1.25019	0.634629	0.809805	0.776432	0.522948	0.520712	0.792512	0.540812	0.676163	1.11879	0.439075	0.559277	0.560602	0.213724	1.1677
ACH-001172	R256	R256_CENTRAL_NERVOUS_SYSTEM	1.91036	2.31041	2.17421	1.72492	1.71377	0.831526	2.93176	2.97662	2.55663	1.12502	1.38471	1.39869	1.52693	1.46371	2.38129	1.97083	1.00461	2.71636	1.41296	0.856571	1.39576	2.29034	2.26685	1.6179	0.982777	3.89505	2.08551	2.15524	4.84067	2.85836	0.887606	1.20228	4.16665	0.963247	1.05171	3.05088	2.67098	1.51423	1.94466	0.743783	1.37377	1.64905	2.1552	1.6403	1.8066	1.85807	2.22954
ACH-001173	R262	R262_CENTRAL_NERVOUS_SYSTEM	2.58054	5.3849	2.94861	1.85878	1.71998	1.49341	3.6986	1.7001	2.01623	1.42112	0.791915	2.11844	1.89004	2.4081	2.10887	2.66016	3.58205	3.19854	2.59211	2.2922	2.51226	3.3479	3.36358	1.97154	1.18413	4.9308	1.71543	2.95734	1.8914	3.00559	1.65639	1.42213	9.7157	2.95726	1.14112	3.49048	2.73108	1.68294	1.81967	1.23301	3.26924	2.89344	2.03259	2.97769	3.23116	3.54633	1.87542
ACH-001183	RT11284	RT11284_URINARY_TRACT	1.08761	1.08412	1.38582	0.541889	1.31608	1.06953	1.68801	1.34353	0.455657	1.22599	1.09468	1.05443	0.824552	0.729643	1.11648	0.741749	1.03741	0.97571	0.947874	0.793417	1.73687	1.35917	0.772185	0.664962	1.20682	1.43658	1.0726	1.02547	2.19266	1.00411	0.530323	0.936562	1.56117	0.863049	0.903027	1.44443	1.05771	1.09939	1.11117	0.937212	0.93684	0.628883	2.57226	1.29434	0.494129	0.795693	1.28676
ACH-001184	SCMCRM2	SCMCRM2_SOFT_TISSUE	0.810842	0.414191	0.930362	0.453965	1.13456	0.60102	0.461287	0.794152	0.410643	0.913307	0.765315	0.676225	0.677332	0.686734	0.951842	0.461251	1.19812	0.721107	1.09969	0.902625	0.811192	0.818729	0.267093	1.61956	0.703285	0.950521	0.353659	0.79847	0.395259	0.809764	0.316498	0.864199	1.3496	0.580016	0.78918	1.44791	0.405277	0.737203	0.867197	0.597596	0.625156	0.77482	1.21014	0.591443	0.934864	0.547043	0.963689
ACH-001192	SKNEP1	SKNEP1_BONE	0.617478	0.36411	0.837051	0.803074	0.511705	0.237755	0.825654	0.29197	0.245813	0.651077	0.381603	0.195576	0.505065	0.434001	0.765958	0.542183	0.379986	0.535764	0.605536	0.806811	0.509683	0.516167	0.346377	0.926408	0.681738	0.856138	0.484511	0.470389	0.431838	0.699346	0.376078	1.3594	0.892737	0.525213	0.516122	1.4057	0.782364	0.26718	0.458809	0.481738	0.471358	0.437196	0.397361	1.15202	0.853945	1.38783	0.940361
ACH-001194	SKRC31	SKRC31_KIDNEY	2.57911	3.20549	3.52203	2.53215	2.5379	1.74488	1.15328	1.82338	1.0803	3.49155	1.4418	1.11161	2.39681	1.27649	2.20448	2.81686	4.55683	5.51017	1.15902	3.89122	2.32289	2.55663	0.79062	3.47235	1.70579	3.53852	1.92398	2.73555	3.01464	2.37914	1.45306	6.29475	2.07233	4.81815	2.71091	0.518683	1.28271	1.43355	1.30982	1.60096	1.25462	3.57524	4.13059	2.1167	1.97894	1.66064	1.81824
ACH-001196	SMSCTR	SMSCTR_SOFT_TISSUE	0.773876	0.657443	0.671185	0.594205	0.895287	0.74651	0.43594	0.649899	0.630665	0.829688	0.920684	0.674432	0.591516	0.747065	0.593565	0.79874	0.907241	0.617826	0.856301	0.931626	0.621814	0.889682	0.778203	1.54399	1.38351	1.02634	0.629233	0.458065	0.516739	0.959421	0.623431	0.933893	0.764562	0.88855	1.17917	1.25284	0.729524	0.897009	0.530493	0.842855	0.690436	0.257913	0.755545	0.39169	0.805912	0.646564	0.759129
ACH-001197	SMZ1	SMZ1_HAEMATOPOIETIC_AND_LYMPHOID_TISSUE	0.129084	0.0577885	0.159413	0.11314	0.0898561	0.045765	0.122986	0.104943	0.0730666	0.223498	0.0974503	0.116984	0.185537	0.0974279	0.0730393	0.109938	0.119971	0.156274	0.116982	0.0971577	0.150332	0.183215	0.108075	0.224965	0.20036	0.106683	0.108737	0.111699	0.437796	0.224837	0.149178	0.127881	0.284725	0.0735666	0.121953	0.126142	0.124825	0.170832	0.105543	0.0924316	0.112718	0.104669	0.0728659	0.150547	0.161529	0.154974	0.211671
ACH-001200	STM9101	STM9101_SOFT_TISSUE	1.69208	2.51587	1.84845	1.18304	2.06193	1.2969	0.850513	1.50227	1.42854	1.03456	1.77886	4.75219	1.45509	2.83396	1.56467	1.30137	1.26225	1.4213	3.77557	1.23954	0.850449	1.82235	0.714905	1.63259	2.71054	0.946967	1.42728	1.30792	0.940727	0.944226	1.82479	1.31908	1.40922	0.770746	2.2483	1.06629	0.859538	1.23732	0.884927	1.02726	1.3193	1.80382	1.0134	2.88137	3.20099	4.61494	0.334618
ACH-001201	SUMB002	SUMB002_CENTRAL_NERVOUS_SYSTEM	0.775073	1.0141	1.13872	0.993196	0.762493	0.398517	0.686135	1.2576	0.554105	0.978419	0.480834	0.51463	1.04498	0.763628	0.550865	0.460132	0.590085	1.09913	0.342325	0.841064	0.437848	0.824722	0.467436	1.47954	0.481811	0.653158	0.461802	1.08492	0.77607	0.664773	0.664077	0.704808	1.10902	1.70339	0.728603	1.68674	0.422183	0.749376	0.604637	0.646334	0.411814	0.926756	0.559746	0.618603	0.586062	0.630358	1.19503
ACH-001207	TIG3TD	TIG3TD_FIBROBLAST	2.65922	1.90726	2.24689	2.39516	3.07976	3.19459	2.09972	1.57383	2.44466	2.10067	3.64035	3.5656	2.45332	4.34516	3.00876	2.69184	2.9231	1.91206	3.61951	2.90293	2.36207	2.62324	1.72027	1.93576	4.10938	2.59482	2.28599	1.97043	2.08389	1.58297	2.30855	1.68913	2.7585	1.99521	2.79893	1.56825	4.0251	3.06292	3.89241	2.10862	3.2695	2.31285	1.91556	2.67661	2.68201	4.07558	3.64063
ACH-001210	TTC1240	TTC1240_SOFT_TISSUE	1.28417	1.47421	1.67477	1.52174	0.987162	0.48992	1.3322	2.77922	0.722456	0.83496	1.71589	0.711143	1.07045	2.28955	0.496327	0.305329	1.01428	1.11158	1.11324	0.764992	1.22909	1.29173	1.02995	0.930642	0.839716	1.9023	0.754012	1.04086	1.46233	0.956181	0.996381	0.533707	0.73055	0.239476	0.585034	0.98407	1.53396	0.903909	2.28214	1.03326	2.28278	1.28412	1.5655	2.42003	1.29954	1.27875	0.793856
ACH-001211	TTC549	TTC549_SOFT_TISSUE	1.85192	1.2028	1.26132	6.14857	3.1404	2.78792	0.796323	1.06986	1.24638	1.03643	0.934009	1.39901	1.80909	4.55967	1.83282	1.52517	1.38663	1.80259	2.98821	3.50028	2.24351	5.29023	0.981074	1.64074	1.79185	1.67161	1.40569	1.30209	1.21286	2.13025	1.21148	1.39517	0.682013	2.4243	1.52279	0.564273	1.52826	1.80083	2.11918	1.17853	5.24545	1.74565	1.36445	2.77999	2.33722	2.62175	0.511771
ACH-001212	TTC642	TTC642_SOFT_TISSUE	2.02906	4.29288	1.61848	3.81707	1.96664	1.91149	2.93359	2.54709	0.857862	0.785406	2.60809	1.26893	1.06687	2.60016	0.839073	1.42308	1.38946	3.0869	2.02314	2.27086	2.78799	5.42096	1.93457	1.58941	1.3458	2.57697	2.32355	1.45919	1.12065	1.75845	1.32794	1.75063	1.56719	1.13084	1.29	1.72048	1.52135	1.65039	1.14943	2.87335	2.33766	2.06329	1.45939	1.82497	2.20698	1.31774	1.8365
ACH-001228	UPCISCC152	UPCISCC152_UPPER_AERODIGESTIVE_TRACT	1.87308	2.06209	1.29946	3.15413	1.57301	2.68321	1.33616	1.18436	1.09281	0.588103	1.04058	1.8323	1.91324	2.87592	2.76871	1.25165	4.12298	1.66154	2.59728	1.23731	0.90116	2.19261	1.71989	2.1631	1.46529	0.755705	1.12595	1.25912	3.36526	1.35244	1.08554	1.64617	3.85873	2.27681	2.05234	2.28019	2.66385	1.27968	1.45063	1.38211	2.17668	3.38365	1.38353	1.97273	2.16158	0.943214	1.83859
ACH-001229	UPCISCC154	UPCISCC154_UPPER_AERODIGESTIVE_TRACT	1.77155	1.69428	1.59376	2.48163	2.0466	3.03764	2.82029	1.14219	1.72498	0.758128	1.09227	2.72669	0.770719	1.66816	1.24447	2.02557	1.15356	2.90966	1.44108	2.1082	1.08298	2.59987	1.72817	1.04025	0.551418	1.54883	2.56427	1.8279	1.00495	1.96211	1.37373	0.984789	4.23416	2.26436	1.47625	3.55894	1.11804	1.03987	0.825691	1.68013	1.58504	1.54309	0.763479	1.97467	2.01444	1.53556	1.50865
ACH-001232	UW228	UW228_CENTRAL_NERVOUS_SYSTEM	4.6792	5.66457	5.72116	6.28049	5.90303	4.84443	3.5081	3.95154	3.70322	4.90892	2.31136	6.39796	5.21756	3.90225	3.78811	3.26647	7.08972	5.48453	3.59009	4.27887	1.68294	5.15499	7.50958	4.69951	2.69058	6.08039	3.27638	4.65812	2.26931	3.63375	2.06799	5.38839	17.7571	5.81894	4.27157	10.74	2.00509	4.28226	2.29461	3.12785	3.12929	4.32756	3.86079	5.52524	4.84793	4.41855	3.64337
ACH-001239	WM2664	WM2664_SKIN	2.40305	2.62117	1.88872	1.92224	2.86234	2.47966	1.85148	2.56492	2.21669	3.09015	1.58373	3.43469	2.95168	5.45448	1.97305	1.82063	3.25374	1.55323	3.1878	2.55766	3.19326	3.30933	5.93987	2.48531	3.70829	2.17967	0.939979	0.970481	1.23085	1.65819	3.27713	2.47742	2.88546	2.50727	2.87326	1.94667	1.72675	3.08663	4.23373	1.99779	2.92298	2.40786	2.67072	1.71481	3.03381	3.35536	1.82135
ACH-001270	127399	127399_SOFT_TISSUE	2.49332	1.52983	2.41004	3.13041	1.97175	1.83276	3.17618	1.6605	1.1539	2.12409	2.60836	1.55291	2.34236	1.68044	4.00696	2.75338	2.78446	3.12813	3.46058	3.06426	2.66991	2.58716	2.36622	2.60683	1.72827	3.41743	3.10032	2.56587	1.08799	2.80235	1.6836	2.59518	3.2512	1.80467	2.33537	4.51042	2.50572	2.02751	2.0765	2.99622	4.11036	2.85333	1.64131	2.08951	2.61047	2.07928	2.67174
ACH-001275	SYO1	SYO1_SOFT_TISSUE	1.62344	1.79128	1.87205	1.40853	1.96545	0.723805	1.69559	0.949763	1.53864	1.67281	1.96523	1.67719	0.723091	1.67387	1.66779	2.03171	1.05374	0.727432	2.68307	1.37786	1.75596	1.32362	1.84146	1.35163	1.94817	2.4826	1.55033	1.69602	0.99966	1.25364	2.29295	1.29327	2.68542	0.951949	0.825566	2.50946	2.60533	1.22376	1.34362	1.52131	1.14133	1.21273	1.03682	1.85602	1.52208	1.94478	1.78723
ACH-001277	YAMATO	YAMATO_SOFT_TISSUE	1.66392	2.42975	1.66949	2.09236	1.39576	0.481456	1.34251	2.13349	0.963257	0.71619	1.58572	1.03941	1.04893	1.11475	2.02065	1.31981	1.09792	2.05522	1.02009	1.80489	1.39065	1.30015	1.15541	2.61452	0.918625	2.33389	1.18484	2.57347	1.41058	1.7805	0.378625	2.226	5.08446	1.26284	1.54281	3.16936	1.28347	1.15207	1.11095	1.46429	0.958326	2.41011	1.37233	1.36296	1.92792	0.976366	4.37784
ACH-001278	BIN67	BIN67_OVARY	3.68017	3.28906	4.20218	5.85599	2.22247	5.12519	1.40966	2.36506	3.75466	3.34954	3.20706	2.46273	0.841355	5.14137	4.15275	4.32757	1.79434	4.69829	4.96702	2.19991	2.19571	2.95686	1.93131	6.7975	3.47721	1.6849	3.66588	3.84361	2.73795	3.76222	3.95099	4.26302	7.38935	2.87375	3.98998	1.6663	3.27336	1.156	2.16818	4.84646	2.2445	6.10143	1.72683	3.26828	2.90865	6.01304	1.31368
ACH-001279	SCCOHT1	SCCOHT1_OVARY	2.01447	2.33638	1.35377	2.03793	1.53001	1.90107	1.14213	1.73019	2.31834	1.09031	2.35461	1.03194	1.8484	2.91215	2.37264	2.04212	1.5831	3.61361	5.74049	2.50154	1.10624	3.75375	1.33353	2.03279	4.07808	1.17741	2.32494	1.24371	1.44057	3.21301	1.29817	1.90922	3.2009	1.2119	2.0619	1.49973	1.51405	1.86568	1.28132	1.61969	2.87979	1.67991	2.05401	3.08701	3.1985	2.95153	2.19805
ACH-001280	SCS214	SCS214_SOFT_TISSUE	1.84387	1.26731	1.71999	3.20563	2.16368	1.0161	1.34335	1.89262	0.965018	1.60983	1.18008	1.0259	1.32871	1.71116	3.07288	1.66054	1.2867	0.982786	1.71887	3.16928	0.702974	1.43035	1.9635	2.02587	1.41974	2.00983	1.2716	1.0275	1.77504	1.63321	0.826707	1.86256	5.33748	3.63903	2.52428	1.99061	1.99824	1.64002	3.13774	1.02372	1.65021	3.11903	1.34715	2.59922	3.43553	3.44155	0.56139
ACH-001283	TC106	TC106_BONE	0.809322	0.379291	0.627014	0.783302	0.928365	0.600724	0.500454	1.28429	0.386695	0.61054	0.663553	0.772207	0.704325	0.699932	0.955904	0.455749	0.537598	0.510307	0.876704	0.921738	0.432534	0.63216	0.362601	1.13069	0.925128	0.640194	0.950014	1.61215	1.19897	1.04518	0.470643	1.03629	0.55134	0.983087	0.775348	1.46284	0.718186	0.40018	0.328259	1.06827	0.655451	0.473184	0.626724	0.565397	0.784485	0.93277	1.71129
ACH-001289	COGAR359	COGAR359_SOFT_TISSUE	1.568	1.27537	0.849635	1.03667	1.47328	0.855248	0.332276	1.62185	1.90434	1.34565	1.25671	1.94495	1.20383	2.00652	1.08709	0.825869	1.30314	4.1727	1.54831	2.3278	2.50623	2.05497	1.25053	1.82075	1.29971	1.32923	1.38845	2.383	3.99942	2.48165	1.41414	2.96238	2.26927	1.50381	0.972817	2.47763	0.74936	1.18422	1.03041	2.0293	1.12137	0.901695	1.76692	1.16677	1.37694	1.04472	1.04445
ACH-001295	Y79	Y79_AUTONOMIC_GANGLIA	0.486179	0.851244	0.655457	0.375684	0.608105	0.298779	0.446672	0.613595	0.0661153	0.477322	0.487009	0.237607	0.492117	0.385201	0.265989	0.150555	0.396131	0.405104	0.311621	0.386512	0.224537	0.563417	0.210536	0.240214	0.378123	0.956637	0.326393	0.595617	0.349991	0.284575	0.823119	0.394596	0.325941	0.542419	0.325335	0.418812	0.573707	0.494403	0.230785	0.388648	0.459252	0.257472	0.461119	0.512232	0.293433	0.716401	0.338366
ACH-001300	CHLA15	CHLA15_AUTONOMIC_GANGLIA	0.692073	0.560194	0.600084	0.715473	0.905389	0.48476	0.526109	1.0117	0.828227	0.46485	0.899382	0.738877	0.643117	0.750359	1.67568	0.549424	0.180674	1.00747	0.478847	1.0944	0.714834	1.28357	0.414903	0.874012	0.76326	0.830017	1.04848	0.726573	1.3231	1.3176	0.3731	0.631979	0.867364	1.04994	0.810406	0.567984	0.378256	0.580427	0.79487	0.318394	0.425589	0.483074	0.956172	0.331211	0.596087	0.511746	1.06626
ACH-001301	COGN278	COGN278_AUTONOMIC_GANGLIA	0.78972	0.620751	0.565267	0.866723	0.850626	0.444195	0.484915	0.471864	1.11132	0.542961	0.780908	0.696644	0.578118	0.790818	2.77842	0.753947	0.444434	0.984065	0.409427	1.16673	0.811005	1.20054	0.234136	0.741842	0.496278	0.81322	0.772601	0.506689	1.91342	1.09398	0.465908	0.849298	1.92319	1.1588	0.537472	0.750187	0.742753	0.730843	2.03005	0.757923	0.355662	0.452203	1.20303	0.393946	0.504962	0.585675	0.953863
ACH-001302	COGN305	COGN305_AUTONOMIC_GANGLIA	0.716603	1.08722	0.618066	0.494229	1.10194	0.519472	0.653814	0.796384	0.33722	0.68091	0.508334	0.511168	0.461356	0.826055	0.699678	0.417884	0.405971	0.586941	0.517317	0.898287	0.606045	1.5254	0.566274	0.901652	0.586043	1.37017	0.660112	0.754191	1.33553	1.09642	0.43009	0.340734	1.81686	1.15716	0.438952	0.59329	0.376472	0.628998	1.07266	0.683174	0.65181	0.26639	0.98917	0.421846	0.51014	0.594476	0.936456
ACH-001303	NB1643	NB1643_AUTONOMIC_GANGLIA	0.646428	0.636163	0.606193	0.596984	0.858502	0.197776	0.866371	0.640005	0.849885	0.291087	0.727465	0.669842	0.284113	0.556494	1.42164	0.507359	0.39692	0.95629	0.388113	0.801218	0.655346	0.954876	0.318408	0.614277	0.510748	0.65945	1.26941	0.576493	0.877114	0.598661	0.339029	0.558961	1.29954	0.773123	0.608121	0.276142	0.447302	0.519372	0.887948	0.591931	0.476249	0.462479	0.782436	0.250883	0.589801	0.548445	0.763374
ACH-001310	HA1E	HA1E_KIDNEY	2.86556	1.81278	2.29889	4.59794	2.89812	1.70496	5.34449	0.555911	2.61997	2.37414	2.84054	2.10065	4.04282	3.43769	3.44636	3.16345	4.13638	2.88457	2.11867	5.06651	3.06179	2.98071	3.03845	3.57969	2.68033	2.60296	2.06178	2.37372	4.56244	2.98233	1.61152	3.9077	2.34047	3.30989	3.36665	2.51581	3.40846	2.53789	3.87302	2.53791	3.24218	2.45735	4.07315	2.43918	2.34139	2.20525	3.39333
ACH-001316			2.26788	2.02038	1.7553	3.76562	3.14723	3.37142	1.18396	2.75555	1.01868	0.715113	2.72819	1.74358	2.98365	4.81027	2.93891	1.79866	2.57272	2.27438	3.07282	2.06397	1.23829	3.45613	0.596853	3.53908	2.29114	0.920936	0.870627	0.925351	1.759	4.25833	2.61339	2.08586	0.701688	2.40477	2.38679	1.99542	0.971226	1.91437	1.83142	1.9014	4.32183	3.22807	2.24071	3.37459	3.12418	2.30695	1.98668
ACH-001318	PLCPRF5	PLCPRF5_LIVER	2.44209	1.92046	1.50775	2.55226	4.3292	2.1265	4.19243	2.71504	1.51558	1.76086	1.96309	0.979278	2.42966	2.60032	2.32903	1.8557	1.31575	1.70378	2.8806	4.59113	1.35217	2.40142	3.13387	2.16767	2.05998	3.49851	1.47782	2.04937	3.53398	1.4119	1.45293	1.77463	2.93236	2.44625	2.42123	1.95581	3.08494	4.41325	3.02451	1.12607	2.1125	4.49515	4.95834	3.18716	3.71705	2.5499	1.9283
ACH-001321	TT	TT_THYROID	2.30819	4.31969	2.09883	0.593531	1.04004	1.28254	2.03254	1.69993	2.90433	4.87991	0.736961	1.40296	1.18328	0.911807	1.82657	2.23318	2.01461	3.73985	0.956657	3.51982	2.07655	2.47033	2.61138	3.14078	1.52579	6.08805	2.31285	2.89572	2.47866	2.86756	1.00015	5.12637	4.77892	6.46963	1.74923	1.35892	2.74375	1.13023	1.52394	2.17243	0.691154	1.43459	6.0258	0.896389	1.24543	1.94828	1.38304
ACH-001322	CME1	CME1_SOFT_TISSUE	1.194	0.314093	0.950932	1.67333	1.72433	0.797676	0.670296	0.505982	0.699045	0.774327	0.715574	0.616916	1.49152	1.75734	2.34845	1.50106	1.47267	0.330166	1.37315	2.28369	0.918815	1.44825	0.809262	1.46276	0.97445	0.808681	0.57338	0.999878	0.827514	1.08273	1.06738	0.936532	1.41965	0.838441	1.04431	0.394134	2.33816	1.61887	2.29356	1.01955	2.15702	1.90145	1.43906	0.573387	1.39535	1.38861	0.832588
ACH-001329	ANGMCSS	ANGMCSS_CENTRAL_NERVOUS_SYSTEM	3.62108	3.92598	2.81333	4.48507	7.03827	3.78658	2.03393	4.57014	2.05	1.79174	1.32005	3.04534	4.69704	4.53486	5.37925	3.32225	4.14047	1.5333	3.05891	6.46925	1.34666	2.85176	3.76731	3.69458	2.87731	3.66361	2.21862	2.04205	4.38536	3.08092	3.1393	2.4924	8.67988	4.86915	3.29187	2.78798	2.94248	4.57108	4.1087	2.8362	4.52968	5.94055	2.3866	4.75082	7.61659	6.8206	4.20301
ACH-001335	C4II	C4II_CERVIX	4.32402	4.44208	5.86811	5.16619	4.2303	6.6928	3.64295	3.33571	3.60113	3.70988	1.83257	8.23941	4.94969	5.06256	3.42312	4.23871	4.80101	3.50279	8.53527	3.10593	1.61248	8.80539	3.88015	4.3732	5.42049	4.40055	3.28125	4.01011	3.71385	5.38643	7.65862	1.47466	6.30954	3.26897	2.8401	7.17983	3.97009	3.62326	2.352	2.87159	6.64888	3.67519	1.45222	4.77514	4.49589	8.55348	2.94123
ACH-001339	COLO794	COLO794_SKIN	1.9655	1.69369	1.80097	1.00527	2.10417	1.08432	1.92876	3.40068	1.99634	1.33079	1.91049	2.45701	2.23856	1.43146	3.16971	1.791	1.87958	1.24276	1.81466	2.15233	2.54616	2.30077	4.14776	1.77684	2.03535	2.56337	1.69355	1.85893	0.632214	1.68417	1.27906	1.56613	4.6801	1.66684	2.236	1.31105	1.30297	1.83282	1.40369	1.44834	1.53777	1.93544	1.76686	1.46064	2.75652	1.98357	3.04027
ACH-001340	COV413A	COV413A_OVARY	4.08217	3.49954	3.18618	3.63039	3.10911	4.32865	1.39104	4.31916	5.0415	1.64781	4.511	3.828	3.70983	4.98004	3.5799	3.06992	3.75415	3.80755	3.27949	3.14818	4.28021	4.54339	4.16812	8.61485	5.42797	3.19645	2.663	4.47419	2.02061	5.19226	3.79422	3.35846	6.35645	4.00537	3.18521	6.88807	2.83637	4.26121	6.4714	2.98973	3.46947	5.03454	4.02255	2.43938	3.87586	4.41639	6.36191
ACH-001346	H103	H103_UPPER_AERODIGESTIVE_TRACT	1.87868	1.72444	1.98838	2.83656	1.57929	2.17185	1.92778	1.44327	1.02461	1.17345	1.58845	2.72671	2.139	2.12159	1.59446	3.60023	4.07616	2.41102	2.0819	2.28043	1.83126	2.19062	1.43677	1.5481	0.737672	1.66837	1.14897	1.18771	1.41728	2.73257	1.32998	1.60003	1.70988	2.2559	2.07342	3.48329	1.82337	0.681302	1.66141	1.13275	3.39626	1.92212	1.41327	2.11264	1.7743	0.800092	2.70091
ACH-001347	H157	H157_UPPER_AERODIGESTIVE_TRACT	3.24088	2.27734	2.05793	4.60031	3.72293	4.6951	1.95233	1.63833	2.96155	2.05692	1.13745	4.8409	3.81022	2.65179	2.53111	5.06472	3.11134	3.25467	4.92523	5.43621	1.15155	4.79074	3.2768	1.67702	2.55936	2.08769	4.34093	2.13789	2.10249	6.01633	1.97071	2.54678	8.05655	3.89479	2.53983	4.11671	1.66999	2.79486	2.8957	1.74275	5.82537	3.39998	5.80447	3.1508	8.20472	4.0687	2.8614
ACH-001353	JOPACA1	JOPACA1_PANCREAS	3.04351	3.1064	1.95009	1.6527	2.68609	2.91988	3.0101	4.5896	2.40738	2.22403	2.42005	3.39387	1.78279	1.40075	3.3179	2.47593	1.56656	2.9645	2.89973	2.53718	4.06141	2.89276	3.13821	2.11342	3.47264	4.09795	3.88878	3.13588	2.9921	2.61497	1.04426	2.41958	9.00684	2.76959	2.0891	1.76758	4.38173	2.70239	3.80889	1.77208	2.89561	1.97753	2.59154	2.73341	4.62812	6.01169	3.43068
ACH-001354	LAN2	LAN2_AUTONOMIC_GANGLIA	0.511773	0.546543	0.395638	0.573755	0.734693	0.337765	0.596571	0.264501	0.401253	0.182606	0.281577	0.590963	0.62088	0.671997	0.440107	0.341317	0.418542	0.278774	0.494005	0.661359	0.260771	1.10904	0.283153	0.479709	0.37554	0.969251	0.508048	0.325782	0.620775	0.790846	0.485635	0.40843	1.28968	0.693575	0.316109	0.287386	0.829185	0.506812	0.896714	0.366627	0.646848	0.497845	0.538125	0.320361	0.459619	0.529341	0.536311
ACH-001356	MB1	MB1_THYROID	2.27822	1.98184	2.00469	3.30863	1.83825	1.89738	1.91929	3.44802	2.69829	0.983392	2.56241	1.74896	1.46782	2.44433	4.00855	2.62349	3.50064	5.59499	1.32026	1.96548	1.18969	1.40481	1.85475	2.48616	1.17574	1.82537	1.86924	1.24555	3.18634	2.40581	2.23525	3.40161	3.05892	3.46631	1.85002	0.745206	2.49286	1.48504	4.92486	3.25811	1.69791	2.38181	1.86533	0.746338	1.14457	1.33271	2.87961
ACH-001366	NGP	NGP_AUTONOMIC_GANGLIA	0.439507	0.546292	0.310694	0.308894	0.410512	0.394244	0.427963	0.912818	0.437577	0.332762	0.195033	0.129169	0.271695	0.371464	0.583914	0.360826	0.113673	1.3027	0.255268	0.304328	0.471148	0.361165	0.169511	0.419849	0.338081	0.490434	0.810445	0.743243	0.382796	0.331954	0.514155	0.218043	0.822036	1.41662	0.305479	0.148571	0.582294	0.362192	0.372221	0.513303	0.488308	0.15678	0.357124	0.127777	0.178055	0.379689	0.310411
ACH-001367	NMB	NMB_AUTONOMIC_GANGLIA	0.654604	0.677154	0.512378	0.465065	1.06008	0.492619	1.03954	0.659289	0.572917	0.172658	0.862074	0.737388	0.564868	1.37393	0.556369	0.361153	0.470618	0.712718	0.605266	0.601171	0.706258	0.779943	0.323209	0.469346	0.454812	0.74038	0.958625	0.649427	1.39803	1.18968	0.31843	0.376709	1.43955	1.14443	0.434647	0.324573	0.441377	0.260724	1.31134	0.490402	0.688803	0.522862	1.84526	0.354595	0.452903	0.554419	0.835195
ACH-001369	OCIC5X	OCIC5X_OVARY	2.26459	1.33412	2.48826	2.27531	2.02804	2.28358	3.09909	1.84098	2.29613	1.36529	2.01329	1.20411	3.19436	1.66768	1.56461	1.75142	2.27875	3.07499	2.02226	3.31861	3.13855	3.24763	2.23156	1.34174	2.58667	1.79958	1.77737	1.71004	1.66431	4.96552	2.41998	2.82011	2.07284	1.48481	2.16824	3.14311	3.47678	1.67605	1.33073	1.32551	1.20774	2.13505	1.53445	4.08608	3.21945	1.87183	2.63688
ACH-001370	OCIP5X	OCIP5X_OVARY	1.048	0.827357	1.18297	1.13411	0.887643	0.665056	1.12783	0.373911	1.18804	0.632931	0.769694	0.358392	1.00933	1.35471	1.47613	0.928965	1.04368	1.20385	0.981955	1.44697	0.82317	1.45626	0.98412	0.899239	0.734723	1.34087	1.31371	0.689766	0.858189	1.27871	0.211545	0.950354	2.31409	1.05049	0.804387	1.70414	1.61867	0.807951	1.12897	0.441406	1.03805	0.704929	0.484819	1.25846	1.43053	0.295792	1.99732
ACH-001375	PACADD119	PACADD119_PANCREAS	2.44202	1.55843	1.32294	2.64309	2.56926	2.05639	4.47539	1.15778	6.77076	2.3245	3.76447	5.69796	1.56973	2.40438	2.94432	2.76478	1.03808	2.9182	2.20534	2.18727	1.81795	2.73988	1.97808	1.47542	1.8365	3.1408	1.99459	2.36893	5.40156	1.78758	1.97482	1.47568	5.23157	1.45755	2.00594	1.47977	1.83534	3.3618	1.39322	1.99725	2.04293	2.33442	1.82233	1.10893	1.49386	1.74467	1.41629
ACH-001376	PACADD135	PACADD135_PANCREAS	2.39935	2.01437	1.8327	1.32505	2.03604	1.53659	2.71313	2.06743	1.85321	1.93126	2.42924	2.32757	0.807394	1.6238	2.67252	1.55442	1.30088	3.18488	1.22166	1.81978	4.14098	1.42101	1.48796	2.41289	1.90923	3.13272	2.11743	2.69872	1.7649	2.11029	1.63626	1.6992	4.31577	1.67215	1.60147	1.90263	8.03224	1.7421	2.19686	3.28495	2.62974	1.85953	1.50038	2.02589	3.07005	3.11916	3.66037
ACH-001377	PACADD137	PACADD137_PANCREAS	2.91526	2.9859	2.09885	2.61897	3.09646	2.58767	3.22921	2.67358	5.78534	2.55328	2.47563	3.14757	1.45674	2.10037	5.99684	4.08015	1.45479	4.0532	2.75976	3.12876	2.59072	2.85057	1.77743	1.78175	2.99174	1.95158	3.16749	3.96937	1.62538	3.6082	3.88182	2.31632	3.77452	2.40804	1.98427	1.03131	5.23337	2.10929	2.42817	4.77895	3.01833	1.91911	2.93534	1.60969	3.4815	2.87954	1.71058
ACH-001378	PACADD159	PACADD159_PANCREAS	1.76477	0.837675	0.937105	0.849147	1.60597	2.70474	1.43064	1.63145	1.2124	0.918965	1.70445	1.53962	0.982772	1.30943	2.28731	2.11656	1.53707	1.49477	2.68116	2.44076	4.62925	1.97247	0.897054	1.25864	1.87521	2.17492	1.99097	0.896183	1.95101	1.45744	1.98354	1.19191	1.5955	1.45703	1.40292	1.59307	4.30173	1.18665	1.62409	1.14142	3.15158	0.837801	0.966281	1.50456	1.88453	1.7626	2.83105
ACH-001379	PACADD161	PACADD161_PANCREAS	2.22709	0.675411	2.71446	2.01363	2.14265	2.47721	2.44008	3.42451	2.95613	2.12856	2.65864	2.68059	3.06862	2.1354	2.85738	1.71471	2.15843	2.90547	1.71955	1.91517	1.46927	2.22345	1.55884	1.94587	2.23812	1.26333	1.09753	2.80162	3.12582	2.93327	2.33571	1.30821	3.54189	1.13383	2.36052	1.45086	1.66445	3.03971	3.34765	1.24095	1.94406	2.55439	1.09333	1.47767	1.52079	1.33757	3.47793
ACH-001380	PACADD165	PACADD165_PANCREAS	3.15719	1.6614	4.04776	2.87612	2.93972	2.63286	6.54342	1.72542	2.39458	2.25869	3.21153	3.09741	1.56022	3.229	3.68329	2.53904	3.34502	2.92746	3.04743	3.45445	2.75334	5.60464	3.58114	6.42406	2.5678	2.6334	1.10997	3.2603	1.80527	2.42305	2.03698	3.81195	9.52956	2.76977	2.92225	2.69759	2.10934	1.37309	2.23294	2.26361	3.70578	5.12593	2.19836	2.37245	3.84017	2.97055	4.7081
ACH-001382	PACADD188	PACADD188_PANCREAS	2.87514	1.82816	2.81812	2.06381	2.18898	2.51451	3.47595	2.01059	4.45752	3.08726	3.72085	4.13929	1.30885	2.71478	7.59156	3.04313	2.30401	3.76743	2.77588	1.91822	4.81809	2.07024	1.32251	3.03757	2.69025	2.6792	2.58298	2.64057	1.9099	2.8366	4.47554	1.72554	3.52061	2.1277	2.85986	1.60118	4.73988	0.9955	2.60286	2.99499	3.74958	1.48355	1.21692	1.54402	2.4028	3.82155	5.16795
ACH-001386	SCLC22H	SCLC22H_LUNG	1.07338	1.62566	0.890336	1.2589	0.694294	0.418241	0.786491	1.493	2.84281	0.570268	0.8601	0.335003	1.52352	0.656498	2.28764	0.820793	1.33365	2.67633	0.309656	1.08452	0.926531	1.07489	0.532705	1.52076	0.95755	1.2215	1.1561	1.20874	1.85848	1.15323	0.791916	0.862367	1.90649	1.80603	1.14507	1.0534	1.00237	0.773055	0.642245	1.37512	0.760118	0.826241	1.23393	0.493172	0.629221	0.743559	1.12753
ACH-001388	SUM102PT	SUM102PT_BREAST	0.765044	0.783372	0.525282	0.615844	0.447757	0.838448	0.566024	1.12208	0.956209	0.411299	0.701726	1.1226	0.816207	0.502359	0.819033	1.556	0.362426	1.21346	1.00332	0.338183	0.692636	1.14564	0.466638	0.671316	0.425361	0.615753	1.20666	0.613506	0.246709	0.667313	0.570097	0.854752	1.57872	0.592845	0.637706	0.862344	0.816731	0.649991	0.4801	0.961345	1.17523	0.392298	0.923717	0.600064	1.29895	0.188561	1.41194
ACH-001389	SUM1315MO2	SUM1315MO2_BREAST	1.60878	2.04362	2.20642	1.25351	2.1756	1.00247	1.29665	2.42157	1.73384	1.09399	0.987977	1.08163	0.77262	1.03867	3.77959	0.908314	1.25652	2.56298	1.09618	0.914749	1.1506	0.922732	1.71133	0.955936	0.813759	1.81885	1.22073	1.91419	1.84594	2.17031	0.715985	1.0409	3.14476	1.96403	0.386573	3.35575	1.31838	1.05783	1.55258	2.1825	1.58191	1.73262	2.24822	1.93905	1.5472	1.29238	1.68728
ACH-001390	SUM149PT	SUM149PT_BREAST	1.09657	0.919889	0.870352	1.34608	0.916127	1.38342	0.506117	1.23703	0.361201	0.529351	1.06921	1.19734	0.234596	1.25876	1.03335	1.22239	0.975038	1.85824	1.90601	0.663364	1.25529	1.04794	0.875414	0.739429	0.832498	1.37545	1.30939	0.971857	1.26382	2.27377	0.762263	0.751649	1.09785	1.02357	0.967973	2.72281	0.941046	0.665405	0.385079	0.812859	1.24318	0.830567	0.864715	1.00347	0.991223	0.517742	1.96787
ACH-001391	SUM159PT	SUM159PT_BREAST	1.62994	1.57229	1.4652	3.62609	3.55011	1.38555	1.54232	1.31531	1.05596	0.995567	1.15172	1.65611	1.23496	1.9494	2.50637	1.57218	1.09741	1.6346	1.69135	4.12431	0.597279	4.17435	0.896406	1.59159	0.802325	1.26853	1.36453	1.16456	2.66569	3.71458	0.633716	1.49319	3.01986	2.22592	1.54913	2.47206	0.814235	1.71608	1.29217	1.0788	0.9462	1.49316	2.29212	1.48777	2.00503	0.785236	2.77644
ACH-001392	SUM185PE	SUM185PE_BREAST	2.31101	2.65066	1.66495	1.40295	2.26835	2.26556	1.68695	1.02883	1.23102	1.67157	1.63035	1.11177	1.14176	1.74494	4.89852	2.44067	3.80896	2.11405	3.00858	4.84026	0.650796	1.61419	1.65629	2.10985	2.20771	3.34099	1.63981	2.06147	0.941279	1.59362	0.758586	1.56078	3.97303	1.83866	1.5139	1.76047	3.8217	1.86828	1.92306	2.54175	2.58964	1.4857	4.4453	1.7962	2.85499	1.08079	2.72435
ACH-001394	SUM229PE	SUM229PE_BREAST	1.68135	2.16664	1.38302	1.90585	1.04143	1.54001	0.960194	2.53854	1.42826	1.71053	1.57143	2.2972	1.05574	1.48283	1.37748	2.92934	1.72473	2.66205	2.17499	1.92493	0.99374	2.16642	0.619766	1.35864	1.32434	1.21302	1.48853	2.23019	1.05723	3.01938	1.20779	1.47763	2.1069	1.6538	1.4572	3.05002	0.898294	1.42887	1.32094	1.919	1.8068	0.771726	1.19328	1.19054	1.44243	1.02613	3.52783
ACH-001395	SUM44PE	SUM44PE_BREAST	2.27633	2.00137	1.33908	2.62626	1.79945	2.48778	0.869319	1.1315	1.11284	0.662111	0.990333	2.12428	1.69639	3.979	3.13193	3.3717	4.11043	2.24171	3.06542	9.34914	0.766354	3.95394	0.428003	2.15548	1.68863	1.61223	0.887938	1.72561	1.82368	3.8291	0.719586	2.0801	3.58735	2.07809	1.48682	2.04956	1.7699	2.31043	4.24216	2.71552	3.11589	1.82149	1.59685	1.57147	2.82399	1.22496	2.01369
ACH-001396	SUM52PE	SUM52PE_BREAST	2.76297	5.62191	2.64931	1.63699	3.59748	3.2114	2.03509	1.86941	1.51639	1.31894	1.96492	1.89953	4.90219	3.36712	2.67974	3.26889	5.02516	1.82989	3.53142	6.13965	1.25831	5.00684	1.63329	3.11897	2.3869	3.38509	1.34374	1.35195	1.84173	2.96405	0.946154	3.11216	2.21249	2.62223	2.01215	2.56882	2.39614	2.63156	3.08915	1.46908	3.85654	2.42348	7.03182	3.05976	4.70097	1.62998	3.66647
ACH-001403	TO14	TO14_OVARY	3.55181	3.04705	3.00831	2.92231	6.10782	3.73566	2.96119	2.25097	2.46642	2.67059	3.44304	2.85498	4.87865	3.67944	6.42192	3.71972	1.99864	3.22299	2.87214	4.77861	1.45298	4.51067	2.8113	4.4342	2.70934	3.86162	2.57419	3.06144	2.4129	4.57295	2.40778	6.58257	6.08491	5.43674	3.59106	3.42835	3.47518	1.80496	3.41903	3.57009	3.14763	3.28137	4.42507	3.36066	5.83111	3.51988	2.79607
ACH-001407	UMUC13	UMUC13_URINARY_TRACT	2.29275	2.51399	1.66175	2.73447	2.96141	3.19676	3.2212	1.42932	1.3423	0.926863	1.63119	4.84814	4.04175	3.15302	2.43768	1.29028	3.95923	1.73471	3.26645	2.27918	0.832235	3.78383	2.83156	2.53853	2.36491	1.84163	1.25927	1.28607	1.74519	4.70949	1.74416	2.21606	4.10532	1.98338	2.33051	1.87807	1.88604	1.90935	2.20356	1.58305	3.07236	3.33816	1.10571	2.94742	2.89325	1.698	3.02363
ACH-001408	UMUC14	UMUC14_URINARY_TRACT	2.01049	1.18325	1.80881	2.44792	3.33477	2.375	1.90153	1.2428	2.06531	1.57513	1.04203	1.26457	3.87014	2.28707	4.91992	1.9069	1.88139	1.60445	1.60658	3.6431	2.15401	3.11312	1.31227	2.37358	1.57269	1.36852	1.07393	1.38423	0.688804	2.71621	0.715339	2.96558	0.913805	3.56911	2.26803	2.38289	1.71851	2.20421	2.49028	1.24523	3.2062	2.15793	2.26578	3.5059	3.28667	1.87397	1.65151
ACH-001409	UMUC16	UMUC16_URINARY_TRACT	2.7902	2.33931	3.3575	4.51718	2.44862	1.32738	3.13962	3.14096	2.10567	2.54223	2.48789	2.49422	3.78085	2.4135	2.64055	2.57162	4.59924	2.66688	2.11143	5.67499	2.29811	3.93519	2.04656	3.06713	1.79018	3.04856	1.33924	2.0015	1.20248	2.94751	1.8891	4.38002	3.72269	4.11003	3.0061	3.13117	2.29121	2.23595	4.53816	2.01821	3.11362	3.11697	2.40886	2.56678	3.16784	2.0845	2.34804
ACH-001410	UMUC4	UMUC4_URINARY_TRACT	2.55677	1.76238	2.19559	1.64041	1.66623	3.9012	3.18168	1.60325	2.10673	3.07577	1.89438	2.88704	1.5882	2.48931	2.24324	1.89043	1.51206	1.78113	2.72103	3.50466	2.08058	2.97913	0.638151	3.73771	2.61919	2.29387	2.4379	2.72148	3.17847	1.70075	3.41549	2.18449	4.17266	1.48201	2.54038	1.9338	3.59181	2.40979	1.63416	2.79688	2.66203	2.03557	0.994916	2.72925	2.45068	2.9749	1.43618
ACH-001411	UMUC5	UMUC5_URINARY_TRACT	1.71993	1.9149	2.87441	1.71255	1.52573	1.92454	1.90247	2.61377	1.4776	1.31386	1.44255	2.61422	1.22571	0.874824	4.03698	1.09473	1.97026	1.75725	1.72999	1.05269	1.34164	1.484	1.05695	1.72491	0.57603	1.5713	1.26025	2.34385	1.1995	0.954606	1.1488	2.56296	0.998654	1.67983	1.26095	1.37635	0.517456	0.552583	0.403103	2.16802	1.79759	1.81907	0.84835	1.25817	2.15072	0.467099	1.64971
ACH-001412	UMUC10	UMUC10_URINARY_TRACT	2.84643	4.80532	5.29083	2.69369	2.07738	1.71082	4.92673	1.9633	4.32027	7.06137	3.04166	2.07003	1.31719	1.81251	3.31753	2.24773	1.79267	8.30757	1.04482	2.25547	1.96141	1.85662	1.69339	2.07205	1.25728	2.05375	2.65263	4.87583	3.10315	3.32314	1.74291	3.64606	6.0532	3.3716	1.68171	7.01357	2.1934	1.49157	1.77718	3.7357	1.39674	2.03655	3.1521	2.80224	1.36444	1.79277	2.00388
ACH-001413	UMUC11	UMUC11_URINARY_TRACT	1.71187	2.27575	1.41282	1.37869	2.02904	0.912216	2.22445	1.03579	1.38824	1.08516	1.78465	2.12899	1.63326	1.28265	2.15335	1.4697	2.35336	2.05467	1.10435	1.5658	1.04791	1.6719	1.4452	1.30409	0.982236	1.9806	1.44887	1.84508	1.38461	1.87129	1.74297	2.09069	3.98314	1.02879	1.14503	1.76756	2.00659	1.18321	2.15398	1.65103	1.84324	1.62982	1.7728	1.35441	1.23643	1.41466	1.49243
ACH-001414	UMUC6	UMUC6_URINARY_TRACT	0.820783	0.609503	0.814892	0.39562	0.883751	0.773704	1.3813	1.04733	0.599023	0.435652	0.614709	1.18068	0.605571	0.542293	1.03336	0.648314	0.430487	1.07344	0.706876	1.08282	0.798098	0.887028	0.652145	0.357926	0.426045	0.667755	0.877329	1.3456	0.854035	0.977021	0.531256	0.338749	2.12552	0.507646	0.58318	0.447779	0.53301	0.819651	0.872461	0.340489	0.63849	0.810187	0.941505	1.00629	0.722261	0.422795	0.839425
ACH-001415	UMUC7	UMUC7_URINARY_TRACT	4.172	3.72403	3.71745	5.54374	4.61312	4.40368	3.57577	4.12937	5.6729	4.23338	3.53571	4.66679	2.497	2.81273	3.76614	3.49966	0.980037	2.69204	3.3113	4.63986	2.31058	4.4824	4.34055	3.51364	5.00045	2.5761	6.02672	2.3656	2.56807	5.38114	3.77093	4.34174	9.09479	3.37716	3.18232	5.76841	3.80187	4.65541	6.1886	5.24486	4.14923	3.81705	2.91166	4.2189	5.63712	5.40302	3.39605
ACH-001416	UMUC9	UMUC9_URINARY_TRACT	3.62482	2.05283	3.58347	1.8852	5.7735	2.83041	2.39897	2.60201	2.98818	4.34903	1.71669	1.52519	2.99478	2.72194	5.69056	1.61588	2.12886	2.06358	2.34662	4.51626	1.40214	3.07541	3.62343	3.20303	5.32224	3.11389	4.34274	6.03069	4.62144	2.55965	2.11733	3.44744	4.33338	2.72385	2.93858	5.23423	3.10695	5.83329	1.94926	2.54122	3.91067	4.55343	3.22183	7.28276	7.6597	6.33555	1.84178
ACH-001419	VP229	VP229_BREAST	2.59751	1.97115	2.57186	1.54439	2.17712	4.13004	3.00414	1.60453	1.45375	1.34774	2.67581	4.21408	1.39312	3.7008	1.86754	1.11611	1.76875	2.26903	2.90976	2.24648	1.48556	2.2245	1.88889	2.6222	2.46122	1.89832	1.60944	3.49363	0.627483	2.60665	2.47936	1.73986	3.26002	1.86516	1.76351	5.11583	1.86973	2.21203	2.27965	2.02005	3.06335	2.66411	1.44043	3.19472	2.8019	2.38298	3.1473
ACH-001421	WERIRB1	WERIRB1_AUTONOMIC_GANGLIA	0.619455	2.74071	0.724578	0.36668	0.693831	0.1019	1.20205	0.980684	0.151307	0.879633	0.198834	0.187953	0.358207	0.214472	0.310109	0.282749	0.152212	0.607699	0.210189	0.393663	0.22266	0.411999	0.287341	0.345903	0.301731	1.51551	0.329022	1.20284	0.559927	0.147054	0.799078	0.385039	0.912474	1.36089	0.208631	0.541962	1.10727	0.359894	0.293216	0.714102	0.66755	0.384549	1.55816	0.241148	0.173723	0.864504	0.214237
ACH-001422	WPE1NA22	WPE1NA22_PROSTATE	3.80968	4.32026	3.75564	5.03494	2.81376	3.84167	1.47636	3.08204	3.42689	4.01066	3.14353	5.0677	3.28515	3.17973	2.8864	6.02605	4.30533	4.50412	3.19864	3.85968	2.30316	3.59176	3.80286	3.45504	3.63965	3.58572	2.5876	2.63297	1.72305	5.54412	4.66126	3.88319	7.25813	3.6021	3.93836	3.07501	1.73255	4.0179	6.08154	2.69567	4.68851	4.48312	3.83	4.67839	4.54049	3.52291	5.06267
ACH-001430	TC138	TC138_BONE	1.13046	1.09163	0.32559	1.76127	0.586272	0.297285	0.84206	0.828679	0.571835	0.690436	1.06038	0.420125	0.816629	0.603027	0.732917	0.899959	0.429824	1.00088	0.918472	1.72097	0.743177	0.857525	1.16649	2.62844	1.56463	1.25722	1.41864	0.504842	0.740329	2.55793	0.85168	2.58637	2.49579	0.572963	1.2839	1.62794	0.59055	0.745074	0.857769	1.46289	0.602998	0.78136	0.344282	1.63445	1.8776	1.70438	2.39859
ACH-001431	TC205	TC205_BONE	1.19176	0.616688	0.630442	0.604685	1.37974	1.45807	0.56957	0.905303	0.690797	0.673524	0.622724	1.21672	0.983816	1.37426	1.28416	0.534755	0.988159	0.915138	2.27631	1.25282	1.33393	2.05114	1.13088	3.27714	1.53191	1.12649	0.757286	1.07318	1.34243	2.56211	0.793092	1.45884	1.81519	1.06419	1.18513	2.32074	0.406052	0.338352	1.42079	0.908953	1.20983	1.12932	1.03437	0.893613	1.56437	1.20725	4.5122
ACH-001433	CCLFPEDS0008T	CCLFPEDS0008T_SOFT_TISSUE	2.02872	1.49224	1.44419	2.76972	2.9947	1.5095	2.39705	2.49494	1.22079	1.03634	2.17984	1.0904	0.780123	3.34326	3.13958	2.37678	0.868595	2.14975	2.42417	2.48608	1.88609	2.65445	1.09682	2.52055	1.06938	1.72434	1.74849	1.47644	2.06757	3.13004	1.30689	1.44047	3.03059	2.16786	1.50451	1.80495	1.57189	1.41328	3.20522	1.80626	2.65141	3.1338	2.45805	1.82601	3.736	2.36055	1.98168
ACH-001441	921	921_UVEA	1.30816	2.29726	1.0761	1.02925	1.14835	1.12373	1.06818	1.46995	1.22141	0.885356	1.16965	1.52394	0.816192	0.902404	2.15826	1.47297	0.922307	2.44972	1.55477	2.00272	0.937505	1.5482	1.10768	1.41506	1.07984	0.63986	1.6292	2.18164	0.956887	2.21456	0.393028	1.38894	2.11947	1.48751	1.09632	2.2441	0.45828	0.832445	0.955193	1.70868	0.997684	0.910854	1.02681	0.965499	1.53959	0.8595	2.17405
ACH-001450	BLUE1	BLUE1_HAEMATOPOIETIC_AND_LYMPHOID_TISSUE	0.128447	0.129134	0.120015	0.133483	0.362942	0.135536	0.166263	0.127219	0.0802783	0.0523135	0.227797	0.0605261	0.108478	0.119603	0.055499	0.120855	0.0378655	0.0564687	0.0504639	0.0933295	0.0384125	0.0798431	0.0552007	0.0970634	0.151665	0.122102	0.203732	0.0879526	0.102221	0.119319	0.130115	0.109397	0.392129	0.0298231	0.108494	0.111165	0.147215	0.0971596	0.0934387	0.120081	0.163008	0.0870535	0.0491377	0.112425	0.210629	0.0688038	0.180072
ACH-001451	BOKU	BOKU_CERVIX	1.9917	1.55639	3.17373	1.80347	2.57128	2.05324	1.5925	1.95292	1.66657	1.11062	1.02323	1.58333	1.7593	2.39891	0.737295	1.87576	2.7209	2.52426	1.31748	1.22867	1.75504	2.16258	2.23494	1.62201	1.51266	2.03505	1.40862	2.06841	1.11559	2.2141	2.35025	0.938229	3.34846	2.67474	1.45247	4.23901	1.95827	1.49511	1.24408	1.30555	2.68008	2.29695	0.586489	2.18372	1.91642	1.96852	2.26741
ACH-001454	C10	C10_LARGE_INTESTINE	5.49083	3.29981	6.26677	4.82027	6.48647	3.94151	2.55951	5.19203	6.2352	11.9312	3.7687	3.45236	6.12498	3.68263	4.10613	3.17171	5.70842	6.89781	3.15592	5.51149	2.4446	4.78965	6.4313	5.82823	5.29483	6.49923	3.53208	6.37301	6.36858	5.56084	4.26993	5.00294	5.28734	3.73772	6.79073	4.66081	2.45767	5.66795	7.84	5.63284	4.00463	7.54535	3.46544	3.3104	7.59316	7.36526	10.1707
ACH-001456	C125PM	C125PM_LARGE_INTESTINE	2.31933	1.80572	1.68732	1.29958	1.72349	2.94822	2.18249	1.28446	1.80423	1.75717	1.59905	2.82697	1.24951	3.16694	2.14496	1.76544	1.82647	2.71445	3.82865	2.3967	1.61772	2.86815	1.41791	3.78299	2.17936	2.38478	2.7098	2.08033	1.48433	3.17724	2.1683	1.96714	5.80618	1.91585	1.70501	1.35825	3.569	1.15494	1.02972	2.0079	2.93299	2.21487	1.60615	1.55926	2.53204	2.33349	1.71137
ACH-001458	C75	C75_LARGE_INTESTINE	1.66876	1.29377	0.921019	1.21028	1.67766	2.38504	1.83174	1.5258	1.30279	1.32477	0.786278	2.67993	0.671897	1.50625	1.69248	1.62338	0.914036	2.09356	2.61269	2.42811	0.716204	2.5459	1.46654	0.830206	2.25944	1.64478	3.61954	2.14979	2.46472	2.4784	1.29131	0.897148	2.25324	1.00495	0.505294	2.7376	3.21495	0.907164	0.919432	1.35212	1.35439	0.668	1.19686	1.6213	1.22861	2.00128	0.721981
ACH-001459	C80	C80_LARGE_INTESTINE	2.06405	1.43766	1.09753	1.48438	2.32127	2.90312	2.21716	1.30122	1.39505	1.52902	1.50211	2.32372	0.707644	2.43374	2.35477	1.63094	1.09062	2.83534	2.12703	2.55122	1.18795	1.52592	1.99207	1.75988	1.70373	3.2115	3.05759	2.68067	1.92529	2.3541	1.56649	0.959184	5.80156	1.26086	1.1917	1.44139	3.00775	1.08425	1.35332	1.59436	2.12454	0.954785	1.07304	0.700296	2.43348	1.84308	1.90426
ACH-001460	C84	C84_LARGE_INTESTINE	2.19779	1.69472	0.617907	3.30244	2.66435	2.97102	1.65312	1.13488	1.34158	1.39003	1.43457	2.93364	1.54307	2.29877	2.03522	1.80855	1.61028	2.37139	2.86786	3.52671	1.45893	3.07628	1.19533	2.15934	2.44291	2.02647	2.10576	1.56786	3.42414	3.73288	2.78144	2.26968	3.40844	1.74166	2.31758	0.985361	2.4961	1.45011	1.24366	2.7287	2.2258	2.38689	1.81158	2.00952	2.37569	2.99835	1.44512
ACH-001461	C99	C99_LARGE_INTESTINE	2.08654	1.49074	1.61916	2.44495	1.29862	2.09931	3.24578	1.09181	1.73031	2.05235	1.68271	2.21787	0.827393	2.93053	1.56861	1.6741	1.32541	3.03269	2.24001	2.08323	0.812108	1.44044	1.5346	2.15142	2.08782	2.03882	3.46281	2.23611	1.60939	4.54494	1.16889	1.49955	4.31559	1.70724	1.61808	1.60853	1.92721	1.13397	1.54527	2.44089	2.19184	1.90624	1.1275	1.94292	2.20801	2.35277	1.55101
ACH-001484	CI	CI_HAEMATOPOIETIC_AND_LYMPHOID_TISSUE	0.254739	0.048357	0.238902	0.092556	0.300781	0.327411	0.0994827	0.227378	0.316576	0.223563	0.377364	0.173621	0.481924	0.150753	0.271991	0.21854	0.332453	0.280385	0.201051	0.492965	0.21833	0.426344	0.205617	0.433251	0.383686	0.188733	0.120009	0.353255	0.281525	0.243546	0.21199	0.198688	0.356324	0.0676674	0.296594	0.134955	0.125036	0.351874	0.253384	0.148541	0.253131	0.384354	0.236978	0.109971	0.309153	0.174668	0.210771
ACH-001485	CII	CII_HAEMATOPOIETIC_AND_LYMPHOID_TISSUE	0.17343	0.0235193	0.131719	0.09225	0.271846	0.133378	0.16394	0.111256	0.215509	0.118321	0.296675	0.127116	0.266286	0.110302	0.151104	0.165377	0.100779	0.105271	0.12739	0.341817	0.291241	0.355612	0.103829	0.319389	0.370633	0.149382	0.129754	0.26061	0.371141	0.17296	0.0962181	0.13791	0.271002	0.0391433	0.105165	0.0381665	0.0788539	0.251655	0.0579229	0.139206	0.140227	0.185841	0.0844316	0.0896031	0.223101	0.100863	0.362944
ACH-001495	EMTOKA	EMTOKA_ENDOMETRIUM	2.21391	2.16857	2.32234	1.81918	1.60538	1.92158	0.901298	2.76271	1.28269	2.45015	2.41978	1.43201	1.10872	2.21784	1.57232	1.31683	2.35343	4.04295	1.92105	1.41466	1.1276	1.23277	1.523	2.69204	1.67634	2.95901	2.14117	3.42507	0.860348	3.63316	2.03462	1.6912	5.5651	2.0176	1.36479	0.942668	1.81463	1.24427	1.5059	2.42998	2.97358	2.70651	2.2786	1.66303	2.19627	1.66656	2.54751
ACH-001509	H357	H357_UPPER_AERODIGESTIVE_TRACT	1.16756	2.02001	1.56015	1.29917	0.810535	0.795966	1.55102	0.734193	0.590487	0.622224	0.759764	1.08844	0.78211	0.708717	0.607525	1.21349	1.02998	2.09895	1.01999	0.810014	0.878685	0.881216	0.735105	0.95197	0.810417	0.963823	1.39275	0.667188	0.479568	1.65053	0.631348	0.886809	2.11598	1.24834	1.0023	1.04139	1.44118	0.806532	0.705147	1.22922	2.03145	1.24928	0.701173	1.65201	1.77672	0.717484	1.5384
ACH-001510	H376	H376_UPPER_AERODIGESTIVE_TRACT	0.933146	0.670972	0.89089	0.990626	0.887056	0.827062	1.43009	0.865516	0.51186	0.369016	0.542574	0.807482	0.752485	0.583521	0.865956	0.901313	0.978795	1.80757	0.828013	1.18968	0.824416	1.19333	0.618318	0.576318	0.638411	0.885138	0.701826	0.815634	0.753987	1.36021	0.547605	0.807902	1.44416	1.0023	0.693525	1.25525	1.31176	0.607209	0.412966	0.74773	1.42456	0.705436	0.902974	0.836452	1.11839	0.426505	1.69057
ACH-001511	H413	H413_UPPER_AERODIGESTIVE_TRACT	4.37896	5.40099	2.71737	3.29494	5.04475	8.30228	2.21195	3.89608	3.42304	2.71296	1.73299	11.0219	3.27985	3.67971	4.1054	11.8439	3.68504	4.80318	7.75252	5.31493	3.44143	5.94759	3.09568	2.66933	5.34352	2.30715	4.0235	4.9641	2.9917	4.04098	7.79953	3.81614	5.24897	2.89842	3.5347	5.50531	2.27831	3.11111	1.6303	5.04926	10.6161	3.81516	2.96575	5.16609	5.35721	5.7041	4.87918
ACH-001513	HCA1	HCA1_CERVIX	3.14429	1.34038	1.53294	3.46	3.09746	4.6734	1.70355	1.4274	2.63688	4.3895	2.94718	3.86539	3.26901	6.24708	1.71313	2.09451	3.98895	3.6315	5.23873	3.22339	2.60653	4.70007	0.98085	4.69757	4.05384	3.13331	3.33155	3.63591	3.0677	3.38327	3.90583	2.51806	1.43163	3.4061	3.39522	4.21463	1.74373	1.86989	1.35125	2.46928	3.67399	1.68706	2.81565	4.20312	2.3207	2.91746	4.10939
ACH-001515	HCS2	HCS2_CERVIX	3.17799	4.27083	4.29108	5.19419	2.02804	2.61123	3.51249	5.05092	5.4151	1.53196	3.70011	3.08405	2.12045	1.97404	5.49593	5.36657	4.10248	6.68897	3.35837	2.43962	1.92105	2.65141	2.70746	2.77976	2.52529	3.25462	3.19309	3.92032	2.09243	2.92469	3.79181	1.36105	2.53669	3.04147	2.80487	2.89066	1.74869	2.07681	2.51073	4.53402	3.74547	1.30631	2.39616	1.94288	2.28151	1.46238	3.19255
ACH-001516	HCSC1	HCSC1_CERVIX	1.9259	2.26347	2.11383	1.47519	2.21604	1.88186	2.18821	2.09669	1.77161	1.88181	2.42664	1.86114	1.91009	1.75306	0.666685	1.13294	1.64959	1.76759	1.05119	1.21304	0.895963	1.03221	3.3168	2.78559	2.69426	2.71924	1.83851	1.58922	1.40423	2.50136	2.37793	1.05591	3.35629	1.45228	2.0945	2.50602	2.30209	1.62518	1.96504	1.57077	1.45532	2.5586	0.989536	1.27496	2.0806	2.73237	1.79771
ACH-001518	HEC116	HEC116_ENDOMETRIUM	1.44474	1.9952	1.95691	1.15027	1.49901	1.14766	1.22056	3.28577	1.33482	1.32273	1.1477	1.10858	1.61944	0.906365	1.70926	1.59603	1.39086	2.5906	1.06872	1.44123	0.805754	1.65125	1.26013	0.649599	1.44201	1.80465	1.51296	1.49062	1.24539	1.50172	0.539602	1.28515	1.59156	1.45641	1.22907	1.35026	0.73212	1.44465	1.17832	0.921533	0.844899	0.922457	1.2646	1.91325	1.42795	1.29251	1.83683
ACH-001520	HG3	HG3_HAEMATOPOIETIC_AND_LYMPHOID_TISSUE	0.238708	0.11509	0.300815	0.173198	0.210857	0.245357	0.359233	0.119004	0.0866103	0.191594	0.12895	0.136466	0.191228	0.112957	0.173785	0.184279	0.121655	0.608499	0.157042	0.42405	0.474712	0.435016	0.142938	0.322367	0.213695	0.23647	0.186284	0.363102	0.303757	0.225597	0.0767987	0.216675	0.432828	0.0732796	0.16844	0.115867	0.212186	0.0969783	0.118282	0.214799	0.224542	0.306264	0.16587	0.200404	0.43568	0.0776687	0.377149
ACH-001521	HKA1	HKA1_SKIN	1.31424	1.49176	1.56326	1.90079	1.30005	1.21345	0.655718	1.60657	0.851131	0.856448	1.20186	1.41592	1.67284	1.51484	1.53907	0.818577	2.05168	2.30149	1.37961	1.631	1.39942	1.72408	0.500949	1.15097	0.367366	0.705865	0.660039	1.26368	0.510798	3.67045	1.48516	1.51623	0.625165	1.25144	1.16232	0.816146	1.32606	0.75284	0.908835	1.91129	1.86628	1.46598	1.98608	1.57068	1.28212	0.463085	1.3897
ACH-001522	HMY1	HMY1_SKIN	1.51357	2.31241	1.00949	1.33811	1.87011	0.988798	0.99796	1.51389	1.70634	1.04693	0.680087	1.46338	1.72832	1.4455	3.50394	1.4973	1.11414	1.60587	1.65833	2.01179	0.933963	1.44172	1.52647	1.28965	1.09816	1.34888	1.31546	2.29717	1.1931	2.3111	0.745515	3.09895	3.20492	1.97305	1.07485	2.34078	2.64865	1.11652	2.06376	2.88972	2.36093	1.29751	1.21088	1.6417	2.10304	2.18145	1.11628
ACH-001523	HSC1	HSC1_SKIN	2.67771	2.38402	1.54947	4.78765	3.59052	2.46618	1.59259	3.10296	2.19458	1.69598	1.0915	2.56567	5.14623	3.44676	4.29441	1.89179	3.68897	2.54293	1.49355	2.44211	0.936946	2.56308	1.24001	3.29002	1.20154	1.07991	0.8675	3.14902	3.18413	4.94441	1.63768	2.36134	5.1031	5.84875	2.08663	3.88923	1.85493	1.76209	2.56694	2.60706	3.61018	4.09302	1.90972	4.77212	4.92511	2.14522	3.2689
ACH-001524	HSC5	HSC5_SKIN	4.03948	4.73748	2.87655	2.83551	4.16456	1.80507	2.8228	6.17217	8.30639	3.66743	2.89223	3.51164	2.23727	1.01827	4.94677	4.73478	2.25689	4.12026	3.329	4.3502	3.03756	2.44551	5.43458	3.2016	3.26752	4.76026	4.34645	5.13934	5.93678	3.51858	2.11348	4.29668	11.0997	3.61311	3.30559	5.62519	3.44488	4.5692	3.66407	5.44907	1.68984	2.77463	4.03294	1.70772	5.7983	4.36182	6.84185
ACH-001532	JMURTK2	JMURTK2_SOFT_TISSUE	1.34385	2.08077	1.21303	2.20142	1.37042	0.730048	2.08819	1.70671	0.597607	0.752298	1.81014	0.798047	0.559326	2.20009	1.91036	0.307668	0.840775	1.93244	0.351524	0.902095	0.60505	1.14402	0.818025	0.821834	0.629534	1.44088	0.992417	1.63316	3.08149	1.28375	0.642498	0.647103	5.14367	1.17123	0.589189	0.977679	3.1958	0.71399	0.702298	2.13936	1.53297	0.599966	1.89705	1.21286	0.867475	0.801236	1.14112
ACH-001536	KKU100	KKU100_BILIARY_TRACT	2.62176	1.73756	1.36675	1.43619	2.78914	3.21308	1.93368	3.50659	2.80737	1.0499	2.6455	2.52675	2.18336	3.58317	4.8773	2.78967	2.6802	3.74063	4.94315	4.10777	3.26903	4.31146	0.613428	1.83453	1.35834	1.28989	4.24396	3.2064	3.3456	4.28128	1.18104	1.47695	1.23531	3.4118	2.09064	5.44401	1.84019	2.60151	1.85016	1.9071	3.11827	0.598718	2.50089	3.09463	2.83164	1.81024	5.29575
ACH-001538	KKU213	KKU213_BILIARY_TRACT	1.90208	1.21287	2.12191	1.88571	2.05183	1.81171	2.47365	1.75264	1.91565	2.4786	1.55417	2.19944	1.2171	1.44586	2.88676	1.60731	1.64513	2.93183	1.14443	2.24851	3.93845	2.36213	1.26402	2.17458	1.39043	1.13673	1.60289	3.03012	3.17015	2.61102	2.32251	1.58623	2.712	1.73799	1.33723	1.40152	1.58676	1.2767	1.38537	2.2374	1.56429	1.29496	2.22428	1.20453	1.29613	0.578029	2.78489
ACH-001539	KML1	KML1_HAEMATOPOIETIC_AND_LYMPHOID_TISSUE	0.226852	0.220014	0.170897	0.393652	0.269622	0.286107	0.267301	0.352433	0.120902	0.20848	0.0975891	0.215105	0.23437	0.230765	0.172026	0.281227	0.193826	0.270161	0.146424	0.307452	0.350167	0.214295	0.204222	0.403	0.0917829	0.240904	0.313531	0.222459	0.388193	0.335797	0.142386	0.178858	0.363449	0.150669	0.147286	0.082298	0.152522	0.175261	0.22168	0.278367	0.372001	0.31207	0.258905	0.242171	0.371384	0.066496	0.266181
ACH-001540	KMLS1	KMLS1_SOFT_TISSUE	3.10947	2.25284	1.43011	2.83133	3.22657	3.45973	1.73454	3.31511	2.09568	1.6014	1.54121	4.18503	3.49969	2.65557	4.53472	2.06975	3.55555	3.0728	4.67987	5.01126	1.28997	5.03763	3.05553	3.78583	3.29485	5.2036	3.93418	2.75987	1.21904	3.01279	1.97747	2.79742	9.94847	2.75362	1.29641	1.82838	4.29562	2.55439	2.08641	1.92862	3.72827	3.38316	1.9623	2.53637	4.24206	4.84854	3.24854
ACH-001541	KMS28PE	KMS28PE_HAEMATOPOIETIC_AND_LYMPHOID_TISSUE	0.520566	0.419235	0.157851	0.895065	0.254816	0.84815	0.319088	0.381969	0.393342	0.37925	0.592777	0.756496	0.491539	0.312788	0.158775	0.523082	0.391855	0.439984	0.939101	1.39831	0.188388	0.681097	0.56678	0.54577	0.76894	0.261317	0.855667	0.382578	0.412525	0.905042	0.975951	0.385478	0.739966	0.101299	0.403776	0.517775	0.198046	0.761085	0.551273	0.420667	0.447615	0.409687	0.129627	0.400891	0.845961	0.346454	0.93229
ACH-001543	KOSC2CL343	KOSC2CL343_UPPER_AERODIGESTIVE_TRACT	1.62945	1.49214	2.72206	1.74099	1.16119	1.20661	2.46963	2.31895	1.18445	2.20209	1.41981	1.8319	1.05125	1.14138	1.38876	2.38017	1.48966	2.30529	1.03319	2.39335	0.970201	1.58252	1.60454	1.63719	0.987973	1.6012	1.59309	1.24976	1.03205	2.97713	1.01702	1.08679	2.62265	1.51089	1.21953	2.23242	1.33417	1.09906	2.04	1.30295	1.56293	1.3621	1.12209	2.53185	2.08786	0.888175	2.43627
ACH-001548	LS	LS_AUTONOMIC_GANGLIA	0.708794	0.650861	0.649151	0.82863	0.923023	0.453325	0.834056	0.974354	0.740695	0.386344	0.892276	0.981754	0.224603	0.846514	1.50879	0.828246	0.394838	0.869317	0.811279	0.526974	0.460694	0.481338	0.369346	0.705476	0.630086	0.981759	1.27324	0.642282	1.4602	1.01342	0.45098	0.587728	0.986967	1.05751	0.544045	0.463605	0.35085	0.59551	0.931136	0.645929	0.648125	0.508552	0.540084	0.40568	0.687665	0.824166	0.345989
ACH-001550	MCC13	MCC13_SKIN	2.52644	0.893283	2.38532	4.1214	3.4614	2.72272	0.51176	2.10974	3.63641	2.31399	1.62326	1.85066	6.88851	3.05828	4.87417	2.15708	3.63799	2.64194	2.23906	4.09459	1.44063	5.19758	2.46925	3.26645	2.62557	1.69918	1.1682	2.26352	2.4871	2.40516	1.05632	2.28619	4.73364	2.83421	3.74463	2.08852	1.01988	4.83627	3.2455	0.789841	3.05865	2.95309	1.86096	1.04802	1.72298	1.70231	2.78193
ACH-001551	MCC142	MCC142_SKIN	1.64001	1.3308	1.48468	2.17006	1.33177	1.03942	1.39231	1.17448	1.56327	1.37753	0.908372	1.07979	1.35812	0.978265	2.66074	1.74279	1.23139	2.5627	1.0824	2.4723	1.2702	1.60039	1.82436	1.67633	1.24109	2.73117	1.05112	1.31011	1.39177	2.56755	1.24145	2.1282	2.88241	1.43083	1.76464	1.6314	2.21885	1.39017	1.67366	1.42919	1.09557	1.71117	1.20554	1.64924	1.4579	1.24769	1.55874
ACH-001552	MCC26	MCC26_SKIN	2.36467	0.694933	2.5904	2.65933	3.0822	1.69286	2.25336	1.97079	2.0081	2.63809	1.89073	1.80637	2.13382	1.73596	3.79294	1.81732	2.51948	2.24189	1.59571	2.9657	2.46844	2.6311	2.54078	2.54084	1.92557	2.58873	1.4294	1.88413	2.6782	2.41685	1.32571	3.0636	6.75349	1.75687	2.9075	2.07173	1.84802	1.80314	2.13833	1.94883	1.95289	3.25632	1.50856	1.93659	1.22087	1.84925	2.99229
ACH-001554	MEL202	MEL202_UVEA	1.4819	1.89334	1.25242	1.07046	1.31406	0.794728	1.06343	1.58081	1.57905	1.37782	1.06104	1.52853	1.08548	0.95804	2.80691	1.53422	0.946946	2.14461	1.49272	2.4444	1.16162	2.2507	1.45551	1.57926	1.52769	0.993403	2.04302	1.69922	2.00957	1.48192	0.637294	0.946339	1.97437	2.19824	1.5783	2.69004	1.19127	0.688153	1.79402	1.22507	1.018	1.14943	2.37748	1.58799	2.24966	1.33819	2.13361
ACH-001555	MERO14	MERO14_PLEURA	2.6898	1.51831	3.18844	3.46762	1.79298	1.71785	0.856278	2.06878	3.87058	4.03179	2.12908	2.3866	2.24102	1.4667	1.76102	2.7514	1.95025	1.96767	2.86386	6.00212	0.996647	4.45078	2.16111	3.88164	3.81858	1.40842	4.10569	2.74101	1.06765	4.98923	3.16411	2.67904	3.00768	1.73036	3.8893	2.12492	1.49177	3.1426	1.73732	3.31304	1.43036	2.02218	1.33579	2.75193	2.38155	2.71051	6.09549
ACH-001556	MERO25	MERO25_PLEURA	2.13653	0.915753	2.3036	6.83284	3.84206	1.75739	1.50835	1.01524	1.25617	1.43322	1.11511	1.52501	1.97843	1.57284	2.47969	2.57683	0.986469	1.78763	1.57808	10.6651	0.821382	12.4273	0.632788	2.45516	1.34416	1.01198	2.49601	2.22164	2.9904	1.53109	0.431872	3.38238	1.67975	2.26865	2.2936	3.12321	0.441476	1.5178	1.0521	2.63528	0.933947	1.45253	0.859799	3.83076	2.83708	1.31242	2.37547
ACH-001557	MERO41	MERO41_PLEURA	3.29374	1.97377	2.90171	3.55374	5.07126	4.69876	3.28267	2.72611	2.68929	3.05745	2.32598	3.61024	2.58894	3.70799	2.94319	4.71128	4.00654	3.77911	4.15196	3.87995	2.34811	6.0655	2.08761	3.58736	2.32672	2.74729	2.6002	3.4563	3.56988	1.52424	2.17945	3.74839	7.60048	2.98984	3.48491	2.60651	1.19536	2.37261	2.27382	3.97487	3.08139	4.63894	2.80348	2.88005	3.57779	1.74029	5.61982
ACH-001558	MERO48A	MERO48A_PLEURA	4.22213	3.32833	4.66407	4.77324	6.16469	6.08643	4.34215	3.3704	4.35702	5.36741	3.63629	4.44247	4.55174	3.27705	4.5973	3.11427	5.01372	4.90746	2.61667	5.30284	1.51147	6.35988	3.93385	4.61951	3.6101	3.20423	3.68525	3.24542	5.33052	3.98358	1.79244	7.11824	9.50287	3.34378	5.96047	5.39348	0.952168	4.31094	3.89242	4.17816	2.4462	5.36599	4.01931	5.48846	4.20003	2.62121	8.84113
ACH-001559	MERO82	MERO82_PLEURA	3.19807	2.68662	2.32068	3.45284	4.18247	2.94064	4.06938	3.35228	2.43603	4.81804	4.04539	1.012	3.44047	1.83587	3.01002	1.68815	3.46904	3.53928	2.07409	5.06408	3.55121	3.973	2.85431	4.37093	1.8611	2.75921	3.11533	2.6873	2.15647	3.80823	0.881761	5.51747	5.25376	2.56935	3.56961	4.04387	0.925331	2.42107	3.07849	3.32439	1.97094	4.75298	2.93269	2.81007	3.70868	1.7621	6.56102
ACH-001560	MERO83	MERO83_PLEURA	2.65976	1.35198	2.48601	4.17547	2.38895	2.86282	1.92295	1.77861	3.06149	3.46143	1.9828	3.08132	2.32993	2.0837	2.72304	3.9201	2.14768	3.03117	3.31374	5.00106	0.958655	5.19413	2.53559	3.61467	3.01477	2.21262	4.95389	2.23447	1.99438	4.82641	1.29688	2.20207	3.87155	2.74435	3.84353	3.06342	1.25909	2.27374	2.15575	2.05696	1.95124	0.985216	1.99676	3.68537	2.6799	2.59815	2.55749
ACH-001561	MERO84	MERO84_PLEURA	3.149	1.46992	3.51308	4.8891	3.57957	6.03825	1.70512	1.14441	1.81711	4.94767	2.26618	2.9279	1.74461	2.91003	3.58048	2.66806	2.65541	3.43211	4.12697	5.74651	1.52826	7.0181	2.17734	4.62659	4.82021	2.3005	2.61868	3.14958	1.82335	4.57919	3.0981	1.45835	3.91013	2.66201	6.43677	2.91203	0.977989	2.48161	1.52394	3.93374	2.41126	3.44058	2.27865	4.9971	3.13718	2.97466	5.08685
ACH-001562	MERO95	MERO95_PLEURA	3.90014	3.34545	4.97114	5.95295	7.16431	5.27581	4.80887	2.00056	2.92467	4.06042	3.59349	2.1299	3.03324	4.10148	4.57027	3.98302	4.31285	4.46067	2.85513	6.06582	1.70193	8.37471	3.28174	4.77774	2.66455	2.48163	2.47334	2.82736	2.76362	5.86516	1.86968	5.24453	6.55286	5.07143	5.18509	6.26096	0.741204	2.99067	2.97269	4.40293	3.08776	5.88398	2.77264	6.97949	4.62036	1.34958	7.94671
ACH-001563	MM127	MM127_SKIN	2.4912	0.449192	2.66839	4.67739	3.69059	2.33287	2.54438	2.29736	3.63154	2.20363	1.68711	1.25437	8.05871	3.27091	2.79128	1.94516	1.12066	0.922001	3.67048	4.43948	1.696	4.5637	4.42034	3.84425	4.41527	0.811682	2.48896	0.707911	0.76219	3.26295	1.56647	1.5679	2.63833	2.9772	4.88982	1.32233	1.02375	3.74005	2.60474	0.814801	2.71086	2.28337	0.850362	2.34614	3.05653	4.28668	2.47743
ACH-001566	MM370	MM370_SKIN	1.88802	2.84394	0.875207	1.25224	3.43911	2.52229	0.657068	1.6265	1.24704	0.526274	1.31175	2.75438	1.44434	1.66685	2.72986	1.40048	2.69357	2.20348	4.56609	1.57181	1.89715	2.35786	1.61449	1.20896	1.97105	1.61044	1.80426	1.19158	2.36389	1.97993	1.23791	2.24241	2.78851	1.52604	1.14454	0.655109	1.36791	1.13315	1.27237	2.3537	4.37493	1.56912	1.97984	1.52323	3.55048	2.40156	2.27323
ACH-001567	MM383	MM383_SKIN	2.56004	2.14139	2.06024	2.61606	1.93455	1.58227	1.1828	2.19396	1.67128	4.50877	1.22105	2.08603	1.77146	2.13215	3.16453	2.80534	2.0253	1.73864	2.89397	2.776	3.09525	3.48418	3.42047	3.0298	3.27322	3.92689	2.50286	3.3618	1.77573	1.3145	2.06601	3.05058	2.24323	3.01399	3.08759	5.27113	1.71086	2.35585	1.73593	1.83235	2.35676	1.52527	2.40107	1.97089	2.72348	2.15441	4.66125
ACH-001568	MM386	MM386_SKIN	1.58396	1.54055	1.41819	1.16379	2.86837	1.18474	2.17928	1.46459	0.733219	0.637688	1.15218	0.88096	0.938333	0.41449	2.35805	1.39509	1.15179	1.93799	1.59084	3.83137	1.8325	1.83211	1.19798	1.10855	0.890425	1.32995	1.45	1.89571	1.50408	2.44571	0.4492	1.81605	1.9981	1.26087	0.905317	1.81878	1.77217	0.834479	0.771056	0.675483	1.08565	1.28259	1.13132	2.26095	5.20635	1.23989	2.88223
ACH-001569	MM415	MM415_SKIN	2.16914	1.98995	1.26658	1.05949	2.17974	1.79128	2.65053	1.55861	1.76811	1.37691	1.75796	2.36524	1.30821	1.99537	3.8985	1.01922	1.98356	3.29011	2.65757	2.69844	3.10791	1.48826	3.17567	1.70198	1.24717	2.62928	1.86384	2.31575	1.11945	1.96278	1.58753	1.31555	8.86302	1.56414	1.45847	1.24925	1.74104	1.6241	2.07453	3.02831	2.70013	2.20274	1.9989	0.801393	3.24932	1.67169	2.22519
ACH-001570	MM426	MM426_SKIN	3.12953	2.42719	4.67055	3.39133	4.70949	2.46107	3.84542	3.16611	2.13708	4.02213	2.00913	2.16794	1.19292	2.83617	3.34404	1.49759	2.18313	5.08889	1.47215	3.56807	1.16407	1.58776	1.94922	3.30849	1.43444	2.43262	1.54156	5.33803	3.50085	4.96925	1.55143	3.90346	10.1378	3.05621	2.08169	3.25748	1.47647	1.82024	2.62309	3.34314	1.98487	5.94529	2.1819	3.0995	4.93055	2.47839	4.2638
ACH-001573	MOLM1	MOLM1_HAEMATOPOIETIC_AND_LYMPHOID_TISSUE	0.209662	0.0554429	0.118661	0.18844	0.349691	0.420942	0.247928	0.268367	0.150837	0.330219	0.252837	0.188936	0.0954548	0.242885	0.0718356	0.0734911	0.195698	0.359811	0.0662833	0.176212	0.609202	0.158658	0.2995	0.224661	0.304995	0.128865	0.13396	0.147348	0.218301	0.118025	0.0939784	0.193973	0.352252	0.176814	0.205998	0.18601	0.0829605	0.102881	0.20716	0.158331	0.398623	0.191277	0.225864	0.128287	0.326812	0.184587	0.188097
ACH-001574	MOLM14	MOLM14_HAEMATOPOIETIC_AND_LYMPHOID_TISSUE	0.103609	0.0551232	0.110614	0.118398	0.11665	0.108585	0.232093	0.0549344	0.101421	0.0614372	0.0895698	0.0750292	0.0897077	0.0859467	0.0759666	0.0682954	0.0493093	0.1455	0.0489878	0.106094	0.0923959	0.0816547	0.0345632	0.131936	0.088045	0.121127	0.0744275	0.131197	0.11814	0.168688	0.0484744	0.107376	0.16556	0.0726116	0.0776917	0.0724413	0.0746891	0.0944538	0.081067	0.14082	0.0377456	0.0672495	0.0763742	0.122186	0.194625	0.133597	0.164241
ACH-001577	MUTZ8	MUTZ8_HAEMATOPOIETIC_AND_LYMPHOID_TISSUE	0.147826	0.0305964	0.286237	0.142591	0.0955874	0.0428769	0.115207	0.211073	0.0637906	0.433108	0.13593	0.0591953	0.0756019	0.0461151	0.0543698	0.0738543	0.121765	0.0937379	0.0928789	0.185361	0.326072	0.0934616	0.230069	0.227216	0.167145	0.121733	0.0782923	0.200349	0.0885334	0.184008	0.154592	0.102824	0.304185	0.114463	0.10734	0.317399	0.132529	0.115237	0.215931	0.0787713	0.0735097	0.17362	0.0977942	0.277483	0.293222	0.241042	0.17667
ACH-001578	NCCIT	NCCIT_TESTIS	1.31583	2.21232	0.879885	1.31262	1.34378	1.65071	0.763252	1.02256	1.33208	0.55098	0.663769	2.00306	0.783959	1.65602	1.63852	2.69208	1.22407	3.06265	1.29519	0.854398	0.773715	1.18926	0.540833	1.34448	0.70104	1.16255	0.747142	2.27347	0.8805	1.05526	0.584529	1.11218	2.42132	0.270687	0.550098	0.567156	0.697789	0.592466	0.666936	2.52466	2.16517	1.31574	1.34399	0.956378	1.04157	0.652868	1.00658
ACH-001607	NOZ	NOZ_LIVER	2.39939	2.07564	2.81455	3.93911	3.36717	2.0372	2.76678	1.38071	2.53615	2.77367	3.28094	0.911681	1.52572	2.35868	2.46937	1.24412	1.70611	1.95462	1.3556	1.38648	0.967835	1.48621	2.27302	1.29258	1.8734	3.06021	3.24004	2.82294	2.37488	4.64209	1.31072	1.83089	2.30937	2.74959	2.31924	3.81411	2.4999	2.05752	2.04903	2.06419	2.48629	2.12032	1.29701	4.11712	2.04594	1.83307	4.37458
ACH-001608	NP2	NP2_CENTRAL_NERVOUS_SYSTEM	2.26551	2.40067	2.30565	1.10466	2.36015	1.4801	2.13383	3.16808	1.53468	2.37252	1.56821	1.94661	1.6832	2.50193	2.44863	2.65239	2.38922	2.096	1.71878	1.60189	1.10055	1.46812	4.01042	2.07234	2.07095	6.66124	1.758	1.12329	5.09305	1.64487	1.62343	1.31911	3.60537	1.65348	1.77729	3.48411	2.28409	2.09161	6.3749	1.72348	1.42403	3.13812	1.76829	2.30137	2.20429	2.90663	2.8101
ACH-001609	NP3	NP3_CENTRAL_NERVOUS_SYSTEM	2.50864	2.8702	3.37623	1.81482	2.38916	1.16395	1.20254	1.96536	2.2719	2.90328	1.15716	2.28792	2.17526	2.06804	5.70906	2.23703	2.50885	2.63011	1.70836	4.63137	1.21231	2.15397	1.71812	1.52272	1.92591	4.57667	1.62179	1.86212	2.66353	1.68629	0.998191	1.26275	3.45422	1.76464	1.73454	1.45218	2.44052	1.24853	12.6168	1.96194	1.89178	2.55613	2.59464	3.00723	2.7776	3.14564	3.5092
ACH-001610	NP5	NP5_CENTRAL_NERVOUS_SYSTEM	2.12982	1.76821	1.95524	2.43036	3.57415	0.669777	3.44408	1.17132	1.36983	1.09794	2.35573	1.21658	2.33417	1.89667	2.18814	1.023	1.64896	0.842024	0.704506	2.13759	0.794328	1.671	5.43633	1.73042	1.4061	4.38776	0.695368	1.75272	3.78447	1.38895	0.773669	1.83816	5.76769	2.03331	2.02631	2.20485	4.82595	3.6528	3.06349	0.713508	0.526167	3.6895	1.6696	2.28838	2.92967	2.49411	2.18312
ACH-001611	NP8	NP8_CENTRAL_NERVOUS_SYSTEM	3.36504	2.97211	2.10133	4.31129	5.37329	2.73218	5.58636	3.19111	2.01452	2.37979	2.64315	3.44135	3.1277	6.35582	4.98459	2.07928	4.01146	3.78877	1.56848	3.62041	1.39138	3.16395	5.10579	2.70209	2.4483	1.71155	1.5997	3.43875	4.18394	3.54316	2.43777	1.96629	7.43512	4.13708	2.67742	3.95586	4.54853	3.11342	4.14972	3.65149	4.11081	4.18177	4.73295	2.40368	2.30064	3.78192	2.88471
ACH-001613	OCIAML4	OCIAML4_HAEMATOPOIETIC_AND_LYMPHOID_TISSUE	0.114561	0.0360397	0.0552107	0.0741676	0.264153	0.0868762	0.070244	0.0874141	0.0378098	0.0863308	0.119717	0.0797559	0.0998028	0.171764	0.0932021	0.0460859	0.0462004	0.0637965	0.131739	0.142768	0.157812	0.177014	0.202372	0.180965	0.147081	0.0818306	0.0690436	0.141862	0.153325	0.122691	0.105853	0.133423	0.187587	0.0907733	0.183612	0.1472	0.0512023	0.148749	0.0973837	0.126033	0.179626	0.239443	0.374202	0.105762	0.133669	0.0454033	0.323921
ACH-001616	OCILY18	OCILY18_HAEMATOPOIETIC_AND_LYMPHOID_TISSUE	0.214201	0.241739	0.152524	0.214436	0.350154	0.235159	0.371804	0.222871	0.0414491	0.184162	0.10969	0.172324	0.0554725	0.25099	0.0939339	0.210163	0.261959	0.431048	0.151424	0.150144	0.107933	0.246582	0.0972279	0.196327	0.189073	0.311614	0.143143	0.231081	0.198664	0.311112	0.143171	0.372223	0.252784	0.180378	0.0630174	0.0938556	0.168827	0.140512	0.172857	0.0964903	0.143194	0.206652	0.426329	0.231934	0.294795	0.144956	0.153421
ACH-001618	OCIM2	OCIM2_HAEMATOPOIETIC_AND_LYMPHOID_TISSUE	0.727508	0.513561	0.281531	0.826802	1.01213	1.43516	0.476144	0.459859	0.859776	0.472607	0.413307	1.08721	0.318139	0.805545	0.564537	0.312953	0.358409	1.70654	1.54029	0.52164	0.57544	0.749899	0.704384	0.560087	0.751647	0.393073	0.956445	1.27264	0.407338	2.48129	0.537053	0.507141	1.03762	0.271189	0.328037	0.649474	0.350696	0.296493	0.326735	0.928507	0.884921	0.568976	0.412327	0.889814	1.32096	1.14574	0.381049
ACH-001619	OCUG1	OCUG1_BILIARY_TRACT	1.93777	1.54647	3.51579	2.23476	2.9987	1.26436	2.5241	0.836193	1.0066	1.68224	1.46954	1.22502	0.968491	2.29749	0.87486	0.626457	2.29039	1.66192	0.628738	1.99806	0.88164	1.51656	2.55945	2.51294	0.8151	3.23544	0.728722	2.26536	1.06301	2.56947	1.00666	1.27175	7.3942	1.89173	1.34309	3.52795	1.80678	1.43951	1.26518	2.69873	1.55951	3.80691	1.48472	1.71756	1.93156	1.04766	2.20112
ACH-001622	ONDA7	ONDA7_CENTRAL_NERVOUS_SYSTEM	2.97023	3.65647	2.00003	1.60143	2.82426	2.52975	1.3264	6.69127	1.90816	2.49316	1.10086	5.87065	2.52798	2.86433	5.31411	3.72538	4.66444	3.22945	3.71668	2.67768	1.25401	2.62401	5.33091	1.99629	2.66171	5.66855	3.12297	3.31106	2.17876	1.56627	1.95345	1.5936	2.8355	2.19273	1.65988	3.68761	4.36333	1.59828	2.6731	2.12813	1.58363	1.68719	2.48977	1.9478	2.84959	4.92796	2.77691
ACH-001623	ONDA8	ONDA8_CENTRAL_NERVOUS_SYSTEM	3.71471	4.1114	4.96963	3.01536	3.77255	3.19205	2.67388	3.51368	3.29092	1.55961	2.34321	4.56845	3.83954	4.50921	5.47327	2.65754	5.82743	3.19695	5.18701	4.34625	1.1172	4.73913	2.74147	3.58691	2.65002	6.28736	1.71023	2.57939	2.63735	2.56412	3.69213	2.66277	5.59792	2.76908	2.934	3.65417	1.94876	2.50626	3.31773	1.96266	5.02231	5.20709	1.52795	4.42312	4.67502	5.90303	3.85805
ACH-001624	ONDA9	ONDA9_CENTRAL_NERVOUS_SYSTEM	3.72021	2.65828	3.64876	3.41214	5.17899	4.85686	3.41319	5.98938	2.31278	1.42048	2.28163	3.70967	4.67615	3.42888	2.66115	1.52823	6.48059	3.22244	6.87795	3.6331	1.67479	4.75495	3.96595	2.88729	3.05845	4.10072	2.90087	2.69732	3.73745	2.81059	2.30325	1.96685	4.92556	2.69599	2.194	5.48484	3.37505	2.29775	1.60812	4.2095	7.11426	4.04244	2.79049	5.17398	6.4382	6.90103	3.64207
ACH-001627	P4E6	P4E6_PROSTATE	1.46172	2.13915	2.28954	0.897117	1.19234	1.10124	1.46152	2.06342	0.396854	1.65969	1.36797	1.69942	1.04127	1.33807	0.797616	1.55261	1.87385	1.67882	1.15424	1.40663	2.9117	1.30603	1.12464	0.840918	1.04395	1.43103	1.0573	1.19978	0.672362	1.25348	1.13851	1.02619	2.39852	1.34907	0.985983	2.91967	0.975095	1.16734	2.56983	0.782896	1.61423	1.11171	0.976506	2.23348	1.76602	1.06049	1.94558
ACH-001628	PEA1	PEA1_OVARY	3.61425	3.7419	3.53834	3.60274	1.26857	3.59505	4.33832	1.84206	3.97223	3.22166	2.91953	4.5763	3.9705	3.62516	6.23812	2.46002	4.09456	7.14519	2.87358	2.4132	1.97598	2.50654	1.88397	5.6909	3.31558	2.57027	2.65303	5.33769	2.45074	4.7551	2.89066	2.58731	6.47024	4.4309	3.56384	4.1226	2.74421	2.41006	1.60159	4.38201	3.82159	5.04386	2.04795	3.02255	2.99122	3.25774	4.85274
ACH-001632	PEO4	PEO4_OVARY	2.04242	1.79554	2.34456	1.08082	1.43437	2.1688	2.73695	2.16718	1.4423	1.43053	2.46001	1.12873	1.16255	1.93427	1.84468	1.07464	2.3619	1.85573	1.39585	2.24163	4.09147	1.58364	1.11351	3.05364	1.09876	2.55365	1.76601	1.49134	1.32544	1.8556	0.704081	1.77427	2.84736	1.17244	1.31478	3.1963	1.71022	1.19642	1.87964	1.74318	2.29918	2.04923	1.43244	0.702434	2.40572	0.998759	5.80071
ACH-001634	PGA1	PGA1_HAEMATOPOIETIC_AND_LYMPHOID_TISSUE	0.210446	0.0438152	0.297136	0.152942	0.13317	0.203152	0.184727	0.162235	0.143841	0.205562	0.406885	0.101233	0.288284	0.0895835	0.129244	0.160196	0.39236	0.345068	0.188038	0.241779	0.36321	0.161677	0.159981	0.279275	0.384968	0.19509	0.0981981	0.20341	0.0651723	0.132652	0.144352	0.186231	0.196957	0.0522888	0.200324	0.124001	0.278987	0.26732	0.162146	0.0935809	0.274615	0.327084	0.0865751	0.220741	0.49702	0.321324	0.224721
ACH-001636	RAMOS	RAMOS_HAEMATOPOIETIC_AND_LYMPHOID_TISSUE	0.144318	0.131977	0.100127	0.102644	0.305972	0.39123	0.133135	0.089765	0.140726	0.0920526	0.173046	0.216965	0.125897	0.172912	0.152157	0.255116	0.122235	0.337945	0.19653	0.0692616	0.158381	0.208131	0.141106	0.152847	0.132153	0.108342	0.332514	0.0690787	0.046143	0.203281	0.123754	0.091324	0.14973	0.0551942	0.0685662	0.0733726	0.0377175	0.1613	0.0876383	0.112022	0.218728	0.133328	0.13042	0.126106	0.136517	0.100381	0.093861
ACH-001642	SCC3	SCC3_HAEMATOPOIETIC_AND_LYMPHOID_TISSUE	0.309047	0.183631	0.244026	0.224086	0.226607	0.105182	0.264562	0.165247	0.252713	0.0936862	0.345628	0.2711	0.248389	0.272381	0.462258	0.126335	0.279003	0.0909261	0.266052	0.0834543	0.225065	0.215478	0.237189	0.301492	0.427622	0.438953	0.249895	0.733839	0.11873	0.571764	0.217221	0.26057	0.214045	0.362235	0.227507	0.347319	0.377984	0.267137	0.0738965	0.466466	0.499022	0.118731	0.0938606	0.481883	0.31443	0.184729	0.460462
ACH-001645	SEKI	SEKI_SKIN	1.89216	3.769	1.17807	2.13191	2.66196	0.564006	2.60432	1.29867	1.25255	1.00366	1.46082	0.955103	1.4431	1.35217	2.15725	1.42071	1.51195	1.27687	1.16405	2.20762	1.07092	2.0594	2.0626	1.59218	1.32172	3.63317	1.71545	2.95973	1.5364	2.65666	0.576546	3.90802	3.96299	1.64784	1.61412	3.09483	1.96824	2.18597	1.25419	0.997817	0.762849	1.56091	4.91734	2.19325	1.98479	1.85397	2.32615
ACH-001647	SHI1	SHI1_HAEMATOPOIETIC_AND_LYMPHOID_TISSUE	0.0974628	0.0908232	0.109507	0.145829	0.146485	0.120767	0.0927469	0.0975649	0.0727461	0.0800759	0.0919873	0.105181	0.127881	0.126585	0.09542	0.0688161	0.0906211	0.0897736	0.0594551	0.120433	0.0466279	0.138241	0.0512477	0.182403	0.0802147	0.0679514	0.0709501	0.0566677	0.301277	0.173339	0.0697289	0.146019	0.108541	0.116184	0.129102	0.14645	0.0964332	0.0914253	0.072748	0.0880648	0.063922	0.13602	0.101883	0.107772	0.0962467	0.0967852	0.182571
ACH-001648	SHMAC4	SHMAC4_PROSTATE	2.30919	2.47327	2.34936	2.42555	1.70558	2.37506	1.60533	1.98996	1.71605	1.99909	1.28061	3.86978	2.80798	1.60498	1.91672	4.5133	3.76257	1.99381	3.03265	2.6831	1.7664	2.57812	1.82797	1.10041	2.50858	1.52264	1.57083	1.53998	1.64751	1.56822	2.21982	1.40913	2.67791	2.66504	2.32754	2.92298	2.13272	1.83354	3.37618	1.16605	3.50667	1.82481	3.4248	2.64142	2.29982	1.74446	2.21816
ACH-001649	SHMAC5	SHMAC5_PROSTATE	2.89994	3.61275	4.48282	3.6143	2.17814	2.15249	1.97071	2.65665	1.26257	3.24685	1.7486	4.06625	2.94453	3.52016	1.18921	5.31283	4.90213	2.13014	2.72881	3.12809	2.80272	3.89518	2.20051	1.93078	1.71814	2.29552	1.28225	2.17353	1.609	2.61515	1.54797	2.37386	4.56784	3.35417	2.8382	8.34795	0.919848	2.35839	4.68681	1.31919	3.4582	3.1999	2.85731	6.7129	2.84322	1.70277	3.52585
ACH-001651	SKGI	SKGI_ENDOMETRIUM	1.68833	1.45464	1.91927	1.88944	1.35494	2.00291	1.54209	1.63227	2.70243	0.996767	1.74716	2.23004	1.72052	1.62919	3.26074	2.18865	2.0972	2.10378	2.51798	1.77624	1.98631	1.89995	1.08653	0.746623	1.66394	1.4104	2.24169	1.94941	0.642861	0.974412	2.09227	1.24157	0.910151	1.14844	1.2436	1.89529	2.03924	0.983646	0.748656	1.89252	3.68572	0.991973	0.951953	1.72192	1.7964	1.93285	1.06638
ACH-001652	SKGII	SKGII_ENDOMETRIUM	2.53684	2.68941	3.62745	2.59961	2.68033	2.23811	4.55291	4.74922	1.73736	1.57441	2.38695	1.78428	1.64624	1.58906	2.51135	3.07949	2.49468	3.21681	2.02174	1.95494	2.65491	1.67828	2.02025	1.69225	2.09906	2.85749	3.25921	3.599	2.59928	1.34194	2.79954	1.57412	2.54815	2.49243	1.97371	4.99923	3.20027	1.63206	1.31636	3.09538	4.48583	2.79383	0.846939	2.67762	2.9017	2.25577	2.96594
ACH-001656	SKNO1	SKNO1_HAEMATOPOIETIC_AND_LYMPHOID_TISSUE	0.105438	0.103278	0.0747223	0.133937	0.349202	0.0536758	0.13717	0.181021	0.0603899	0.0688474	0.0974223	0.11943	0.0828313	0.0731812	0.0800956	0.0747771	0.0854491	0.135426	0.0583971	0.0550911	0.0723922	0.0945684	0.0696452	0.0783877	0.0810176	0.149259	0.0509213	0.0733301	0.203871	0.0754359	0.149606	0.0567187	0.148042	0.043095	0.034665	0.033804	0.0961746	0.122023	0.223192	0.0654689	0.141314	0.131219	0.0969961	0.0409997	0.0970785	0.114209	0.0748933
ACH-001664	SNU638	SNU638_STOMACH	1.73783	0.953758	1.7616	1.81341	2.41748	1.79495	1.07219	1.66484	1.41288	1.18732	1.49808	1.21488	1.09662	1.1749	1.04231	1.96866	1.03958	1.18572	1.52813	1.61596	1.23449	0.928066	1.88136	1.2111	2.32559	1.13261	2.96324	1.09805	1.80921	1.97003	1.04135	1.13464	0.939675	0.942079	2.30467	2.2092	2.4572	1.86803	1.22759	1.31517	1.35209	1.49166	2.95816	2.2247	1.97098	1.89299	1.5882
ACH-001668	SUSA	SUSA_TESTIS	0.987435	0.684467	0.932172	0.958409	1.1534	0.808884	2.10139	0.317243	0.308399	0.440969	0.626933	0.467036	0.702419	0.926745	0.58041	0.542199	0.740344	1.53138	0.963795	1.14269	1.25035	1.34341	0.635204	1.14569	0.885528	0.984375	0.722275	0.268807	0.527347	1.2263	0.288765	0.72279	2.20931	0.427586	0.256275	0.542951	1.21092	0.542543	0.520124	0.919652	1.19551	1.04135	0.70634	1.50248	2.21056	0.704979	1.69306
ACH-001670	TASK1	TASK1_CENTRAL_NERVOUS_SYSTEM	0.761238	0.629228	0.595601	0.625357	0.724096	0.272814	0.641122	0.66274	0.727243	0.46407	0.340887	0.662308	0.584242	0.526641	1.27145	0.931053	0.507224	1.21361	0.828739	0.948201	0.676363	0.723808	0.783988	0.946498	0.83794	0.765714	0.691017	0.832582	0.767188	0.422841	0.309388	0.753281	0.484763	0.519932	0.684594	1.61064	0.899529	0.196627	0.635751	0.680092	0.829139	0.695308	0.525908	0.83239	0.889483	0.839097	1.08105
ACH-001673	TFK1	TFK1_BILIARY_TRACT	1.67431	2.05414	1.79562	1.52483	0.907202	1.03643	0.724715	3.06063	2.02852	1.0111	1.34016	1.87581	1.19138	1.21938	2.15539	2.19804	2.14764	3.77105	1.28188	1.80463	3.04967	1.55904	0.652553	1.40394	1.57543	1.66012	1.72041	2.20534	1.79497	3.1686	2.95195	1.81929	1.03867	1.63095	1.23672	0.820698	0.904064	0.974303	0.869621	1.39686	1.19393	0.783326	1.0752	1.08819	1.21011	1.56631	0.779936
ACH-001677	U2904	U2904_HAEMATOPOIETIC_AND_LYMPHOID_TISSUE	0.151665	0.140283	0.133318	0.20922	0.476755	0.131427	0.0988797	0.250668	0.0736323	0.111154	0.164424	0.184895	0.137003	0.25799	0.187258	0.166783	0.0961449	0.0517199	0.0653162	0.11761	0.0544656	0.300235	0.132921	0.157347	0.196261	0.0768868	0.170366	0.0863036	0.221293	0.149203	0.1632	0.077969	0.278286	0.16657	0.103966	0.105114	0.05779	0.193564	0.205947	0.0478161	0.160879	0.0861229	0.0988516	0.219405	0.12043	0.0799178	0.0479986
ACH-001685	UHO1	UHO1_HAEMATOPOIETIC_AND_LYMPHOID_TISSUE	0.454983	0.376363	0.602204	0.264863	0.283669	0.322937	0.195829	0.323958	0.511237	1.3086	0.32404	0.416887	0.412591	0.366485	0.693763	0.0817204	0.308266	0.377719	0.126568	0.197693	0.140363	0.364899	0.184638	0.997746	0.603411	0.29782	0.323165	0.940102	0.214347	0.395515	1.94636	0.541375	0.389034	0.593256	0.351082	0.849412	0.0820315	0.45329	0.272014	0.227272	0.289922	0.269732	0.0834414	0.555911	0.311612	0.52422	0.65365
ACH-001687	UMRC3	UMRC3_KIDNEY	1.72569	1.58432	2.64964	1.50993	2.16719	2.50982	1.68344	0.742452	0.780373	1.54515	1.28804	1.53872	0.880975	1.91355	0.693972	1.17059	1.52091	1.48118	1.22537	2.06154	2.17166	2.21176	0.447276	1.53919	1.50647	0.993296	0.961062	1.6361	0.581583	1.09673	1.36904	2.00463	5.28004	1.38923	1.42194	1.31244	1.24267	0.951722	1.35007	1.42983	1.38917	2.25718	1.61283	3.01634	3.52116	0.913365	1.8642
ACH-001688	UMRC7	UMRC7_KIDNEY	1.55377	2.11738	1.32026	0.839177	1.73797	1.22926	1.91669	1.04697	0.425459	1.62443	0.59632	0.683819	0.859531	0.825416	0.883926	1.59831	1.35374	2.28165	0.731192	1.47428	1.24905	0.793552	0.611873	1.33202	1.20375	1.70293	1.05445	2.02536	0.47198	1.72963	0.691598	1.70355	2.03842	2.48723	1.05792	0.195662	2.11015	0.357851	1.65434	1.17195	1.80818	0.623724	1.6572	2.20065	2.13348	1.38379	1.22956
ACH-001690	UPCISCC026	UPCISCC026_UPPER_AERODIGESTIVE_TRACT	1.55611	1.09469	2.11599	1.49596	1.20792	1.47026	1.60551	2.332	1.65212	1.32384	1.33794	2.43257	1.13968	1.00001	1.29975	1.48667	1.09936	2.18632	1.31413	1.60117	2.01979	2.18874	1.3159	1.20341	1.16717	1.15369	1.76331	1.48528	0.789539	1.68209	1.06744	1.2548	1.8941	0.988582	1.41327	1.4539	0.761492	1.21969	1.20655	1.07145	1.23994	1.39577	1.44577	1.76936	1.71309	0.957645	3.49325
ACH-001692	UPCISCC040	UPCISCC040_UPPER_AERODIGESTIVE_TRACT	1.70675	2.17747	1.70105	1.3248	1.50262	0.947751	1.83471	2.10345	1.39898	1.36305	0.503721	1.4708	1.32553	1.07564	1.97892	2.87464	2.09929	3.33464	1.43908	2.16767	1.45245	1.46626	1.70598	0.41871	0.76296	1.67459	1.75251	2.08121	2.13228	2.17157	1.04882	1.26426	2.31089	2.22138	0.880748	3.46775	1.64447	0.852523	1.47028	1.38118	2.03292	0.658331	3.34219	2.40899	2.18786	0.925993	2.06352
ACH-001694	UPCISCC074	UPCISCC074_UPPER_AERODIGESTIVE_TRACT	3.01527	2.82951	2.8792	3.2756	2.29043	2.90307	1.94631	3.95935	9.1118	1.47135	3.11269	3.36848	2.97685	1.60392	2.21704	3.21863	2.86052	5.10697	2.65623	1.70782	1.56265	2.62484	3.35866	2.13322	2.57833	1.22469	3.72125	3.09071	1.45058	4.25133	3.16994	1.34666	4.61787	2.06793	2.33773	2.04229	2.17264	3.55441	1.68987	3.2512	3.362	2.41964	1.2515	2.73307	2.72459	2.58956	4.27227
ACH-001698	UPCISCC116	UPCISCC116_UPPER_AERODIGESTIVE_TRACT	0.698286	0.678424	0.743389	0.301736	0.34869	0.473739	0.804546	1.21467	1.10647	0.412542	0.667805	0.580762	0.571256	0.39994	0.910352	1.14041	0.487495	1.49334	0.763872	0.524669	0.780403	0.578708	0.618584	0.484094	0.632312	0.567748	1.00017	0.659284	0.270548	1.64062	0.56041	0.604327	0.845759	0.453767	0.895731	0.480414	0.578642	0.542249	0.486973	0.969333	0.887018	0.447452	0.463934	0.62601	0.778876	0.280279	1.13096
ACH-001699	UPCISCC131	UPCISCC131_UPPER_AERODIGESTIVE_TRACT	2.8986	2.7793	2.50625	2.62045	2.1897	3.00017	1.48528	2.03789	2.17942	3.20452	1.64303	2.9027	2.62208	1.68668	2.66531	4.64197	3.18643	4.01691	3.00173	3.00234	1.50594	2.85557	2.69123	1.60156	2.44961	3.44684	2.78629	3.07465	1.53302	3.86842	2.42208	2.23254	2.94854	2.89088	2.48615	4.38325	1.24929	2.27139	3.85041	2.50897	2.79557	2.51691	3.89525	2.82504	3.54201	2.43992	4.78429
ACH-001712	HS860T	HS860T_BONE	4.26694	3.11278	4.63878	5.86811	4.7441	3.07464	1.80873	2.43939	3.20598	4.40116	2.81357	4.80842	3.01063	4.55126	5.30007	2.52627	3.82282	2.70642	3.11703	6.54836	2.89937	3.88255	8.02063	5.40254	4.48605	4.20957	2.24106	4.13971	2.93736	3.42574	2.89269	3.95887	16.4414	4.17089	4.8479	4.93432	3.08148	3.71714	3.93978	4.59314	3.33492	4.45007	3.0279	3.94058	4.49265	3.73205	9.31896
ACH-001719	OCIC4P	OCIC4P_OVARY	1.63573	1.38317	1.86787	1.73886	1.29007	0.969719	0.797028	1.91888	0.426018	1.67586	1.39407	0.856211	1.64083	1.63241	1.32783	1.23303	1.41079	3.23672	1.16126	1.93276	1.02766	1.44413	1.96302	2.30736	1.24723	1.69163	0.93757	2.05687	1.2749	2.3658	1.51914	1.88289	3.03959	1.47473	1.12071	1.49119	2.35682	0.825656	1.16542	1.61057	2.00937	2.32115	0.446821	1.26297	1.53137	1.05645	1.81264
ACH-001735	SEMK2	SEMK2_HAEMATOPOIETIC_AND_LYMPHOID_TISSUE	0.151782	0.063033	0.0595429	0.323365	0.264744	0.259624	0.0465527	0.0643994	0.163791	0.0377626	0.126457	0.332037	0.283179	0.299636	0.105096	0.0589837	0.16528	0.0172594	0.255511	0.251421	0.0428827	0.405804	0.139683	0.113812	0.169161	0.0790862	0.0904875	0.0779186	0.105045	0.297564	0.107608	0.289907	0.10541	0.0749953	0.190576	0.0972893	0.0744653	0.17431	0.114545	0.078747	0.131282	0.151359	0.0446289	0.16205	0.397572	0.172364	0.132501
ACH-001736	HB1119	HB1119_HAEMATOPOIETIC_AND_LYMPHOID_TISSUE	0.0660209	0.0654057	0.0781139	0.139215	0.109421	0.0463045	0.0508577	0.0819524	0.0701788	0.0412875	0.0376177	0.068214	0.0451996	0.0736301	0.122382	0.0862225	0.056461	0.0682567	0.0289986	0.0467659	0.0274021	0.0365558	0.0299222	0.0582161	0.0371956	0.0606607	0.0480496	0.0204764	0.136223	0.149872	0.0554471	0.128887	0.0426811	0.0451411	0.0384049	0.128998	0.0586136	0.0253579	0.0774387	0.0537851	0.045996	0.0373282	0.0513453	0.115828	0.0766832	0.0720452	0.0464267
ACH-001737	HSB2	HSB2_HAEMATOPOIETIC_AND_LYMPHOID_TISSUE	0.145123	0.0678426	0.171659	0.123041	0.0882468	0.116634	0.149098	0.190578	0.0970228	0.0820486	0.300033	0.0892511	0.17224	0.0581153	0.0487052	0.0755685	0.128869	0.0762487	0.13333	0.115845	0.134554	0.0991774	0.227912	0.18104	0.172529	0.121984	0.0528424	0.0809974	0.277139	0.175561	0.110219	0.170533	0.382619	0.0329372	0.0715296	0.0962623	0.152366	0.093362	0.2595	0.0393518	0.26617	0.254634	0.0263408	0.168641	0.273186	0.115839	0.227631
ACH-001740	RH28	RH28_SOFT_TISSUE	1.47066	2.49224	1.3841	0.526466	1.28164	0.842473	0.674223	0.532959	0.756044	1.53757	1.14903	1.60535	1.02157	1.47854	1.21883	1.19307	1.56874	1.55867	2.33806	1.38886	1.40306	1.32768	1.10301	3.2866	2.14924	1.29785	0.843807	1.04514	0.617745	1.32322	1.53979	1.72765	1.46421	0.925548	1.30618	1.8011	0.726851	1.04071	1.56457	1.43855	1.45424	1.45497	1.05062	1.19148	2.13736	3.28023	1.26731
ACH-001741	RMS13	RMS13_SOFT_TISSUE	1.29777	1.66218	1.12005	0.780854	1.33105	1.54777	0.701214	1.14133	0.682882	1.40093	1.33074	1.56146	1.56922	1.55239	0.388793	0.861977	2.54143	0.938153	4.51241	1.10248	1.40527	2.06769	0.878663	1.46306	2.73452	1.49024	1.09314	0.606787	0.445229	0.948998	1.29541	1.4817	1.33362	0.368344	1.59024	0.978364	0.813736	1.48514	0.717363	0.970298	2.01837	0.993568	1.23719	1.19498	1.6025	1.93912	1.46183
ACH-001743	RC2	RC2_SOFT_TISSUE	1.98028	2.2257	2.00565	1.22752	1.82257	2.16156	0.999768	1.1181	1.27925	3.40575	1.58283	2.9796	2.73942	1.67595	0.794031	1.46412	2.46185	1.15339	3.77809	1.99961	1.55407	2.5806	1.56011	2.06128	4.10338	1.81692	1.3251	1.01941	0.699203	0.419216	2.02267	2.11753	2.26604	0.900411	2.10539	2.53295	1.53908	2.16165	1.14256	1.51713	2.14795	1.49166	1.56978	3.34276	2.8556	4.07999	1.43554
ACH-001745	RHJT	RHJT_SOFT_TISSUE	1.02101	0.838496	1.60148	0.723367	0.844114	1.03648	0.712851	0.53623	0.721585	1.56606	1.08322	0.872571	0.827473	0.512383	0.639902	0.807695	0.717739	0.711054	1.25753	1.39349	0.879486	0.906477	1.06458	1.18838	1.50275	1.20289	0.811919	0.884057	0.410425	0.94859	0.594356	1.32904	1.60061	1.00974	1.5326	1.89024	0.644199	1.00724	0.767939	0.813866	0.714032	1.19665	0.322892	1.19403	1.69138	1.24868	1.29162
ACH-001750	TTC442	TTC442_SOFT_TISSUE	2.66501	1.9309	2.06348	3.36972	4.47108	2.22338	2.41475	1.78262	0.969825	2.85463	1.32942	1.73456	1.27437	1.72858	2.79262	3.19457	0.899791	2.08287	2.08342	4.2428	2.36618	2.35956	3.43934	2.86807	2.28285	3.95391	2.95077	2.1633	2.20589	2.91822	0.669487	3.46301	6.85471	2.58634	2.78518	1.96565	2.62239	2.4617	2.45339	1.58068	2.05759	3.81196	2.74423	3.59145	4.5461	3.33098	3.29994
ACH-001751	RH36	RH36_SOFT_TISSUE	1.61157	1.10831	0.919563	2.06172	1.71945	2.04752	0.776869	0.775015	0.86426	3.09237	0.600007	1.67178	1.42414	1.55275	1.34563	1.82717	1.12113	0.782106	2.26461	2.91754	1.24424	2.23671	2.53676	3.83133	3.09437	1.88889	1.81365	0.911547	0.761774	1.69209	1.64993	2.5944	1.66296	2.88149	3.30158	2.85715	1.42221	1.68683	1.52028	1.31069	1.25441	1.25499	1.4169	1.6691	1.49517	1.90981	1.04805
ACH-001765	RH4	RH4_SOFT_TISSUE	0.859477	0.206747	0.778754	0.768816	0.850151	0.875618	0.316131	0.489293	0.801604	1.0658	0.769592	0.242998	0.859383	0.959158	0.929576	0.727504	0.675887	0.527339	0.856504	1.38982	0.62506	0.927161	0.777665	1.33524	1.25035	1.25457	0.829209	0.632823	1.19794	1.11436	0.418268	0.911248	0.867169	0.912891	1.24692	0.605684	0.837825	1.53844	1.59585	1.42022	0.771144	0.765409	1.24157	0.622088	0.817306	0.719476	0.879882
ACH-001786	SNU1544	SNU1544_LARGE_INTESTINE	1.51114	1.9432	0.765256	2.03929	1.2004	1.12069	3.38543	1.68658	1.61386	0.35996	0.935118	2.53193	1.09801	1.35821	2.89052	1.44779	0.73726	0.939921	1.73175	1.86142	1.4077	1.96676	1.79984	0.890695	1.18574	1.65393	2.54214	1.63913	1.95223	1.64723	1.77432	0.796318	2.23115	1.29392	1.15852	1.96939	1.56851	1.33539	1.29689	1.46637	1.10311	0.956977	0.769888	1.93181	0.954514	1.86238	0.737408
ACH-001790	RH18DM	RH18DM_SOFT_TISSUE	0.846309	1.11449	1.06699	1.07	1.45428	0.272754	1.30602	0.764884	0.589672	0.90919	0.624825	0.509798	0.614244	0.580995	1.54012	0.704839	0.414285	0.58699	0.546358	1.52591	0.663972	0.811378	0.481506	0.684116	0.450528	0.701685	0.640593	0.974562	1.7674	0.987636	0.404117	0.946843	1.49743	0.586594	0.983763	1.40334	1.46984	0.390041	0.887672	0.960593	0.448576	0.991766	1.37296	1.14383	1.18024	0.342235	0.820088
ACH-001791	LPS6	LPS6_SOFT_TISSUE	1.43049	2.39357	1.15983	0.951962	1.16915	1.47647	2.05866	1.0325	0.77293	0.656343	1.33357	1.05042	1.29304	1.31077	1.55838	0.959201	3.51156	1.69539	1.35886	1.15122	0.844553	1.37314	1.36423	0.550828	1.2391	2.58886	1.08679	0.683218	0.693043	1.00956	0.957927	1.06975	2.6646	1.07967	1.0761	1.12202	2.45609	0.919065	1.06066	1.89083	1.52844	1.37219	0.865365	1.51538	1.17889	0.76621	1.92264
ACH-001793	LPS27	LPS27_SOFT_TISSUE	1.57386	1.48015	1.26861	2.15008	1.0585	1.01526	0.742263	1.39091	1.24247	1.67338	0.671739	1.45208	2.95727	0.589812	3.17572	1.41667	3.68653	3.22799	1.48467	2.40974	0.991178	2.07091	1.83788	1.52795	1.32573	1.81101	0.772353	1.23794	2.1804	1.3167	0.624228	2.48131	2.13812	1.78109	2.0542	1.00814	1.64506	1.5749	2.47627	1.28748	1.67664	1.03727	1.83893	1.7256	1.09275	1.13184	2.30638
ACH-001794	93T449	93T449_SOFT_TISSUE	4.70987	4.81996	3.56833	3.33971	4.6342	4.67263	2.06591	4.50506	4.29896	5.10836	3.87293	10.0145	5.44989	4.40215	3.47995	5.43463	6.14706	5.31955	3.62358	5.28804	3.38532	5.18363	5.37052	8.2614	4.47713	5.88537	6.20127	4.7104	3.1921	4.74273	4.92912	4.54097	7.83233	4.98609	5.6584	3.79379	5.07954	2.85791	3.79047	4.21858	4.23463	6.05374	3.18075	2.94969	4.31105	4.38711	7.5233
ACH-001795	94T778	94T778_SOFT_TISSUE	3.96021	3.67085	4.11303	1.73353	4.87264	3.00849	3.27334	4.85331	2.25807	3.80157	3.37479	3.07528	6.54834	3.01263	6.93162	3.9113	5.3333	3.08439	1.55034	4.45689	4.27576	3.65058	3.87897	5.52403	2.89612	4.10537	2.9464	3.28982	6.73492	3.18098	2.50424	5.5078	5.01506	5.02693	3.67866	4.02694	4.39758	2.95612	8.2188	5.43684	3.48937	4.7521	3.46858	3.69172	4.33804	2.49194	8.97882
ACH-001796	95T1000	95T1000_SOFT_TISSUE	2.84466	1.43463	2.29143	2.04897	3.12813	3.32703	1.41278	1.43778	2.7305	2.64854	2.65493	2.45166	3.22713	2.52404	6.43482	2.40469	2.23624	1.94964	2.18076	4.51785	1.1676	2.47535	3.41046	2.91129	3.58913	3.18104	3.23793	2.07369	2.77526	2.11273	2.29508	1.94038	3.96605	2.14587	3.11804	3.24983	3.63242	1.72039	6.16273	2.95928	3.78276	3.10616	2.14826	3.55695	4.16147	3.85792	4.43657
ACH-001799	LPS141	LPS141_SOFT_TISSUE	2.86978	2.80136	2.52733	3.8773	2.68738	1.79684	1.68946	1.84426	2.11491	1.77385	2.82543	2.27407	3.55105	2.5875	3.89846	2.33208	3.84121	0.934507	2.90349	3.93403	0.841381	4.1137	3.263	1.94308	3.3197	4.50803	1.84343	1.16811	2.52183	1.76528	0.951414	4.69052	7.69368	2.6304	4.68455	1.03544	1.66802	5.15813	4.72771	2.74384	1.89174	5.36693	2.38413	4.32747	3.19388	2.39129	3.2157
ACH-001802	LPS853	LPS853_SOFT_TISSUE	3.09604	4.05066	1.48213	1.59137	7.04181	2.57788	1.85176	3.60297	1.7803	3.34114	1.79244	3.19835	5.67537	2.14569	2.58887	1.88905	5.0225	1.98731	3.57556	2.87874	1.64388	4.49129	5.35148	3.51674	4.89778	4.54402	4.06107	1.34902	3.60919	2.79837	0.83284	4.52354	4.89987	3.77411	5.61383	2.47744	1.57233	5.17067	3.89393	1.99518	0.859989	3.06763	5.46904	2.85004	5.0836	3.00141	6.31754
ACH-001804	LPS510	LPS510_SOFT_TISSUE	2.83656	3.08609	2.24894	2.17848	3.94532	2.76808	1.23467	1.75639	1.82112	2.04192	2.26544	2.66557	2.66192	3.52816	6.91182	1.79307	4.02037	2.35921	3.70089	3.13619	1.40348	2.56526	4.9061	3.06441	3.57572	4.64378	1.45792	1.28921	1.81798	2.52067	2.12418	2.60507	4.41248	2.48718	3.36483	2.70921	3.04833	2.45389	4.72068	2.01544	3.34312	3.1431	2.64313	3.51907	3.38722	3.49441	4.1815
ACH-001807	LPS067	LPS067_SOFT_TISSUE	4.65852	8.09918	3.36516	3.43113	4.99196	2.89081	3.34352	5.47739	3.31458	3.28445	3.0664	4.62376	2.37838	3.66228	7.69285	2.92299	3.40106	2.82669	2.73849	5.76163	2.01277	4.20626	7.09149	5.71434	4.35801	3.74723	4.93	4.47619	8.42975	3.6849	3.06529	5.52958	18.4774	5.25175	4.64477	6.68155	3.73158	3.6315	4.76794	7.90805	0.711989	3.88155	5.22968	4.07745	3.46494	5.14965	9.03282
ACH-001814	OS252	OS252_BONE	3.82559	4.05256	3.5792	2.20479	3.82317	3.88787	2.28414	3.59495	3.98079	3.62186	3.22997	4.10816	2.1527	2.93799	2.25668	2.6044	4.3691	4.55391	4.25116	4.0446	2.06908	2.56486	7.84948	3.55995	4.34964	5.35248	3.74905	2.59443	3.51631	2.73743	3.31263	3.0672	10.5772	2.40148	4.01395	3.44527	2.91058	3.45904	3.37954	4.00592	2.51794	4.59994	2.6723	3.17017	3.35235	4.25332	6.32392
ACH-001818	C396	C396_BONE	5.11163	4.14366	3.93128	5.66476	5.7466	9.52596	2.65879	3.84973	4.39819	4.81969	4.82271	12.7331	3.84247	9.04737	8.09345	3.5911	6.56597	4.16596	6.67716	5.61476	3.57292	6.68442	2.84387	5.4436	7.02826	3.88605	3.37517	5.66608	4.06305	4.95599	5.21621	3.24139	17.8208	4.7289	7.02846	3.35959	3.12673	4.62377	4.55882	3.19984	4.84802	2.53767	3.61628	3.89434	4.0207	4.24394	11.4266
ACH-001819	MFM223	MFM223_BREAST	2.78954	1.96993	1.53555	1.49939	2.38948	4.41785	0.446463	2.26535	2.71784	2.66824	0.987359	7.12584	2.19735	5.08399	4.04196	3.43611	4.31747	1.95325	10.9601	5.03343	1.64192	5.32892	1.5833	2.6701	5.63593	1.98366	2.29221	2.87461	3.53869	1.77268	3.32304	3.41162	1.38871	0.53723	1.98942	1.57729	3.7892	2.59977	5.54788	1.76783	4.31327	1.09194	3.51613	1.96602	2.22964	5.0436	0.961023
ACH-001820	COLO824	COLO824_BREAST	1.63845	2.28578	1.197	1.18903	1.38918	2.45073	0.82081	2.35574	2.35978	0.587978	2.03577	2.60001	3.68206	3.29912	3.70297	1.02508	4.06007	0.980167	2.58416	0.87441	0.585766	2.12341	0.82642	1.42139	1.78315	0.774611	0.963903	1.28164	1.8445	1.71255	1.49736	1.12578	1.62626	1.86328	1.37662	1.52643	1.03886	1.30609	4.14207	1.08198	2.69304	1.43323	3.09471	0.948499	1.35166	1.18585	1.2729
ACH-001834	ICC10	ICC10_BILIARY_TRACT	3.50248	3.3255	3.64814	5.77595	3.94088	3.41655	3.16216	1.82533	3.39402	4.55483	1.01549	4.03017	4.63104	2.1117	10.7168	5.70156	4.12727	4.4202	3.29257	3.96821	1.49885	6.52996	2.3299	3.36402	3.28206	3.72767	2.34777	4.96501	1.94066	4.86976	2.50519	4.93248	6.45784	5.43011	3.83262	3.29594	2.85773	2.48816	2.90844	3.25801	3.81084	3.30477	3.62501	4.5214	2.80959	3.10312	1.99601
ACH-001835	ICC106	ICC106_BILIARY_TRACT	3.10112	3.24867	3.49875	4.09844	3.88293	2.3066	4.48409	2.39412	2.1803	1.62377	3.26262	2.40546	3.47693	2.15614	5.4541	2.50884	2.17605	2.7421	1.47346	6.02195	0.929548	4.14194	2.47282	3.86265	2.2096	4.04907	1.37494	3.10066	3.2022	5.35855	1.78239	3.00454	6.81473	3.43071	2.89658	2.51057	2.70204	2.65311	3.05449	2.78568	1.84677	3.32377	3.10406	3.58289	3.33268	2.0705	3.54597
ACH-001836	ICC108	ICC108_BILIARY_TRACT	4.3715	2.00013	4.55878	4.20399	5.06933	3.34321	2.2731	3.82717	2.74358	6.18086	2.01984	3.47097	8.2304	2.38424	8.11435	6.98176	5.80919	4.2548	2.79714	6.89287	3.07706	3.91412	3.7455	5.64482	3.84555	4.76648	2.03027	3.67745	3.24727	6.28597	3.21084	6.53454	6.2484	6.1176	5.56683	5.3242	2.51337	3.99201	6.74403	2.44999	4.41422	4.81601	6.33446	5.5556	5.14376	3.7002	5.51994
ACH-001838	ICC12	ICC12_BILIARY_TRACT	2.24821	2.59142	3.00961	4.29177	1.84465	1.82608	2.8132	2.43082	1.62118	1.52137	1.93562	1.74723	2.19368	1.82628	0.818113	1.88247	1.67526	2.35763	1.85433	3.96205	1.25314	3.14064	1.94021	2.29048	1.85201	2.20031	1.91667	1.48678	1.94863	5.5976	1.68926	2.46619	4.12174	2.52929	2.35778	2.02646	1.70301	1.75792	2.16055	1.87397	1.86317	2.20746	0.996834	2.87076	3.09678	1.89982	3.4551
ACH-001839	ICC137	ICC137_BILIARY_TRACT	2.6074	2.49669	2.17238	2.04965	4.4295	3.59985	0.442814	2.1521	2.09314	2.25385	2.14612	2.88527	2.37798	2.91791	1.92378	2.6435	3.27549	2.39466	2.2488	3.60804	1.11958	4.16184	3.18943	4.6468	2.85027	3.17893	2.06153	2.31038	1.44632	2.58214	2.13203	2.38845	4.08436	3.16447	3.22406	0.986429	3.34131	2.56318	2.07923	1.75258	2.42451	4.11986	2.36692	1.86856	2.87994	2.15853	2.46957
ACH-001841	ICC15	ICC15_BILIARY_TRACT	1.9394	0.932085	1.88285	3.85459	2.12118	1.19061	1.68966	1.87714	1.53302	1.16556	2.0397	1.81147	2.53362	1.36288	1.82761	1.60872	1.53229	1.12708	1.49449	3.14083	1.00222	3.79421	1.70899	2.86822	2.27302	1.69179	1.82247	1.78377	1.80403	1.90196	1.01417	1.68298	2.13347	1.79509	3.38636	1.64845	2.34668	3.06739	2.14355	1.3838	1.66867	2.06533	1.87962	1.98817	1.58363	1.03848	3.60677
ACH-001842	ICC2	ICC2_BILIARY_TRACT	4.15589	3.9568	3.68346	3.21397	2.56136	5.41686	5.45677	2.00148	4.20693	5.12398	3.05444	5.40062	1.59277	2.49738	4.07116	4.09951	2.26071	9.36104	3.11833	3.98035	3.19306	3.31661	4.18225	4.0429	3.78785	1.86156	6.24269	7.0484	2.42109	6.04673	6.16831	2.45472	7.95839	3.20808	3.06838	6.27716	2.38086	2.60734	2.66991	3.53845	4.30174	2.28123	2.07227	4.11352	1.94591	4.01837	5.21075
ACH-001843	ICC3	ICC3_BILIARY_TRACT	1.41775	1.70586	0.922992	2.64837	2.27097	0.821663	0.947481	1.31071	1.83719	0.857841	0.654458	0.886305	1.35301	1.87465	1.44661	0.919504	0.615903	1.35184	0.933223	1.91042	0.375771	1.52893	0.837476	0.805553	1.026	0.929685	1.48251	2.18727	1.94729	2.86418	0.303601	1.11042	1.26421	2.00333	1.19915	1.91032	1.91878	1.71597	1.32199	1.72282	1.3106	0.933442	1.96501	2.77722	1.91019	1.34929	1.34273
ACH-001844	ICC4	ICC4_BILIARY_TRACT	3.57288	2.70597	3.84349	3.53518	3.3585	3.16331	2.30782	3.58301	4.06055	3.35805	2.77008	3.14413	3.73081	1.99639	3.98168	4.46888	1.71905	2.3964	3.73196	5.9343	1.74008	5.21365	2.72179	7.4243	3.93851	3.15438	2.99985	4.46769	1.97989	3.64426	3.73517	4.21578	3.08755	5.0066	5.05558	2.88206	4.51686	2.68499	1.73265	2.95675	3.15785	4.9493	4.1591	3.11237	3.87984	4.16491	3.60977
ACH-001845	ICC5	ICC5_BILIARY_TRACT	6.43289	5.31039	3.05963	2.7235	8.0018	12.4484	6.09177	3.75	4.70379	4.84383	4.84538	7.29613	3.86291	6.57556	8.85835	3.29119	3.61722	7.62134	6.8879	4.96899	10.5138	7.49329	4.04334	11.4638	6.21742	5.88825	3.88916	7.88895	2.65572	5.34082	7.33547	13.0422	12.3136	18.8872	8.08631	1.82793	1.82495	3.62753	9.09386	3.4939	8.91422	6.33267	5.30096	5.84786	11.8345	5.66141	8.93792
ACH-001846	ICC6	ICC6_BILIARY_TRACT	3.6099	2.62216	3.9526	7.63062	3.17166	2.32175	2.06397	4.08938	3.37053	3.2917	1.85712	1.81194	4.05155	2.81073	8.59615	2.63293	2.72492	4.2068	2.17144	8.09173	2.2674	6.05386	1.41478	6.44997	2.75165	2.63853	3.02652	3.6613	3.08795	4.37877	3.09955	5.08509	2.89912	7.5986	4.1917	1.89136	3.13335	2.76463	3.73367	2.26231	2.02111	4.10422	5.90715	3.04056	2.93132	3.61558	2.21086
ACH-001848	ICC8	ICC8_BILIARY_TRACT	3.26405	3.13692	2.72375	3.04039	3.30215	4.47741	1.46828	3.03244	2.83227	2.63081	2.15805	6.80208	4.20132	2.89328	2.2805	4.51509	4.36315	3.05432	2.95428	3.90472	2.39999	3.59244	2.92947	4.73402	3.53362	4.17492	2.37654	2.50118	1.97523	3.09681	4.56897	2.39565	4.71213	3.45374	3.42007	3.07082	3.34061	2.25036	4.07013	1.48238	3.84283	3.58437	1.93489	3.90721	3.59346	3.75526	3.22908
ACH-001849	ICC9	ICC9_BILIARY_TRACT	1.20247	0.990267	0.713673	1.10241	1.03574	2.54232	1.03189	1.81109	1.19459	0.695466	0.8643	2.63756	1.05692	1.64338	0.862268	0.805717	0.856599	1.15739	2.10053	1.0846	1.27573	2.35687	1.06118	1.29091	1.72451	0.632457	2.54118	1.06167	2.69454	2.06476	0.995271	0.92916	0.633062	1.73335	1.38862	1.48305	1.06406	1.06917	0.614562	1.29618	1.68812	0.256494	0.459767	0.891886	0.73028	0.750864	2.03572
ACH-001850	G415	G415_BILIARY_TRACT	2.26146	1.20075	1.51649	2.45815	2.06189	3.27789	2.32887	1.54464	3.60164	1.51656	2.24883	2.85045	4.88087	2.51329	5.98574	1.60727	3.2268	1.44542	3.6115	1.77386	2.08075	2.70599	1.51784	1.53268	3.86152	0.843	2.40893	2.4579	0.927586	3.91825	4.46445	1.72859	1.31963	2.0921	3.32244	2.54463	1.43944	1.88074	1.64358	2.60567	4.5882	1.90424	0.880018	2.45664	2.17474	3.00037	1.85215
ACH-001852	HKGZCC	HKGZCC_BILIARY_TRACT	1.92348	1.99965	2.92136	2.59156	2.19078	1.40383	4.10365	2.2776	1.5792	1.45317	2.23345	2.57876	1.30126	1.46129	1.51208	1.19053	0.613854	2.11188	0.95574	1.44063	1.34429	1.83919	1.7453	1.48826	1.02289	2.20072	1.42347	2.14247	2.69045	2.64781	1.74686	1.42391	2.54371	2.45274	1.74713	4.28398	2.5538	1.48949	1.16097	2.16043	1.56373	1.68659	0.803734	2.78375	1.45041	1.05767	2.65583
ACH-001853	KMCH1	KMCH1_BILIARY_TRACT	2.59178	3.12549	2.85204	1.77022	1.6004	2.00834	2.19386	2.50008	1.37365	2.01143	3.33783	2.57564	1.26523	2.14918	1.56729	2.31715	1.46423	1.61372	2.36014	3.18215	1.43592	3.57822	1.17526	5.8869	2.95233	1.73895	2.89868	2.18774	1.40303	4.75552	6.72481	2.90001	3.44137	2.47595	3.27638	1.86303	1.77064	1.19537	1.12354	2.17687	1.33974	3.47462	1.71545	1.76985	3.92606	3.47726	2.22726
ACH-001856	RBE	RBE_BILIARY_TRACT	3.01536	1.87255	3.11849	3.5373	2.67477	4.62998	4.37131	2.20077	1.67663	1.73634	3.8918	1.93998	3.46099	3.39151	2.66571	1.45861	3.80244	2.67307	1.61375	3.9033	1.48091	4.25539	3.23677	7.98537	3.27716	3.8089	1.94769	2.33399	0.613863	3.74287	1.77395	4.15189	2.42953	9.57151	3.6354	1.46897	2.66161	2.92998	2.25824	1.22026	3.60267	4.44308	2.00925	1.59415	6.22933	1.58005	3.98366
ACH-001857	SG231	SG231_BILIARY_TRACT	1.68724	1.67825	2.05087	1.14423	2.03668	1.5017	0.961554	2.45822	2.01406	1.50924	1.3453	1.23759	1.56985	0.856088	1.81524	1.56271	1.35022	3.94558	0.942303	2.85663	1.01695	1.5295	0.711393	2.38664	1.42891	1.71436	2.76275	2.01192	1.0799	2.09477	1.75745	1.65525	1.96462	1.77359	1.61861	0.769791	0.973779	1.75183	0.259325	1.20283	1.28268	1.58615	1.43647	1.13079	1.49295	1.80661	1.97867
ACH-001858	SSP25	SSP25_BILIARY_TRACT	3.7955	3.04609	3.05368	4.37439	4.59426	3.45125	4.43303	2.42612	2.69416	2.29882	2.21154	4.82603	4.79882	3.96988	5.43559	3.17477	5.81937	3.07546	3.88325	4.17393	2.26647	4.07093	4.79097	6.29671	3.21863	2.43883	2.86252	3.36987	3.09153	4.85416	2.98318	6.43437	6.44197	4.89109	4.20747	4.63656	4.31525	3.15282	2.32239	3.70031	3.09275	6.19986	3.12486	3.96211	3.86878	3.85773	5.27633
ACH-001861	TGBC1TKB	TGBC1TKB_BILIARY_TRACT	4.21259	8.73939	4.5951	4.00671	3.17173	3.99492	12.1138	2.94186	2.50049	4.04417	4.81996	6.66342	4.81508	2.60798	4.39902	1.8029	3.37333	2.25726	3.4655	4.66669	2.27266	4.46786	2.92976	5.68704	3.29412	4.00928	3.9944	6.21254	3.5494	6.38201	7.24962	6.64652	4.35175	4.8893	3.79335	7.43843	2.18364	2.40853	2.88101	1.72178	3.62789	5.58288	2.01475	4.21008	4.65677	5.55298	3.85542
ACH-001862	TGBC52TKB	TGBC52TKB_BILIARY_TRACT	2.83418	1.54318	2.67341	2.82996	2.66547	3.39127	2.4692	4.0505	8.06679	3.41465	2.51192	5.05522	2.65245	3.29911	1.96838	2.66007	2.07831	2.86094	1.60497	1.53561	2.17014	2.0707	3.00215	3.21383	2.8423	2.41759	4.71219	3.14689	1.92709	2.57283	6.55565	1.26893	2.21722	3.23082	2.91311	2.03886	2.2257	3.27301	4.0329	2.00051	4.77612	2.18077	1.30286	2.38352	1.82726	3.27764	3.81065
ACH-001863	TKKK	TKKK_BILIARY_TRACT	3.31472	3.36514	3.53406	4.2952	3.00861	3.53474	6.81349	1.93749	2.38432	5.83495	4.47634	3.42895	1.76546	2.68955	4.65746	4.90321	1.81808	3.82462	1.38662	4.71087	0.926371	2.89812	0.234887	2.88577	3.21083	1.90031	4.30564	6.54514	3.29234	5.13915	6.29404	2.07604	1.8009	3.78052	3.36529	2.89666	5.39498	1.41654	1.40056	4.93366	3.39869	1.89026	1.95261	3.94136	2.73583	4.33672	1.95781
ACH-001864	YSCCC	YSCCC_BILIARY_TRACT	4.32136	6.48807	5.22435	4.82648	5.01724	3.07631	4.632	2.10229	3.90028	3.78703	3.8817	2.73321	4.02719	3.123	2.2224	5.93556	4.8652	6.83722	3.72862	8.35017	1.94477	6.9661	3.13373	5.778	1.83023	5.20739	2.02956	4.57508	2.91234	6.14838	1.89883	5.59015	7.82265	3.70026	2.54678	5.07555	1.36215	3.88838	4.44447	3.3305	3.69533	5.32973	10.1523	6.97861	4.51706	3.19851	6.20632
ACH-001959	CCLP1	CCLP1_BILIARY_TRACT	1.17055	1.18892	0.908104	2.02088	1.06859	0.676214	0.57166	0.890176	1.22099	0.863016	0.818167	0.639649	1.71778	1.12902	1.20053	0.833362	0.506866	0.363856	1.04041	1.65685	0.865264	1.79823	0.630607	1.67307	1.5755	0.684075	0.97999	0.439476	1.23055	0.846605	0.710542	1.09847	1.04881	1.33445	1.38585	1.46658	2.05456	1.26229	0.743495	0.884229	0.979728	1.30717	0.503325	2.66543	2.21765	1.89475	0.776601
ACH-001960	CCSW1	CCSW1_BILIARY_TRACT	1.8957	1.52773	1.79318	1.25768	2.5929	1.71975	2.77064	1.86306	1.97183	1.1528	1.81	1.78187	1.528	2.18409	4.87704	1.48976	2.78104	2.97978	1.00333	0.970967	1.73269	0.82126	1.3557	1.58708	1.24415	1.24884	0.687357	1.55774	1.88761	1.36407	2.0753	0.658067	2.52868	1.42499	0.857582	1.26551	2.19859	1.17011	2.41703	2.38276	2.93316	2.63634	1.18902	1.56299	1.58696	0.898287	2.13348
ACH-001961	GB2	GB2_BILIARY_TRACT	3.86565	2.43907	4.51937	2.67442	4.60111	6.14677	2.92601	4.60978	2.99381	4.5596	2.02977	3.66968	5.57572	2.54655	2.9597	3.17831	4.82416	3.70423	3.29276	6.1744	2.33568	3.88774	2.71815	9.81109	3.16079	3.10514	2.94104	4.7176	5.16331	3.99563	2.77335	3.3012	5.49935	4.69556	4.12328	1.96488	4.27549	3.56367	2.60858	2.74137	4.81416	5.50333	3.45374	3.38676	4.20276	4.80402	2.06336
ACH-001991	NZOV9	NZOV9_OVARY	1.65829	1.61385	1.68712	1.41373	2.13702	1.12034	1.45705	1.443	2.69156	2.80998	2.33387	0.955239	1.5378	0.40791	1.50734	1.28895	1.26368	1.55205	1.02949	2.11061	0.98344	0.666949	1.89519	1.88893	2.06684	1.81711	1.62115	1.40085	1.85806	1.70716	0.719025	1.41867	2.37453	1.52764	2.10489	2.61122	1.38051	2.63821	2.06823	1.80355	0.998854	1.70486	1.83245	1.55591	1.83795	1.52382	1.17836
ACH-001993	NALM16	NALM16_HAEMATOPOIETIC_AND_LYMPHOID_TISSUE	0.156633	0.0611381	0.228168	0.283389	0.22265	0.112842	0.0525804	0.101823	0.135823	0.169984	0.11213	0.135066	0.241406	0.11059	0.354099	0.198519	0.0829248	0.103977	0.122865	0.262613	0.0524094	0.324341	0.166595	0.184887	0.215885	0.105894	0.0457289	0.0714248	0.251853	0.199282	0.101411	0.0799269	0.136204	0.154708	0.140789	0.114573	0.138341	0.151376	0.299835	0.124494	0.172231	0.135383	0.0859446	0.512759	0.292879	0.0978743	0.137835
ACH-001997	ECC2	ECC2_BILIARY_TRACT	5.40398	4.51999	3.98674	6.88697	3.70029	4.71901	6.35145	2.11635	3.26616	13.2712	3.98836	5.59681	4.68506	4.71002	2.66513	3.54035	3.74356	3.69314	3.62521	5.62755	3.19861	5.16545	4.91676	5.45325	5.90001	2.54119	2.55135	4.17916	2.78775	8.69537	13.3003	6.50822	4.79023	7.41235	7.41254	9.36865	1.75623	4.24452	5.17281	5.53828	4.20917	7.22691	2.88067	10.1399	6.59361	4.55022	8.37541
ACH-001999	9505BIK	9505BIK_PANCREAS	2.15351	1.64597	1.61634	2.75352	2.07782	2.91003	1.53524	2.05343	2.378	2.46415	2.33618	2.23926	2.2114	2.44389	2.96698	3.29136	2.04891	1.89866	1.79192	2.82964	1.64237	2.07346	1.09425	2.61117	2.46181	2.5834	1.14781	1.86591	1.77787	2.18298	4.28546	1.43371	1.96642	3.33872	3.548	1.04503	3.48505	2.3435	2.3139	1.56553	3.08113	1.40976	0.957427	1.43852	1.45661	2.4278	1.89896
ACH-002001	A375SKINCJ1	A375_SKIN_CJ1_RESISTANT	1.36197	1.56852	1.788	1.66872	1.52135	0.436528	2.22646	1.34633	1.11733	0.958557	1.09275	0.602847	1.08606	1.11394	1.74734	1.22571	0.920423	1.45459	1.04504	1.35627	1.64806	1.49578	1.55993	0.678469	1.03824	2.45648	0.800327	1.13881	1.55896	2.09728	0.540787	1.97186	2.00013	1.11012	1.17338	2.42555	3.18447	1.45329	0.859398	0.736098	0.935928	1.01559	1.28755	1.31925	1.49437	0.987818	2.38962
ACH-002002	A375SKINCJ2	A375_SKIN_CJ2_RESISTANT	1.56172	2.0759	1.61081	1.49952	2.3246	0.537451	3.046	2.64997	1.48479	0.970411	1.26725	1.01239	1.42732	1.12365	1.95632	1.48325	1.24877	1.72345	1.6473	0.753821	3.13345	1.25871	1.35781	0.949066	1.50894	1.73663	1.46654	1.19916	1.26724	2.53872	0.966913	1.21998	2.02798	0.99933	1.47309	1.71393	2.28538	1.71657	0.934199	1.05737	1.31716	1.28108	1.52208	1.52547	2.17758	1.31987	1.80283
ACH-002003	A375SKINCJ3	A375_SKIN_CJ3_RESISTANT	1.49881	1.94002	1.94828	2.38967	1.87915	0.381241	3.18462	1.56945	0.799931	0.540683	0.853911	0.64143	0.996975	0.996864	1.54727	1.45076	0.825126	1.31757	1.23727	2.00133	2.47486	1.75224	2.10558	1.54632	0.892719	2.78502	0.982455	1.13186	1.44242	2.22775	0.533583	2.70549	2.78682	1.22531	1.1565	2.28501	3.30382	1.48068	0.974393	1.26436	0.469633	1.30762	1.27867	1.74198	2.35674	1.15956	2.78978
ACH-002004	UACC62SKINCJ1	UACC62_SKIN_CJ1_RESISTANT	1.73457	2.63786	1.78556	1.29825	1.29847	0.371952	2.17971	2.33003	1.92346	0.691709	0.77109	0.431784	1.3537	0.608952	0.877295	1.94326	1.28823	1.82361	1.6428	3.62272	1.03913	1.15411	1.94207	1.13181	0.965367	2.23535	1.25593	2.09934	0.822084	3.94984	0.206377	3.75064	2.53329	0.89702	1.33519	1.45675	1.82121	1.51345	1.06333	1.96362	1.34549	2.19767	0.38803	1.27382	3.41187	1.58066	2.45178
ACH-002005	SKMEL19	SKMEL19_SKIN	1.93055	3.73671	2.49734	2.14645	2.37783	1.4808	2.57295	1.56751	0.502862	1.74277	1.2059	1.03154	0.478113	1.29798	1.48136	0.777221	1.33084	3.18865	0.990756	2.36543	0.778524	1.07266	0.762882	2.64863	0.993355	1.53984	0.433735	3.15014	0.994548	2.12396	0.817114	3.43158	4.59391	1.84598	1.34536	2.79895	1.454	1.68765	1.64277	3.64015	1.66204	3.0472	1.49631	1.46213	2.47545	1.33644	2.85617
ACH-002011	MP46	MP46_UVEA	1.35035	0.942385	1.16164	1.1546	2.72117	1.2624	1.1252	0.985357	1.40199	0.894058	1.7654	1.08946	0.987211	1.54299	1.3651	1.50062	0.870038	1.22458	1.47618	2.23801	1.31676	1.14857	1.33918	0.919082	1.19761	1.0622	1.03355	1.77064	1.48567	1.67786	0.633279	0.548988	2.21376	0.735417	1.23707	1.28673	1.28917	1.83122	1.37903	0.866861	1.62165	0.889449	2.48231	0.925479	1.49744	1.1925	2.02025
ACH-002015	MEL285	MEL285_UVEA	1.73762	2.0007	2.33278	1.56573	2.30634	1.04145	3.04014	1.59703	2.66563	1.50343	1.20844	1.72234	2.41678	1.16171	2.25264	1.21577	1.16887	1.40043	0.951461	3.62134	0.894664	3.32512	2.1177	1.46298	1.39393	2.33039	2.42984	1.41646	1.25738	1.46998	0.914746	1.16542	2.69009	1.8925	1.42716	4.47983	1.74988	1.75243	1.7019	1.73211	1.19042	0.796355	1.5178	2.29417	1.95993	1.34662	2.42461
ACH-002016	MEL290	MEL290_UVEA	3.92494	4.01404	5.79035	4.08331	2.5297	2.81939	7.18586	1.43949	5.31761	7.57002	2.36182	5.23956	3.01965	3.32477	3.1882	1.47051	2.37144	4.17821	2.22594	3.64132	2.99864	3.18377	3.94997	7.16538	3.21052	3.48528	3.57172	3.96825	2.14897	5.48073	5.73533	3.59359	9.90646	6.21097	2.68819	3.019	4.1931	2.43049	2.62854	3.4774	2.86095	2.81912	1.67923	4.52071	3.71712	3.75695	4.10178
ACH-002017	OMM1	OMM1_UVEA	2.64519	2.84133	1.2483	0.97741	3.74124	4.13573	0.851174	1.38239	2.66777	4.46899	3.45359	2.44282	1.09598	2.28621	2.00007	1.58866	1.7186	9.5613	1.25605	3.48981	1.09846	1.42878	2.01259	4.36373	0.797929	1.23456	1.07577	6.41836	2.17063	3.76223	0.913587	3.17849	5.12986	2.18424	2.59793	2.06309	0.8162	2.27099	3.24045	3.87075	1.59365	4.22397	4.7507	0.671172	1.75826	0.885512	5.30773
ACH-002018	OMM25	OMM25_UVEA	2.16051	4.72285	2.02779	1.96402	2.86489	0.924293	5.32683	1.18794	1.46354	0.999602	1.25549	1.47293	1.41129	2.0682	4.18545	1.29711	2.05809	3.30415	1.33824	4.03028	1.45283	3.10184	0.847273	2.43548	1.02083	1.75315	0.996311	3.10299	1.27763	2.62811	0.935764	2.4191	3.0431	1.61501	1.06675	1.90728	2.45617	0.965669	0.990688	2.89867	1.41499	2.76929	3.35424	1.47145	2.40154	1.04703	2.24035
ACH-002019	HOKUG	HOKUG_CERVIX	2.12946	3.78768	2.42154	3.45911	1.39713	2.07103	2.97798	2.25649	2.87281	1.49594	2.64651	2.90562	1.35998	2.54285	2.28288	1.86112	2.36197	4.75327	1.50262	1.9107	1.29347	1.72625	1.31867	0.959743	1.48577	2.12219	1.80599	1.86361	1.16383	4.3655	2.9333	1.91353	1.90018	3.00868	1.72057	1.74913	0.944807	1.37343	1.82919	2.83639	1.68833	1.27657	1.75228	2.70705	1.26888	1.14742	1.88984
ACH-002022	PMFKO14	PMFKO14_LARGE_INTESTINE	1.3946	2.13047	1.73752	1.72378	1.04373	1.08439	1.17371	1.61861	0.868135	0.674818	0.938183	1.03271	0.758691	0.760312	1.61374	1.33727	0.838601	1.36114	1.24114	1.10304	0.487779	1.79923	1.09421	1.51291	1.89026	1.82035	1.63495	1.57962	1.65939	1.28369	0.900977	2.01743	1.12444	1.25373	2.37491	1.7912	1.04352	1.22186	0.391116	0.646643	0.608065	1.68338	0.751618	2.29729	1.26011	1.21974	1.24874
ACH-002023	TGBC18TKB	TGBC18TKB_LARGE_INTESTINE	3.78175	3.59531	6.18021	4.52279	2.94196	3.07955	3.19808	2.71789	1.65858	7.74073	3.84282	4.60667	4.25588	2.64544	2.94078	2.99066	3.27141	2.67884	2.95982	4.92546	2.34141	4.69264	2.04096	7.44348	3.50807	2.65894	2.92743	2.45921	4.30069	3.58718	2.832	4.42304	3.90577	6.74397	5.08453	7.02805	1.52569	2.82553	4.31069	4.9696	2.70165	3.98865	2.18007	5.40121	4.7418	4.66031	4.57112
ACH-002024	ECC4	ECC4_LARGE_INTESTINE	1.76964	3.22938	1.81996	0.736814	1.58022	1.06042	2.4021	4.43264	1.90135	2.10892	1.69658	1.36866	2.37326	0.774543	2.8217	1.43872	1.95445	2.34203	1.11437	1.55163	0.852484	0.627922	1.29001	2.15496	1.43805	3.91114	2.02258	1.30898	1.63826	1.83959	1.25121	1.29205	3.02121	1.56889	2.4639	1.28662	2.45735	1.15738	1.29964	1.59482	1.23049	2.64529	1.85868	1.22066	2.04674	1.29946	2.82812
ACH-002025	TT1TKB	TT1TKB_LARGE_INTESTINE	2.94085	2.02913	1.54166	2.98992	2.78267	4.91954	3.62479	1.02214	2.41492	1.99106	2.94298	3.14022	1.71937	1.27874	3.58003	2.76565	2.38348	3.19718	4.17306	3.62524	0.939033	3.84636	3.69621	3.383	3.38988	4.88248	4.52328	2.5293	2.83825	4.45368	2.59154	2.50691	2.06657	1.86242	3.85012	1.6381	3.34938	1.7683	0.843028	4.0385	4.00175	4.45971	1.76851	2.44837	2.79938	2.79623	3.96678
ACH-002026	HHUA	HHUA_ENDOMETRIUM	2.19518	1.11522	2.34358	5.00963	3.70289	1.6838	0.751343	1.56268	0.884431	0.359783	0.964264	0.757555	3.99591	2.40735	0.530519	1.41781	1.95953	2.01507	1.19875	7.37649	1.16695	4.01445	1.7211	4.14592	2.19141	2.57822	0.712513	0.813427	2.5109	2.29402	0.61097	2.85186	1.68291	1.54918	2.65565	2.09658	1.43436	3.47762	2.32629	0.940908	1.59695	3.32237	1.61101	4.98074	4.42177	1.10681	7.61156
ACH-002027	HOUAI	HOUAI_ENDOMETRIUM	1.84223	1.16229	1.44751	1.31023	2.18278	1.91723	0.801642	3.05422	1.20593	1.40825	1.30803	0.881315	1.53455	1.07496	2.54292	3.53088	1.31546	1.88373	1.19271	3.39535	2.20674	1.71405	0.653783	1.2576	2.15256	1.03654	0.980904	1.29011	1.01564	1.4293	2.38379	1.18712	2.18157	1.25398	1.60171	0.978395	1.95564	1.32846	5.95068	1.65033	1.6276	1.24444	3.03949	2.24768	2.8948	2.18301	2.38321
ACH-002029	SAS	SAS_UPPER_AERODIGESTIVE_TRACT	1.43915	1.32216	2.07638	2.15909	1.66442	1.16779	1.89111	1.11377	1.00405	1.22341	1.54921	1.55334	0.904437	1.40723	0.756103	0.637582	1.02282	2.42658	0.742789	1.83267	2.06211	2.61745	1.10953	1.65513	0.737647	1.47623	1.50879	1.54158	2.71249	2.58299	1.01745	1.01225	1.97607	1.27321	1.36334	2.90163	0.776334	1.11498	0.777177	1.43717	0.902799	1.13182	0.910006	1.74161	1.09252	0.364155	3.99831
ACH-002038	HSKTC	HSKTC_OVARY	5.15771	3.44686	3.50871	8.0276	6.31132	4.4148	2.18256	3.02166	5.35981	2.29451	2.62926	4.21322	4.81615	4.80852	6.25607	1.30839	2.58612	4.36868	3.64614	4.00969	2.09356	3.82491	3.99835	14.9937	4.31429	8.32513	6.84162	4.08174	6.22069	8.12848	3.52224	8.50447	6.749	6.21371	7.42626	2.03552	2.41845	6.37539	10.1586	3.77724	5.04789	9.11579	2.59063	12.9297	8.47301	8.641	6.08989
ACH-002039	PK8	PK8_PANCREAS	1.89886	2.07722	2.86764	1.68338	2.4131	1.46213	2.63512	2.31657	1.86902	2.18388	1.48262	2.17525	1.50732	1.44392	2.25744	1.3718	1.52917	1.76521	0.831319	1.99006	1.23879	1.65869	1.24517	1.51565	1.27822	0.871576	0.877817	2.34217	1.19019	2.17133	0.969154	1.50324	5.43529	1.68404	1.2631	2.95936	0.956547	1.8598	2.67436	1.87835	1.20205	1.26266	1.14422	4.08314	1.60859	1.11174	1.44684
ACH-002041	HOTHC	HOTHC_THYROID	3.41143	4.28547	3.36821	4.09101	3.04172	1.54809	2.32643	1.60377	3.36755	2.31363	2.26855	2.42224	3.60121	3.10446	1.09109	1.83171	3.74879	3.30871	2.3092	3.58124	1.15314	4.18654	3.6094	4.42905	1.89904	2.51179	2.49211	2.51652	4.25913	4.78758	2.25766	6.17772	10.0699	11.4793	3.07487	10.9545	2.22567	3.37127	5.16986	5.74637	2.88512	4.31563	1.38288	3.8895	6.23463	1.43586	6.96767
ACH-002042	T3M5	T3M5_THYROID	1.08887	1.22474	1.11545	1.33154	1.52002	0.541601	1.75792	1.01487	1.48679	0.394268	0.679085	0.949493	1.59598	0.680038	1.78441	1.05503	0.655049	0.980378	0.562686	1.62859	0.596283	1.38782	1.40558	0.515691	0.819564	1.26266	0.999868	0.740319	0.74085	2.15282	0.971155	0.866973	2.07009	1.23935	0.700012	1.346	1.64242	0.949608	1.65461	0.86106	1.17392	0.677113	1.29143	1.33313	1.24948	0.880682	0.875552
ACH-002044	HSQ89	HSQ89_UPPER_AERODIGESTIVE_TRACT	1.48606	1.89508	1.46281	1.58418	2.18157	1.29282	1.27163	1.57873	0.946208	0.860669	2.07895	1.2865	1.41687	0.954027	1.01326	2.01022	1.22189	1.36507	1.42756	1.62992	0.791977	1.34922	1.18945	1.4267	1.51145	2.18315	2.15229	1.063	2.55556	1.38726	0.567049	1.04387	0.886431	1.05532	2.21992	1.18189	1.73165	1.40308	2.86945	1.50781	1.31058	1.60963	3.51057	1.16464	1.2245	0.847424	1.54575
ACH-002045	HO1U1	HO1U1_UPPER_AERODIGESTIVE_TRACT	1.52308	1.98405	1.46333	1.29505	0.763968	1.00517	0.946905	2.54385	1.32624	1.33172	0.617846	2.00961	1.49106	1.22862	2.77698	1.25694	2.42028	2.48823	1.1833	1.36205	0.397486	1.09856	1.12363	1.81536	1.53761	1.58075	0.894111	1.45486	1.56645	1.74465	0.959529	1.1887	1.03038	1.24202	2.00372	2.52624	1.62871	1.34305	1.17897	1.88784	1.75784	1.21119	1.71066	0.847662	0.993174	0.805233	1.725
ACH-002046	HTMMT	HTMMT_ENDOMETRIUM	4.41748	4.22697	3.72675	7.82414	5.54775	4.50492	3.72839	3.3605	3.38687	5.13668	2.95772	3.06436	7.21373	3.35883	6.90405	5.5894	6.26222	5.11742	3.33566	6.575	1.26922	4.27389	3.85238	5.78986	3.79449	2.79691	4.55852	3.37371	5.0633	5.33491	2.26625	8.03839	6.37839	7.23573	6.15865	4.86827	2.11039	5.54884	4.52831	3.53226	3.8248	7.16846	4.63463	4.88439	4.89732	3.70336	2.60822
ACH-002059	P30OHK	P30OHK_HAEMATOPOIETIC_AND_LYMPHOID_TISSUE	0.0873504	0.074161	0.0845765	0.0703447	0.161095	0.109586	0.142168	0.10958	0.107279	0.0639698	0.0739075	0.0904235	0.0485302	0.0577216	0.196386	0.15153	0.032762	0.069491	0.100432	0.132856	0.0615521	0.146872	0.0687114	0.0336474	0.150601	0.0872946	0.0510912	0.0521355	0.191056	0.0955264	0.145096	0.0461825	0.0837463	0.0470187	0.0643575	0.0437981	0.104363	0.0798733	0.123573	0.0605941	0.0884354	0.0537817	0.0612904	0.0748377	0.095589	0.0963748	0.0630609
ACH-002062	SLVL	SLVL_HAEMATOPOIETIC_AND_LYMPHOID_TISSUE	0.267922	0.179936	0.315705	0.281418	0.153071	0.239944	0.306679	0.344473	0.508861	0.428401	0.262012	0.0731291	0.312293	0.0963722	0.276735	0.186369	0.317437	0.440932	0.204533	0.139104	0.30036	0.273778	0.184071	0.131811	0.355135	0.21894	0.147338	0.621768	0.121255	0.26451	0.472357	0.0704579	0.525249	0.073945	0.155969	0.0414643	0.266869	0.161164	0.203426	0.558048	0.656563	0.245751	0.219705	0.1528	0.222131	0.180975	0.232302
ACH-002065	HSPSS	HSPSS_CENTRAL_NERVOUS_SYSTEM	2.51928	2.34466	2.4135	2.07377	3.04555	1.84267	1.50124	2.40914	3.14676	2.24189	2.46935	3.87238	1.99405	2.10559	3.10737	1.48303	2.09196	1.38248	2.43003	2.20905	1.63084	1.89954	4.18921	2.17003	3.4998	2.79889	2.57106	2.82146	1.18688	1.73526	3.90113	1.66807	6.58001	1.45769	2.75205	1.6064	1.99253	2.68415	5.62201	1.5964	2.21474	2.46117	2.13077	2.02185	2.30669	3.05766	3.37567
ACH-002066	HSSCH2	HSSCH2_CENTRAL_NERVOUS_SYSTEM	2.45234	5.72067	1.69048	1.33387	1.708	1.06416	2.07473	2.40595	2.29619	2.45619	1.80869	2.05336	1.43012	1.59791	2.50776	1.79973	1.80318	3.25155	1.12005	1.13766	2.72766	1.07668	2.57366	2.06551	1.76623	3.05091	1.7788	3.79168	2.04647	3.7707	2.38081	2.68888	8.78833	4.04187	2.04668	2.65583	1.46194	3.05148	4.02925	4.02936	2.48716	2.92241	2.12169	1.84956	2.04222	1.80933	4.08383
ACH-002067	NOS1	NOS1_BONE	2.33912	6.63985	2.84467	1.26785	1.82281	1.73897	1.42678	2.1676	2.38889	4.39315	1.53045	4.08481	1.20305	1.12472	3.80403	2.30395	1.36873	2.82833	2.25527	1.56168	1.0066	1.85123	2.54051	2.38558	3.35866	2.35986	2.22038	2.16838	4.6395	1.28078	1.2692	1.98505	4.27206	1.41393	2.77596	2.34638	1.93671	1.94124	1.14971	2.83326	0.988565	2.12069	2.16593	3.79685	2.18526	2.69998	3.56117
ACH-002069	HSOS1	HSOS1_BONE	1.17767	2.41982	1.48217	1.18112	1.22121	0.381934	1.11735	0.98597	0.519194	1.42346	1.00944	2.09152	0.725165	0.42447	1.83294	0.868842	0.767444	0.836731	0.965046	1.0783	1.19928	1.10088	1.23207	0.98591	1.37827	1.5689	0.559376	1.22199	1.95153	0.218427	0.535092	1.54038	1.89505	0.829453	1.5036	1.26984	1.32194	1.33985	0.469969	0.917606	0.653153	1.14	1.33376	1.57899	1.44178	1.70142	1.12267
ACH-002446	CCLFUPGI0005T	CCLFUPGI0005T_STOMACH	3.32089	2.67775	1.97034	2.18331	2.43732	1.41093	1.94441	3.75684	3.37641	1.74762	2.6036	4.32426	3.60369	1.6826	5.62988	5.32428	2.8536	3.68937	6.58226	4.59139	5.57466	3.53169	3.95025	4.51762	4.51321	4.22647	5.85106	1.69178	1.40215	4.08903	3.66555	2.18535	3.93183	2.10441	3.42532	1.64579	3.34593	1.67991	2.13968	2.15631	3.36226	3.48043	1.23125	3.57588	7.91122	6.20197	4.12057
ACH-002458	HT144SKINFV1	HT144_SKIN_FV1_RESISTANT	3.22862	2.36638	2.81834	3.47299	2.40455	1.77654	1.40088	2.5097	4.50279	3.18745	1.95101	3.84338	2.63474	2.17677	2.9835	4.28266	2.54543	3.10036	4.13387	3.65944	4.77698	4.87249	3.2599	3.43517	4.16204	4.00148	2.84888	3.51483	2.27632	3.63676	3.73473	4.87583	2.82966	1.9041	3.59373	1.53117	2.23279	3.83444	2.83183	2.37762	2.73274	2.92113	2.96108	2.33507	5.03608	5.16773	5.43894
ACH-002459	HT144SKINFV3	HT144_SKIN_FV3_RESISTANT	3.00317	3.0464	2.3755	2.07879	2.78338	2.3855	0.726644	3.11614	3.77743	2.5662	1.24511	5.99114	1.84975	3.04692	2.49615	3.09382	2.4497	2.87016	4.41974	3.40192	2.86808	5.36189	2.61031	2.30147	4.08051	3.69845	2.44682	3.29997	1.54525	2.91372	2.57994	2.1494	4.64316	1.71099	2.58985	0.920548	1.45841	3.58055	3.11747	2.40356	3.64057	2.38105	3.79343	2.15689	3.87547	5.241	4.66798
ACH-002460	HT144SKINFV2	HT144_SKIN_FV2_RESISTANT	2.77791	1.9484	2.84944	2.52919	2.52116	1.19282	1.31249	3.66977	3.69818	1.29953	1.88171	2.67786	2.29708	1.86333	2.67018	2.36853	2.32322	2.71381	2.74666	3.57651	4.21908	4.76911	3.29016	3.07896	2.56503	4.03596	2.07451	2.49086	2.29662	2.90845	2.5146	3.83717	4.51823	1.7453	2.94095	1.3244	2.5403	3.50809	3.26463	2.11984	1.89891	2.8397	3.43902	1.98535	3.88021	3.63781	5.59538
ACH-002461	RVH421SKINFV1	RVH421_SKIN_FV1_RESISTANT	3.27524	3.55929	3.0501	3.52333	2.64266	1.79839	2.84557	2.93041	5.21456	3.11041	2.05521	4.0565	2.60859	2.1058	4.21943	3.54311	3.00881	3.91987	4.9818	4.55164	3.7817	3.39722	7.34335	1.93336	4.16505	3.81756	3.08327	2.80152	1.28723	3.40851	4.94581	2.9049	4.22368	2.26416	3.17817	1.71455	3.03415	2.48358	3.41509	3.84806	5.62169	1.25946	2.1961	2.24889	4.38692	3.76085	4.48114
ACH-002462	RPE1SS48	RPE1SS48_ENGINEERED	3.10076	0.934424	3.15155	2.9584	4.30371	3.78071	1.0167	2.44972	6.41164	5.21581	1.88442	5.7806	6.12795	4.01125	3.36266	2.44067	3.58549	1.89817	4.52994	4.08501	2.68791	1.8866	3.97092	3.25997	5.50314	2.72539	3.21427	2.45898	2.41473	2.61892	3.40074	2.88158	2.05893	2.9685	5.00473	2.38942	1.43391	6.03703	4.06248	2.49353	2.5789	1.93671	3.34021	3.62875	3.48636	4.45382	4.58093
ACH-002463	RPE1SS77	RPE1SS77_ENGINEERED	3.52244	1.40905	2.85982	3.59469	4.19564	2.11688	1.61781	1.71604	4.16929	5.67717	2.12134	5.34615	7.04662	4.23443	4.79522	2.15481	3.75443	1.80453	3.91511	6.5842	2.66074	2.54901	6.59036	4.68084	5.66468	4.44302	3.39114	3.04175	2.75007	2.54757	2.11652	3.75884	5.1369	5.79288	5.99945	7.7262	2.1266	7.34479	4.55291	3.61602	2.82226	2.15077	5.08845	4.97666	1.70338	2.60457	5.39063
ACH-002464	RPE1SS6	RPE1SS6_ENGINEERED	3.40124	1.82189	3.04881	2.74072	4.16453	3.06633	1.51405	3.38947	4.92141	6.35053	1.80918	6.70141	6.02389	3.69301	2.85389	2.50377	3.41253	1.04721	4.02283	5.01288	2.39572	4.21061	9.11239	4.18	5.60503	4.03784	2.8594	2.76406	2.50293	1.41343	2.60952	3.3271	5.42943	4.77003	2.827	7.44191	2.03179	6.83941	5.36434	3.27487	2.29544	2.52428	3.73021	3.86927	3.59255	4.10717	5.53786
ACH-002466	RPE1SS111	RPE1SS111_ENGINEERED	2.91736	1.45495	2.64124	2.64021	3.76636	2.89891	1.35048	2.14894	4.97511	4.96433	1.69585	3.64814	5.68708	1.39903	3.98322	2.32829	2.87088	1.79971	3.51564	2.14917	2.09407	3.28484	6.46814	3.33435	5.52205	2.72822	2.52049	2.51942	2.2874	2.59288	1.28843	2.80302	3.09478	3.58892	4.81207	5.51989	1.73512	5.83622	1.91664	3.68021	2.38182	1.90884	3.52639	3.76081	3.37022	3.17188	4.4428
ACH-002467	RPE1SS51	RPE1SS51_ENGINEERED	3.03676	1.53995	2.51704	2.7605	3.92738	3.35573	1.32817	2.47106	3.87748	3.96161	1.37307	4.56614	5.84666	2.74886	4.71905	2.88415	3.3871	1.78469	3.81973	5.51546	2.10293	3.42085	5.05974	3.33945	4.56331	2.96577	3.44293	2.3681	3.22702	2.36826	1.79793	2.77844	3.19066	3.09307	4.93998	4.64201	1.75183	5.71633	3.83519	2.82382	2.69357	2.11845	4.00837	3.60806	2.81751	2.74644	4.81036
ACH-002475	HAP1	HAP1_ENGINEERED	0.35139	0.657779	0.294229	0.229735	0.346602	0.189023	0.404902	0.735623	0.144472	0.556415	0.183136	0.182111	0.153772	0.237391	0.443019	0.620609	0.186367	0.294063	0.23437	0.326572	0.36801	0.317605	0.260328	0.123452	0.293298	0.543845	0.14279	0.469722	0.344125	0.186979	0.508211	0.436634	0.225979	0.485405	0.294782	0.399281	0.594671	0.249061	0.0964512	0.464033	0.319366	0.214472	0.617237	0.159079	0.106253	0.24747	0.185004
ACH-002508	WM3211	WM3211_SKIN	3.13905	2.33687	2.88316	2.58455	1.82415	2.69788	3.31974	3.65897	4.13765	2.45939	2.94285	3.49026	1.31829	2.06917	5.91955	3.50816	2.43403	5.60313	1.1922	2.82902	2.09446	1.21059	4.8619	3.1642	2.8833	3.41391	3.1545	4.08833	0.781824	2.80454	1.73616	3.40901	9.56976	2.29613	2.84836	1.80735	3.11241	1.60732	2.44164	3.11496	3.98437	3.21284	1.39499	2.22069	2.4469	4.65639	3.62527
ACH-002509	WM4235	WM4235_SKIN	1.94394	1.76524	1.03149	1.71945	2.34107	0.996314	0.842927	1.13705	1.84216	0.922175	1.65655	2.45719	1.45125	2.63442	2.38615	1.58733	1.29635	0.691398	2.49509	2.07724	2.27959	3.91186	3.44171	2.41013	2.67615	2.42676	1.36927	1.82811	1.01425	2.27312	0.839794	1.92938	4.67885	2.15402	2.80085	2.14629	0.729233	2.73971	4.49393	1.33686	1.72472	2.16116	1.43042	1.33176	3.20108	2.33475	4.26743
ACH-002510	M040416	M040416_SKIN	1.75392	2.26951	1.14015	1.59493	4.86056	1.03614	2.13833	1.72636	0.928864	0.851491	1.12696	1.98862	1.45493	1.79693	2.47897	0.869101	1.04965	1.34065	1.31531	3.46545	0.801722	2.50632	3.52583	1.02808	1.44671	3.60968	1.14875	2.04095	0.96948	1.72867	0.697244	1.28484	5.66242	1.76146	1.74528	2.54172	1.92957	2.12302	1.30449	0.91403	1.33474	1.80968	1.85713	1.67854	2.95645	1.61842	0.841641
ACH-002511	M140325	M140325_SKIN	3.27072	2.61593	3.01705	4.08684	2.65488	2.00399	4.90016	3.77413	2.48282	2.78519	2.84796	2.42482	4.7794	1.40489	5.81325	2.42929	3.11836	1.89522	2.4265	4.10326	5.65799	6.79188	5.79899	5.91871	2.63145	4.70942	2.80078	2.96543	4.08588	3.60826	2.05839	4.59846	7.50192	2.82045	3.29769	3.94796	2.93954	3.37886	4.94904	3.53322	2.58158	3.07739	2.68004	3.04906	3.07602	2.92358	5.79284
[truncated: 54 more columns]
