# Supplementary material for: BOSO: A novel feature selection algorithm for linear regression with high-dimensional data
Source: PLoS Comput Biol. 2022 May 31;18(5):e1010180. doi: 10.1371/journal.pcbi.1010180 (PMC9187084; doi:10.1371/journal.pcbi.1010180)
Supplement: S11 Table — Using the BOSO-eBIC model, prediction of MTX IC50 values in micro molar for cell lines that are not included in the training process: 708 cell lines not present in the GDSC database and 6 cell lines part of the GDSC database for experimental validation purposes. Column ‘DepMap_ID’ is the identifier of the cell line in the DepMap initiative; ‘stripped_cell_line_name’ is the name of the cell line in computer-friendly language; ‘CCLE_Name’ is the name of the cell line and corresponding tissue; ‘Mean’ is the mean prediction across 100 different runs; ‘Seed_1’–‘Seed_100’ represent the prediction of MTX IC50 value for each cell line. (XLSX) [file pcbi.1010180.s012.xlsx]

## Sheet: S11 Table
DepMap_ID	stripped_cell_line_name	CCLE_Name	Mean	seed_1	seed_10	seed_100	seed_11	seed_12	seed_13	seed_14	seed_15	seed_16	seed_17	seed_18	seed_19	seed_2	seed_20	seed_21	seed_22	seed_23	seed_24	seed_25	seed_26	seed_27	seed_28	seed_29	seed_3	seed_30	seed_31	seed_32	seed_33	seed_34	seed_35	seed_36	seed_37	seed_38	seed_39	seed_4	seed_40	seed_41	seed_42	seed_43	seed_44	seed_45	seed_46	seed_47	seed_48	seed_49	seed_5
ACH-000003	CACO2	CACO2_LARGE_INTESTINE	2.92228	3.10387	1.2231	4.55324	2.81544	3.34533	5.12446	1.64006	1.49943	3.50104	3.65431	0.967671	2.12555	3.29009	2.78663	4.09061	1.39637	2.06409	3.76536	8.13591	1.88202	2.83067	2.99337	3.465	2.51725	4.2643	4.29998	3.88553	3.0201	2.16047	4.3381	2.81959	3.25323	1.67372	2.50915	4.0938	2.82023	4.29683	2.08438	2.45922	2.73408	1.94228	1.84432	3.83933	2.72168	1.70683	3.61627
ACH-000005	HEL9217	HEL9217_HAEMATOPOIETIC_AND_LYMPHOID_TISSUE	0.159034	0.117143	0.144633	0.254482	0.214046	0.44995	0.0743583	0.306474	0.0775701	0.087196	0.146759	0.244551	0.180026	0.266578	0.123348	0.148705	0.211489	0.282836	0.0850377	0.112337	0.2035	0.13759	0.155169	0.141377	0.138937	0.107776	0.0517056	0.163761	0.248435	0.0785736	0.0592673	0.0787102	0.235673	0.100288	0.0851398	0.0973985	0.145153	0.166639	0.203076	0.058901	0.271625	0.16647	0.221001	0.0609274	0.157187	0.111454	0.128175
ACH-000010	NCIH2077	NCIH2077_LUNG	1.15678	1.09455	1.11946	0.337148	0.902766	0.518812	1.03077	1.07955	1.10173	0.722108	0.749517	1.20063	0.436442	0.7739	0.773399	0.909124	0.941169	1.71994	0.650953	1.44634	1.30141	1.53813	0.899897	1.34052	1.04882	1.93274	0.641804	1.34601	1.06404	0.886152	0.755516	1.15699	1.29364	1.2229	1.1877	2.00514	0.364647	0.732746	0.691633	0.965252	1.08839	1.08828	0.885339	1.91311	1.18428	1.51628	0.966006
ACH-000011	253J	253J_URINARY_TRACT	1.59433	1.17844	0.98759	0.902937	1.29557	1.27447	1.70527	2.19246	1.24559	1.20817	1.09236	1.69859	0.689616	1.09741	0.925078	2.21074	0.958436	1.64254	0.645856	1.41996	1.71602	2.14096	2.51236	2.31427	1.81654	3.14718	1.03063	2.31329	1.55468	1.3433	1.13801	1.89462	3.19501	0.8069	1.43759	1.23624	3.16177	0.858201	1.9415	0.42222	0.870363	3.91019	2.11213	1.094	1.23259	0.941376	2.09704
ACH-000013	ONCODG1	ONCODG1_OVARY	1.94602	3.08212	1.26656	2.12864	1.3044	2.83122	1.70529	2.27127	1.13517	1.49121	2.63073	1.98732	1.62642	1.80862	1.24556	3.14806	1.54553	2.0574	1.57125	0.918941	3.39093	1.84802	1.33213	2.24021	2.49764	3.29927	2.88679	1.45462	2.22356	1.94171	1.66133	1.87792	0.916218	3.04443	1.77224	1.49552	1.53088	2.26371	1.82489	1.15123	1.54541	1.69106	1.27044	2.63007	1.785	1.45937	2.88451
ACH-000014	HS294T	HS294T_SKIN	2.86686	4.09317	1.56475	2.96683	4.39905	1.48598	2.05888	1.47685	2.38536	2.73032	2.64058	3.4119	1.24692	2.63089	3.21748	2.38372	2.33042	1.03366	3.85648	3.31321	6.50614	3.28177	5.52848	3.83243	3.23198	3.29964	4.70084	1.22002	2.31199	2.05159	2.10522	2.11924	2.18142	1.88003	4.4208	1.99616	2.8136	4.5304	3.65514	1.99609	2.61979	2.98449	3.00869	3.03403	2.67408	3.89428	3.8964
ACH-000016	SLR21	SLR21_KIDNEY	2.55179	1.20825	3.41419	3.07557	0.93203	2.01493	2.39971	1.65957	2.80518	3.02495	3.62881	2.39685	1.36123	2.35681	1.15087	2.24327	1.26669	2.87614	1.25053	2.93655	1.80123	3.94587	2.97764	2.54603	1.99887	3.70153	1.24953	4.69922	2.64248	1.46966	1.86939	4.43992	5.87002	2.23358	2.57767	3.08526	2.34747	1.28009	2.06113	2.43353	1.19638	3.30678	2.85454	2.1696	1.52887	2.20291	2.48882
ACH-000017	SKBR3	SKBR3_BREAST	2.29329	1.18913	1.41494	2.95216	1.93083	3.34739	1.9513	2.19088	2.73522	1.36368	2.48866	2.60191	2.47971	3.79458	0.898777	1.31218	2.35295	2.09243	3.03182	2.50534	2.27492	2.39565	1.87238	2.70026	3.43068	2.1273	2.23708	1.35223	2.06184	2.61477	1.11953	2.4954	2.60766	2.5162	1.1534	1.81672	4.31282	1.95451	3.11755	2.53015	2.05723	1.95423	2.9608	1.03855	3.85119	1.36629	2.00851
ACH-000022	PATU8988S	PATU8988S_PANCREAS	3.00666	3.60966	2.61768	3.47455	1.6841	2.33554	3.64682	1.25884	3.47396	3.99536	4.50007	2.49717	1.2823	3.85724	1.50541	3.30426	2.28751	2.71627	3.15823	2.80302	3.0301	2.12401	3.30023	3.36537	2.44341	2.53106	1.66846	3.03712	2.37216	3.66858	4.39368	2.38644	9.43439	1.84694	1.90777	1.93601	9.58658	1.47677	2.77088	4.07894	1.65585	4.54745	1.65832	2.51468	2.85067	1.22098	1.98652
ACH-000025	CH157MN	CH157MN_CENTRAL_NERVOUS_SYSTEM	1.99267	1.1792	1.86707	3.94222	1.9495	1.21725	2.77551	1.2826	1.73524	1.92422	1.6397	2.91019	2.63559	2.5403	1.17018	1.36439	3.61991	1.99901	1.81619	2.81722	0.56375	1.4313	3.09729	2.66038	2.30993	1.39082	2.45344	2.09474	1.31194	1.53262	1.55367	1.72534	2.69744	1.84863	2.23592	2.10177	1.88162	2.46975	2.0213	1.84431	2.68147	2.1555	1.62782	1.87142	1.99742	2.35195	2.27045
ACH-000026	253JBV	253JBV_URINARY_TRACT	1.3406	0.993805	1.5139	0.734096	1.39517	2.42523	2.38433	2.67899	1.24105	0.555334	1.58003	0.890365	0.512315	1.04683	1.08973	1.41752	1.10892	0.956627	0.476265	1.38087	1.15191	2.52201	1.109	0.981278	1.6219	1.62024	0.703567	1.64323	1.33695	1.50611	0.947553	1.62717	2.02819	0.989872	0.883968	0.876502	1.69513	0.630656	1.78029	0.685806	1.19997	2.63569	1.56965	0.741743	1.06901	0.650643	1.38282
ACH-000027	GOS3	GOS3_CENTRAL_NERVOUS_SYSTEM	2.77639	1.38043	1.63794	2.37831	4.17489	5.38091	1.7835	3.31492	2.83119	1.69101	3.30193	4.2319	3.94283	3.05832	3.61016	2.23537	2.87485	2.98267	6.10229	2.62952	3.52996	3.20961	3.14754	1.58209	2.68736	1.81609	4.12845	1.75239	3.25154	2.21611	2.55601	1.8361	1.22377	6.43402	1.15594	3.00855	2.02218	1.55724	3.35635	2.2662	3.35852	2.79171	3.15653	1.97196	2.4807	5.60774	2.59791
ACH-000028	KPL1	KPL1_BREAST	3.56384	2.37749	2.71521	3.54983	5.14805	5.06401	1.0698	2.62711	3.00582	1.26078	2.32834	7.75923	3.98113	4.71883	1.94381	3.02293	6.73367	4.22254	6.6882	1.66224	2.85746	2.06719	1.99763	6.68593	5.81168	2.20017	4.71998	1.87896	3.66779	2.092	4.91962	4.67511	2.31082	3.62254	3.37603	3.45149	2.59357	4.82141	3.70516	2.33572	2.5852	4.95753	3.0084	3.82874	5.30076	7.6228	2.82613
ACH-000029	HCC827GR5	HCC827GR5_LUNG	2.8291	5.05674	2.66977	2.20036	2.90215	3.37888	4.71441	2.78606	1.21389	5.16306	1.64002	1.05637	1.50538	3.01714	1.5811	3.80928	1.62222	1.9585	3.50861	3.10187	5.37101	3.00368	2.16546	2.16544	2.63475	6.33139	2.18147	3.7319	3.95745	1.94322	5.32296	4.38212	2.27102	2.02777	2.28705	3.031	1.82063	1.76844	1.17659	2.39735	3.07293	2.38303	2.8339	3.06577	2.97771	1.48587	4.06449
ACH-000031	PANC0213	PANC0213_PANCREAS	2.63836	3.29007	2.55169	2.67241	1.45693	2.00155	2.27546	2.28917	2.09542	2.61827	1.53034	1.76212	3.11432	1.76438	1.17582	2.63751	2.06952	2.59618	3.1837	2.92002	2.63377	1.23561	5.22522	2.65284	2.50663	2.66628	4.70105	2.54634	1.95767	2.35818	3.73704	1.91331	5.18657	3.78326	2.32742	2.79255	3.20333	1.93009	3.40205	2.43167	1.62347	3.16999	2.92171	2.31878	2.69232	3.97417	3.75164
ACH-000032	MHHCALL3	MHHCALL3_HAEMATOPOIETIC_AND_LYMPHOID_TISSUE	0.135743	0.0824881	0.160479	0.120653	0.0543652	0.0947311	0.166796	0.0893281	0.098138	0.0893907	0.0456586	0.0538298	0.143662	0.0746486	0.0697518	0.137409	0.167505	0.0733337	0.182492	0.0465202	0.211365	0.0454125	0.110981	0.104128	0.10364	0.0929045	0.202415	0.0256461	0.0697308	0.192692	0.0847572	0.26503	0.0998953	0.0912324	0.0921649	0.027155	0.0929727	0.0795016	0.158179	0.11938	0.132151	0.0675365	0.068752	0.123089	0.251634	0.240912	0.0873634
ACH-000033	NCIH1819	NCIH1819_LUNG	5.64471	4.1254	6.61738	4.54398	1.4441	6.04685	3.03192	2.68963	4.22909	2.98574	4.99781	3.29971	6.09811	4.40878	2.26185	5.06825	14.8699	3.7516	5.57574	4.19141	2.53607	2.63331	7.61885	13.2617	6.45038	7.99328	4.31181	2.65797	4.35418	3.87878	6.18868	8.011	5.57013	2.90449	10.4645	10.3416	4.85862	5.03082	6.21468	6.44363	3.44875	8.10272	1.57719	8.98611	7.35073	8.34967	3.91461
ACH-000034	PLB985	PLB985_HAEMATOPOIETIC_AND_LYMPHOID_TISSUE	0.0951546	0.0914985	0.032585	0.160342	0.056995	0.0608401	0.0706631	0.0613622	0.0997075	0.239419	0.0853438	0.0942555	0.0978589	0.0155534	0.0705991	0.089962	0.0954877	0.074392	0.0731943	0.0955308	0.0663389	0.107304	0.0925731	0.201075	0.135132	0.192548	0.074384	0.106009	0.0818729	0.108828	0.0571853	0.0986074	0.0901968	0.0938592	0.0690634	0.20537	0.101579	0.201221	0.0975959	0.0452043	0.0699621	0.126941	0.0526508	0.263213	0.065572	0.103504	0.120566
ACH-000036	U343	U343_CENTRAL_NERVOUS_SYSTEM	2.81054	1.57435	1.21039	2.99745	4.15041	3.14511	0.997505	2.03283	2.26964	2.44561	3.13122	5.68253	1.49644	3.2525	2.56787	2.45355	3.98297	2.54705	3.16863	2.11122	1.57287	2.89784	4.66048	2.88347	2.96471	4.22696	5.11692	2.7777	2.90361	1.57133	2.03575	2.1006	2.32757	2.65996	5.26408	3.23961	2.94174	1.65592	3.65153	1.8154	1.99094	4.91146	3.25999	3.26963	1.83027	2.2159	4.26003
ACH-000037	S117	S117_THYROID	2.72278	2.0453	3.54575	0.850977	2.00529	2.63216	4.04615	1.73357	2.76467	2.37369	2.49494	1.63666	1.06796	1.49265	2.14174	1.34296	1.48952	1.80182	0.674414	2.44952	1.85416	3.51562	5.90567	3.62209	1.72578	3.94136	0.610265	2.8228	2.92106	2.08688	1.60163	2.77062	9.10833	2.12135	2.55598	1.56972	6.48406	1.35353	3.48598	2.95057	2.53174	4.20362	3.95169	1.70018	1.59875	1.83022	2.62035
ACH-000039	SKNMC	SKNMC_BONE	0.746335	0.602387	0.736303	0.716587	0.355484	0.12303	0.586792	0.496833	0.498836	0.396476	1.22706	0.344917	1.65945	0.417354	0.653531	1.00092	0.667047	1.16138	1.31538	0.809654	0.421213	0.518641	0.70814	1.51005	1.38084	0.193835	2.55493	0.467274	0.609296	0.722406	1.16878	0.776035	0.383823	0.315508	0.985646	0.718925	0.430988	1.53637	0.520047	0.433535	0.484631	0.399174	0.199743	1.52233	0.791702	1.18134	0.531138
ACH-000041	RDES	RDES_BONE	0.894034	1.17765	0.939115	0.563844	0.900701	0.471198	0.730956	0.677165	0.746693	0.275143	0.572064	0.976892	1.01949	1.00805	0.819734	0.440873	0.984664	1.2464	1.71145	0.853693	0.358897	0.977986	0.417439	1.91463	1.89022	0.360386	1.62259	0.53763	0.504782	0.649112	0.827881	1.10467	0.399358	0.689618	0.836272	1.35545	0.580281	1.2298	0.909467	0.491477	1.38889	0.757435	0.469291	0.787812	1.4515	2.31464	0.895901
ACH-000043	HS895T	HS895T_FIBROBLAST	3.67496	2.66793	2.34311	4.34183	3.27331	4.87069	5.1382	2.618	2.73775	3.47862	8.46294	3.31003	3.48333	3.81802	3.12262	5.35285	1.70042	2.62701	6.35564	2.75894	2.17527	3.95197	5.59748	1.33358	2.70062	4.03768	4.90007	2.2567	4.222	3.80357	5.36135	2.55506	5.33593	3.00895	4.37582	2.34752	4.5823	2.27958	2.30168	4.29951	3.24903	3.69171	2.43124	2.15352	3.04764	1.97613	3.6632
ACH-000044	MDAMB134VI	MDAMB134VI_BREAST	2.54046	1.73092	1.31764	2.34564	3.64401	3.37399	2.74742	2.639	2.57033	1.8258	0.991844	2.10608	2.07297	2.89636	3.83621	2.05095	2.63088	1.80595	4.66928	2.88741	1.70697	6.71781	1.98156	1.71832	3.42938	2.6571	5.18504	1.40778	2.03105	3.51268	1.87028	2.24648	1.96829	2.24567	0.839333	2.0861	5.32272	4.9162	3.58706	1.40283	3.15611	1.2962	3.09951	2.10557	3.16016	3.63756	1.66289
ACH-000049	HEKTE	HEKTE_KIDNEY	2.2037	3.20794	1.90438	2.69117	2.30189	0.760401	2.09546	1.48023	1.71906	2.63445	2.52445	2.5387	2.79189	1.25455	2.5996	2.0758	1.23205	1.44925	1.67518	3.97987	1.62014	1.02115	2.7616	2.51221	1.88355	3.22517	2.4381	2.33525	2.80228	1.78451	1.45316	2.74546	2.48601	1.6731	2.13418	2.28531	2.61767	3.42394	2.04422	3.33264	1.153	1.69742	2.01649	2.82064	1.66314	1.98916	2.22739
ACH-000051	TE617T	TE617T_SOFT_TISSUE	2.02799	1.77545	1.33467	1.30889	1.76079	1.8979	2.38113	1.92955	2.40159	1.77515	1.90637	2.11479	0.839411	2.43236	1.57725	1.99682	1.5798	0.969144	2.41841	1.92953	1.1808	2.43967	3.33648	2.15406	1.54519	1.97739	1.57151	1.6067	1.72984	1.55962	2.29193	0.975104	4.00899	2.60133	1.5096	2.13922	2.51306	0.949433	2.26947	0.94231	2.18661	2.12454	2.07664	1.53867	2.27513	2.59908	1.57778
ACH-000057	OPM1	OPM1_HAEMATOPOIETIC_AND_LYMPHOID_TISSUE	0.412486	0.14482	0.116028	0.569969	0.430524	0.348566	0.372583	0.260929	0.147773	0.395099	0.297058	0.534756	0.388623	0.239029	0.142508	1.00662	0.528673	0.333584	0.354374	0.350309	0.231779	0.229853	0.188006	0.39515	1.06722	0.528147	2.49041	0.354542	0.247971	0.317702	0.201394	0.244985	0.175966	0.0833824	0.781352	0.728166	0.153724	0.506708	0.144511	0.168532	0.223627	0.256799	0.220279	0.874159	0.711345	0.494006	1.03754
ACH-000063	HS616T	HS616T_FIBROBLAST	5.28213	4.04806	3.3723	6.68082	6.51188	6.41283	6.60326	3.36582	3.75072	6.82524	12.373	7.98353	4.7144	4.93692	4.95527	9.35026	4.14146	3.49176	5.81517	4.35773	2.56832	6.46863	8.83709	4.58112	4.52649	5.33532	8.72348	4.67596	7.11407	3.58729	4.89717	4.06713	2.86742	4.21303	8.55919	3.32802	5.25591	4.6943	3.92393	3.18643	3.00241	6.82666	5.43902	3.53201	4.4534	4.06073	5.17772
ACH-000064	SALE	SALE_LUNG	1.8201	1.05227	2.76917	1.41368	0.927521	0.974917	1.65261	2.81845	1.05085	2.9221	1.33791	0.976146	2.79942	1.74069	0.954795	3.86702	1.17756	1.38735	1.27045	3.12157	4.00334	1.04743	1.95399	0.531136	1.19764	1.01198	0.794568	2.36355	1.80451	2.32433	2.12764	3.00064	2.04469	1.1583	1.1612	1.82043	1.07426	1.06862	1.59275	6.18091	1.34994	1.0942	3.89218	0.965005	1.74411	0.751934	0.854644
ACH-000066	HCC4006	HCC4006_LUNG	3.47854	1.94329	2.47495	3.19323	3.8863	4.87622	2.89373	3.04703	1.85179	3.41299	4.67627	6.18632	4.90451	4.35662	4.40635	6.48118	4.23666	2.98307	2.8921	3.06051	1.94081	3.81266	2.68204	3.66869	3.91062	4.29227	5.54412	3.66222	4.05972	2.73307	3.10538	3.63687	1.58295	2.91745	5.18063	2.6478	2.72972	4.43912	2.46903	2.78544	2.46508	5.58593	4.2529	3.02966	2.54009	2.57185	3.26219
ACH-000068	REC1	REC1_HAEMATOPOIETIC_AND_LYMPHOID_TISSUE	0.210415	0.230583	0.121998	0.197539	0.567646	0.563132	0.191954	0.0607772	0.0522932	0.144433	0.22967	0.640764	0.270305	0.223351	0.0826142	0.148341	0.184552	0.121387	0.221133	0.103514	0.11338	0.0282235	0.0662809	0.239328	0.358462	0.0594144	0.574499	0.191936	0.233371	0.123796	0.186164	0.143201	0.120922	0.113269	0.154898	0.358587	0.132352	0.563369	0.112909	0.147127	0.111435	0.122741	0.23732	0.293091	0.461997	0.340731	0.270343
ACH-000069	HS611T	HS611T_HAEMATOPOIETIC_AND_LYMPHOID_TISSUE	0.289546	0.182747	0.25966	0.21668	0.347932	0.241683	0.485392	0.194108	0.0953635	0.325008	0.203646	0.313872	0.435379	0.152318	0.198908	0.134226	0.254842	0.133023	0.203785	0.21063	0.152795	0.19796	0.200365	0.569927	0.471737	0.172688	0.384057	0.306649	0.337042	0.152871	0.336135	0.488681	0.244507	0.0559289	0.607565	0.281478	0.130784	0.493542	0.19694	0.0914561	0.136518	0.412476	0.504994	0.274095	0.454681	0.319579	0.28788
ACH-000071	HS706T	HS706T_BONE	4.66965	4.9087	2.66633	3.08073	6.22626	3.68198	3.19475	2.79182	3.64898	5.16498	7.1256	7.80907	2.83444	3.51655	5.38591	5.0309	3.13018	5.44671	5.41626	2.50175	2.11987	4.25853	6.63686	2.74023	3.19069	4.9513	9.93343	4.91732	6.63339	3.1682	4.27279	3.90555	4.57604	4.48581	8.84654	2.47454	5.21902	3.90651	4.21816	2.98025	4.55059	3.7551	4.18321	3.46827	3.02704	3.43752	3.70374
ACH-000075	U87MG	U87MG_CENTRAL_NERVOUS_SYSTEM	1.76862	1.26244	0.817878	1.64014	1.39068	1.30626	0.610031	2.81172	1.43148	1.6187	0.800531	1.14917	1.38296	1.0311	1.37331	1.122	1.4636	1.12398	1.9961	1.96722	1.62804	1.74293	4.871	1.28492	1.87877	3.50347	2.99235	1.65536	2.47734	0.337334	1.21994	1.87039	1.68377	1.18233	3.07856	1.69675	3.06686	2.48137	3.36419	2.36491	1.14582	1.54422	2.05579	2.00308	1.06346	0.99487	2.53581
ACH-000076	NCO2	NCO2_HAEMATOPOIETIC_AND_LYMPHOID_TISSUE	0.224674	0.187302	0.158578	0.312523	0.349106	0.283699	0.15968	0.0958626	0.199065	0.243194	0.0884486	0.176469	0.234323	0.200682	0.183635	0.255087	0.218562	0.109644	0.232223	0.147242	0.207592	0.0803634	0.211261	0.117388	0.142106	0.135797	0.207929	0.225991	0.121509	0.293931	0.168137	0.104603	0.432846	0.0764954	0.126946	0.176302	0.152062	0.188749	0.172011	0.0862842	0.348057	0.26997	0.197224	0.163663	0.556075	0.118759	0.267053
ACH-000077	MJ	MJ_HAEMATOPOIETIC_AND_LYMPHOID_TISSUE	0.147913	0.221953	0.0404835	0.0515535	0.233446	0.133341	0.129311	0.0972642	0.101118	0.269846	0.206086	0.235583	0.126361	0.0887277	0.0934393	0.237466	0.0750023	0.140947	0.236202	0.182208	0.13724	0.103924	0.0531968	0.158796	0.19854	0.063588	0.379023	0.165698	0.45736	0.108874	0.171482	0.119487	0.0651367	0.0280779	0.101938	0.114618	0.0777373	0.106035	0.0927764	0.0611373	0.1359	0.16944	0.120927	0.101792	0.189056	0.212945	0.256868
ACH-000079	TE125T	TE125T_FIBROBLAST	3.54736	2.57607	2.06139	3.21297	3.61722	5.0169	1.33163	2.83685	3.09443	4.20092	4.63976	5.9867	4.01838	4.08974	4.73228	5.09568	1.50729	1.60987	5.84034	2.51656	0.984258	4.78415	4.51734	2.48552	3.38111	3.01602	4.74518	2.93988	6.6023	2.70519	5.04948	1.2372	2.31247	2.48826	5.52127	1.47005	4.92964	2.89238	3.53048	2.67807	3.11888	4.28657	4.25219	2.07763	2.1521	2.3105	3.56741
ACH-000080	BDCM	BDCM_HAEMATOPOIETIC_AND_LYMPHOID_TISSUE	0.270066	0.072043	0.203583	0.209971	0.239341	0.220743	0.333334	0.291383	0.178001	0.278444	0.22575	0.202128	0.381361	0.1526	0.203953	0.781043	0.177826	0.536681	0.214029	0.267484	0.409704	0.292226	0.230765	0.478953	0.240502	0.223894	0.214408	0.27071	0.379966	0.344298	0.269918	0.453634	0.301986	0.0879103	0.329731	0.246947	0.269799	0.27513	0.242231	0.0845528	0.224983	0.454815	0.410705	0.248748	0.410486	0.154453	0.232633
ACH-000083	HS281T	HS281T_FIBROBLAST	4.61864	2.56577	2.9838	4.20064	4.18271	3.88896	4.47008	2.99121	2.97691	6.25418	13.3314	6.98751	5.8917	1.71599	4.15055	9.3218	3.91468	2.54983	5.82285	3.62057	1.8986	4.00875	9.36344	3.18998	4.07926	2.25233	5.87832	4.47765	5.68273	3.90227	4.3268	4.25166	2.84811	5.05495	7.30404	4.33619	4.71772	3.40992	3.71964	7.23781	2.87371	4.80628	5.24064	3.37661	4.48879	3.3686	4.56619
ACH-000084	MUTZ3	MUTZ3_HAEMATOPOIETIC_AND_LYMPHOID_TISSUE	0.141251	0.0926248	0.108227	0.246885	0.238356	0.165289	0.139289	0.124563	0.0458593	0.23222	0.0599206	0.154156	0.181759	0.0833886	0.0328553	0.110722	0.144236	0.0604717	0.0852345	0.0875316	0.130727	0.0631622	0.113044	0.106667	0.18441	0.141485	0.135573	0.134405	0.117141	0.0853571	0.0583428	0.126587	0.223987	0.224116	0.0697532	0.27601	0.173739	0.078756	0.25492	0.0729658	0.0771774	0.289076	0.17165	0.114476	0.194115	0.187186	0.116352
ACH-000085	T3M4	T3M4_PANCREAS	1.79759	2.35878	1.9299	1.0203	0.917695	1.73376	1.56133	1.6932	3.19458	2.00112	0.885058	1.21277	1.294	1.37023	1.23154	1.26568	1.21521	3.41901	1.56935	1.43103	2.44832	1.19059	1.46833	0.657562	0.793457	0.905038	1.56678	1.46244	1.94395	1.68116	6.51815	1.14657	1.34839	3.29038	1.5628	0.542738	1.1352	0.987893	1.53196	2.15267	2.75983	0.791088	1.46094	0.567391	0.916046	2.20534	1.13715
ACH-000086	ACCMESO1	ACCMESO1_PLEURA	2.82649	2.91782	2.69132	2.32014	3.6623	3.3348	3.74234	3.87469	1.69041	2.38936	2.38463	2.34394	2.99584	2.27213	3.15071	1.55781	4.85076	2.15497	3.03865	3.67342	2.45054	3.61419	2.58358	4.60893	3.0936	2.55149	1.84191	1.82181	2.00991	4.99807	2.09401	4.12312	3.76666	1.93135	1.79389	1.85189	3.68316	3.25609	1.75976	5.95008	3.04389	3.82124	2.91343	2.17036	3.0598	1.77393	3.5896
ACH-000088	HS172T	HS172T_FIBROBLAST	4.76802	3.8199	3.83408	7.77776	6.56131	4.41286	4.14718	3.08408	4.60865	4.94149	2.81282	4.10634	7.07346	5.97815	5.7947	4.15715	5.55822	4.02163	6.26669	2.80574	3.69465	6.08059	10.3989	4.74558	3.57108	5.10756	4.98467	3.13879	3.22352	7.20633	2.37523	4.29873	10.8094	6.62498	3.71222	5.92575	6.6471	5.90439	3.54473	8.33061	3.10677	8.22957	4.9693	3.40723	3.94361	2.24991	2.50785
ACH-000089	NCIH684	NCIH684_LARGE_INTESTINE	2.25132	2.58512	1.74185	1.94528	1.62102	1.61924	2.62076	0.823189	2.02822	3.10821	3.02126	1.70904	1.61551	2.49213	2.01351	1.92774	0.944131	2.57573	3.74233	2.82491	2.25015	1.432	1.20288	2.56526	1.61815	3.07716	5.58384	3.68657	2.5519	2.53109	4.81078	3.00944	2.19651	1.28404	1.82643	1.95436	3.74889	2.14174	1.03554	2.53178	1.74891	2.18688	1.58387	1.00736	1.50768	1.1759	1.34415
ACH-000093	PANC0504	PANC0504_PANCREAS	2.52851	2.21908	2.94402	1.87971	2.44577	2.7528	3.37542	1.81544	1.88722	3.62896	2.57838	2.62827	2.81344	1.58587	2.73313	2.4283	1.95149	2.49665	1.84557	0.999393	2.72457	2.36476	2.80028	2.81823	2.41276	3.17883	2.83087	2.7619	3.44643	2.51974	2.90851	2.19922	2.22117	4.60707	2.66146	2.21672	4.76872	3.18522	3.49293	2.63205	1.8368	2.07511	2.1018	2.18088	1.90785	2.80597	1.69168
ACH-000095	D341	D341MED_CENTRAL_NERVOUS_SYSTEM	0.868571	0.868313	1.04831	0.881939	0.482594	0.594869	0.793624	1.16522	0.48352	0.798327	0.75447	0.679015	0.91655	0.590568	0.433152	0.734987	0.935921	0.371279	0.305748	1.34534	1.10565	0.604584	0.737997	1.294	2.13451	0.648265	0.399113	1.16784	0.919225	0.714756	0.285233	1.27947	0.476141	0.365617	1.33917	1.57622	0.664753	1.04485	1.27296	0.611202	0.589011	1.06826	1.36954	1.94734	1.48401	0.871993	1.25711
ACH-000097	ZR751	ZR751_BREAST	3.30984	1.83814	3.03292	5.438	2.1593	3.57139	2.25804	2.676	2.34807	1.58806	4.1319	3.71256	4.56117	8.34466	1.19344	3.52831	7.21873	1.83503	4.6836	2.5531	1.21884	3.98999	2.02816	5.84501	6.86504	2.3638	3.50794	1.69216	3.20841	3.12332	3.50315	2.81287	2.44682	2.01457	3.41772	2.60077	3.91372	3.20732	5.20003	1.14254	1.56921	5.15698	3.8125	4.1744	6.07251	3.88634	2.83682
ACH-000106	JVM2	JVM2_HAEMATOPOIETIC_AND_LYMPHOID_TISSUE	0.293642	0.0959835	0.176877	0.374797	0.255315	0.437987	0.114822	0.575296	0.12863	0.413646	0.214385	0.193368	0.728612	0.244615	0.227911	0.331401	0.35863	0.100973	0.170183	0.293364	0.290518	0.225809	0.314421	0.396386	0.583027	0.488667	0.208428	0.312511	0.450385	0.253602	0.186031	0.416888	0.245	0.0660946	0.326383	0.49443	0.368694	0.48415	0.321074	0.164306	0.153348	0.283637	0.618205	0.39284	0.406668	0.156309	0.125622
ACH-000109	NCIH3255	NCIH3255_LUNG	5.23361	2.33772	3.80518	3.80442	3.14146	5.02598	5.285	3.56946	2.8634	10.3961	2.34037	5.07191	5.42552	2.70141	3.47659	6.65743	3.00596	2.55938	6.52146	5.72082	5.46374	2.62023	7.63318	4.40601	6.11372	12.5458	8.25359	5.35244	5.35884	4.03427	2.594	8.06207	4.81232	4.41591	6.31163	9.09079	5.89921	2.79973	4.61482	4.39535	2.35769	3.59612	7.01864	9.59238	8.03669	8.15568	4.41405
ACH-000110	NCCSTCK140	NCCSTCK140_STOMACH	4.72279	9.20322	3.58099	5.42658	6.18821	1.93187	2.7867	3.22611	4.97484	7.02031	2.64649	2.19771	6.31313	3.43225	2.75894	7.05117	1.50456	3.57044	7.18417	2.11666	2.05244	2.51068	1.41797	5.23419	5.71613	8.3727	11.9262	2.87294	3.66332	6.34296	4.6109	4.36564	1.34586	7.48221	3.95311	7.54838	4.91763	9.37798	5.06913	1.97574	2.85871	4.29362	6.71179	8.08649	8.37225	8.0526	5.41815
ACH-000112	SIGM5	SIGM5_HAEMATOPOIETIC_AND_LYMPHOID_TISSUE	0.069065	0.0622914	0.0465543	0.0751161	0.0824787	0.0735186	0.065891	0.0405039	0.0941156	0.117363	0.0718461	0.152783	0.0864863	0.0578004	0.0589571	0.057831	0.0339633	0.0589192	0.0575575	0.0817289	0.0820541	0.0390442	0.06736	0.0988996	0.0659076	0.102419	0.0562278	0.122116	0.0779406	0.0925204	0.0660432	0.0351631	0.0736567	0.157067	0.0551665	0.0944735	0.0832347	0.0904543	0.0767647	0.0859487	0.0715032	0.0984314	0.0512302	0.106145	0.0194041	0.0657408	0.0659391
ACH-000119	HS863T	HS863T_FIBROBLAST	4.65855	2.06405	2.86397	5.03151	3.52739	5.09619	1.85527	2.69517	3.16299	6.06515	10.3035	7.26422	3.30757	5.42199	4.85736	10.3026	5.67425	2.63176	8.45311	3.19345	1.79405	3.98944	7.0271	3.56719	4.35023	3.68013	3.28273	3.80046	6.19267	5.01376	6.46194	4.52654	3.42981	3.00267	8.02579	4.11623	3.91751	3.76842	3.39607	7.30366	3.28816	5.49474	4.51472	3.38469	3.35337	2.68841	3.83107
ACH-000122	SUPT11	SUPT11_HAEMATOPOIETIC_AND_LYMPHOID_TISSUE	0.177539	0.169388	0.126552	0.0903841	0.295954	0.131153	0.0893094	0.127302	0.155394	0.203309	0.35053	0.21429	0.105722	0.15511	0.151432	0.186735	0.216129	0.126195	0.167753	0.14054	0.169241	0.211038	0.162909	0.202013	0.191329	0.13356	0.191825	0.146101	0.116694	0.137476	0.091485	0.166423	0.300794	0.200041	0.0888076	0.0663922	0.197888	0.115571	0.167859	0.175017	0.154899	0.167836	0.224922	0.0961858	0.188955	0.107065	0.105877
ACH-000123	COV434	COV434_OVARY	1.83886	1.17417	1.57628	2.43659	1.10654	2.32448	2.01535	2.11208	1.55267	0.795444	1.99251	5.76536	1.42878	4.26163	1.03298	0.898296	1.56164	1.29418	2.63211	3.32949	1.03484	2.43642	1.05161	3.31852	1.18858	6.43128	0.752239	2.8323	1.71623	0.946184	1.48196	2.00965	2.16981	1.57459	0.774199	2.5549	1.59286	1.31731	0.641736	1.70592	1.73893	1.83628	2.19006	1.13143	2.07644	1.98326	0.353806
ACH-000125	TO175T	TO175T_FIBROBLAST	4.30364	2.91102	3.45965	6.65105	4.091	5.7205	5.10477	3.11682	3.20332	3.85196	10.7505	6.19755	5.03425	6.50963	5.39618	5.86311	4.51969	2.71982	5.49206	4.07138	3.43141	5.9452	6.54937	4.30371	3.14377	3.09074	3.73827	3.73083	4.95635	3.60706	8.25343	3.72807	4.22438	3.52688	6.44398	2.58484	4.74009	3.66737	3.49445	3.68406	3.18029	6.94942	3.88728	2.25581	2.67697	2.47914	3.75493
ACH-000126	KG1C	KG1C_CENTRAL_NERVOUS_SYSTEM	2.92502	1.37244	2.44651	4.6906	2.4454	3.19029	3.6405	4.28568	2.71771	3.49559	2.42996	1.70434	3.11684	2.37468	2.47192	2.57612	2.80334	3.99035	2.60064	4.24388	1.71569	2.27198	3.92044	2.60869	3.50916	1.79539	2.37221	2.59113	2.95545	3.16576	1.80605	3.77052	2.13761	2.60109	3.63196	2.94909	3.53404	2.34019	3.12468	2.28074	2.68938	4.06249	4.61485	2.63151	2.47006	2.60611	2.52587
ACH-000127	SLR20	SLR20_KIDNEY	2.04522	0.927018	2.0642	1.16679	2.73695	4.16186	1.57582	1.9087	1.65619	2.85161	2.38783	1.83512	1.3228	2.30313	1.98937	4.30964	1.65297	1.61259	1.22124	1.21128	2.47054	1.50574	2.3366	1.54705	0.88895	2.40953	1.94057	2.18068	2.08154	2.37217	1.43187	2.45773	3.5143	1.26909	1.67183	1.87773	2.50816	1.14243	2.15997	3.4535	1.44322	1.67529	2.23134	1.8304	2.60613	0.851533	1.75714
ACH-000128	LN319	LN319_CENTRAL_NERVOUS_SYSTEM	2.22819	0.638338	2.62645	1.34158	1.24113	2.15424	0.955689	3.38075	1.51841	2.35258	1.26453	1.80734	5.71919	3.17312	1.16329	1.59664	3.86339	1.34925	2.62703	1.49642	1.74219	1.3023	5.03993	2.94859	3.25048	3.66247	0.889273	1.61674	1.27703	1.71175	1.9945	1.48004	2.49141	1.31865	1.93675	7.23189	3.69151	1.66124	3.469	1.21241	2.66554	2.31166	2.33355	3.16365	3.06617	3.16231	1.39807
ACH-000130	NALM19	NALM19_HAEMATOPOIETIC_AND_LYMPHOID_TISSUE	0.0931281	0.0650626	0.105586	0.234454	0.082168	0.107965	0.226774	0.0685731	0.101058	0.0716622	0.0636221	0.111431	0.0393371	0.0907012	0.0940234	0.0314216	0.131708	0.0489032	0.0583444	0.114343	0.152529	0.1702	0.0998578	0.141909	0.108588	0.121929	0.0383253	0.0391386	0.11281	0.0906959	0.0817595	0.0392397	0.0957245	0.119815	0.0865082	0.0629159	0.0861488	0.0934547	0.127473	0.0489487	0.0901193	0.0646189	0.0384099	0.14594	0.120739	0.134131	0.126575
ACH-000131	HS229T	HS229T_FIBROBLAST	2.83229	1.24346	2.32748	2.7127	2.01607	2.9022	3.83042	2.47246	2.34946	3.05018	6.66722	2.92854	2.89395	2.85275	2.63787	5.07589	3.12928	2.84478	1.515	1.87227	2.08082	2.15722	3.00016	2.32921	1.84219	2.6408	2.28682	2.14117	2.92368	2.07787	2.58329	1.65099	5.03102	2.52175	4.01517	1.61427	3.94731	1.60168	2.61581	3.41458	3.00307	3.09198	1.44721	1.80531	2.12167	1.6627	3.48966
ACH-000133	HS729	HS729_SOFT_TISSUE	3.68828	3.58207	3.84968	4.30042	3.59522	4.13927	4.80662	2.26931	3.10103	2.04402	5.5942	5.00133	4.15437	6.03329	2.53503	3.12109	5.65555	4.24578	5.24165	3.3684	3.13171	2.49493	5.01083	2.63589	2.0441	1.95227	3.52586	2.20247	3.11318	3.00036	9.29398	2.4699	4.47495	3.92303	3.90188	2.5058	4.57111	2.57845	2.67121	3.66798	5.08257	4.87657	2.19354	1.67784	2.74498	6.06051	3.55279
ACH-000134	HS274T	HS274T_FIBROBLAST	5.45524	5.02499	3.40106	5.68252	3.83976	7.94738	5.20711	3.0709	4.28097	5.52948	12.7283	8.46922	4.36222	6.056	5.22515	9.99867	3.41236	4.18726	7.1364	4.08931	2.99013	6.44728	8.15078	4.38809	4.39481	5.12628	9.87505	2.65988	6.66778	3.58565	7.01613	2.43819	5.604	4.98403	8.58665	3.35995	3.00629	5.1233	4.18928	3.74662	4.92121	5.87301	5.46257	1.69979	4.46829	4.46318	5.44718
ACH-000140	PFEIFFER	PFEIFFER_HAEMATOPOIETIC_AND_LYMPHOID_TISSUE	0.252499	0.314439	0.136538	0.190751	0.44091	0.396687	0.360734	0.155647	0.0671627	0.628634	0.395897	0.194455	0.265493	0.128623	0.306736	0.417624	0.138253	0.117451	0.42366	0.275017	0.131582	0.249071	0.230147	0.212447	0.132579	0.212689	0.707393	0.319153	0.531158	0.22604	0.613723	0.162775	0.245417	0.100362	0.139531	0.164703	0.0788234	0.218404	0.0696301	0.158608	0.21149	0.163946	0.328588	0.190555	0.29435	0.19722	0.119351
ACH-000141	SNU308	SNU308_BILIARY_TRACT	2.2919	2.53764	3.27569	2.2149	1.70623	1.65428	1.84058	2.9401	1.89509	2.6649	2.09819	3.68693	2.01093	2.15398	0.607926	1.90408	3.03841	0.937286	2.42299	1.47461	3.51325	1.04218	1.62834	1.92807	2.11258	2.92793	1.58294	3.89506	2.97415	2.69685	4.10775	3.59791	2.27629	1.43962	2.50784	2.12971	3.69409	2.11375	3.05734	3.07443	1.02609	1.95135	2.14678	2.43665	2.08833	2.69967	2.07016
ACH-000143	HCC2429	HCC2429_LUNG	1.38103	1.241	0.98681	0.698146	0.752944	0.780386	1.52571	0.854445	1.00396	2.18548	1.33002	1.44514	0.588887	1.65752	0.966705	2.12951	0.786227	0.913092	0.543056	1.22991	1.71759	1.37867	1.29494	1.05531	1.33859	1.5519	0.902176	1.38794	1.37795	1.57678	1.59158	1.53901	2.85063	0.494605	1.22339	0.886281	1.40565	0.545285	0.914874	1.50973	1.2608	1.1948	3.55271	0.945775	2.45181	0.519143	1.19552
ACH-000150	HCC2935	HCC2935_LUNG	4.52187	5.28504	3.9839	2.14377	4.47144	4.23911	3.4292	3.36227	2.8705	12.0826	1.66288	2.84968	4.20228	1.95088	2.47337	4.41716	2.50878	2.57755	4.10125	4.54842	4.59421	6.08482	4.05449	1.53071	5.0153	11.7919	4.91658	5.21477	7.19247	3.61495	2.50514	9.37228	1.84455	6.33203	4.3358	9.69966	1.99515	5.19238	3.69649	4.67096	1.81969	3.15452	6.4868	8.62384	4.18844	9.5011	2.12083
ACH-000152	M059K	M059K_CENTRAL_NERVOUS_SYSTEM	5.31922	4.0468	3.96982	6.92975	3.53166	2.96976	5.47301	3.03622	3.74704	8.50438	4.16462	6.27524	5.55553	4.59454	3.81655	4.03039	5.98248	4.56608	9.3627	9.27232	1.71896	4.522	7.78672	6.15066	4.22332	5.41908	7.61305	5.70187	6.12804	5.691	7.30598	5.44313	5.52231	4.72947	6.85317	2.43196	4.49921	5.73543	2.75808	6.86085	4.18451	9.37466	5.17765	4.89115	4.35426	6.11433	4.89494
ACH-000154	HS888T	HS888T_FIBROBLAST	3.74208	2.84563	2.25413	4.76723	3.3867	3.512	3.94868	2.53457	4.16885	3.34859	6.46494	4.19768	2.40416	4.02832	4.77823	5.58238	3.21308	2.84305	3.13377	2.31693	4.88866	3.674	8.97761	2.75811	2.23132	4.92084	4.04929	3.69797	1.28966	2.85515	4.79069	2.54912	8.11225	3.21967	4.46411	3.28264	6.14868	2.13484	4.08416	3.12053	2.41058	3.25411	2.44368	2.22107	2.44584	2.67952	4.52071
ACH-000156	MHHCALL4	MHHCALL4_HAEMATOPOIETIC_AND_LYMPHOID_TISSUE	0.112213	0.0657538	0.127493	0.103416	0.0699458	0.0893019	0.12372	0.120425	0.111235	0.0860472	0.042895	0.175087	0.140961	0.0447828	0.0767646	0.100157	0.0665106	0.0947931	0.13677	0.0488493	0.0749172	0.0643165	0.0751412	0.0747936	0.211459	0.0571243	0.350549	0.0373069	0.036475	0.20551	0.121052	0.106585	0.0598453	0.148293	0.106617	0.024398	0.0603012	0.0816898	0.142807	0.0388659	0.14068	0.0510228	0.0762044	0.110547	0.195572	0.374558	0.075069
ACH-000158	OCILY3	OCILY3_HAEMATOPOIETIC_AND_LYMPHOID_TISSUE	0.145499	0.0830047	0.111513	0.187295	0.253388	0.145053	0.163473	0.173643	0.0430903	0.218336	0.120833	0.188544	0.0782982	0.17017	0.207782	0.142351	0.135646	0.0692443	0.108621	0.229087	0.179069	0.0791675	0.071033	0.254796	0.0924705	0.189258	0.170958	0.305722	0.135619	0.0665685	0.217529	0.0397148	0.082762	0.0454991	0.148425	0.202989	0.0915549	0.277249	0.0414405	0.0912593	0.125777	0.239589	0.0999009	0.224237	0.201936	0.142158	0.344357
ACH-000160	BT12	BT12_SOFT_TISSUE	1.56781	1.41309	1.7868	0.551382	1.00879	0.827032	1.01095	2.4803	1.55736	2.63196	2.41862	0.567961	0.600619	1.12247	1.22475	3.23718	1.12835	1.42747	1.57649	1.16639	2.29397	1.24306	2.35582	1.61383	1.61053	1.38071	1.49426	2.20282	2.45772	1.08921	4.29477	1.00435	1.11214	0.613328	1.84395	1.50879	0.655005	0.921529	2.0701	0.314839	2.1642	1.14492	0.93113	0.571686	0.968966	0.636817	1.37308
ACH-000163	SW579	SW579_THYROID	1.93195	0.887068	1.64119	2.64883	1.35673	1.16006	1.34201	1.71459	2.78528	1.31129	2.29749	3.78518	2.6914	1.95099	3.32441	2.47054	2.6921	2.09375	1.91497	2.22466	1.02354	1.91781	2.68233	2.13561	2.16484	1.31009	1.96595	2.26303	1.81019	1.64321	1.81792	1.40172	1.35416	0.742528	2.46076	0.799811	1.61511	2.62988	2.73363	1.85496	2.27765	2.82907	1.08077	0.910448	1.25936	2.27381	2.22242
ACH-000164	PANC1	PANC1_PANCREAS	2.52556	2.716	4.49651	1.91802	2.68244	1.55216	3.61556	3.08355	2.52726	1.13018	3.9733	0.938866	3.13057	1.47806	3.62285	4.17884	5.12558	3.99184	2.17062	2.27756	1.74473	1.73684	1.75267	2.69749	3.12039	1.17924	2.46159	1.17268	0.90523	5.32846	1.60075	3.88124	2.28458	1.41469	1.45357	2.07131	1.29065	3.33078	2.49544	4.33309	3.16472	3.19352	1.41797	1.55214	3.2335	2.13555	1.28979
ACH-000165	HS751T	HS751T_FIBROBLAST	4.06867	2.09809	2.67312	3.88797	4.07651	4.87212	3.34591	3.08218	3.07583	4.0596	10.5188	7.12863	3.7806	4.50132	4.78763	8.39066	3.51873	2.68503	4.31265	2.89849	2.70494	4.80384	5.92812	3.09319	3.31582	3.2877	5.03331	4.2947	5.76805	2.38338	4.7057	3.78364	3.16806	3.24442	7.31317	2.33853	3.79482	3.4368	3.84161	3.37001	2.94358	4.06384	4.46462	1.1997	2.62199	2.60537	4.21104
ACH-000166	KASUMI6	KASUMI6_HAEMATOPOIETIC_AND_LYMPHOID_TISSUE	0.170632	0.137316	0.139928	0.137653	0.195246	0.206119	0.13021	0.17907	0.125017	0.424276	0.169178	0.133021	0.129586	0.153627	0.0461185	0.111495	0.0792596	0.206925	0.165443	0.0903531	0.216266	0.0712388	0.30215	0.142947	0.199655	0.287045	0.0754843	0.217127	0.194709	0.154486	0.122185	0.208448	0.419805	0.277559	0.0835381	0.202418	0.187638	0.110456	0.235689	0.159552	0.184751	0.145017	0.0868894	0.227359	0.181946	0.132216	0.14898
ACH-000167	KE97	KE97_STOMACH	0.148361	0.145853	0.133416	0.107492	0.147503	0.0729719	0.294452	0.381119	0.156432	0.234987	0.0756092	0.0344017	0.198989	0.0598872	0.339073	0.0974196	0.156112	0.189963	0.0781389	0.166457	0.271019	0.19109	0.16106	0.112285	0.16973	0.125537	0.0998804	0.159323	0.209307	0.240855	0.219364	0.0900679	0.135915	0.0654728	0.123009	0.138703	0.156649	0.168077	0.18417	0.0958224	0.181905	0.13104	0.0867792	0.153237	0.208031	0.149007	0.0520638
ACH-000170	PRECLH	PRECLH_PROSTATE	1.23442	0.759029	2.30968	0.715632	0.666605	0.523981	1.66638	2.45195	0.762557	1.16357	1.28311	0.876525	1.37935	0.83317	0.773565	2.39738	0.830813	1.35133	0.288623	1.58672	2.6036	0.75622	1.59685	0.434149	0.863338	0.7052	0.292877	2.14172	0.839737	0.982736	0.843785	1.80133	1.86632	0.950356	0.928948	1.09786	1.00803	0.607714	2.40366	1.95697	1.13413	1.05492	2.81537	0.495203	1.00244	0.734286	0.798189
ACH-000172	TM87	TM87_SOFT_TISSUE	2.4876	4.39263	1.23888	4.82058	4.95272	3.35314	4.15564	0.884442	2.61939	1.27846	2.8708	1.77268	0.565768	2.8942	1.99165	3.49275	1.3983	2.21441	1.38103	3.54273	1.66812	5.09737	3.2417	2.48344	1.57165	4.54092	2.62247	2.00415	1.85318	1.29991	2.05562	1.25656	5.66121	2.02298	1.7989	2.17699	3.37643	1.81158	2.01118	0.893068	2.01707	2.2465	1.45089	2.30403	2.28971	1.73661	0.463241
ACH-000173	JHUEM3	JHUEM3_ENDOMETRIUM	2.9793	1.98415	3.63731	4.35582	1.69916	1.86882	2.08529	1.32649	2.19444	3.4001	5.12929	3.53063	4.2107	2.76153	1.8362	3.70462	2.46039	2.52732	1.70047	2.7488	3.4174	3.35913	2.31655	4.60847	3.4273	2.98371	1.96862	2.30734	3.29168	1.8422	1.86749	4.46914	2.43403	1.91925	3.33635	4.35896	5.52965	2.99121	2.15128	2.79758	1.69442	3.13104	3.5347	3.58086	2.68704	3.68988	3.21711
ACH-000175	TE159T	TE159T_FIBROBLAST	5.75574	4.12639	4.38602	7.51752	4.64921	6.96443	3.06973	1.97004	5.27134	4.93203	9.85668	5.92006	9.25396	8.39704	5.24396	7.31442	6.21486	4.61619	11.9301	4.08662	4.37266	4.51796	5.5816	7.38742	6.17338	4.3293	6.52875	4.04752	4.73913	4.30101	9.04617	5.75334	7.11899	4.90105	7.35614	3.60692	6.93871	5.43592	6.07904	6.89952	2.80523	9.45166	4.49746	4.03523	5.09624	4.26182	6.01815
ACH-000176	LOUNH91	LOUNH91_LUNG	3.76374	4.40839	4.40217	3.07316	6.04842	4.81503	6.00388	4.35301	2.45995	2.41228	4.11768	5.76926	1.31939	3.26431	2.72491	4.65	6.05643	3.65921	3.5718	3.16117	3.66879	4.06133	3.32042	2.81464	2.70198	1.55361	3.53551	2.78225	3.62535	3.71503	2.92179	4.23792	3.72045	4.29329	4.83464	2.93802	2.37397	2.41446	2.9033	5.20208	2.55964	5.35708	5.3464	2.05091	4.0351	4.6022	5.26923
ACH-000177	NCIH660	NCIH660_PROSTATE	2.54381	3.06472	2.68205	2.95158	3.59889	3.0563	3.58624	2.45139	1.82372	3.70387	2.38842	1.41951	1.38913	3.20631	2.63457	1.62677	2.10131	1.48227	1.12535	1.93914	2.08953	3.1998	2.49794	2.26578	2.44195	2.14285	4.25739	1.7279	1.94454	2.64212	1.97165	2.81459	3.09923	3.64414	2.4399	2.08106	3.5774	1.79663	2.95173	2.41632	1.56072	1.86644	4.47664	1.84813	3.24523	2.22077	1.63145
ACH-000179	NCIH1618	NCIH1618_LUNG	1.23637	1.17707	1.16336	1.24872	0.75921	1.37753	0.614218	0.863726	0.523185	2.91483	1.12253	1.03521	0.967893	0.860445	0.819951	1.7074	0.797889	1.85278	0.938241	1.49501	0.813469	2.05872	1.19116	1.67605	0.923109	2.15662	1.60906	1.51333	2.46132	1.18658	1.19501	0.833928	0.727775	1.89552	1.33275	2.12712	1.27548	0.966436	1.05594	0.559812	1.37099	0.91545	1.61407	1.37045	0.595055	1.01654	0.898731
ACH-000180	HS839T	HS839T_FIBROBLAST	4.61898	2.59592	2.84946	4.45853	1.81794	5.42715	3.73365	3.01835	2.7514	4.58101	9.84499	5.96075	4.99016	6.29167	5.35897	8.90555	4.51199	2.77448	9.70729	2.91813	3.01091	3.51967	5.95022	4.20879	4.32179	3.90329	5.89792	4.36134	5.04493	2.99389	5.02554	3.92804	3.64549	2.73552	8.09485	1.98571	4.41718	3.49234	3.42765	4.89413	4.6059	7.87667	3.6292	3.3174	3.59523	2.62446	6.76631
ACH-000182	SNU869	SNU869_BILIARY_TRACT	3.76356	1.59319	3.25203	4.09735	1.08671	7.71052	1.7057	3.15774	3.06291	2.98145	2.64109	3.02384	6.45111	4.73903	1.37254	2.59258	5.05902	3.24736	2.7557	4.04608	4.14712	4.17009	4.89285	7.71481	7.23376	2.02261	2.21354	2.97888	5.57872	1.30393	2.37066	3.67093	1.53252	6.74162	5.97709	5.62722	3.31894	6.45901	6.10729	2.57349	3.95582	4.76816	4.1956	6.59795	2.74257	4.07738	4.39808
ACH-000184	HS343T	HS343T_FIBROBLAST	3.9674	2.28456	2.56498	3.43465	2.96789	3.49764	4.5191	2.59162	3.15451	3.6154	9.7072	7.77502	4.34444	3.89462	3.61043	6.21069	3.33205	3.32072	4.64219	2.6076	2.74387	3.43852	6.90956	2.99873	2.42746	3.7095	3.91874	4.14645	4.37581	2.57272	5.82715	2.85266	5.53276	2.90155	6.54187	2.4111	3.60372	1.14081	2.96636	4.15014	3.5485	5.04186	3.22208	2.14908	2.58113	3.20631	5.3819
ACH-000185	HS737T	HS737T_FIBROBLAST	6.02088	4.92206	3.2323	6.81732	6.05363	4.57707	5.25642	2.48344	4.41155	9.25998	13.1257	12.8475	5.54727	5.60669	5.89145	9.67717	3.93158	4.32914	8.15388	5.55003	1.90697	7.35865	8.26024	5.00599	4.57382	6.93364	11.4053	8.94178	8.32031	3.94969	3.18853	4.57466	5.75255	6.00326	9.44267	5.22474	5.22459	5.09438	4.22047	5.00233	3.86708	6.40716	6.86413	4.89011	4.08007	4.53951	6.59481
ACH-000187	CORL311	CORL311_LUNG	0.463108	1.21719	1.24076	0.144993	0.351689	0.122854	0.217933	0.619112	0.631589	0.547256	0.331699	0.14037	0.421911	0.359046	1.22954	0.335662	0.148727	0.95971	0.192202	0.502915	0.659776	0.598475	0.258869	0.324149	0.19714	0.449972	0.0852032	0.755339	0.703633	0.990083	0.925005	0.478205	0.305642	0.762617	0.148502	0.321595	0.394452	0.545678	0.42898	0.636269	0.710206	0.482324	0.586425	0.197058	0.0483021	0.176117	0.0574099
ACH-000194	HS934T	HS934T_FIBROBLAST	4.27267	2.65127	2.95791	3.28244	3.75443	4.86862	3.71472	2.90302	3.00302	4.08778	8.66618	4.98811	4.29159	4.858	5.09887	9.00306	3.45914	3.1753	6.89071	2.46309	3.15426	3.52864	5.87029	2.87942	3.20197	3.16524	4.93878	3.67478	5.07006	2.68937	7.70473	3.84596	4.04848	2.91398	6.55501	2.44894	3.81323	2.67207	3.54605	4.81612	4.2075	4.8693	3.30768	2.3498	3.12699	2.61129	5.39627
ACH-000195	SET2	SET2_HAEMATOPOIETIC_AND_LYMPHOID_TISSUE	0.35506	0.23856	0.0818341	0.101222	0.311102	0.413654	0.0920483	0.362281	0.311869	0.534104	0.403802	0.215276	0.102343	0.390261	0.144241	0.430522	0.0841451	0.963421	0.385384	0.176566	0.37422	0.206828	0.316385	0.370289	0.259608	0.477623	0.431267	0.496387	0.398639	0.320358	0.505093	0.233095	0.524458	0.432561	0.0646544	0.206748	0.360723	0.0916847	0.112244	0.169394	1.12968	0.829427	0.404422	0.159931	0.251383	0.224956	0.14636
ACH-000196	HCC1599	HCC1599_BREAST	1.85229	0.729666	3.9047	1.71601	0.930571	2.77472	1.07434	3.18393	1.3221	1.05965	1.17094	1.57321	3.51747	5.1951	1.44731	1.12068	4.10643	1.06678	1.57922	1.7761	0.944634	1.076	0.530425	1.5225	1.25798	0.636617	0.30136	1.54111	0.981221	3.45603	2.1447	2.55493	1.41765	1.2348	0.467028	3.15299	2.89612	1.23101	1.8083	6.65541	2.71631	1.43194	1.09224	1.81057	3.21626	1.68572	0.877773
ACH-000197	TALL1	TALL1_HAEMATOPOIETIC_AND_LYMPHOID_TISSUE	0.142092	0.0868576	0.0962303	0.289135	0.105244	0.114858	0.0570197	0.108824	0.117581	0.106223	0.212957	0.16331	0.186676	0.137502	0.0861775	0.134133	0.222018	0.159744	0.268263	0.134811	0.146403	0.0308506	0.072767	0.215038	0.26353	0.14217	0.330062	0.0495542	0.11163	0.146083	0.118062	0.148886	0.108085	0.0856861	0.0934363	0.117976	0.104227	0.177974	0.0965634	0.13465	0.138293	0.135072	0.051598	0.19484	0.182288	0.140531	0.208273
ACH-000199	HS255T	HS255T_FIBROBLAST	5.06976	5.54703	3.42239	8.63729	6.22541	4.47188	3.49757	3.70677	3.17363	2.70471	8.18547	10.0897	4.96904	6.72816	4.13936	4.86816	4.22941	3.01952	4.06302	5.09999	4.05462	5.5147	7.91366	6.83919	2.89531	5.32974	4.22351	5.09829	6.20986	2.29271	7.0312	3.24432	5.94553	4.92821	7.67251	5.48368	6.56456	6.57683	3.66177	4.48709	2.92037	8.84479	4.30774	4.61335	3.64854	4.92331	6.22412
ACH-000202	COLO320	COLO320_LARGE_INTESTINE	0.809019	1.56351	0.721043	1.25023	2.31849	0.204407	0.642071	0.850989	0.327114	1.09488	0.481198	1.49637	0.510493	0.608758	0.74912	0.777997	0.653267	0.682738	0.551508	0.900209	0.843479	0.808314	0.510577	0.974117	0.975808	0.792054	1.88593	0.738205	1.7827	0.449034	0.686166	0.741937	0.382876	0.578025	1.31372	0.939145	0.486922	1.29158	0.584511	0.497717	0.294683	0.578485	0.962658	1.34815	0.913408	0.817556	0.77322
ACH-000203	NH6	NH6_AUTONOMIC_GANGLIA	1.37757	1.50179	1.3059	1.27969	2.47301	0.646955	1.24923	1.05216	0.968557	1.32789	1.4653	2.94981	1.64313	1.45818	1.6437	1.31671	0.829224	1.51867	1.89157	1.21504	1.35194	2.02055	0.882106	1.02388	1.35247	1.04615	2.37874	1.12704	1.78148	1.29364	0.835158	1.67648	0.826536	2.51943	1.06843	1.36666	1.09913	1.72	1.0333	1.05399	1.13919	0.517238	2.55932	0.886774	1.2799	2.20882	1.06823
ACH-000205	PK59	PK59_PANCREAS	3.54558	3.10038	3.10983	6.1426	2.73958	5.2378	1.91431	1.1903	1.83027	5.11376	4.89253	3.22137	3.08301	7.15114	1.94381	4.99152	1.61466	3.50519	8.76659	4.91408	3.21557	2.46483	0.780026	3.9461	2.16818	2.91447	3.64848	4.8068	3.75729	2.7994	7.37007	3.15649	3.06691	3.18925	2.2352	2.53805	1.31999	2.92596	1.1549	1.9724	4.46499	3.47054	4.78664	2.15472	2.56854	2.52653	3.941
ACH-000206	C8166	C8166_HAEMATOPOIETIC_AND_LYMPHOID_TISSUE	0.281979	0.0937676	0.0603797	0.481174	0.505611	0.464183	0.0612483	0.143559	0.0965619	0.242319	0.141032	0.996409	0.485322	0.367682	0.130208	0.947324	0.276861	0.378478	0.401842	0.198321	0.577521	0.290465	0.0786157	0.267622	0.619133	0.14683	0.646615	0.169292	0.406405	0.157338	0.406238	0.39712	0.04843	0.026624	0.435472	0.54959	0.119375	0.493475	0.0993818	0.0638909	0.0983079	0.0934647	0.234657	0.615612	0.480275	0.200848	0.822019
ACH-000208	U178	U178_CENTRAL_NERVOUS_SYSTEM	3.24865	1.91493	2.73305	1.69275	3.71388	1.64924	1.70068	4.41493	3.16518	3.16892	1.96596	2.46725	2.99749	1.69104	4.35674	3.14059	3.3438	2.04198	1.85285	2.04433	2.11605	2.90642	9.51141	2.21801	2.96946	4.0785	2.57113	2.66805	2.51962	3.40688	1.71912	3.1035	4.43662	3.95547	3.88594	5.59308	4.7207	3.84838	5.55738	3.96294	2.39597	4.1019	5.71873	3.05933	2.90476	3.34542	2.31932
ACH-000209	SNU1079	SNU1079_BILIARY_TRACT	3.10771	3.56859	4.39921	1.96431	2.25666	3.4355	3.95211	3.22554	2.48884	2.10321	2.60704	3.12912	3.53124	3.01948	2.68109	1.98275	3.262	4.5371	1.19347	3.59633	1.69791	3.58383	1.10977	6.1474	3.92404	3.72231	1.77139	5.2078	2.27118	2.78471	3.30538	3.41279	3.55431	3.58231	2.10978	3.31033	2.04609	3.44387	2.30402	1.36577	3.50871	6.02998	2.6009	3.18458	2.92308	2.84241	2.60289
ACH-000214	HS675T	HS675T_FIBROBLAST	4.36643	3.04354	3.30443	9.3371	4.21461	3.48248	5.75637	1.80357	2.8736	3.66473	7.56823	6.41331	4.86465	6.80668	3.98107	4.79072	5.11267	2.34002	4.05187	5.73766	4.45099	5.62356	9.48228	6.17485	3.15872	3.86168	2.69657	3.37866	4.67151	2.98828	2.41118	3.45497	7.36066	3.48768	5.43202	3.42517	6.87819	4.87703	3.55245	6.34166	2.44925	8.20927	3.70379	3.42056	3.341	2.31133	2.10893
ACH-000215	LN382	LN382_CENTRAL_NERVOUS_SYSTEM	2.64426	1.92923	1.64903	2.57763	3.7064	2.01117	1.33571	3.62477	1.77108	2.22627	1.34801	3.2382	3.37327	3.63759	2.7961	2.20788	2.78952	1.63936	4.55463	2.66519	2.07978	2.52271	4.57706	2.92697	2.91673	1.62146	2.87839	1.99796	2.0201	1.55784	1.74946	2.11171	2.05718	1.20076	3.4166	4.63107	2.71486	3.82617	2.50879	1.79839	2.2248	3.65452	2.33841	3.50809	2.5255	4.84217	2.95585
ACH-000216	JHESOAD1	JHESOAD1_OESOPHAGUS	2.82337	2.62919	2.29022	2.01721	4.16259	2.65082	2.47428	2.07861	1.74762	2.69643	1.29308	2.831	3.22867	1.95776	3.20116	2.54085	2.09152	2.25498	3.54386	4.21125	1.62836	2.69571	3.12706	1.18838	3.34138	2.79423	3.44283	2.74277	3.99777	3.18786	1.61761	2.53326	1.26081	3.4466	2.93472	2.55477	1.8091	3.96853	2.68184	2.36	3.70368	1.95923	1.56009	4.06924	2.60258	3.43594	2.97394
ACH-000220	MINO	MINO_HAEMATOPOIETIC_AND_LYMPHOID_TISSUE	0.171824	0.17693	0.192219	0.141775	0.276804	0.146166	0.252973	0.181315	0.0987703	0.141626	0.136683	0.166793	0.0976432	0.209479	0.107817	0.135097	0.252758	0.0972025	0.13713	0.119037	0.114748	0.0949754	0.196243	0.116768	0.192786	0.0957496	0.14876	0.0807303	0.152868	0.0803317	0.338506	0.0608042	0.244226	0.0644371	0.189556	0.120938	0.14855	0.144727	0.178204	0.105637	0.260891	0.307174	0.0979427	0.16061	0.250477	0.223053	0.257546
ACH-000224	HS819T	HS819T_FIBROBLAST	6.07264	2.37157	2.82132	7.07744	5.51572	6.73902	4.17073	3.46371	3.6349	6.05677	12.4177	11.8767	6.53359	6.75447	5.03271	11.9868	3.91171	2.02496	13.4311	4.14824	3.28437	2.98191	6.92262	5.09019	4.87691	3.60841	12.8508	5.70246	8.30939	3.46473	12.6096	6.0339	3.61596	3.80111	13.0458	3.26671	3.45984	2.53028	3.76725	5.65071	5.11603	8.62626	3.22626	3.09511	4.04757	4.5571	7.86126
ACH-000225	ECC12	ECC12_STOMACH	0.929456	1.33955	0.883583	0.221421	0.767128	0.098469	0.928601	1.40154	0.705919	1.49566	1.4032	0.279628	1.14751	0.346483	0.879284	0.954719	0.671036	1.1668	0.654749	0.423978	1.78475	0.692084	0.53674	0.69068	1.13409	1.07924	0.808215	0.979554	0.700418	1.05928	0.516546	1.23237	0.523199	0.790145	0.40737	0.828182	2.53513	1.02461	2.11044	0.794469	1.34644	1.58377	1.37437	0.538912	0.819145	0.747273	0.451426
ACH-000228	BICR31	BICR31_UPPER_AERODIGESTIVE_TRACT	3.36731	4.49266	2.96642	5.51041	2.88475	2.5794	4.04685	2.79016	2.83517	2.30763	6.22243	3.45192	3.43449	3.22849	4.37673	5.16478	4.14743	2.64366	3.60806	5.70467	1.52483	3.68126	2.09876	3.02429	4.03964	3.27586	3.30539	4.16049	2.41666	2.28841	3.35774	3.38415	1.83344	2.40483	3.43066	4.44756	2.12629	4.38436	2.99107	2.84542	2.61813	4.9764	3.21826	3.89485	3.34444	2.5596	3.1492
ACH-000229	HS822T	HS822T_FIBROBLAST	6.4313	4.93333	2.23791	6.74008	6.00165	6.07656	3.82425	3.17914	4.54758	8.85146	15.6363	13.6328	7.0299	5.51751	6.209	14.6706	3.5103	4.05992	9.85852	4.38823	2.67829	7.24168	8.71746	4.87325	4.81732	5.49663	14.0205	7.18759	9.96788	3.48828	7.3387	5.40335	4.11306	5.48726	12.149	2.19666	3.50348	5.72026	4.58663	4.623	4.23913	7.43036	8.25892	3.95789	3.33549	4.00305	7.19287
ACH-000230	HS742T	HS742T_FIBROBLAST	3.65872	2.26321	1.51849	3.38967	2.84277	2.87575	3.03387	2.19023	3.81528	3.23747	7.33051	7.48063	2.4874	2.63516	2.97577	4.32534	2.40792	2.74342	4.96398	2.57989	2.08161	3.97529	5.40701	2.39467	2.38443	4.32896	4.88905	4.63517	3.22947	2.9263	3.21145	3.22294	4.62968	3.26872	5.42451	2.90936	4.06463	2.02384	2.59937	4.14153	2.84869	4.3167	4.18731	2.2076	2.29649	2.42748	5.93469
ACH-000234	CAKI2	CAKI2_KIDNEY	1.85967	1.31815	2.69578	1.29823	1.35917	2.44112	1.97293	1.90251	1.70401	1.50706	3.23418	2.29043	1.4651	2.25508	1.08556	0.929951	1.74352	2.75973	1.09513	2.32808	3.25804	3.33331	1.02605	2.51931	1.49787	1.11322	1.0554	2.67157	1.52102	1.83098	2.4262	2.15324	1.68235	1.79034	1.77391	2.00704	1.59843	1.12167	1.27801	2.38564	1.82131	2.27144	1.94996	1.47464	1.43721	2.00714	1.93029
ACH-000237	JHOM1	JHOM1_OVARY	3.77698	2.67381	3.50229	4.92564	4.23391	3.91488	3.17277	2.8013	4.1383	5.12271	3.03857	3.21226	5.47687	3.48001	7.09265	3.38092	1.73948	3.96845	3.58375	1.85904	6.19717	2.86305	1.21971	3.93109	4.4353	3.66608	7.35366	4.12282	2.3694	3.94951	2.2891	3.48447	1.23886	3.8187	4.47425	5.38	2.97193	5.39891	3.228	4.30049	3.05341	3.37513	7.2869	4.57807	3.53245	3.22246	3.7349
ACH-000239	HUG1N	HUG1N_STOMACH	1.98041	2.43838	1.56271	1.67581	1.17135	1.86824	2.89902	0.798094	1.45497	3.22224	2.58097	1.28153	1.74728	1.39758	1.33971	2.47569	1.06044	1.3102	5.21667	3.45765	3.77481	2.55946	1.41859	2.21978	1.84084	0.762242	3.72519	1.27458	2.60942	2.80537	3.11429	2.12455	1.8407	1.17965	1.30791	1.31048	1.78791	1.80956	0.80449	2.86679	1.49945	1.1158	1.21987	1.47355	2.53913	2.03801	1.51032
ACH-000240	HS600T	HS600T_FIBROBLAST	5.07325	3.82012	3.11187	5.80941	4.4131	5.80313	5.62542	3.21856	4.67796	6.3895	12.4679	8.16749	4.8689	5.17574	4.95862	9.4132	4.16452	4.37754	6.91033	3.77507	1.66575	5.64276	8.09125	4.36872	3.95967	4.24119	3.87073	5.01278	5.7851	3.86414	3.76724	3.84523	5.36295	5.22709	8.18795	3.43885	5.08496	3.84791	3.89008	4.1755	3.86621	3.77167	2.35584	3.04025	3.40104	4.11745	5.18984
ACH-000241	JK1	JK1_HAEMATOPOIETIC_AND_LYMPHOID_TISSUE	0.306031	0.214342	0.0930548	0.440076	0.090488	0.732575	0.127656	0.251944	0.361864	0.41976	0.26989	0.0687368	0.951396	0.493249	0.194101	0.396423	0.136373	0.238173	0.600728	0.53463	0.285297	0.519639	0.211913	0.0945918	0.358015	0.309359	0.270236	0.430682	0.160433	0.520728	0.743777	0.182109	0.219951	0.284821	0.0866287	0.218821	0.307	0.543553	0.227352	0.155188	0.942907	0.150943	0.235942	0.207578	0.251853	0.146016	0.329785
ACH-000246	SLR23	SLR23_KIDNEY	2.02589	2.08371	3.1961	0.634443	1.5662	1.16756	1.34733	2.13075	1.53749	1.86139	1.95337	1.77521	1.64442	1.15967	1.34252	1.14533	1.15277	2.66605	1.42658	3.49664	1.15343	1.1683	1.19721	2.55111	2.51936	1.6873	1.83669	2.64503	2.12157	1.66478	1.4424	4.35045	1.28992	2.72778	1.95314	1.79144	0.915188	2.35389	1.50255	2.95147	2.0842	2.23262	2.05326	2.45051	1.65699	2.6828	1.35562
ACH-000251	NCIH2887	NCIH2887_LUNG	2.4332	3.06193	2.22446	1.83354	3.34729	2.8376	0.814148	2.7848	2.08113	2.64691	1.57425	0.823645	4.03904	1.56189	5.73849	2.34369	2.28273	1.47249	1.41982	2.53936	1.94323	2.49613	1.84222	2.29598	3.54604	3.41734	2.3316	1.6416	2.40914	7.22739	0.358957	3.83299	1.8985	2.04499	1.15976	2.83102	3.51387	3.82287	1.89482	5.11654	2.20738	3.14166	2.96526	2.39939	3.23168	1.26077	1.92949
ACH-000253	COLO201	COLO201_LARGE_INTESTINE	2.48486	0.979178	1.52307	3.19693	1.83626	3.48165	0.712923	0.688703	1.83409	3.1785	2.05221	1.48417	2.30445	3.75316	4.08678	2.47089	1.25372	1.05286	2.89113	2.91743	2.29812	1.62485	2.51193	1.71702	2.97939	2.18212	3.05697	1.93725	6.34173	2.87075	1.17037	4.27061	0.760226	2.95318	3.30816	1.22318	2.09696	2.87338	2.68789	2.76713	2.26669	2.07913	4.88129	1.72592	1.44641	1.8449	2.48611
ACH-000255	LMSU	LMSU_STOMACH	2.07687	1.17917	1.90385	1.70384	2.2364	0.968802	2.90421	1.36252	1.83905	0.857671	3.66347	2.47703	1.88359	1.60627	1.95865	4.16496	2.56016	2.08667	1.75762	1.73474	2.0663	1.57974	2.05237	1.1294	1.12307	1.07839	3.08549	1.33996	1.6874	2.20062	1.66468	2.4211	2.11594	1.29006	2.5494	0.77346	2.73271	1.58492	2.69474	2.26189	2.35703	2.53538	1.42973	1.24595	2.39616	1.69634	2.79958
ACH-000256	COV318	COV318_OVARY	2.68213	2.64438	2.23393	2.18383	2.19587	2.13416	2.62372	1.52386	2.07138	3.55817	4.68973	1.68539	3.50198	2.11556	1.97953	4.26038	2.33509	1.78609	3.31915	2.79322	2.4011	1.89256	2.59769	2.94328	3.62583	4.15239	2.98514	2.32873	1.69908	4.39656	1.71711	3.09364	4.0569	1.77529	1.65682	3.23034	1.80698	2.86741	1.25125	2.49171	2.15975	3.21482	0.880726	3.35269	4.67672	1.87494	2.23738
ACH-000259	KELLY	KELLY_AUTONOMIC_GANGLIA	0.962318	1.26429	1.00472	0.744011	0.832474	0.789888	0.64309	0.9771	1.02606	0.275542	1.09658	1.00921	0.926667	0.739424	0.938108	0.551672	0.33246	1.07753	1.01866	1.58761	0.686065	1.48269	0.692498	1.07707	1.45327	0.289166	2.0238	0.599231	1.05746	1.54836	0.471881	1.04649	0.823553	1.82893	0.730123	0.357667	1.04505	1.11635	0.877204	0.742188	1.18513	0.600049	1.47126	0.440292	1.18085	0.967183	0.841616
ACH-000261	RERFLCAI	RERFLCAI_LUNG	1.50041	2.06497	1.3878	1.90253	1.84195	0.699297	2.67589	1.12266	2.16255	1.89112	2.11203	2.83039	1.52728	1.66134	2.30691	2.25162	1.05257	1.37535	1.41305	1.81813	0.915952	1.97671	1.93116	1.07113	0.731963	1.6566	2.03325	1.68941	2.37431	1.61568	2.10023	0.979968	2.25948	1.04429	1.1534	0.949587	2.08291	1.21463	1.72201	2.34497	0.849658	0.980664	0.914636	0.578024	0.890126	1.077	0.729443
ACH-000262	UOK101	UOK101_KIDNEY	2.21842	2.46009	1.89573	2.22005	1.77667	1.78837	1.8008	1.9573	2.24474	2.17443	1.73538	2.09161	1.99065	1.95191	1.72268	1.71486	1.37454	2.73655	1.3544	3.52925	0.310732	3.00609	1.63816	3.20174	2.06898	2.91143	1.58307	2.67584	1.90221	3.04018	1.80475	2.8903	3.01931	2.3222	1.72439	1.53325	1.07932	1.97236	1.52844	2.3616	1.86166	2.66249	2.94806	2.30662	1.8518	2.62802	1.3427
ACH-000266	SNU213	SNU213_PANCREAS	3.65982	2.77531	4.09786	3.34302	2.18007	3.09438	4.69767	3.31613	3.11312	2.8833	3.73644	3.55123	4.36455	2.04854	2.40766	3.18653	4.70432	4.78424	2.34046	4.32762	2.31101	2.42055	5.61867	5.52423	4.00756	3.54309	3.25124	4.22842	3.37231	3.64533	2.07682	2.94808	5.68245	3.97457	3.21803	3.70851	5.54251	3.7416	4.19226	2.79936	3.07745	4.59449	2.64522	4.08527	3.65205	4.09388	3.68171
ACH-000268	SNU245	SNU245_BILIARY_TRACT	2.11104	2.94383	1.52346	1.90174	1.61682	2.03322	2.78699	0.811196	1.76438	5.39708	3.27541	1.16188	1.18069	2.73465	1.68592	4.1856	0.851107	1.61241	3.22948	1.97668	2.26875	1.3035	1.56175	2.26791	1.52757	3.02688	3.28716	2.97973	1.8831	1.9574	6.58605	1.46139	3.03488	1.27964	1.47476	1.59964	2.54218	1.48923	1.2612	1.9323	2.38273	1.65587	1.28606	1.82169	1.9288	0.942097	1.00605
ACH-000271	SUDHL10	SUDHL10_HAEMATOPOIETIC_AND_LYMPHOID_TISSUE	0.141483	0.121821	0.125459	0.0786238	0.283864	0.0730926	0.0979964	0.208622	0.11867	0.150278	0.0962002	0.150004	0.208587	0.107061	0.247911	0.185335	0.169979	0.0870464	0.0956991	0.0362287	0.14676	0.12697	0.143339	0.111956	0.279619	0.100404	0.156394	0.112636	0.0901516	0.201443	0.253698	0.091248	0.0893228	0.0542763	0.175963	0.131864	0.0476683	0.13366	0.176153	0.0732599	0.128834	0.169573	0.122188	0.184992	0.276455	0.190727	0.13678
ACH-000272	SLR24	SLR24_KIDNEY	2.33509	3.16845	3.55154	1.91145	2.3014	1.93227	3.03968	1.67609	1.68538	1.80628	3.27081	3.28466	1.85092	1.90591	2.31316	2.55411	1.44708	2.80043	1.35094	4.23	0.726412	2.76816	1.45226	3.19941	2.13902	2.15791	1.42508	4.08619	2.02115	1.87041	1.65689	1.37294	3.19789	2.90359	1.60274	2.23051	1.20229	2.16757	1.20607	2.51562	2.01732	3.16148	2.1102	2.2348	1.89639	1.45419	1.70398
ACH-000274	HS852T	HS852T_SKIN	3.08136	2.50065	1.86882	4.03811	2.79689	2.41751	2.5343	2.64337	1.949	2.25749	3.61916	2.20733	2.48147	3.91524	2.28391	3.82239	3.62356	3.31587	3.0286	3.54037	4.8998	2.51583	3.19755	5.27668	5.00947	1.61291	5.05268	2.66001	2.38158	2.12515	2.3473	3.18162	2.20471	3.30784	3.68482	3.11618	1.76891	2.91531	2.56136	1.74102	2.60607	3.95235	2.80425	4.03404	3.47429	1.52475	5.37105
ACH-000275	HS834T	HS834T_FIBROBLAST	5.0483	5.53452	3.06885	5.04663	5.79719	6.36758	5.56346	3.10183	4.37473	7.02741	6.83632	6.13549	4.10388	4.9738	4.52234	8.80653	3.47785	3.63662	7.57976	3.93128	1.97863	4.88639	8.09725	3.37338	3.86927	4.95697	9.68556	5.34621	6.24549	4.1715	9.40208	3.83824	5.13895	4.89353	7.02285	3.74101	4.45513	4.05464	3.68984	4.15711	3.99061	5.18295	4.67581	3.19817	3.93737	4.13543	4.54008
ACH-000278	COV362	COV362_OVARY	2.95106	2.38472	3.24938	3.33188	2.68558	1.85825	2.39567	3.43115	2.27912	1.70213	4.57884	2.38116	3.1617	1.60893	4.10989	3.49856	5.05539	3.62016	2.76538	2.18238	3.81156	1.65353	2.54622	6.47786	4.61475	3.03175	2.50373	1.74535	1.78651	4.35492	2.52357	2.81926	2.73071	1.17334	2.32761	2.48608	2.42964	2.46439	1.84698	3.5858	2.85451	5.8085	1.07755	2.98615	3.64005	2.51558	4.08961
ACH-000279	EWS502	EWS502_BONE	0.735443	0.941083	0.831896	0.963518	0.489804	0.18935	0.613253	0.60068	0.668186	0.738345	0.797263	0.796415	0.765294	0.47115	0.289639	0.586353	0.723445	0.80807	1.06477	0.932101	0.439108	0.663709	0.205759	0.985134	1.2148	0.385258	1.53451	0.804425	0.608123	0.737266	0.845941	0.708849	0.301011	0.411362	0.987062	1.32225	0.367037	0.947788	0.680461	0.599861	0.71731	0.4427	0.393352	1.84955	1.02002	1.42085	0.890472
ACH-000280	SNU840	SNU840_OVARY	4.52415	5.34662	3.82575	4.11664	3.98769	4.14459	2.90226	2.81004	4.07509	4.29367	8.551	3.47742	7.5227	6.57758	2.66335	4.7138	3.53517	6.44455	5.07244	5.07435	6.12014	3.64669	2.57858	5.29371	3.66856	2.29615	4.6751	5.42755	4.23367	3.68749	7.58772	4.62587	3.7552	6.25874	1.70581	3.12095	3.83154	5.32935	3.04581	4.00285	6.63339	4.53913	4.74246	3.7164	4.11299	3.03267	5.31556
ACH-000283	A1207	A1207_CENTRAL_NERVOUS_SYSTEM	2.91159	1.76795	2.75226	2.99624	3.60685	2.16517	2.04012	3.94239	1.54987	2.77968	1.37976	2.149	4.43877	2.69326	3.5374	3.97211	4.99144	2.81532	3.06958	3.88728	2.48643	1.95389	4.51143	4.27334	4.24868	2.38298	1.3017	2.52841	1.3799	2.13793	1.80414	2.78329	2.38481	1.66415	3.68687	3.66236	2.13729	4.88554	2.72461	3.43697	2.53758	5.07955	1.56447	3.66356	3.08256	2.39724	4.16243
ACH-000284	HS840T	HS840T_FIBROBLAST	3.34343	1.91932	2.50134	3.08017	3.11576	3.03055	4.50402	2.17953	3.23474	3.2667	8.64676	5.14785	3.25859	3.61182	4.60787	4.5097	3.38309	2.77119	3.08875	2.29573	2.13032	3.23689	8.45465	2.6079	1.76152	3.8389	2.41759	3.40818	3.06993	2.70218	3.13255	1.89181	7.24576	1.26815	2.42044	3.33869	3.62106	1.79388	3.37343	4.4375	2.7787	3.03901	2.60082	2.04951	2.24797	2.71467	3.88836
ACH-000285	TOLEDO	TOLEDO_HAEMATOPOIETIC_AND_LYMPHOID_TISSUE	0.124386	0.159985	0.109781	0.14571	0.445368	0.197665	0.231356	0.108939	0.0644877	0.0772232	0.0917172	0.253965	0.0942763	0.234507	0.0580051	0.133713	0.105908	0.0942086	0.0717936	0.125582	0.152136	0.150132	0.091767	0.108627	0.118987	0.128	0.189064	0.102816	0.179496	0.10003	0.163681	0.041065	0.122107	0.116332	0.100006	0.0379528	0.0862474	0.101202	0.0790036	0.145341	0.157207	0.0944754	0.100908	0.0550211	0.177848	0.0816722	0.102645
ACH-000286	SNU1033	SNU1033_LARGE_INTESTINE	3.26453	3.19847	2.63657	4.47755	2.80761	3.03843	3.32826	2.08852	1.992	3.94935	4.41565	2.81083	2.20324	4.35053	2.59089	3.76376	2.67121	2.80673	2.08926	3.5505	3.40848	2.05306	2.59429	4.5683	4.49809	1.07844	6.32282	2.96023	3.86875	3.19522	4.04285	4.7119	2.44621	1.69091	4.28583	1.55477	2.50324	2.71032	2.08025	3.73943	3.35187	4.34123	1.7097	2.70784	3.63643	2.59954	2.19373
ACH-000289	SNU466	SNU466_CENTRAL_NERVOUS_SYSTEM	3.48559	3.64075	1.73763	5.79987	3.78968	1.82842	2.29528	2.26731	2.86096	2.84892	4.96314	5.06081	2.40795	2.87296	2.91839	2.96599	2.58486	2.54778	4.41371	2.98779	7.92122	2.70829	4.60862	6.1023	3.59966	4.62158	2.8904	3.25879	2.80864	2.76192	3.12341	4.06331	2.54313	2.73588	5.64379	2.46646	2.6334	4.5682	2.86933	2.36832	1.70962	6.78715	3.46571	3.27109	2.84576	4.20653	1.644
ACH-000296	OUMS23	OUMS23_LARGE_INTESTINE	2.9609	4.31769	1.77628	4.3478	6.85263	2.2467	5.06884	1.20529	2.02458	2.28773	5.67284	1.80746	1.70001	3.69232	2.96809	2.91215	2.00473	3.63549	4.12766	4.07849	3.36636	2.47079	2.32352	2.65869	2.72268	4.89164	2.87931	2.35971	2.00125	2.54115	1.81399	3.01093	4.56907	2.38434	1.54969	1.43082	3.56668	3.29031	2.21949	1.8258	3.90516	2.08494	3.34457	2.45978	3.87925	1.09515	5.11295
ACH-000297	NCIH889	NCIH889_LUNG	0.971298	0.830765	0.907563	0.954999	1.17672	0.807032	0.580575	1.8396	0.690993	0.724849	1.10296	1.40966	1.20281	0.838604	1.43329	0.953418	1.61722	1.26235	0.977467	1.03787	1.11107	1.69398	0.636435	1.13819	1.84271	0.439453	1.31791	0.791591	0.303948	1.0529	0.403651	0.943589	0.451409	1.70486	0.991974	1.19304	0.7854	1.16437	1.04202	0.844956	1.07233	0.627379	1.45486	1.01478	1.45489	0.884046	0.785954
ACH-000299	HNT34	HNT34_HAEMATOPOIETIC_AND_LYMPHOID_TISSUE	0.213904	0.0938478	0.173327	0.121087	0.109119	0.762525	0.102826	0.238448	0.118835	0.344288	0.129811	0.19654	0.163304	0.204332	0.0901916	0.333507	0.321201	0.0950426	0.158092	0.113494	0.331761	0.132593	0.30898	0.17748	0.659548	0.045056	0.20648	0.205405	0.24452	0.183872	0.134721	0.365322	0.147389	0.181053	0.169357	0.330429	0.16559	0.0833521	0.557766	0.0383723	0.182426	0.619882	0.259248	0.21876	0.418549	0.378083	0.060172
ACH-000300	SLR25	SLR25_KIDNEY	1.96747	2.99681	2.96115	1.0991	1.44824	1.29293	1.40457	1.23578	1.29892	1.46281	3.70365	2.19752	2.27697	1.54633	2.1334	2.59969	0.955646	2.76944	2.10846	2.69086	1.99397	1.53409	0.737022	1.91198	1.38238	1.90043	1.79435	3.27105	2.07136	1.4575	3.32208	3.92129	1.45109	1.46833	1.03975	1.46269	0.528907	1.64587	0.62644	3.29615	1.35243	1.79874	0.879602	1.64617	0.670336	1.80929	0.896033
ACH-000302	SNU1077	SNU1077_ENDOMETRIUM	3.18747	4.24371	2.57066	3.5068	4.12331	2.02944	1.60571	1.5868	1.87273	2.19039	3.61501	2.12232	6.67175	3.19652	2.94808	3.13386	3.52044	2.25877	3.10417	4.42213	1.84551	1.83668	2.9699	4.57348	5.32735	3.67402	2.61594	2.30933	2.44237	4.96596	1.31615	5.82709	3.19591	2.34376	2.69453	3.08737	3.28659	6.8831	2.55041	3.24477	1.21245	4.6667	4.20287	4.81515	4.38577	1.5215	3.37113
ACH-000306	HS688AT	HS688AT_FIBROBLAST	5.31042	3.19317	2.95855	7.12299	3.86042	4.12609	5.01459	2.16577	3.53256	5.08303	13.9285	12.6503	3.06291	5.10387	3.98723	10.5848	3.38104	2.64399	8.79816	4.55466	2.31768	5.53958	6.37925	6.17582	4.61206	4.66029	8.50645	4.81124	8.27721	3.6806	4.13234	5.68739	4.76808	4.09603	8.55732	3.21041	4.59553	4.37144	2.95706	5.83172	2.3858	7.56213	5.82124	3.72171	3.90724	3.32831	5.77523
ACH-000307	PK1	PK1_PANCREAS	1.50686	1.38	1.54436	1.1961	1.60501	2.63184	2.34518	2.56425	1.90702	2.17158	1.6288	1.39358	0.733766	1.34634	3.72193	1.51243	1.53738	1.92896	0.783137	1.33488	2.96143	1.6912	1.02199	0.996095	1.05459	2.21911	0.964219	2.45374	1.88186	1.42807	2.17345	1.29441	0.394605	1.71804	1.2106	1.22737	1.03095	0.600718	1.64992	1.8482	1.6359	1.16991	1.52815	0.939505	0.739128	1.0508	1.49051
ACH-000310	IMR32	IMR32_AUTONOMIC_GANGLIA	0.906373	1.01982	1.46822	0.43353	0.381837	0.202388	1.00399	0.506405	0.800879	0.953471	1.21969	0.981349	0.590607	0.864702	1.34179	0.642701	0.589638	0.980496	0.644804	1.31946	1.31078	1.94335	0.924629	0.612547	0.495413	0.413099	0.522946	0.737199	1.2652	0.898665	0.703329	1.34161	0.871338	1.00271	0.425315	0.54012	1.02503	0.353478	1.05351	1.5721	1.3483	0.86823	1.67045	0.53419	0.764943	0.916277	0.479352
ACH-000312	SKNBE2	SKNBE2_AUTONOMIC_GANGLIA	0.739426	0.737706	0.833715	0.886399	0.679681	0.307078	1.00061	0.730024	0.66738	0.48917	1.15498	1.22326	0.952756	0.784486	1.10584	0.657268	0.593807	1.16026	0.802061	0.982274	0.870413	1.31808	0.310098	0.524387	0.931953	0.188413	1.58487	0.476999	0.581959	1.43871	0.501627	0.896384	0.416514	0.987954	0.460084	0.288148	0.530931	0.771844	0.206476	1.11404	0.794679	0.36732	0.92604	0.323871	0.744102	0.565397	0.538634
ACH-000313	KMRC3	KMRC3_KIDNEY	3.72699	5.26347	6.63697	2.89673	1.28962	1.20435	3.21282	2.02258	4.2554	3.93417	6.09287	2.08665	7.55869	1.75852	3.70623	2.02525	1.79353	7.70799	3.00433	5.56941	0.965662	2.38106	1.08914	4.0588	2.24814	3.14821	3.90534	5.27473	2.79285	9.2679	3.83966	11.8785	1.89711	5.98081	1.25764	4.0935	1.28475	2.63119	1.37694	7.22901	1.76076	3.17995	4.86926	3.12285	1.26684	4.39286	0.569254
ACH-000314	HCC2108	HCC2108_LUNG	1.56746	1.24407	2.01508	0.832905	1.47706	0.793416	1.93516	2.16748	1.73186	0.792557	2.00716	1.06133	1.10723	1.88024	1.62318	1.4004	2.66852	1.82613	0.670797	1.2346	1.61876	1.7699	1.84647	1.9962	1.55513	0.895993	0.564658	1.48597	0.954965	1.53315	0.868139	1.64952	3.32698	0.746142	1.20664	0.903332	2.44413	1.05743	3.45286	1.10632	1.46354	2.02769	1.86487	0.402745	1.66348	0.801832	3.49233
ACH-000316	SNU886	SNU886_LIVER	2.19109	2.45293	2.3787	2.82402	1.22612	1.06298	3.21308	2.37791	2.36988	3.32051	2.30551	2.11418	2.87564	1.47468	2.59814	1.28569	1.77593	2.45509	1.09747	5.09888	1.16342	4.10506	1.4153	3.39234	1.31318	3.14749	1.16249	3.78331	2.69849	2.62845	2.143	1.787	2.53041	6.59433	1.76066	2.68912	1.65884	2.97395	0.821261	2.19191	1.60375	2.28919	2.37294	1.90665	0.691919	1.30851	1.12044
ACH-000317	TUHR14TKB	TUHR14TKB_KIDNEY	2.08864	2.03349	2.56044	1.21636	1.5525	1.84242	2.2116	2.07106	2.21457	1.50965	2.60745	1.68697	2.04623	0.981916	1.93395	1.8481	0.891465	2.82285	1.29749	2.53697	2.90406	2.61143	1.71583	2.50104	2.03721	2.4215	1.85502	2.12186	2.20856	2.48275	1.65805	3.96542	1.94483	3.55484	1.31746	1.14586	1.85074	2.33849	1.87136	3.10683	1.62889	2.14345	1.69245	1.53054	1.37302	2.78757	0.937481
ACH-000321	MOLM6	MOLM6_HAEMATOPOIETIC_AND_LYMPHOID_TISSUE	0.112785	0.127597	0.071886	0.149146	0.143475	0.0952863	0.14865	0.0839914	0.120224	0.194705	0.202324	0.142281	0.163979	0.104875	0.0833222	0.156294	0.107643	0.0542305	0.118012	0.0913566	0.119017	0.0949988	0.0773125	0.151809	0.142234	0.142497	0.123126	0.0937345	0.154921	0.188905	0.0841667	0.21211	0.0879133	0.100622	0.0728331	0.144394	0.0888553	0.130522	0.101032	0.0720416	0.0754247	0.100974	0.170382	0.126193	0.111951	0.111448	0.0458423
ACH-000324	JHOC5	JHOC5_OVARY	1.56292	1.5635	1.84721	0.73017	2.0244	1.87556	1.34617	0.976832	1.84276	1.62845	1.33478	0.929758	1.9958	0.582004	3.24592	3.60192	1.07019	0.999854	0.865621	2.48951	0.679682	2.67252	2.91957	0.796861	1.91282	1.50549	1.68642	1.48172	2.0003	1.43011	0.722056	1.85525	1.96501	1.61976	1.46262	1.54143	1.91288	1.86707	3.01078	1.23998	0.853582	0.369633	2.14083	1.64865	1.59625	1.25674	1.18251
ACH-000325	SNU620	SNU620_STOMACH	1.94199	2.30651	1.5336	2.41724	1.9746	1.35292	2.58018	1.42524	1.64907	2.46571	1.36525	0.403134	1.13352	1.27587	0.685467	1.82615	1.31629	1.40335	3.1068	1.72144	4.45937	1.60992	1.30597	1.96398	3.07103	2.56311	4.62178	1.69327	1.63082	2.14229	1.45783	3.04229	1.49121	0.936318	1.67602	2.89771	1.84775	1.99958	1.89721	1.77834	1.30432	1.30468	1.18597	3.19297	4.13604	2.52237	2.13716
ACH-000328	LN215	LN215_CENTRAL_NERVOUS_SYSTEM	3.05979	2.76509	2.89418	2.34943	4.87363	1.42834	4.33572	2.45284	1.4372	2.83495	2.28177	4.45238	2.66574	2.51653	2.59654	4.0695	4.3711	2.70701	2.28383	3.56597	2.6133	3.01039	2.71515	4.19623	2.63448	4.84242	2.60485	3.12778	2.40608	2.10857	1.31006	2.45717	6.87171	3.18185	3.47041	2.94639	2.91503	2.75211	2.42065	1.8752	1.83584	5.04242	5.02687	2.52186	3.58004	2.66498	4.05125
ACH-000331	ISTMES2	ISTMES2_PLEURA	1.90093	1.32702	1.7405	0.87561	2.3996	1.28278	3.87482	2.37172	2.954	2.12525	2.72196	1.19346	1.53814	0.80907	2.95612	1.94313	1.71928	2.03961	1.76209	1.90974	1.87188	3.16155	3.25932	1.00596	1.77869	0.687367	2.1382	1.22697	2.04363	2.64776	0.945337	1.20923	2.74372	3.03298	1.21158	1.93564	1.76632	0.704083	2.87364	1.22401	1.73794	0.868247	0.804491	1.34039	2.09962	2.20151	2.22583
ACH-000333	JHOM2B	JHOM2B_OVARY	2.67724	3.24936	3.46711	4.7098	1.54354	2.28359	2.8836	1.03464	1.61557	5.3101	2.02951	1.94509	2.05661	2.36147	1.35136	2.58344	1.61826	2.77874	1.88684	4.16173	2.69327	1.61226	2.11446	4.80848	1.68155	4.2705	3.0186	3.21927	4.46785	1.64129	2.69202	3.34315	4.289	2.31361	2.34103	2.48668	2.57004	2.80323	1.48212	3.57133	1.37264	3.80452	2.25217	2.71867	1.04968	1.76817	1.92299
ACH-000339	HCC461	HCC461_LUNG	2.799	2.13241	2.85584	2.16468	2.96357	4.94309	3.1522	1.41955	1.90871	2.43864	2.4509	3.21872	2.59749	3.06128	2.86937	3.45627	2.9508	1.8969	2.88991	1.53156	1.92223	1.061	4.55767	1.75106	2.29181	3.06841	2.73494	2.47851	2.08017	2.60685	2.69024	2.59269	2.86571	2.23856	2.75978	1.75099	3.67284	1.72286	2.80019	2.64774	3.66655	2.41923	2.21623	2.10459	2.92065	3.00098	2.03418
ACH-000340	HS870T	HS870T_FIBROBLAST	3.58239	2.26128	2.67141	4.13229	2.79814	3.13426	3.83332	2.92123	2.4111	4.03984	4.22137	4.52968	4.12949	3.56749	4.19853	7.4746	3.99088	2.56782	4.39904	2.8776	2.01304	3.66474	4.62357	3.17876	3.67127	3.52551	4.84121	3.31536	4.98487	3.06114	3.9208	3.86229	2.83313	2.31747	5.23164	1.94412	3.60565	3.36253	2.81007	5.29339	2.36732	4.5333	2.55172	2.59698	2.5966	2.05389	3.30043
ACH-000342	CL14	CL14_LARGE_INTESTINE	3.89019	4.49567	2.53235	5.12099	5.03755	3.58846	3.58054	3.0964	1.81144	3.55035	4.44573	2.18958	3.24484	3.79348	3.03283	5.2148	2.99136	2.48164	5.95776	6.78723	5.32981	2.54633	4.67174	4.7704	5.04891	1.5881	7.80827	2.87198	5.0664	3.34706	3.18128	6.46812	3.09785	2.48801	3.4627	2.57624	4.50809	5.1031	2.87494	5.02553	2.95196	5.13274	5.23347	3.31929	4.33636	2.03083	4.41185
ACH-000343	NCIH522	NCIH522_LUNG	2.10622	0.78334	1.47872	1.38565	1.2742	0.990354	1.81075	1.77826	2.17988	1.50149	2.34546	1.53531	1.75625	2.96283	0.81489	2.79253	3.96048	4.40497	1.32972	1.2265	3.10584	1.36045	2.0757	2.84623	1.59117	1.51548	0.72856	1.73107	1.35975	0.95686	2.45014	1.32944	3.48556	1.07892	1.62557	2.79903	1.32231	0.941703	2.30903	1.25912	2.22278	4.11899	1.27089	1.76219	2.3084	2.61751	2.29087
ACH-000344	SNU668	SNU668_STOMACH	2.39808	2.25765	1.79537	2.0456	2.0953	2.89137	3.62606	1.5012	1.75745	2.9236	6.32292	2.02401	3.4163	4.42612	1.61087	5.06095	1.44148	1.86189	3.26164	1.30387	1.9734	4.10162	1.13162	3.60484	2.85276	2.94084	2.31804	2.89229	2.8867	1.68311	2.87465	2.48187	1.54224	1.33571	2.09556	2.42915	1.38484	4.0941	1.99213	1.05277	2.07558	2.46619	3.0143	2.8004	1.91162	0.550881	2.2248
ACH-000345	KPNRTBM1	KPNRTBM1_AUTONOMIC_GANGLIA	0.947338	0.819205	1.04388	0.830705	0.927075	0.185962	0.751527	0.742226	1.00108	0.645206	1.00246	1.40177	1.07457	1.08197	1.22894	1.05098	0.661198	1.28817	0.69266	0.47849	1.57947	1.06834	0.535287	0.754602	1.14015	0.388239	2.18033	0.551769	0.804929	1.45092	0.528881	1.51125	0.695374	1.54751	0.643498	0.632532	0.972578	0.869219	0.740794	1.18842	0.810444	0.388006	2.02419	0.417897	1.10939	0.887113	0.503275
ACH-000368	SNU1105	SNU1105_CENTRAL_NERVOUS_SYSTEM	4.14288	3.149	2.15765	4.19995	4.49831	3.22298	1.65572	4.04905	2.29567	5.21797	3.33507	6.0237	5.0739	3.42363	3.59853	3.18966	3.579	1.73455	8.80154	5.69272	1.8337	4.38437	9.21015	1.68348	4.56787	4.93803	5.61909	3.70992	5.08844	2.80949	3.10964	5.99679	3.29849	2.7	7.09002	5.6522	4.70937	3.10795	4.39441	5.69288	3.33023	4.91635	5.32129	2.95614	4.15347	4.41323	4.36991
ACH-000370	SNU626	SNU626_CENTRAL_NERVOUS_SYSTEM	2.23933	1.09352	1.98995	2.21785	2.56664	2.73198	1.46169	3.55286	1.9155	1.56684	1.56154	2.65371	3.60939	2.87739	2.42263	1.84873	4.33574	2.62664	1.57338	1.37538	3.64571	1.67709	4.87624	3.20058	1.92968	2.46332	1.21141	1.39283	1.49036	1.77382	2.02502	1.34841	2.8696	2.23162	2.14533	3.23304	1.75483	2.44524	2.90386	2.32947	1.92227	4.0907	1.55105	1.62863	1.81655	1.74106	1.86943
ACH-000372	P12ICHIKAWA	P12ICHIKAWA_HAEMATOPOIETIC_AND_LYMPHOID_TISSUE	0.090992	0.10778	0.0378556	0.101417	0.0576612	0.0433731	0.023435	0.0891549	0.0998201	0.0739795	0.160005	0.0275308	0.102833	0.0497908	0.0927713	0.063971	0.0419429	0.133814	0.13843	0.12573	0.118401	0.0810625	0.0626946	0.121288	0.11098	0.14469	0.140074	0.0870215	0.128288	0.0897474	0.104579	0.119648	0.0677676	0.0697219	0.0298305	0.0571425	0.068826	0.110344	0.071507	0.0834798	0.124356	0.0876852	0.0154684	0.109586	0.0780023	0.0877374	0.0792938
ACH-000377	SNU478	SNU478_BILIARY_TRACT	1.69479	2.06939	2.14738	2.55712	1.19383	0.717182	2.98479	1.99016	1.64558	2.15819	2.28835	1.46852	2.20094	1.60726	2.53544	1.6882	2.08823	2.08086	1.76523	3.56088	2.30862	1.50696	0.984844	1.72948	1.45442	0.79513	1.30468	2.03769	1.78273	2.94798	2.27737	1.68653	1.06491	1.04019	1.17629	1.49353	1.12231	1.95526	1.17871	2.51945	1.49394	1.51159	1.50478	1.24001	0.643223	0.947662	0.993471
ACH-000382	CORL24	CORL24_LUNG	0.612059	0.644746	1.1278	0.188147	0.103026	0.517654	0.398744	0.30655	0.879724	0.762598	0.556835	0.243939	0.806034	0.0909278	1.15773	0.367663	0.305742	0.75467	0.288402	0.548518	1.21069	0.97014	0.812516	0.509632	0.312812	0.676812	0.379284	0.690432	0.87694	1.2435	0.705667	1.4112	0.493067	0.554207	0.489896	0.489687	0.888237	0.458497	0.880627	0.86993	0.226486	0.349355	0.542632	0.248051	0.139301	0.388722	0.116053
ACH-000385	SKRC20	SKRC20_KIDNEY	2.82925	4.48836	3.45031	1.78164	1.28435	1.35589	1.84365	1.37349	2.71245	3.63003	3.44663	2.93573	3.21239	1.85482	2.26376	1.71661	1.9282	2.36417	2.35999	4.60326	2.10836	3.18615	2.51358	4.68525	2.37449	4.34038	3.59559	4.27991	2.23992	2.41191	2.06498	2.92452	3.86229	8.27409	2.03065	3.71783	2.22627	3.20566	1.89841	2.94925	2.057	3.51209	2.57003	3.05092	2.13729	2.76775	2.63237
ACH-000387	TF1	TF1_HAEMATOPOIETIC_AND_LYMPHOID_TISSUE	0.230583	0.161425	0.129082	0.31411	0.117049	0.712159	0.125212	0.20476	0.0847322	0.20874	0.253314	0.234106	0.223265	0.645901	0.091173	0.12017	0.373679	0.267709	0.253355	0.193556	0.230858	0.071313	0.208504	0.453609	0.200459	0.0997601	0.139047	0.125752	0.116165	0.127407	0.582867	0.106329	0.104573	0.0898986	0.182022	0.134954	0.117176	0.168422	0.196389	0.0735199	0.697996	0.75678	0.187304	0.131564	0.141477	0.124731	0.29371
ACH-000388	NUDHL1	NUDHL1_HAEMATOPOIETIC_AND_LYMPHOID_TISSUE	0.101968	0.0651038	0.0704191	0.0552693	0.185514	0.117091	0.0794844	0.0275621	0.188026	0.0491368	0.0862167	0.105239	0.0796281	0.129112	0.245933	0.130112	0.123541	0.112466	0.0435889	0.062306	0.304326	0.0935476	0.073378	0.0353914	0.0835865	0.0683547	0.0501396	0.116135	0.12361	0.105607	0.124037	0.0626115	0.13431	0.0897313	0.0632019	0.105195	0.174112	0.072095	0.0876023	0.124471	0.222246	0.0506349	0.0836479	0.0755142	0.0809578	0.072879	0.0898468
ACH-000390	LUDLU1	LUDLU1_LUNG	2.32723	4.88809	3.61061	2.75138	3.31755	2.61079	2.86405	2.29342	2.18806	2.49512	2.09635	2.98415	1.29209	3.62041	2.52321	1.3515	1.98921	2.50108	1.77334	1.85464	3.55034	1.94923	1.04021	3.19314	1.78687	1.39813	3.92602	3.57954	1.72534	1.93726	4.61847	3.01689	2.06814	2.35714	2.45672	2.06744	1.30163	3.09226	1.92402	1.68609	0.971901	2.81919	1.97344	1.92549	1.98343	1.82367	2.43815
ACH-000393	HLF	HLF_LIVER	2.37345	2.32697	3.47491	1.62149	3.54498	2.54333	4.23137	2.37761	2.28683	1.96592	2.14763	1.85127	2.61646	1.30042	3.32191	2.35706	3.44933	3.18298	0.521894	2.20314	0.957356	2.34955	1.37972	2.01747	2.0849	1.45764	1.66258	1.67432	1.6678	3.04493	1.13043	1.48952	2.85457	3.82707	2.14753	1.57568	2.04454	3.34693	2.49868	1.63994	2.61579	2.41388	2.63837	1.53317	2.74318	3.40078	2.35094
ACH-000397	TEN	TEN_ENDOMETRIUM	2.88704	2.34768	2.37771	1.92868	1.36877	2.482	4.35163	1.53402	3.48524	2.98166	3.30023	4.37927	1.85334	1.71504	1.027	1.17018	2.481	4.47686	4.68391	4.09159	1.28012	2.64935	2.86469	5.42497	2.47709	3.26696	2.7527	5.20489	2.19109	1.71849	2.03036	2.54137	5.00292	2.14845	2.78856	2.94893	2.2685	1.6155	1.96621	2.51613	2.26045	2.53047	1.8497	4.10897	1.92558	2.98943	4.13897
ACH-000398	RI1	RI1_HAEMATOPOIETIC_AND_LYMPHOID_TISSUE	0.251338	0.332259	0.201275	0.0471317	0.237361	0.23883	0.319703	0.143833	0.29663	0.413265	0.345287	0.221529	0.0987337	0.156702	0.356609	0.192247	0.0961152	0.289073	0.314671	0.164249	0.116113	0.187844	0.146751	0.175332	0.133801	0.15667	0.605158	0.210883	0.623407	0.371916	0.698206	0.129971	0.206012	0.319237	0.149174	0.0890125	0.109532	0.0602344	0.0898584	0.314194	0.399128	0.137549	0.177188	0.125149	0.135449	0.313384	0.167908
ACH-000399	NCIH2196	NCIH2196_LUNG	2.15884	2.23542	2.16479	1.40416	2.28008	6.29815	0.671395	2.01425	2.20697	1.44117	1.23121	1.81799	2.81185	2.7083	2.03043	1.1318	2.83782	3.02463	2.81937	0.921201	1.70955	0.831129	4.04536	2.78813	1.54735	1.65963	1.99845	1.06351	1.24911	1.83939	4.97223	1.90811	4.41275	4.16022	2.7089	1.88582	2.27534	1.7996	1.04913	1.36986	2.85972	2.77836	1.90393	1.39616	1.67947	2.69618	2.10405
ACH-000402	BL70	BL70_HAEMATOPOIETIC_AND_LYMPHOID_TISSUE	0.122349	0.0913767	0.0526757	0.128849	0.0976692	0.107971	0.117106	0.13148	0.0509635	0.0539626	0.275953	0.218662	0.0741583	0.197651	0.112418	0.296068	0.104327	0.0691329	0.198697	0.126936	0.150621	0.156483	0.0702916	0.197232	0.227038	0.0893868	0.213155	0.0826696	0.131184	0.0994072	0.270429	0.145864	0.0496502	0.0349742	0.126549	0.0406258	0.0663782	0.060381	0.0703452	0.101318	0.113626	0.114822	0.131168	0.0992927	0.111349	0.0251484	0.0778012
ACH-000404	K029AX	K029AX_SKIN	2.00879	3.6941	1.46915	1.96298	3.02725	2.11407	2.51706	2.05803	1.25134	1.44591	2.62143	2.03743	1.58661	1.68607	1.07401	1.5327	1.14906	2.19263	2.74442	2.10605	1.36532	1.94465	1.00119	1.19488	1.95667	2.03824	3.42495	2.67104	0.979359	2.14156	1.18394	2.01783	1.48771	3.03131	1.31316	1.70629	0.785487	2.1937	1.02843	2.80334	2.63907	1.41575	2.82109	1.7591	2.61001	1.67213	2.97032
ACH-000405	MEC1	MEC1_HAEMATOPOIETIC_AND_LYMPHOID_TISSUE	0.137132	0.13262	0.0928682	0.140479	0.0970539	0.0982257	0.264007	0.147555	0.155672	0.159373	0.0928523	0.130171	0.137406	0.113226	0.210798	0.0726916	0.0766221	0.135884	0.0967752	0.160897	0.221295	0.145084	0.187879	0.136611	0.125903	0.0750737	0.109025	0.180779	0.183934	0.086912	0.18616	0.0372111	0.215196	0.0433	0.124323	0.139795	0.246243	0.154843	0.218787	0.066376	0.176031	0.178671	0.102324	0.113904	0.151148	0.10809	0.173136
ACH-000406	U937	U937_HAEMATOPOIETIC_AND_LYMPHOID_TISSUE	0.113662	0.0245859	0.122987	0.136991	0.0241841	0.0663949	0.0658039	0.0734371	0.093547	0.0447979	0.145921	0.0718357	0.13091	0.0628072	0.0236543	0.124877	0.115366	0.264772	0.25811	0.10517	0.115595	0.0451347	0.0823895	0.34863	0.119155	0.250518	0.120848	0.104735	0.103196	0.0809822	0.309132	0.229583	0.0427801	0.0939162	0.100417	0.0679916	0.0616032	0.126445	0.0465623	0.160519	0.103964	0.0829898	0.00839511	0.285395	0.0438033	0.0934029	0.081363
ACH-000407	SNU685	SNU685_ENDOMETRIUM	2.08483	3.56216	1.53431	2.51142	3.96702	1.15939	2.2758	1.86055	2.15213	1.60366	1.94955	3.19056	1.40577	3.0169	1.81788	1.82056	2.60197	1.34551	1.83067	2.39504	1.7364	1.91289	1.64715	1.42938	1.61936	1.65228	2.55195	1.65232	2.73116	1.8579	2.96609	1.32185	2.38902	1.39096	2.34059	1.64733	2.80883	1.75121	2.33985	1.85189	2.31336	2.39645	1.85972	1.87419	1.98552	2.53669	4.73214
ACH-000409	OVSAHO	OVSAHO_OVARY	1.99537	2.07773	1.17018	0.884616	1.91288	1.7734	1.2623	1.97721	0.436578	3.08683	3.18377	1.3515	2.58158	0.862938	1.46337	2.84257	1.9995	1.38207	1.72677	1.10672	4.67843	0.752239	3.37782	2.02532	0.757452	3.59725	1.26166	2.18434	1.52322	1.44567	0.979228	1.63496	3.26108	1.09484	2.39693	2.57591	3.17765	1.63677	1.42148	2.32783	1.23618	1.65211	1.38234	2.26229	1.67615	0.895061	3.43969
ACH-000412	SNU1197	SNU1197_LARGE_INTESTINE	3.78374	3.26361	4.61534	4.99264	2.23522	3.02203	2.64814	1.34429	2.64299	5.99744	2.68857	3.13433	4.10525	2.93815	2.13123	2.20366	3.30927	2.00722	3.66021	4.51544	4.39537	3.25273	4.19762	5.11207	5.1315	4.16102	4.32423	4.34011	4.01564	3.67716	2.22482	3.53716	3.90348	3.61401	5.03472	4.77319	2.12832	3.83958	2.44717	4.84826	2.54834	4.19949	4.35982	4.7385	4.6541	6.09494	4.25851
ACH-000413	HS739T	HS739T_FIBROBLAST	4.59351	2.9219	2.4061	5.68633	4.91226	3.47989	3.2133	2.88886	3.31651	4.82681	7.58626	11.6602	5.21904	4.78795	4.8794	10.3454	3.97967	2.71769	5.59956	3.44817	2.31266	5.35305	7.03448	3.66213	3.96769	3.77247	8.6712	4.90085	6.79496	3.56656	4.49683	4.15394	4.02305	3.26429	4.44863	2.96544	4.32483	3.73114	3.35005	3.82739	2.40094	6.37788	5.93215	2.82594	3.37429	3.21525	5.62004
ACH-000415	BICR6	BICR6_UPPER_AERODIGESTIVE_TRACT	2.13678	2.59657	1.69132	1.40255	1.2482	1.42627	1.76867	1.84544	2.28432	1.84459	1.55832	1.64428	1.97595	1.18737	1.52253	3.07978	1.56986	1.35937	2.91159	2.51702	2.18064	1.57953	1.3273	1.45481	3.70061	1.86467	2.27167	1.34921	1.54554	4.14731	2.61565	2.64965	1.11608	1.88648	1.85027	1.6406	1.26135	1.57319	1.32575	2.44845	2.37486	1.46335	1.92095	2.22888	2.08143	2.9358	2.68146
ACH-000418	SW1353	SW1353_BONE	3.47378	3.9818	3.18638	3.76011	5.38974	2.61648	2.96341	3.38273	2.03026	2.28233	1.60507	3.69401	5.15644	2.85889	4.58973	2.26694	3.85372	2.54402	6.37843	2.19166	2.88727	2.80788	6.40862	3.20276	3.19782	3.01465	4.36776	2.18111	3.55916	2.96927	2.7637	4.15858	3.45789	5.01365	4.19564	3.17914	4.4902	6.13729	3.68222	3.44924	2.97575	5.2665	3.69597	3.1777	3.12888	4.36897	2.20105
ACH-000419	KMS28BM	KMS28BM_HAEMATOPOIETIC_AND_LYMPHOID_TISSUE	0.468032	0.307558	0.0645005	1.37581	0.854172	1.06283	0.415307	0.286483	0.244755	0.347592	0.0873699	1.30662	0.406279	0.678834	0.319488	0.328314	0.81535	0.416836	0.948734	0.632826	0.209937	0.514272	0.30241	0.496483	0.408063	0.422953	1.2143	0.47681	0.345947	0.0767708	0.248032	0.0975286	0.18816	0.17219	0.783259	0.54186	0.229943	0.801337	0.227846	0.202852	0.209112	0.381699	0.199058	0.77405	0.634304	0.363016	1.48372
ACH-000422	SNU475	SNU475_LIVER	3.48429	6.34477	1.80582	1.46272	2.14938	2.9993	2.0266	3.4055	1.8942	3.17833	5.89283	3.79837	2.59442	2.61638	2.5174	1.90951	2.55472	2.0072	7.14061	2.74036	3.13816	3.4547	3.06941	4.30166	3.85216	6.59212	5.00676	3.61198	3.0645	2.85039	3.14663	4.97402	2.46381	2.49999	3.37138	3.93825	2.41463	5.05279	2.05126	3.51561	3.7916	4.44527	4.45073	4.2688	3.60486	4.61915	4.36256
ACH-000435	EFE184	EFE184_ENDOMETRIUM	2.58016	3.66682	2.09136	2.11692	2.21234	1.98739	3.32654	2.58423	3.31896	1.33685	2.30129	2.63297	2.04312	1.1725	1.92528	1.98819	1.89082	3.21173	1.87414	4.10757	3.11716	2.90287	2.67823	1.79486	3.65714	1.88798	1.96721	1.86776	1.37103	3.65313	1.0678	3.22391	3.92232	2.07166	1.54885	1.64913	1.39006	2.13563	2.28646	3.04682	3.07611	2.13118	1.80043	2.77679	4.48364	2.02127	4.90045
ACH-000436	OCIMY7	OCIMY7_HAEMATOPOIETIC_AND_LYMPHOID_TISSUE	0.242735	0.47461	0.0536109	0.122856	0.844059	0.107863	0.0846417	0.262204	0.199865	0.302285	0.133013	0.274291	0.157346	0.142343	0.228416	0.393348	0.1473	0.358203	0.18903	0.193125	0.369066	0.213405	0.168532	0.140642	0.20673	0.228993	0.439619	0.334296	0.3242	0.172384	0.172632	0.206471	0.271721	0.18868	0.167211	0.177856	0.223509	0.373006	0.189386	0.103357	0.284969	0.470521	0.458675	0.174265	0.224944	0.22073	0.391632
ACH-000444	LU99	LU99_LUNG	1.59224	1.13456	1.53325	1.54279	0.644912	0.737492	1.60843	0.793647	1.8703	1.50677	2.4748	2.00294	1.31745	1.61248	1.41861	2.90138	1.89428	1.94848	0.899405	2.31031	1.04457	2.05428	1.52431	2.2247	1.79627	1.37285	1.73363	2.13189	1.2975	1.79403	0.855561	1.17873	2.2248	0.580077	1.44614	1.22237	0.757621	1.24039	1.37968	1.57641	1.69863	1.43836	1.25646	1.54619	1.67955	0.946393	2.53248
ACH-000445	KNS60	KNS60_CENTRAL_NERVOUS_SYSTEM	2.95296	2.43665	3.34002	4.41552	2.6911	2.35051	2.51618	2.61177	2.67554	1.90655	1.08883	2.24282	2.76842	2.61695	2.85075	0.811337	5.84594	3.76475	1.93539	3.58077	2.66655	1.08205	5.9695	4.41953	2.11261	1.82564	1.43471	2.46999	1.93595	2.50026	1.78869	3.5139	6.8769	3.76125	3.51413	3.01913	4.02203	2.64662	4.0147	3.49479	2.60412	7.14724	2.98222	2.6988	2.14279	1.96221	2.93619
ACH-000446	KPNSI9S	KPNSI9S_AUTONOMIC_GANGLIA	1.97058	1.86269	1.43308	1.69977	2.16123	0.477372	2.63563	1.43408	1.66478	2.07332	3.19726	2.55616	1.40268	1.28269	1.69582	3.31165	1.39071	1.40332	2.37914	2.31444	1.97288	2.15487	2.23312	1.51723	2.39123	2.27033	4.36236	1.8495	2.41344	2.01928	1.3638	2.34322	1.7185	1.60677	2.39198	1.18413	1.82685	1.92551	1.71824	1.18935	1.13304	1.68507	1.97456	1.94726	2.16502	2.15339	2.56583
ACH-000453	MOLP2	MOLP2_HAEMATOPOIETIC_AND_LYMPHOID_TISSUE	0.39868	0.482796	0.537678	0.157383	0.363543	0.318127	0.592681	0.423356	0.414658	0.324995	0.282926	0.213769	0.312849	0.325886	0.797857	0.408949	0.131995	0.614171	0.192154	0.434489	0.57171	0.554565	0.40987	0.315376	0.277969	0.545823	0.13667	0.295028	0.162132	0.334671	0.329894	0.188629	0.980262	0.273154	0.132115	0.251173	0.376457	0.292273	0.498675	0.161248	0.638878	0.370287	0.281325	0.259989	0.371329	0.27586	0.0881621
ACH-000454	HCC95	HCC95_LUNG	1.47308	1.59065	1.68538	0.674284	1.85058	1.68346	1.29797	2.23401	1.41422	1.74977	1.47775	1.64842	1.95887	1.33156	3.10673	1.85729	1.22057	0.992698	1.54804	2.24822	1.54272	1.8098	0.940315	0.978036	1.7424	1.35374	0.796834	1.68607	1.65275	2.94899	0.745166	1.92223	0.57606	1.61072	1.11687	1.57026	1.18871	1.76925	1.85592	2.4253	0.955179	1.2742	2.45696	2.02401	1.41506	0.988827	0.816602
ACH-000455	LN428	LN428_CENTRAL_NERVOUS_SYSTEM	2.51012	3.38422	2.61054	1.17643	1.21913	1.17657	2.50075	2.31349	2.09712	2.88058	1.47649	3.2669	1.21345	1.71365	2.011	2.01691	2.11432	2.50814	1.70528	2.7908	2.14485	2.78564	3.26823	3.42023	2.3262	3.51305	2.37175	3.30793	1.60274	2.28474	1.83521	1.68776	5.25691	3.17969	2.00615	1.81615	2.08257	1.56048	2.24304	1.11199	2.35287	4.31228	2.86906	0.909965	2.63411	3.10435	2.93215
ACH-000458	CJM	CJM_SKIN	1.53106	1.51648	2.26356	1.51842	1.64223	1.53191	3.02941	2.36	1.8463	1.34222	0.555904	0.622814	1.18613	1.03328	2.51652	1.4927	1.45793	1.5149	0.763509	1.87508	3.18423	1.91426	1.38271	0.425561	0.526756	0.773615	1.31648	0.977182	1.86933	1.78138	1.37662	1.76748	0.793235	1.24593	1.55002	0.717787	0.867156	1.84404	2.69932	2.4991	1.4004	0.798563	1.51732	0.899116	1.30744	2.35517	0.951276
ACH-000459	TUHR10TKB	TUHR10TKB_KIDNEY	2.21701	2.5285	4.36493	2.79292	1.54539	1.09015	4.11362	1.75845	2.19588	1.38052	2.40892	3.11644	3.04703	1.83628	1.82225	1.5735	2.40541	4.9938	1.60005	3.92661	0.665529	3.00702	0.858325	4.48409	2.79251	0.830883	2.1943	2.048	2.15716	4.18586	1.40969	2.08733	1.51209	3.10286	0.859367	1.37609	1.65004	2.75333	1.72409	2.78011	1.975	3.79089	0.779422	2.52956	2.27617	2.10345	1.45041
ACH-000460	SNU8	SNU8_OVARY	2.85836	2.69239	4.0958	3.09936	1.38257	1.50978	4.59062	2.62219	3.00744	2.62466	2.8927	3.25917	5.05007	1.63562	1.9536	1.41468	2.37005	3.25857	1.81791	4.95296	1.28651	2.78284	2.03994	3.99807	3.41103	2.68834	1.77152	2.89272	1.83609	5.45721	1.72157	3.59509	3.10304	3.83078	2.08904	3.53245	1.40836	3.43741	1.67495	3.49859	2.1122	3.08163	2.51712	3.69773	3.27799	4.1498	2.36864
ACH-000461	SNU1196	SNU1196_BILIARY_TRACT	2.65058	1.97871	2.30959	3.41252	1.72389	4.82292	2.07777	1.58304	1.23081	3.94987	2.21513	3.06817	1.69189	4.15876	1.99894	1.89245	2.99119	2.92174	2.834	1.91812	2.57422	1.95585	1.30269	4.44141	2.70609	2.77067	2.9859	3.06475	2.83751	2.36763	4.03456	3.42664	1.50621	1.95434	2.84766	2.96121	1.73216	3.52778	2.01357	1.22455	2.63987	2.35012	2.32686	3.98955	2.3167	2.14353	4.03555
ACH-000462	NALM1	NALM1_HAEMATOPOIETIC_AND_LYMPHOID_TISSUE	0.0908023	0.0700633	0.169389	0.12204	0.0908771	0.0831793	0.18745	0.0724568	0.0875527	0.0742244	0.0637878	0.0299703	0.11776	0.0630704	0.0731236	0.0761046	0.107177	0.0582189	0.0774867	0.0616567	0.163374	0.0548774	0.0710136	0.0802313	0.100511	0.0977756	0.0915813	0.0344536	0.112144	0.108581	0.124609	0.129822	0.0783956	0.0993509	0.0945901	0.0537945	0.0700951	0.0936252	0.121152	0.0529201	0.0981475	0.0488532	0.0284047	0.1199	0.124216	0.186958	0.0620498
ACH-000466	SNU216	SNU216_STOMACH	3.762	5.49452	2.12617	2.95929	4.98729	2.82255	2.77774	3.24078	3.52696	4.51109	4.92166	6.37494	2.38078	2.1848	2.73974	3.36906	3.26425	2.58358	4.92056	2.38326	3.34858	3.49716	1.66686	3.22075	6.15819	3.89631	6.37777	4.36589	4.28163	4.03583	1.52602	5.15216	1.22146	1.85553	2.40162	5.55889	3.82598	3.68955	4.03892	3.98886	2.04781	2.74369	2.00556	5.41758	5.57246	9.11629	5.14154
ACH-000467	HCC56	HCC56_LARGE_INTESTINE	2.3303	2.61684	1.05781	2.6225	2.15785	2.12139	0.773075	1.15463	1.19121	4.2744	1.95214	2.09408	1.28562	3.50641	2.64084	2.692	1.25472	2.09301	4.05142	2.15596	1.95435	1.11562	1.74387	2.57447	2.15324	3.03921	6.71732	3.00716	2.16627	0.69764	4.8948	2.74362	1.67152	1.82063	2.25836	1.68436	3.42966	1.76232	1.05682	2.48896	2.92029	2.07336	2.1898	1.64084	1.90041	1.64026	2.24138
ACH-000468	PK45H	PK45H_PANCREAS	3.08576	1.7501	4.19508	2.80781	1.75424	2.63905	4.54514	2.28925	4.17822	2.6962	1.40859	1.4248	1.64018	1.59588	4.62873	1.58785	3.36373	3.15536	2.28861	2.82555	2.00562	2.58501	6.9865	3.69083	1.97348	4.5823	1.90463	3.08113	1.58039	5.71099	2.88695	3.27982	9.54693	4.20676	1.63571	1.17456	4.4624	1.92633	3.56922	3.02475	2.79927	4.71461	2.20865	1.38129	1.69463	2.52914	2.0199
ACH-000471	LI7	LI7_LIVER	2.88974	2.65951	4.12463	3.93348	3.72111	1.76892	8.04784	4.21722	2.19806	2.36413	3.77898	2.57508	1.72002	2.35254	2.69495	3.23571	4.44263	1.98361	0.794801	6.29587	2.03027	5.61917	3.58549	4.82504	2.6506	1.97524	1.14128	2.99143	2.02403	2.95909	1.05277	2.45132	5.01799	1.46911	2.09688	2.78809	1.75365	4.31513	3.03101	4.27645	1.49886	5.46157	4.43649	2.40543	2.84825	1.66372	2.16198
ACH-000477	MALME3M	MALME3M_SKIN	2.67356	1.87564	1.71355	1.85723	2.89374	3.00045	0.476046	2.01994	3.59478	1.44859	2.92809	2.38839	1.75376	3.61034	2.66638	3.13357	1.76952	1.99576	3.66286	1.17861	8.16534	1.61346	5.42566	2.39827	2.12309	3.03597	2.46514	3.46226	1.47532	2.07113	2.01136	1.86909	4.36665	2.69201	1.86105	3.18918	4.16982	1.67911	4.41118	3.91668	4.36324	1.89813	2.40807	2.24616	1.86233	1.91927	2.11659
ACH-000479	KNS81	KNS81_CENTRAL_NERVOUS_SYSTEM	4.24515	4.06964	4.52072	4.9522	6.53605	2.80607	3.28609	4.74869	3.5383	3.09766	4.12549	5.74702	5.14673	3.85005	4.54283	3.43964	5.08597	4.68705	3.8573	4.39945	3.68998	4.3708	6.75556	5.98684	3.79025	3.3152	4.70039	2.99139	4.74287	3.24443	3.37949	3.00363	4.03355	7.68807	5.5465	3.43917	5.61697	5.64617	5.02933	3.67832	4.19355	3.49233	3.81263	1.37355	3.73436	5.14169	5.66943
ACH-000485	GSU	GSU_STOMACH	1.71272	3.29218	0.989286	2.65349	0.582149	1.36183	2.05637	0.405606	4.75508	3.13442	1.7245	0.632025	1.2601	1.35399	1.5483	1.35613	0.461939	1.49244	5.70831	0.800542	1.44163	1.26803	0.668338	1.01028	1.04204	2.99288	3.86428	2.1628	1.0759	3.60175	5.61701	1.74539	1.80537	1.04168	0.676976	1.28177	2.29917	1.08578	0.804041	2.32599	2.0923	0.548415	0.480754	1.57095	1.30248	1.18229	0.869342
ACH-000487	F36P	F36P_HAEMATOPOIETIC_AND_LYMPHOID_TISSUE	0.37532	0.180117	0.109127	0.682851	0.576839	1.29451	0.136905	0.30827	0.348598	0.411081	0.225255	0.581001	0.470014	0.339692	0.157073	0.368513	0.458781	0.439381	1.13995	0.230753	0.287574	0.317796	0.203133	0.253959	0.529094	0.106114	0.334943	0.34577	0.287113	0.447953	0.265376	0.150423	0.22513	0.216	0.227104	0.44714	0.284348	0.31044	0.195427	0.221668	0.784702	0.270936	0.281754	0.463927	0.625617	0.282261	0.353339
ACH-000490	SF767	SF767_CENTRAL_NERVOUS_SYSTEM	1.69206	2.62318	1.59231	0.99813	1.75086	1.47162	1.40522	1.93925	1.99091	3.08877	1.06268	1.1691	1.19678	1.05376	2.32429	2.63429	1.26512	1.26971	0.855889	1.85377	1.19734	1.68587	2.06734	1.31082	1.62002	4.8472	1.47102	2.06952	2.19737	2.09123	1.74441	1.42297	1.33604	1.98865	1.58711	2.5938	1.70732	1.49371	2.11083	1.09068	1.20499	1.82728	2.07444	2.00058	1.54996	2.17175	1.19426
ACH-000492	MUTZ5	MUTZ5_HAEMATOPOIETIC_AND_LYMPHOID_TISSUE	0.113503	0.0745987	0.0577948	0.139006	0.225634	0.436839	0.221105	0.161153	0.0987158	0.0785869	0.140432	0.166216	0.109104	0.145256	0.11627	0.0800543	0.0622598	0.0405601	0.081677	0.0699017	0.0978771	0.122068	0.0805103	0.0620477	0.085337	0.0560415	0.125711	0.0511274	0.122755	0.212242	0.0654657	0.100614	0.0991543	0.110312	0.0653672	0.0571892	0.105515	0.0661805	0.153081	0.10941	0.109209	0.0291902	0.118442	0.107025	0.170774	0.0478386	0.0653673
ACH-000494	OELE	OELE_OVARY	2.254	1.42483	2.26912	2.79149	1.95227	1.73605	2.26027	1.95768	1.43534	1.76371	3.25868	3.69397	2.46307	2.88756	1.76608	3.97805	2.12478	2.05869	1.76562	2.76597	2.0136	1.74408	1.31248	2.32998	2.38847	1.81166	1.91623	2.88212	1.75971	2.46601	1.94665	2.47504	3.0513	1.27739	2.31317	2.49677	3.24788	1.60581	1.94903	2.5671	1.76335	2.41239	2.65832	1.83951	2.48711	1.42901	2.71718
ACH-000495	TUHR4TKB	TUHR4TKB_KIDNEY	3.08191	1.93523	5.53106	3.78734	1.04436	1.98372	3.78765	2.9127	3.29752	1.58707	3.87381	1.93586	4.68608	2.44567	1.98122	1.85649	1.90138	3.98944	2.13383	6.92749	1.38619	3.39161	2.19455	4.10712	2.39894	2.47566	1.47488	3.61239	3.00317	5.1045	1.54701	8.31206	3.61939	4.11666	1.51538	2.4611	1.6941	3.25505	1.92632	5.59764	2.12149	5.86851	5.40888	1.7684	1.2898	1.58419	0.912624
ACH-000498	KO52	KO52_HAEMATOPOIETIC_AND_LYMPHOID_TISSUE	0.122041	0.112537	0.136076	0.16256	0.16714	0.0801861	0.138207	0.114787	0.0681652	0.137722	0.14022	0.146797	0.185547	0.0990744	0.0455821	0.167454	0.117902	0.0519573	0.135821	0.0400559	0.128499	0.0654714	0.0891415	0.114011	0.233851	0.0908224	0.193792	0.085114	0.130822	0.125308	0.0835853	0.282969	0.0988059	0.0932459	0.0956841	0.0995944	0.0864284	0.142565	0.158622	0.114789	0.07505	0.123508	0.11672	0.0910633	0.180482	0.184984	0.0652268
ACH-000499	EW8	EW8_BONE	0.705788	0.578017	0.400143	1.01933	0.346646	0.33406	0.388704	0.438406	0.279753	0.264301	0.468006	0.975989	0.781186	0.747191	0.262924	1.1139	1.08973	1.20443	1.60042	0.509923	0.909816	0.484169	0.364933	1.22643	1.45519	0.359744	1.43752	0.350947	0.535346	0.711901	1.05916	1.04571	0.266844	0.218824	0.995219	0.706752	0.392105	0.888565	0.403902	0.406508	0.562796	0.8529	0.33393	1.41579	1.24658	1.04081	0.905607
ACH-000500	SNU46	SNU46_UPPER_AERODIGESTIVE_TRACT	2.24997	3.44182	1.81766	2.14058	3.18627	1.65947	3.50368	1.79808	2.22845	3.6926	1.89753	2.3113	1.61108	1.68384	3.07682	2.27087	2.05348	2.1411	2.75868	2.85103	1.80185	2.41822	2.60145	1.39814	1.50861	3.73473	3.93617	2.23966	2.38604	1.02795	2.384	1.15396	2.60679	2.79828	1.80869	2.18306	2.39116	1.9972	1.98765	1.35645	1.88254	1.60997	2.34566	1.66886	1.90655	2.42978	2.47504
ACH-000502	TCCPAN2	TCCPAN2_PANCREAS	3.34127	2.28119	1.79449	3.78162	1.88812	3.55328	3.77308	1.70194	4.87517	4.43417	3.05328	2.06289	3.21453	3.64715	1.38611	2.75997	3.56898	3.28902	4.00539	1.57255	4.46613	2.97311	2.05955	4.82156	3.95338	3.11272	1.95948	2.70771	3.95161	3.76202	4.66651	3.28755	2.92752	2.59387	3.10474	2.73802	3.93973	2.39248	2.73752	3.27682	3.44384	5.70451	2.04512	2.93534	3.71852	4.18566	5.09495
ACH-000503	BICR16	BICR16_UPPER_AERODIGESTIVE_TRACT	2.1598	3.55255	1.61634	3.15523	1.94181	1.83248	1.45862	2.52608	3.11817	1.26899	2.00685	1.23222	2.19864	1.6126	3.44222	2.56038	1.83097	1.86436	2.65202	3.45223	1.99661	2.09651	1.48267	0.552139	2.06637	1.05572	2.70907	1.93195	1.37405	3.3558	2.28059	3.18316	1.69719	1.33338	1.46935	1.2623	2.1042	2.32747	1.44771	3.1994	1.90915	2.44623	1.92661	1.49906	2.14114	2.42228	2.08163
ACH-000507	KE39	KE39_STOMACH	2.97462	3.3113	2.17615	4.61311	1.52845	2.02688	1.00881	2.66659	3.08196	2.598	1.00843	0.861345	4.49504	1.73951	2.62602	1.37117	3.02571	1.97016	4.02699	2.02669	3.93524	1.43545	1.83998	3.19292	6.9105	3.63538	6.09565	2.31843	1.17542	2.79534	3.32897	2.4051	1.35762	1.74719	2.24645	4.51879	4.26103	5.51244	3.4997	3.13765	2.92905	3.38859	0.628646	5.38434	7.13707	3.31237	1.71575
ACH-000509	HUT78	HUT78_HAEMATOPOIETIC_AND_LYMPHOID_TISSUE	0.16401	0.109303	0.109428	0.171874	0.215113	0.332857	0.135405	0.143227	0.095126	0.162754	0.0717075	0.30032	0.0549295	0.218624	0.0790778	0.204542	0.269812	0.149849	0.0662268	0.121827	0.30049	0.203559	0.194717	0.0944126	0.153861	0.0974952	0.139443	0.128399	0.418943	0.109631	0.161742	0.154838	0.216757	0.0723603	0.0932584	0.0863635	0.188084	0.0594656	0.203096	0.121687	0.143541	0.262536	0.292972	0.101432	0.180629	0.13699	0.367528
ACH-000511	CALU1	CALU1_LUNG	2.79714	1.87512	2.8152	1.62243	3.78809	3.74922	1.67607	2.4681	2.43387	2.4229	0.935646	1.84782	5.20842	1.57996	4.05929	3.25807	3.16849	1.69176	3.93673	2.37464	4.6245	1.88172	3.86071	1.88995	3.17547	2.49556	2.37169	1.26467	2.24771	3.61535	1.80599	4.02433	4.86111	2.73176	2.13278	1.93025	4.66929	2.86928	3.78448	5.37088	2.29478	1.98174	2.10394	2.04949	3.65982	2.795	1.8594
ACH-000512	INA6	INA6_HAEMATOPOIETIC_AND_LYMPHOID_TISSUE	0.17304	0.157139	0.0958763	0.162674	0.419064	0.103638	0.195613	0.225999	0.0799819	0.316199	0.0710063	0.266353	0.197105	0.174674	0.144543	0.234517	0.160599	0.30053	0.191132	0.18718	0.317694	0.207853	0.113386	0.111121	0.142428	0.1073	0.203303	0.236804	0.435915	0.063209	0.217023	0.0768269	0.124235	0.091515	0.129647	0.096296	0.0989317	0.213893	0.113871	0.122715	0.0961082	0.132308	0.252816	0.0649317	0.217225	0.194833	0.361907
ACH-000513	SNU1272	SNU1272_KIDNEY	3.26682	1.7049	3.89082	3.86474	1.67003	3.16534	3.65018	2.07115	3.51342	2.39621	7.48677	3.77514	5.30681	1.72967	2.66709	3.28105	2.40122	2.73657	3.57054	4.9972	0.65919	3.27563	1.8993	4.2618	3.14107	3.3403	2.70737	3.39139	3.10362	6.47011	1.27013	5.15543	3.58014	2.62172	1.66623	3.36696	1.94781	3.31626	1.39663	4.95846	3.31796	3.82037	3.95361	3.16989	2.21891	2.20246	1.3394
ACH-000515	HCC33	HCC33_LUNG	0.865354	1.15468	1.92098	0.104746	0.484536	0.365573	0.741658	1.44737	0.49787	0.97002	0.51239	0.298198	0.343847	0.168433	0.536354	0.751077	0.862309	1.17979	0.264189	0.784891	2.04723	0.648552	1.79011	0.316779	0.451296	0.862037	0.179716	1.16848	0.78297	0.55258	0.956343	0.84158	1.12139	0.859443	0.866198	0.515915	1.27921	0.268851	1.68776	0.661461	1.41873	1.51199	1.25896	0.285737	0.347598	0.493334	0.295948
ACH-000517	SNU410	SNU410_PANCREAS	2.71182	2.62182	1.88492	2.60309	2.45782	4.94453	3.35231	1.42143	2.15745	3.88688	3.76841	2.51754	1.92773	1.95946	2.51494	5.46256	2.14593	2.97215	3.76111	2.23801	3.92985	2.71874	1.93352	2.7892	2.6217	3.78679	5.57433	2.62053	2.32261	3.71789	1.8759	3.0375	2.32034	3.39626	2.49141	1.38438	1.92643	2.10336	1.31355	2.30673	3.6814	1.61107	1.31283	2.29882	2.57001	3.10389	4.82352
ACH-000519	PEER	PEER_HAEMATOPOIETIC_AND_LYMPHOID_TISSUE	0.113818	0.0990225	0.11814	0.0672023	0.0998881	0.0853547	0.0545099	0.131653	0.215071	0.145639	0.16647	0.0454997	0.0630383	0.0526226	0.139045	0.0731995	0.158236	0.188044	0.193508	0.117224	0.0431388	0.08794	0.0350195	0.143428	0.124666	0.110424	0.0606592	0.086017	0.0622867	0.219208	0.12423	0.0603619	0.120088	0.110553	0.0715645	0.13693	0.0842906	0.0533044	0.0501625	0.109282	0.254188	0.113629	0.0572696	0.141951	0.131598	0.0989786	0.202454
ACH-000520	59M	59M_OVARY	1.91704	1.87873	1.64209	2.84581	1.51349	0.972036	4.30311	1.27832	2.29676	2.02216	3.69836	1.92815	1.09612	1.54503	2.2899	2.13689	1.63018	2.02526	0.824948	3.65311	1.78593	3.1973	2.19188	2.45158	1.38787	1.54692	1.64194	2.58489	2.2132	1.6902	1.20862	1.5018	2.51289	1.35395	1.82816	0.837792	2.13297	1.86976	1.67646	1.85047	1.52054	2.30724	1.51896	0.780537	1.05661	0.821404	3.23743
ACH-000523	NCIH1184	NCIH1184_LUNG	1.2663	1.58551	2.63301	0.669298	0.6228	0.462114	1.51142	1.13288	1.20456	3.59049	1.0945	0.470766	0.338313	0.476962	0.967937	0.531661	0.433496	2.49715	0.332353	1.73178	1.91812	2.03764	1.73349	1.81335	0.650677	1.52522	0.703449	2.02978	1.63293	0.521496	0.731552	1.75001	2.1848	2.4807	0.792564	0.878143	1.10903	0.537004	1.12142	1.15091	1.23391	1.33401	2.67624	0.621303	0.500606	1.15427	0.197979
ACH-000525	NCIH2171	NCIH2171_LUNG	0.681508	0.988794	1.00241	0.224257	0.184101	0.499443	0.686436	0.344681	0.548689	0.659986	0.597	0.13269	0.257089	0.297478	0.540001	0.783303	0.182845	1.4063	0.374159	1.485	0.570069	1.2101	0.412779	0.422586	0.457535	1.02773	0.239899	1.5191	0.667093	1.10721	1.08877	0.581148	0.372249	1.31367	0.242357	0.407946	0.524471	0.245029	0.632415	0.620979	1.92832	0.783217	1.47284	0.344035	0.101494	0.551474	0.163808
ACH-000526	HS821T	HS821T_FIBROBLAST	5.37828	5.26128	2.66065	7.91928	5.79239	5.117	2.49915	3.87188	4.02484	5.66217	9.5022	9.87695	5.13178	5.74379	5.7367	10.9332	4.02376	3.18056	8.61675	5.58067	2.64929	7.72506	6.06666	3.62991	5.30221	4.36618	12.3016	5.04751	8.5584	4.89054	4.97269	7.39907	2.96548	2.99427	4.48161	3.26479	4.44464	6.76438	3.85568	5.81817	3.14345	5.88875	6.75039	3.91729	3.93407	4.12999	5.88268
ACH-000529	T173	T173_FIBROBLAST	4.16035	3.4383	3.43755	3.47997	4.23035	3.58047	5.14059	2.67393	3.30787	5.2316	9.20421	5.76272	3.33865	3.22882	2.48121	8.14312	2.50963	3.12592	3.65885	2.80517	2.38302	5.6943	6.24659	2.69797	2.42945	2.97305	4.71642	4.74507	6.64275	2.60112	4.85498	3.63571	4.73941	3.95007	6.8635	2.28099	3.59424	2.98044	4.12793	3.12975	2.71002	4.81454	4.07647	1.75141	2.50065	3.02447	4.07487
ACH-000531	RS5	RS5_FIBROBLAST	4.11751	3.00076	2.38582	5.57627	3.56238	5.09562	5.23545	2.47945	4.79414	3.67854	12.1648	6.94641	4.59266	4.60892	4.13285	6.21915	1.88614	3.22508	5.94219	3.87135	2.19544	4.93365	5.78232	3.0746	2.96789	3.02756	4.65938	3.67412	4.41414	3.93964	2.89746	3.24854	4.29171	3.93734	5.39098	3.17286	4.58683	1.50384	3.51093	4.10924	3.40526	4.60902	4.29873	2.72428	2.93911	3.06935	2.48491
ACH-000533	NCIH2004RT	NCIH2004RT_SOFT_TISSUE	2.26513	2.38139	1.8139	3.86761	5.70314	3.3732	1.10497	3.19191	1.54744	2.66513	1.46424	2.8868	3.92133	4.9289	1.37628	1.80581	1.07922	1.14987	2.41461	2.32192	1.40073	1.671	2.494	2.01374	2.81233	3.06617	1.53189	2.12149	2.15741	2.47639	1.79394	1.58099	1.32418	2.28049	0.984175	5.62718	2.13642	2.14333	2.03442	2.26486	1.69492	1.69901	2.7102	3.69745	3.61327	2.22016	0.549379
ACH-000537	SNU761	SNU761_LIVER	2.66128	2.82399	3.48363	2.08069	2.1309	2.97478	3.62823	2.87564	1.02744	2.71781	1.57637	1.39365	2.3318	1.86658	2.94084	1.63593	2.37707	3.27477	0.704608	5.23232	3.16667	2.21599	2.5978	2.68935	1.67787	2.65878	0.891178	2.98724	2.66708	2.4054	1.85778	2.52729	3.20956	6.66576	1.7093	1.66776	1.61914	3.47241	1.31482	2.76179	2.56317	5.3673	3.13272	1.46235	0.709257	0.911853	1.75535
ACH-000539	HS618T	HS618T_FIBROBLAST	3.52619	1.91966	2.46443	3.12357	2.27388	3.21986	4.86557	2.41354	3.25332	3.28345	8.50343	4.16371	1.3941	2.85762	3.15877	6.35604	3.1426	2.74853	3.64996	2.30438	2.19534	2.86821	9.39597	2.5406	1.14877	3.33041	3.94272	3.07499	2.91639	3.29927	2.44626	2.1175	7.48353	2.37744	4.85198	2.74574	5.06602	1.66206	3.08156	3.9452	2.74718	3.42084	2.03919	1.76392	1.35643	1.4318	3.36862
ACH-000540	HS606T	HS606T_FIBROBLAST	4.13478	2.41102	2.2555	3.63876	3.11521	2.97545	3.54536	2.44555	3.19012	3.96785	13.6411	9.73587	2.92041	3.2463	3.10685	8.61975	3.08407	2.81068	4.33554	2.5811	2.60443	4.09281	6.06237	2.78014	3.07109	3.05004	5.69605	4.5792	4.71708	2.46113	4.35361	2.95449	4.37818	2.66668	7.9119	1.93194	3.01186	2.13474	3.18548	2.96053	2.74364	4.92229	4.61906	2.11469	3.0798	3.60241	6.51481
ACH-000541	KMS34	KMS34_HAEMATOPOIETIC_AND_LYMPHOID_TISSUE	0.241171	0.222473	0.153448	0.370135	0.290712	0.372545	0.450188	0.325808	0.0944326	0.183544	0.166043	0.205872	0.223419	0.251202	0.126139	0.19221	0.30738	0.35723	0.298944	0.418686	0.236399	0.134749	0.206729	0.209105	0.14126	0.229798	0.234813	0.402752	0.253911	0.0756692	0.363498	0.0893221	0.342988	0.0818584	0.176189	0.204748	0.11383	0.354164	0.155696	0.33067	0.442103	0.495155	0.0991314	0.185462	0.199042	0.146509	0.536425
ACH-000542	HEYA8	HEYA8_OVARY	1.30044	0.929578	1.93522	2.26206	1.75284	1.58251	2.76988	0.674985	1.3226	0.568601	1.56623	1.0167	1.52631	1.4341	1.54091	1.14662	1.77397	1.21229	0.819321	1.84704	0.918174	1.01721	1.29543	1.59735	1.87637	0.57245	0.881031	0.686111	0.955234	2.50946	0.670387	1.07531	2.35978	1.07544	0.783342	0.39913	1.81758	1.39533	1.54623	2.47381	1.59163	1.39608	0.775384	0.863589	1.88675	0.48671	1.5196
ACH-000543	SNU489	SNU489_CENTRAL_NERVOUS_SYSTEM	5.90658	2.83766	4.08119	8.40567	6.42475	3.2623	6.06808	3.01131	3.84778	2.73093	5.33587	5.04374	4.67322	4.41475	1.75273	2.96354	7.5458	3.69291	4.92064	9.75237	4.3433	9.35569	7.43004	13.2796	8.77864	7.34071	5.53528	5.35697	3.89232	3.7702	1.45681	9.29361	6.6633	5.55609	7.49217	6.12607	5.94743	9.15276	5.82562	5.7899	2.99201	16.7803	10.2051	7.85563	3.12929	7.11403	9.70496
ACH-000549	SNU1076	SNU1076_UPPER_AERODIGESTIVE_TRACT	3.92136	4.86765	4.74853	4.74896	3.95427	3.42628	5.8034	3.32656	4.14038	3.90369	2.44688	5.50148	2.90438	2.73619	2.04982	2.43245	5.59269	3.39337	2.31995	3.53125	3.0562	3.3092	2.74048	4.42583	4.66272	4.15226	6.00377	5.64221	2.99577	2.99727	2.73206	2.46304	3.09604	2.59986	4.55126	4.9454	2.17064	3.28408	4.34897	2.10969	2.0619	4.32733	2.35417	6.05904	5.61303	9.2542	7.43131
ACH-000550	IGR39	IGR39_SKIN	2.52287	1.71775	1.48871	2.61034	2.38986	3.54835	2.09383	2.83853	1.92313	3.36287	3.27917	1.1744	2.06558	2.82719	1.97513	2.47418	3.49954	3.51702	3.58427	1.65123	1.72581	1.98132	2.6662	2.87006	2.52562	2.5756	4.61507	2.17053	2.23787	1.47483	2.98642	2.16573	1.48542	1.19436	4.33443	2.66494	1.39099	1.21824	2.08652	1.31848	2.40642	2.94822	3.32302	2.38551	1.82698	1.47285	3.96458
ACH-000553	SQ1	SQ1_LUNG	4.45335	2.15472	4.62188	5.04616	3.88443	4.31911	8.13295	4.36423	2.27969	3.89506	3.91089	6.87325	3.03963	3.74966	3.28937	1.91191	5.12436	4.22348	4.23157	6.51369	2.21345	4.8887	5.72682	9.78104	5.56682	3.5088	3.94765	6.61266	3.64474	4.6112	3.0675	4.60024	7.57742	1.72333	3.89249	3.83046	4.00987	3.63386	4.75758	4.78318	3.93126	2.96915	3.66666	5.03886	5.23806	6.40598	6.5756
ACH-000555	A498	A498_KIDNEY	1.87984	1.3117	1.76603	1.44495	0.730762	1.93236	0.843456	2.53063	1.98428	1.40153	2.50936	1.21485	1.14843	1.372	1.4584	1.24498	1.89433	1.41557	1.38235	2.22681	1.57513	1.73031	1.67119	1.73369	2.57926	1.87631	1.63855	3.36243	1.55552	1.94465	2.01398	2.3895	1.25725	1.13729	2.17778	1.36488	2.43452	1.14089	2.20919	2.0002	2.36463	3.54806	1.52727	1.57814	1.16334	0.81066	2.92284
ACH-000557	AML193	AML193_HAEMATOPOIETIC_AND_LYMPHOID_TISSUE	0.163226	0.184816	0.210535	0.206415	0.131561	0.142066	0.190465	0.0844145	0.112715	0.336689	0.30742	0.275177	0.160959	0.0962086	0.0830102	0.0901707	0.107463	0.0483305	0.11085	0.0466951	0.169815	0.126545	0.204631	0.190901	0.105198	0.139362	0.124348	0.267316	0.285455	0.37681	0.164376	0.245125	0.390682	0.247069	0.094006	0.343849	0.132515	0.126424	0.226152	0.17542	0.0602874	0.123956	0.253611	0.21211	0.180686	0.0991247	0.0573135
ACH-000564	KHM1B	KHM1B_HAEMATOPOIETIC_AND_LYMPHOID_TISSUE	0.546375	1.30302	0.487066	0.102263	0.183739	0.0289527	1.26692	0.667973	0.709528	2.37033	0.910075	0.159791	0.122733	0.110344	0.800626	0.296752	0.226218	0.215473	0.478119	2.24478	0.209041	0.855946	0.564872	0.173886	0.307683	0.914003	0.508955	1.51187	0.603595	0.864196	0.294637	0.0600086	1.27997	0.27469	0.0839253	0.181187	0.463901	0.244048	0.289211	0.643721	0.989542	0.305403	0.365733	0.238187	0.334719	0.106305	0.521405
ACH-000568	UACC812	UACC812_BREAST	3.58076	2.99322	3.31998	1.45368	2.69517	2.42844	3.44693	3.10423	1.87593	5.89015	11.0588	2.33692	2.31295	4.55695	1.05265	4.37135	2.94961	2.54177	3.58375	1.23603	1.66536	2.18426	4.35409	5.81003	5.12332	3.56904	4.44907	2.01887	2.24899	1.26633	4.88757	1.98982	4.16021	2.25151	4.93698	2.78248	1.95747	2.58577	4.57647	1.82285	3.88447	2.31114	4.58902	4.06083	5.63564	5.57857	2.61439
ACH-000575	HCC364	HCC364_LUNG	2.06337	1.17921	2.1396	1.17997	1.90469	1.98117	1.93243	2.13305	1.26195	1.35579	1.06294	2.52073	3.36305	1.57794	1.82502	1.98342	2.39349	2.53253	1.93109	0.975651	1.27833	1.59355	2.21858	3.47831	2.3924	2.15874	1.81831	1.93362	1.91886	1.56352	1.91851	2.33536	2.60372	1.72501	2.8153	1.72704	2.00867	2.24893	2.42865	1.30279	1.55928	1.18474	1.30515	2.26868	1.96347	1.65228	1.88622
ACH-000576	KMS27	KMS27_HAEMATOPOIETIC_AND_LYMPHOID_TISSUE	0.170519	0.22316	0.117437	0.16368	0.232266	0.0987477	0.392612	0.211694	0.247522	0.179246	0.136483	0.191068	0.113062	0.158044	0.267185	0.192316	0.069806	0.355349	0.14206	0.322825	0.283388	0.371954	0.121239	0.0729326	0.116412	0.120654	0.116804	0.243661	0.158001	0.154912	0.222597	0.0913854	0.218919	0.0855768	0.0898656	0.0985516	0.155384	0.207125	0.175289	0.0821724	0.270005	0.168116	0.0734598	0.143111	0.13326	0.0676053	0.218728
ACH-000578	HCC1171	HCC1171_LUNG	3.56179	2.69927	3.03487	3.69647	3.61495	4.90401	3.387	3.25808	2.59799	4.24072	3.83691	6.95238	3.86251	3.75205	2.29338	3.11989	1.63869	5.214	2.05192	2.82636	2.66524	3.31458	3.62178	4.30166	3.33527	4.29345	3.32927	5.20024	4.41779	1.62739	3.04692	3.98005	2.58235	7.51734	4.32655	3.7806	3.10109	4.27216	3.61218	2.46218	3.2286	4.90535	3.56169	4.2897	2.36831	6.31444	4.14611
ACH-000582	COLO741	COLO741_SKIN	1.87956	2.47499	1.42422	1.53334	0.722506	1.03449	1.23261	1.87092	2.17705	1.30512	2.08715	0.295412	1.29532	0.815117	1.5791	1.34397	1.54829	3.45647	2.51942	1.69952	3.66587	0.87728	1.31517	1.43656	2.33462	1.72075	2.29994	2.38601	0.488536	2.05478	1.15389	2.05632	1.98048	1.84634	1.23728	1.79926	1.39737	1.58532	1.91343	2.96488	2.89629	1.72217	0.958122	2.21777	2.25217	1.06797	3.23871
ACH-000588	KMS26	KMS26_HAEMATOPOIETIC_AND_LYMPHOID_TISSUE	0.283897	0.156946	0.0851313	0.434855	0.237293	0.345445	0.487666	0.330528	0.184487	0.43336	0.102838	0.160315	0.316222	0.120422	0.252757	0.451143	0.488965	0.216629	0.671182	0.596612	0.235534	0.36227	0.304409	0.165155	0.289888	0.686673	0.547509	0.344327	0.140759	0.187091	0.168423	0.280248	0.220633	0.0972739	0.141972	0.47273	0.110872	0.520273	0.236523	0.29482	0.200933	0.131735	0.205287	0.428542	0.373548	0.198532	0.620175
ACH-000590	NCIH2073	NCIH2073_LUNG	2.707	1.94503	1.68644	1.71834	1.09996	4.24637	1.3167	1.94137	2.99455	3.11548	2.77138	2.28931	1.97897	2.43573	1.2963	2.96844	2.02246	2.14446	6.74624	2.08642	3.16052	1.13717	2.84932	3.15614	2.64367	2.99695	2.94024	2.42563	2.48624	3.50601	4.09637	2.0233	3.13771	1.79333	3.25078	1.98162	2.59928	1.30171	1.63547	2.12645	3.01246	3.493	2.77825	1.12627	2.06647	2.1319	2.06708
ACH-000591	LN235	LN235_CENTRAL_NERVOUS_SYSTEM	3.1034	1.8648	1.68024	2.2559	3.54289	4.0642	1.09787	2.59772	2.79244	2.52946	2.43129	4.73386	3.01362	2.78386	2.89241	3.72656	3.15036	2.8239	3.9594	1.91416	3.32209	2.52745	7.64909	0.959911	2.33012	4.35031	3.75824	2.56385	3.47921	1.68353	2.84745	2.02463	2.91915	5.45497	5.51864	3.31109	3.39663	2.46644	4.17609	2.65974	4.09167	2.88785	2.65221	1.42099	1.9418	4.1543	4.2497
ACH-000592	TM31	TM31_CENTRAL_NERVOUS_SYSTEM	1.57159	1.40208	2.03477	3.13484	1.82916	1.38951	1.34373	2.1053	1.6706	0.857384	1.40284	1.74002	3.68404	2.47783	4.16499	1.6189	2.09146	1.30166	1.72657	2.47361	1.68758	1.85838	1.7527	1.56844	1.44779	1.63168	1.04731	1.12456	1.35442	3.63353	1.00247	0.44974	1.0713	1.16773	0.734705	1.98418	1.99566	2.30219	2.00675	2.18599	1.74934	1.14771	0.896958	1.71604	1.31527	1.35549	0.670096
ACH-000593	BC3C	BC3C_URINARY_TRACT	1.61295	0.822626	1.54951	2.16311	1.72755	2.06426	1.43092	2.92017	2.03791	1.13809	1.17849	1.40524	0.663141	1.47897	4.26564	1.53971	2.08335	1.58315	1.61913	3.00844	1.19549	1.69624	1.2643	1.1181	1.85447	1.51024	1.99495	1.65625	1.53869	3.21694	1.64361	1.81291	0.7193	2.05233	0.856263	1.93465	1.50467	0.894339	1.56548	3.06914	1.64834	1.24103	1.66297	1.69575	0.637862	1.3447	1.26346
ACH-000594	DMS153	DMS153_LUNG	1.90627	1.4213	4.09217	1.87198	1.98088	1.46662	1.13058	1.92892	1.62933	1.99637	1.75771	1.82392	2.46596	1.50103	1.54175	1.80646	2.64498	2.50624	1.12879	0.667756	0.737092	1.68735	2.20666	1.01846	2.73927	0.77992	2.71391	1.7497	1.9139	1.22486	0.647893	1.13039	2.49512	1.71833	2.19621	1.89257	1.76658	1.72565	2.74059	0.904497	1.71653	2.29396	1.92118	1.67918	3.46467	2.7153	1.49925
ACH-000597	TTC709	TTC709_SOFT_TISSUE	1.66874	1.02851	1.37133	1.12284	0.712238	1.94598	1.37247	1.66526	1.60919	1.29044	1.70047	1.7556	1.29883	2.87944	0.913309	2.98132	1.11327	1.55947	2.31189	1.17741	1.87192	1.8473	1.67488	1.72739	1.7811	0.489499	1.16559	1.04276	1.0275	1.77713	2.88852	0.92765	2.07988	0.926127	1.19896	1.39245	1.42867	0.585509	1.34623	0.518211	2.07812	1.4664	1.29721	1.23878	2.76708	1.6128	1.00396
ACH-000598	KMS21BM	KMS21BM_HAEMATOPOIETIC_AND_LYMPHOID_TISSUE	0.398227	1.13857	0.126109	0.115092	0.154346	0.0702963	0.438856	0.576049	0.954306	0.69284	0.35314	0.0413355	0.224237	0.0721906	0.7712	0.278622	0.111807	0.390396	0.313339	1.08186	0.335812	0.561578	0.692949	0.164088	0.220189	0.466974	0.274934	0.651717	0.279353	0.862159	0.121905	0.11804	1.13285	0.308951	0.13834	0.17113	0.665742	0.307132	0.518864	0.642822	0.798071	0.0833713	0.532516	0.153539	0.121537	0.243187	0.443482
ACH-000600	SLR26	SLR26_KIDNEY	2.30897	1.4942	3.03549	1.06678	1.09983	1.41576	1.62088	2.67199	2.51056	3.18383	2.25296	0.86024	0.93914	1.05222	1.52793	3.81204	1.37435	2.2643	1.26989	4.0823	0.967597	1.8102	5.62938	2.75355	2.25184	5.25534	0.997904	2.85999	2.35887	3.32711	1.63565	3.09443	6.07587	2.25603	1.62924	1.26549	4.1533	1.14231	3.63069	2.09112	1.56703	5.07484	2.37218	1.94576	1.47183	0.929937	1.25737
ACH-000602	M07E	M07E_HAEMATOPOIETIC_AND_LYMPHOID_TISSUE	0.232371	0.117414	0.070937	0.232671	0.289821	2.33747	0.0418641	0.214092	0.147226	0.256871	0.23055	0.131305	0.286357	0.55518	0.0890703	0.335505	0.158692	0.26238	0.451717	0.134798	0.25692	0.168125	0.165855	0.205236	0.28928	0.153976	0.221938	0.239163	0.343279	0.201782	0.376783	0.158477	0.145403	0.28304	0.107438	0.172591	0.132109	0.155757	0.171043	0.119199	0.701478	0.320518	0.492324	0.133613	0.189915	0.047251	0.110563
ACH-000604	KYO1	KYO1_HAEMATOPOIETIC_AND_LYMPHOID_TISSUE	1.14209	1.74438	0.794129	0.691258	0.989508	3.43297	1.8773	1.12574	3.13578	0.733435	1.35178	1.23036	0.571618	0.977853	0.929937	0.189942	1.20023	0.718442	0.81865	0.904045	0.300873	1.35997	0.748232	0.726008	0.59106	0.550353	0.57596	1.03106	0.652562	1.94597	0.449729	0.186465	3.44754	1.47819	0.495832	0.449125	1.52669	0.576897	0.592695	0.370204	2.41979	0.823398	1.34051	0.41566	1.011	0.892337	0.747482
ACH-000606	PECAPJ34CLONEC12	PECAPJ34CLONEC12_UPPER_AERODIGESTIVE_TRACT	1.36234	1.08196	0.958809	0.982144	1.11703	2.08609	1.05385	1.81235	2.59761	2.12209	1.47402	1.25091	0.599538	0.741482	2.46215	0.747375	1.33737	1.96053	0.669794	1.18511	1.05317	1.60383	1.40328	0.828234	0.523628	2.50666	1.2532	2.40591	1.69664	1.10507	2.39538	1.0874	0.983158	1.22097	1.37241	1.38205	0.826279	0.711007	1.46249	0.991429	2.0336	1.68334	1.41738	1.21297	0.61402	0.701477	1.45246
ACH-000608	COV644	COV644_OVARY	3.02881	2.7643	3.73734	5.34518	2.03221	1.92314	3.71111	1.55998	3.07736	2.25295	4.28956	4.10082	5.55776	2.97613	1.70417	4.57088	2.15306	2.77413	3.49349	5.02817	5.49885	3.86085	1.29091	4.56148	2.93921	1.32162	3.66276	1.25622	2.9601	5.48333	2.2467	5.83134	2.27281	3.12653	2.04136	1.29321	1.17651	4.30417	1.52813	6.82284	1.76967	2.56299	2.21823	2.14865	3.14523	2.44387	1.92608
ACH-000612	HUT102	HUT102_HAEMATOPOIETIC_AND_LYMPHOID_TISSUE	0.163946	0.131602	0.0644156	0.0537465	0.222609	0.244275	0.0795604	0.201536	0.239668	0.170388	0.105295	0.0901467	0.307792	0.0859271	0.223233	0.164495	0.164283	0.176335	0.123277	0.185213	0.190696	0.261073	0.266174	0.0687404	0.140279	0.115926	0.363619	0.0955361	0.158924	0.159329	0.201831	0.119273	0.173442	0.0583937	0.167431	0.135857	0.23232	0.172256	0.267013	0.0672763	0.252614	0.2001	0.273743	0.090494	0.11785	0.137147	0.100986
ACH-000618	SNU1041	SNU1041_UPPER_AERODIGESTIVE_TRACT	2.69925	2.66373	2.07401	2.58626	3.0943	3.97214	2.4694	3.45067	3.47457	1.85186	3.09365	2.26814	2.38658	4.43098	5.17742	3.37512	2.68363	2.27129	1.15221	1.61081	2.79391	1.40965	3.86133	3.01413	2.39284	2.55441	2.05121	2.37137	2.30156	1.7913	5.24869	1.70102	2.92936	1.35985	2.45905	2.90904	2.92791	2.61512	4.63179	2.45298	2.5544	2.72634	1.15493	2.26442	2.58408	2.65996	2.11226
ACH-000623	SNU201	SNU201_CENTRAL_NERVOUS_SYSTEM	5.10789	3.56384	3.75168	6.94893	6.42784	4.58212	2.68498	4.89538	3.81136	2.4629	3.94348	10.6224	7.10644	5.01357	4.23472	2.93016	8.46923	4.32012	4.1261	5.0785	4.48736	5.18229	9.45642	12.7594	6.3529	7.21592	5.222	4.71209	3.90134	2.48718	2.09081	5.52105	6.26827	6.48429	7.09822	5.99687	7.12301	8.82096	6.55928	4.69161	3.29834	11.8343	5.29073	5.85662	4.49186	6.19076	2.81729
ACH-000629	IOMMLEE	IOMMLEE_CENTRAL_NERVOUS_SYSTEM	0.923331	0.527172	0.337952	0.86893	1.52772	0.775986	0.366437	0.680113	0.285458	0.339583	0.385878	0.760628	1.78388	0.889509	0.490315	1.20483	1.78651	0.78809	2.35911	0.322849	1.00702	0.278881	0.531286	0.82126	1.94458	0.182595	3.24828	0.201272	0.438436	0.431261	1.21323	0.736347	0.231508	0.196045	1.38336	0.797252	0.379118	1.62515	0.587429	0.355872	0.618925	0.836281	0.435622	1.07432	1.97414	1.35752	1.27094
ACH-000630	YD8	YD8_UPPER_AERODIGESTIVE_TRACT	3.28194	3.06735	2.86776	4.30711	3.16466	3.65747	3.4078	3.10173	5.36842	2.66066	3.02078	4.65507	3.24882	3.01633	3.46302	1.38266	4.09528	4.52305	1.8162	3.15809	2.16097	4.15722	3.73334	2.81451	2.0003	5.05135	3.25695	5.00325	2.3477	1.44981	3.25791	1.63258	3.62859	4.78721	3.45764	2.8321	3.44575	3.35891	4.4461	1.67844	3.2376	3.67688	2.21775	2.7953	1.81218	2.96029	4.4864
ACH-000632	HS944T	HS944T_SKIN	2.24681	2.89379	1.61511	2.95483	2.36093	1.87873	2.84693	1.73784	2.78668	2.04605	2.82024	2.99866	1.88682	1.71584	1.95661	1.42209	2.2812	2.7247	2.38742	2.41435	4.27371	2.60075	2.79949	2.22162	1.0708	1.37107	3.09217	2.25919	1.95788	2.79714	1.78699	1.29573	1.98658	2.5569	2.11634	1.65785	1.61921	2.12573	2.32978	1.57633	2.31145	1.14261	1.51177	2.11135	2.06666	1.87685	3.56305
ACH-000634	LN340	LN340_CENTRAL_NERVOUS_SYSTEM	3.31884	2.75418	2.57274	3.06423	4.26192	3.96254	1.91514	3.36144	3.02388	2.63888	2.86471	4.09436	1.71043	2.64981	2.16802	2.65318	4.00917	5.16374	2.43862	1.92055	2.51493	2.41935	5.53586	3.37173	2.87776	3.34187	5.18999	2.30437	2.93384	1.2991	2.4858	2.30559	3.47057	4.13137	6.70274	3.07254	4.11807	2.81301	4.45208	1.65135	3.20673	4.74421	4.06139	2.66464	2.51804	5.67263	4.71408
ACH-000635	SNU119	SNU119_OVARY	2.90666	3.22246	1.89537	2.94465	1.78295	2.94064	6.75415	1.64676	2.79162	2.42263	9.05269	3.01595	2.40436	1.90893	2.6676	3.85107	1.65378	2.2309	4.9093	3.05049	1.93632	3.99319	1.92378	4.18621	1.09068	4.77789	3.91468	3.24226	4.885	3.19689	3.6821	2.3332	2.61383	3.59684	2.59619	2.40897	2.78724	2.10403	1.90594	2.37714	2.28321	1.53626	1.80349	2.27768	2.03822	2.65276	3.5957
ACH-000642	HMEL	HMEL_BREAST	1.81253	1.91234	2.15603	1.1904	1.44448	2.36675	1.3263	1.88782	1.28068	2.00188	0.933931	1.32197	1.47858	1.64025	1.43342	2.33039	1.27393	1.97873	0.780556	1.43286	2.77586	0.720427	3.24469	0.912046	1.0348	2.35284	0.913089	2.78851	1.47832	1.27721	2.7498	1.50623	3.32939	2.24259	1.55209	1.42796	2.48547	1.02173	2.79488	2.24855	2.00009	1.58918	2.37996	0.917456	1.27279	1.20549	1.7386
ACH-000645	JL1	JL1_PLEURA	2.77418	1.83875	1.48756	2.91445	2.14776	2.61147	3.57557	1.98508	4.08361	2.38185	4.5675	3.46787	2.94958	1.03889	3.83329	2.79703	2.01439	2.56993	3.45094	3.58675	2.27802	4.83757	3.63817	3.37577	2.55014	1.24093	4.92285	2.49127	2.99072	2.82426	2.59426	2.50006	2.69991	3.16764	3.38324	1.92811	2.36227	2.1121	2.91059	2.57722	2.41828	2.82994	1.65254	2.37721	1.79362	1.78879	5.27723
ACH-000646	OVMANA	OVMANA_OVARY	2.1474	2.19024	1.69494	1.12647	1.28142	1.57486	2.4516	2.04007	1.38062	2.99274	3.13775	0.812646	1.18204	1.34201	1.34607	3.54644	0.963294	2.21924	0.757953	2.4114	4.07552	2.39757	3.02432	1.94009	2.36843	2.52143	1.29284	2.16345	1.92005	1.91015	1.91338	2.07018	4.14579	2.5267	1.50089	1.05454	3.24412	0.900237	1.70456	2.73502	3.1622	2.26328	1.70087	1.38321	2.22973	0.765439	2.40244
ACH-000656	SUDHL8	SUDHL8_HAEMATOPOIETIC_AND_LYMPHOID_TISSUE	0.136534	0.125125	0.0773146	0.0695195	0.192491	0.350453	0.113592	0.26838	0.160369	0.117083	0.0607813	0.0604611	0.0811283	0.0545137	0.178638	0.093601	0.0618382	0.179127	0.170481	0.109652	0.161324	0.136464	0.109635	0.0825244	0.084315	0.121311	0.07617	0.115228	0.0426157	0.193848	0.219339	0.0612562	0.0730456	0.132677	0.0989608	0.101092	0.054919	0.0869816	0.127337	0.14601	0.394747	0.120306	0.0814682	0.0588988	0.142534	0.11042	0.1249
ACH-000658	KMS18	KMS18_HAEMATOPOIETIC_AND_LYMPHOID_TISSUE	0.334828	0.242913	0.0872517	0.261149	0.524935	0.749155	0.444616	0.116003	0.160623	0.322393	0.266485	0.329259	0.252136	0.242627	0.351633	0.331658	0.295848	0.400719	0.49474	0.410023	0.377629	0.598559	0.178835	0.196738	0.375826	0.352241	0.432656	0.458874	0.275837	0.123138	0.129424	0.184493	0.436825	0.313467	0.207034	0.155578	0.281497	0.305476	0.196899	0.367891	0.41114	0.325329	0.546848	0.337202	0.537082	0.258711	0.72049
ACH-000659	SCLC21H	SCLC21H_LUNG	0.773347	1.85223	2.05936	0.344066	0.2278	0.220745	1.01843	0.662335	1.3808	0.546926	0.895917	0.277801	0.300057	0.22857	1.22424	0.375912	0.162814	1.51277	0.274804	1.33909	0.497867	1.7293	0.310123	0.593089	0.293643	0.526363	0.352671	1.04758	0.906667	1.21239	0.962632	0.685656	0.565742	1.43697	0.418241	0.226666	0.33509	0.377046	0.413671	0.640099	1.03807	0.714139	1.35165	0.209743	0.101944	0.891886	0.171083
ACH-000661	WM1799	WM1799_SKIN	2.38307	2.17807	1.55951	2.57036	3.41221	1.39831	1.71279	1.38404	1.95534	2.15042	1.7386	3.83511	3.41382	2.1744	2.59153	4.38788	1.4052	0.793173	2.74202	2.40216	3.54413	3.28152	5.12219	2.03374	2.26607	3.43952	2.86793	2.85759	2.92612	1.67574	1.69387	1.63781	2.4434	2.27845	2.89863	2.27902	2.26706	3.57019	3.13768	2.38379	1.48423	1.22633	2.38169	2.80325	2.20752	2.48484	2.77299
ACH-000664	SUDHL1	SUDHL1_HAEMATOPOIETIC_AND_LYMPHOID_TISSUE	0.148289	0.152019	0.0927249	0.0827042	0.192161	0.0910701	0.191111	0.126264	0.172571	0.144834	0.118629	0.159187	0.137611	0.0946249	0.263586	0.0641066	0.166738	0.0709193	0.0779115	0.299426	0.125191	0.234902	0.140976	0.156767	0.190464	0.212231	0.0685957	0.332959	0.185464	0.0999394	0.140974	0.0799231	0.0927284	0.147958	0.105522	0.357854	0.11074	0.113029	0.190873	0.132198	0.263827	0.103362	0.117487	0.264608	0.100646	0.157255	0.181536
ACH-000671	HUH6	HUH6_LIVER	2.18345	4.72637	0.851307	2.06867	1.9231	0.837555	4.68932	1.26232	1.52427	2.8333	2.57124	1.04152	0.890918	0.847486	1.69244	3.39413	0.634918	1.51509	3.58372	5.91674	5.88054	2.41868	2.86229	1.54445	1.43645	2.59245	3.89113	2.1129	0.719438	1.61628	1.55015	2.38903	3.76059	0.765769	1.26052	1.04742	2.90641	1.66538	1.31373	2.54504	2.94835	0.8037	1.28907	1.81351	2.15521	1.0978	1.84998
ACH-000673	LN443	LN443_CENTRAL_NERVOUS_SYSTEM	2.59233	1.21573	2.11691	2.3881	0.709809	1.33864	1.0471	2.90835	3.24707	2.33572	3.26664	1.16895	2.26317	2.70954	1.35705	2.34355	2.52469	3.08285	2.94284	1.59082	1.47317	0.967776	7.69148	2.15822	2.19636	2.35778	2.31508	1.88745	1.31626	2.38001	7.38841	1.33617	4.57186	2.16483	3.43796	2.87678	4.05228	1.22975	4.80418	2.32066	4.13206	2.70804	0.554082	2.06422	1.79935	2.32143	2.2843
ACH-000676	LN464	LN464_CENTRAL_NERVOUS_SYSTEM	2.03571	2.03305	1.9818	2.16457	2.10275	2.8885	1.19945	2.05584	2.1765	1.66923	1.38862	1.68578	1.77257	1.96314	1.86413	1.7458	2.60274	2.74732	1.83135	1.464	2.37798	1.65655	2.44446	1.84026	1.41457	2.0846	1.62754	2.63651	2.00481	1.00713	1.92158	0.996073	2.24104	1.79233	2.86876	1.95822	1.36731	2.24945	2.14924	2.64214	2.19897	1.81214	1.56251	2.15779	1.45611	1.53402	2.59932
ACH-000682	SNU1066	SNU1066_UPPER_AERODIGESTIVE_TRACT	3.10743	2.94892	2.7372	3.36577	2.87977	2.27812	3.4452	2.91801	3.25682	4.55963	3.16966	1.56431	3.49835	2.08697	2.56093	4.90791	2.65428	2.37025	2.44423	4.06712	3.27393	2.98691	4.0364	1.8283	3.46938	4.47567	1.93021	2.20112	3.76768	3.32443	2.58769	4.89947	2.38818	4.19597	3.2418	3.96723	2.49255	3.38887	4.32972	3.2717	2.06819	2.78938	4.19596	3.23575	3.40924	2.64896	3.82463
ACH-000683	SNU503	SNU503_LARGE_INTESTINE	1.39717	2.0747	1.42311	2.64675	0.916414	2.94236	1.48184	1.03878	2.03242	0.855573	0.900571	1.85435	1.45442	2.10219	1.63388	1.03473	1.78858	1.25644	1.27718	1.87793	0.990009	1.85344	0.941102	1.18833	0.705395	1.40835	1.04825	1.65603	1.23676	1.02713	1.44152	1	1.08866	1.09392	1.24275	1.41747	1.09781	1.52102	1.73299	1.03032	1.31104	1.32657	1.47495	1.72606	0.770188	1.41444	1.39965
ACH-000685	L33	L33_PANCREAS	1.36307	1.89707	1.86321	0.847356	2.18374	1.36327	1.97239	1.76251	1.56472	1.51501	1.55176	1.06969	0.751087	1.34634	2.40812	1.4538	1.07285	1.73212	0.447789	1.52909	1.56725	1.43888	1.60905	1.04731	0.851928	1.70777	0.8315	1.71525	1.48282	1.33679	1.52297	0.432959	2.12853	1.37557	1.08775	0.463514	1.42277	1.36557	1.80154	0.758858	1.59496	1.64824	1.74887	0.612441	0.826023	0.677537	0.899353
ACH-000686	SNU878	SNU878_LIVER	3.26125	3.2053	3.56797	3.65271	3.00148	2.86724	7.2438	3.69615	4.13279	2.86112	2.24024	4.19704	3.43922	2.499	3.04416	0.862144	3.75615	2.90641	2.05399	7.38563	2.26413	6.59022	4.04578	5.64216	2.59631	3.44146	1.48623	5.19951	2.82851	3.23207	1.09762	2.01177	5.04446	6.54522	2.65995	5.18961	4.25841	4.4873	3.6418	3.45693	2.54507	3.93781	3.42616	3.72393	2.3661	3.35656	2.75453
ACH-000687	CI1	CI1_HAEMATOPOIETIC_AND_LYMPHOID_TISSUE	0.133579	0.10237	0.130728	0.062324	0.118741	0.071521	0.233387	0.0945346	0.110315	0.0378335	0.178583	0.0817153	0.141513	0.0858886	0.165362	0.209542	0.175417	0.170932	0.107255	0.102052	0.145351	0.0667137	0.1611	0.111657	0.185341	0.0851945	0.111832	0.138145	0.0667649	0.0462874	0.250432	0.0736011	0.219757	0.0213464	0.128943	0.0483905	0.114682	0.0660229	0.139904	0.0541556	0.172307	0.224739	0.043553	0.0499951	0.210825	0.1304	0.139785
ACH-000690	HCC2814	HCC2814_LUNG	1.87249	2.00889	2.47291	1.67993	1.6055	2.31717	1.60692	1.92345	1.98788	1.94838	1.38818	1.89288	1.6575	2.40661	1.94742	2.50196	2.11539	1.97122	2.33801	2.31374	1.09999	1.28555	1.50234	1.46166	1.80422	1.44618	1.57633	1.72147	1.45902	2.73097	2.66059	1.56472	1.5245	1.56161	0.749898	1.53205	1.25791	1.45733	2.0331	1.79554	2.16847	2.3896	1.97139	1.76582	1.98184	2.1272	1.50537
ACH-000692	SNU899	SNU899_UPPER_AERODIGESTIVE_TRACT	1.45474	2.17459	2.50787	0.855349	0.949672	0.846821	2.22849	2.00516	1.25301	1.59836	1.10992	0.582623	0.808752	0.730436	1.60006	2.17482	1.06405	1.55938	0.685655	1.76303	1.95711	1.0962	2.40493	1.00809	0.867846	1.72537	0.591882	1.65696	2.03801	1.18023	1.69362	1.28637	1.80075	1.97318	0.593373	0.47026	2.65541	0.875321	3.08218	1.67138	1.55165	1.38049	1.17813	0.785838	0.781084	1.20221	1.24926
ACH-000695	CORL47	CORL47_LUNG	0.942445	1.34056	1.10496	1.03957	0.807639	0.81579	0.896936	0.860856	0.544108	0.722159	1.24042	1.11521	1.28202	0.567219	1.24846	1.02495	0.877846	1.24141	0.990275	0.889724	0.439229	1.24319	0.234776	0.802265	1.48192	0.400189	2.56871	0.355707	0.810681	1.87271	0.575132	1.5211	0.193389	1.78961	0.546071	1.09398	0.329292	0.92513	0.40032	0.941466	0.709528	0.482117	1.22812	0.875825	1.25699	1.37891	0.743145
ACH-000700	NCIH2882	NCIH2882_LUNG	2.57144	2.12192	2.79075	3.48441	3.68541	4.84508	3.32912	2.52404	0.930402	1.27879	3.39445	2.22016	2.76812	2.37155	2.87632	1.29943	4.65675	3.50123	2.42353	2.76907	1.9797	2.47864	2.59263	3.78261	2.75893	1.75108	1.71634	2.26398	1.6438	2.46079	0.767632	2.74863	4.64176	2.47889	2.08078	1.0943	2.71834	1.93223	2.70031	2.29301	3.21918	3.46698	2.5691	1.57614	2.82356	1.6463	5.03075
ACH-000701	RMUGS	RMUGS_OVARY	3.70344	3.76738	3.51851	3.64725	2.53608	5.6377	3.87549	2.29489	4.83735	4.19023	3.61136	1.11056	1.78629	4.81268	3.93757	3.61959	5.67011	2.68985	5.82957	2.56316	3.55054	2.78015	2.98002	4.92683	4.36508	2.41952	2.89281	2.51778	3.93239	5.54972	6.83788	4.46965	2.71866	2.19335	2.87616	2.07609	4.20565	3.12634	5.22414	4.20381	3.37647	5.7456	2.0281	4.68067	4.39295	3.02657	5.47773
ACH-000705	LC1F	LC1F_LUNG	1.4412	1.8009	1.76687	1.41899	1.78098	2.48292	1.87964	1.30137	1.81438	0.818599	1.16735	1.7332	1.16707	2.47187	1.08672	0.433393	1.38825	1.07829	1.64407	2.10259	0.768998	2.35904	1.07737	1.39121	1.48875	1.61658	1.94887	1.62546	1.68631	1.31505	1.37725	0.835298	1.56087	1.95447	0.9465	0.987727	0.992812	1.05994	1.66945	0.738885	1.76287	1.08982	1.62983	1.27074	1.54386	1.94634	1.22078
ACH-000707	P3HR1	P3HR1_HAEMATOPOIETIC_AND_LYMPHOID_TISSUE	0.124089	0.0447308	0.109731	0.0479279	0.224983	0.0778842	0.095026	0.202328	0.0189841	0.0782296	0.0554301	0.124435	0.305418	0.110867	0.114535	0.147237	0.178975	0.0613139	0.0913123	0.0838968	0.110222	0.0486953	0.139814	0.263904	0.354662	0.0458388	0.135224	0.0516315	0.0629687	0.0670702	0.0673603	0.0921249	0.0955858	0.0351362	0.157424	0.166275	0.0952605	0.430932	0.156925	0.0787576	0.114982	0.117218	0.0459333	0.165088	0.287702	0.177625	0.147892
ACH-000708	SNU283	SNU283_LARGE_INTESTINE	2.51703	3.14006	2.56073	1.42005	1.50192	2.35643	2.40555	1.26359	2.42815	2.76182	2.45606	2.34512	2.93374	3.51396	1.43365	1.25596	1.37608	2.064	6.058	1.63211	0.350471	1.64789	1.31406	4.66816	1.36425	3.18504	4.49833	3.7068	2.11684	2.8298	6.30511	2.90619	2.73108	1.97855	1.47904	2.93586	3.79176	3.03463	1.44725	3.13624	2.45919	2.37979	1.62845	2.79122	2.50224	2.25494	1.04521
ACH-000709	KMRC2	KMRC2_KIDNEY	2.01686	1.3077	2.65167	2.83071	1.06858	1.15644	2.55097	1.83164	1.71169	1.022	3.11602	1.68335	1.86883	1.60183	1.57626	2.13499	1.32753	2.29403	1.46216	4.81216	0.730562	2.42618	1.2308	2.02893	2.40106	1.90592	1.05059	2.20876	1.86361	4.19461	1.12668	4.97544	1.86948	1.84946	1.15168	1.29099	1.26579	1.6332	1.12279	5.00587	1.3719	3.14869	1.78431	2.06268	1.40587	0.840084	0.8209
ACH-000710	NCIH854	NCIH854_LUNG	1.88109	2.76951	2.01501	0.372508	1.16483	1.25451	1.85551	1.55718	1.82067	1.86228	1.588	0.313655	0.392488	0.417306	1.68986	3.21501	0.381435	1.5563	0.70307	1.22484	1.89058	1.14848	4.04614	0.995872	1.02298	2.26437	2.86367	1.66419	2.85365	0.628183	1.59438	2.04505	1.54156	2.98067	1.72869	0.484715	3.7344	0.766251	2.61682	1.4502	2.17107	1.64209	1.81403	0.529665	0.502744	1.69119	1.31685
ACH-000712	HCC1833	HCC1833_LUNG	1.97921	1.58152	2.07699	1.09193	1.02554	3.32189	0.995219	2.33375	4.13829	1.27572	1.73157	1.93303	1.4025	2.15546	3.98159	1.45071	2.37981	3.27606	1.38201	1.20556	0.861402	1.88925	2.62901	2.94593	2.23784	0.80669	2.66625	1.49859	1.65292	2.86722	4.2953	0.635419	1.80087	4.07481	2.52522	1.12046	2.16827	1.59854	3.79948	0.63467	2.2066	3.24951	1.79435	1.1923	1.2459	2.21318	0.575691
ACH-000713	CAOV3	CAOV3_OVARY	2.83746	2.94123	2.38505	2.27834	2.43909	4.2338	2.09609	2.12359	2.48238	2.16839	4.29937	4.36969	3.2896	2.58115	2.75136	2.67012	3.02474	3.09453	3.58799	2.77295	1.64081	2.64069	3.69632	2.88894	2.06919	1.70648	2.60987	2.64373	2.66806	2.8474	3.32781	1.40625	4.04572	2.86757	2.91016	2.33587	3.28617	2.10037	3.37078	2.06169	2.92155	3.26077	2.17123	2.76566	1.85031	3.03056	2.77894
ACH-000715	SNU1214	SNU1214_UPPER_AERODIGESTIVE_TRACT	1.60735	2.47212	0.873597	1.3543	1.6751	1.71149	2.35875	1.58036	1.79441	1.21301	1.65821	1.00331	1.49541	1.17009	4.94675	1.73747	1.1497	1.95774	0.812477	1.00797	1.78302	1.2774	0.736465	0.824954	1.38182	2.95889	2.3147	1.85904	1.07156	2.54423	2.02186	1.49808	1.00635	1.62711	1.66651	1.13989	0.448832	1.65956	0.619865	1.39772	1.55702	1.56402	0.857038	1.27476	1.83451	1.27622	1.80046
ACH-000721	HMC18	HMC18_BREAST	1.82871	1.38815	2.1934	2.59602	2.14588	1.33852	0.88612	4.58947	1.44493	0.676741	0.986341	1.19751	1.62817	1.58204	1.35854	1.89699	3.60501	1.46408	1.32761	2.51011	1.07539	1.9501	1.50021	2.43655	7.0328	1.22321	1.84819	1.04551	1.20527	1.90401	1.10584	2.10238	0.56485	1.47915	2.07304	3.07381	0.779806	3.10794	3.29692	1.16124	1.59435	1.64569	1.12628	3.73217	3.71604	3.78541	0.946722
ACH-000723	YD10B	YD10B_UPPER_AERODIGESTIVE_TRACT	1.04012	1.39273	1.0269	0.821164	1.04514	0.524631	0.825289	1.34753	0.804146	0.877565	0.825931	0.628222	1.2768	0.678745	2.18678	0.627874	1.32908	0.919932	1.13533	1.03343	1.37209	0.430608	0.697632	0.438265	1.51569	0.917431	1.33017	1.1506	0.472378	1.75588	1.41283	1.3311	0.431808	0.853377	0.885005	0.755144	0.72113	1.61913	1.23616	1.11823	1.33924	0.90394	0.607037	0.948921	1.28231	1.32272	1.22534
ACH-000726	TE14	TE14_OESOPHAGUS	1.38954	2.07186	1.68168	1.68928	2.8912	2.13352	2.11626	0.798549	1.24068	1.03592	1.81656	1.98443	0.877992	2.26186	2.36652	2.13412	1.18975	1.47438	0.482497	1.31463	1.586	1.75003	0.867931	1.16472	1.04067	0.977741	1.22052	2.05755	1.67098	1.24503	1.6098	0.76865	1.09675	1.0706	0.603467	0.951378	0.988897	1.8505	1.51398	1.17883	1.32534	1.77107	1.13637	1.48361	1.10508	1.00516	1.50413
ACH-000728	KASUMI2	KASUMI2_HAEMATOPOIETIC_AND_LYMPHOID_TISSUE	0.112471	0.0723339	0.193769	0.0740339	0.0565033	0.0554059	0.160189	0.0749852	0.100806	0.0761318	0.128611	0.022571	0.155835	0.0259353	0.090136	0.159858	0.131902	0.114099	0.0663704	0.0693813	0.119003	0.0430213	0.0842647	0.135536	0.193604	0.0806421	0.173487	0.0378057	0.0673695	0.194165	0.137143	0.372785	0.113061	0.0461238	0.144461	0.0535921	0.0625675	0.0969947	0.121366	0.133334	0.0879633	0.0632525	0.0466508	0.0572123	0.180508	0.170589	0.0694775
ACH-000731	HCC2279	HCC2279_LUNG	3.33849	2.7856	2.93294	2.26316	3.66291	3.2747	4.83926	3.26178	3.62079	2.12651	2.99356	3.22977	3.16239	2.22974	5.46725	3.65972	3.65214	4.85754	2.72275	3.58709	1.72097	4.00314	5.26542	3.88413	3.17718	2.86293	3.01807	3.69183	2.56345	4.03489	1.54548	3.50814	4.14201	5.21421	2.62947	3.79391	3.01073	2.6905	3.08445	3.25944	3.9632	3.94312	3.92571	2.0527	2.60603	3.41218	3.9244
ACH-000732	PECAPJ41CLONED2	PECAPJ41CLONED2_UPPER_AERODIGESTIVE_TRACT	2.19231	3.76763	1.79723	1.5989	1.97249	1.17025	2.76834	1.79738	2.44319	1.68968	2.69265	2.48329	1.31986	1.55016	3.25323	2.65525	1.75388	3.32227	1.94754	3.26327	2.36444	2.56236	1.2697	1.81609	1.97576	2.16219	2.21753	3.32122	1.67464	1.86689	2.68486	1.65486	1.686	1.47959	1.50352	1.73189	1.21338	1.84374	1.37558	2.00512	3.50917	2.67793	1.01998	2.31231	1.80874	1.48263	3.25886
ACH-000734	JHH5	JHH5_LIVER	1.79971	1.69391	2.15329	1.22305	1.18393	0.88846	3.05154	3.31456	1.52628	2.53352	1.86911	1.32931	1.15726	1.07768	1.95863	1.76188	1.79249	1.78827	0.729844	2.9636	1.09956	2.01704	2.90726	2.33015	1.87383	1.02934	0.896237	1.88658	1.80631	2.23762	1.61742	1.34429	2.4456	1.32056	1.64328	0.815256	6.38292	1.38982	2.75485	0.692452	1.57887	2.90459	1.88872	1.07978	1.52694	1.31711	1.38177
ACH-000735	PECAPJ49	PECAPJ49_UPPER_AERODIGESTIVE_TRACT	1.80721	1.22548	1.75721	1.78097	1.12929	2.074	2.66898	2.64881	3.25257	2.4637	2.13724	1.34253	1.23306	1.4472	2.74234	1.34019	1.97765	2.14826	0.757227	2.92874	1.32697	2.29732	2.36848	0.996207	1.25284	1.55517	1.00488	3.03842	1.12405	2.11079	1.38769	1.1795	2.30477	3.40548	1.29411	1.77384	1.69634	1.25649	2.78481	2.13685	2.44401	1.69351	2.37436	1.41522	1.05264	0.947549	2.87733
ACH-000736	SNU601	SNU601_STOMACH	3.41586	4.02274	2.62794	2.97201	2.01076	1.48964	3.92408	3.16751	1.99261	5.98193	1.81296	0.47092	2.59717	1.40983	2.43666	2.97177	1.98795	1.64033	4.52794	5.38954	2.26465	1.54766	5.65965	3.46486	4.82062	6.65289	5.98682	2.00726	1.76687	4.70043	2.64696	3.1709	5.26921	1.12397	3.05168	3.58417	4.61578	3.71082	2.91696	2.84614	2.30037	3.48631	2.0981	3.87549	7.57908	1.9734	3.64608
ACH-000737	NCIH1385	NCIH1385_LUNG	1.53482	1.1082	1.41074	1.20055	1.17847	1.36981	0.873463	1.80062	0.904609	2.8388	2.41185	1.79677	2.98751	1.4241	3.98551	1.77693	1.28819	1.62578	0.893178	1.5991	1.09175	3.36261	0.694042	2.13971	2.70414	0.636608	3.23626	1.5603	2.78179	2.90283	1.41821	1.87304	0.362251	2.90533	1.9475	1.7381	0.515244	3.13858	0.894609	1.35957	0.924498	1.47537	4.44871	1.29754	1.18843	0.93793	0.653566
ACH-000739	HEPG2	HEPG2_LIVER	2.19857	1.19529	1.20835	2.61481	1.17931	2.89536	2.66604	0.902072	1.84111	2.57137	1.43185	2.23858	1.759	1.63232	1.5176	2.18314	1.4905	0.750792	4.0916	5.68775	2.11591	4.84826	3.18318	1.5573	1.03025	1.62526	1.13257	2.34706	1.96701	2.18518	1.65994	1.51138	1.15049	1.29903	2.07143	2.15619	3.70703	1.44738	2.19746	1.17117	3.07734	1.53679	2.39662	2.54101	2.46553	1.26196	2.76309
ACH-000741	UBLC1	UBLC1_URINARY_TRACT	2.88315	4.94011	3.14065	5.02898	4.40124	2.17995	2.03809	1.07274	0.732302	1.97409	3.15004	5.35571	1.47178	4.18049	2.35054	2.97397	2.74882	1.95821	1.20537	4.44741	2.80314	2.69145	3.23492	3.22169	2.09761	2.68719	2.04841	4.07203	2.98633	2.23649	0.877253	3.18386	6.09781	1.83232	2.47078	1.09163	3.63204	3.1072	2.13797	4.77238	2.0798	5.90303	2.15214	2.60078	2.5442	1.39292	5.42691
ACH-000742	DM3	DM3_FIBROBLAST	4.39492	2.16952	2.92787	5.49965	2.61047	4.85242	4.40646	3.81891	4.14546	1.66318	9.97349	3.95555	4.21297	3.45603	4.7474	2.318	4.06702	3.41119	4.44037	2.95815	5.31214	3.11933	9.48684	5.24982	3.25238	4.65912	4.5849	3.99595	3.22651	2.83656	3.4268	5.75462	8.38492	4.67245	5.39347	3.99758	5.7729	2.77709	3.70046	10.597	2.84964	6.09813	2.81693	2.29489	2.92373	2.22977	5.13317
ACH-000746	GSS	GSS_STOMACH	1.29145	0.902429	1.67494	0.844718	0.717116	1.37162	0.684838	1.05913	1.32847	1.1787	0.913546	1.70874	0.564749	1.13367	2.4974	2.43929	1.31147	1.34223	0.935672	1.36075	1.61828	2.4283	1.07496	0.454643	1.49536	0.833598	0.990746	0.986088	1.92609	1.39758	1.06492	1.45437	0.589255	0.504251	2.22285	1.34591	0.794905	0.688954	1.73962	0.876768	1.00425	1.47377	1.29377	1.83226	1.39816	2.00348	0.812738
ACH-000753	JMSU1	JMSU1_URINARY_TRACT	1.50758	1.32744	1.10447	1.38849	1.39425	0.72253	1.80602	1.57206	2.04099	1.06106	1.75022	1.52532	1.57781	0.868683	1.63222	1.45183	1.69802	1.83539	1.00984	1.53893	1.88747	1.45661	2.39044	1.20824	1.50524	1.2	1.53033	1.19166	1.14618	1.28862	0.738273	1.63487	0.741891	1.45736	1.12361	0.982485	1.3245	1.22597	1.25697	2.17081	2.06744	0.757809	1.08013	1.07243	1.37668	1.61378	2.4165
ACH-000758	MKN74	MKN74_STOMACH	3.18229	2.33716	6.0881	1.71157	2.91057	7.01769	5.09734	3.79818	2.36178	4.04766	1.4434	2.97109	3.48823	2.21052	4.09448	0.940924	3.63766	3.71944	1.05655	3.15144	2.57207	3.50011	2.57358	3.00543	2.20851	3.12307	1.91595	3.45266	2.57224	2.58721	2.45955	3.01857	3.71265	3.06007	2.94761	3.78811	1.65519	3.00955	3.12784	1.53343	2.24145	3.69113	3.53541	2.74458	3.31639	6.53111	3.95325
ACH-000760	LNZ308	LNZ308_CENTRAL_NERVOUS_SYSTEM	2.4658	1.5833	2.79474	3.91494	3.86409	2.84419	1.7657	2.38275	1.09858	2.03082	0.566863	2.01762	2.7441	2.62915	1.57176	0.899084	3.74832	1.27284	3.36201	3.65145	1.34432	1.71093	2.89608	2.34885	1.79107	2.33458	2.0956	1.32254	2.26598	2.8352	1.13049	3.00492	2.03572	1.67985	2.30215	5.98307	1.30171	5.03332	1.91328	5.901	0.651349	2.96706	2.32151	4.51205	5.26609	2.36984	1.5728
ACH-000761	NUGC2	NUGC2_STOMACH	2.41642	4.82573	1.31714	1.59887	3.62463	2.48295	2.9287	2.9037	3.90393	3.61509	4.28232	1.46134	1.13296	1.12036	4.5072	3.92109	1.32804	2.18043	1.21482	2.25299	1.95872	3.13402	2.83822	0.974121	1.59898	4.00463	3.40204	1.10201	2.61051	3.13914	1.6776	2.35082	1.55467	3.88362	1.83246	1.94005	2.93705	1.79394	4.20122	2.00163	1.93735	1.75593	3.00318	1.95309	1.49126	2.63709	3.76849
ACH-000762	YD38	YD38_UPPER_AERODIGESTIVE_TRACT	1.40669	0.9765	1.22647	1.07181	0.869701	1.89496	1.09643	2.31	1.002	1.25251	0.840532	1.59756	1.50742	1.03961	1.58865	1.53556	2.37531	1.2188	1.16521	2.27302	1.60198	1.71415	1.11572	1.22796	0.862266	2.11125	0.71623	2.26799	2.13593	1.08585	1.62005	0.672443	0.439958	1.34723	1.58746	1.44502	0.809622	1.03166	1.5783	1.83404	1.41471	1.55801	1.06096	1.66287	0.898881	1.06136	2.12187
ACH-000764	SH10TC	SH10TC_STOMACH	1.89673	1.7703	1.82483	0.929192	1.52074	2.77101	1.1353	0.89964	2.3029	2.40355	2.75782	1.09095	1.50791	2.0155	2.48941	2.42708	1.47395	1.36924	2.93944	1.44698	3.85243	1.70703	2.31323	1.01374	0.845333	1.86313	1.37203	2.2004	1.78663	2.19205	3.66945	1.34835	2.32088	2.92976	1.54252	1.21536	2.27296	0.912443	2.04678	2.50118	5.34074	1.09198	1.2471	1.14974	0.963393	1.28508	1.66004
ACH-000765	WM983B	WM983B_SKIN	2.36649	2.35416	2.16721	2.58187	2.16033	1.97796	2.75787	2.47055	1.36821	1.19491	2.74747	2.98571	1.15068	1.49194	1.69508	3.24551	2.2992	2.28573	1.36617	1.96044	4.73456	2.11915	2.53059	2.3875	3.24922	1.54665	1.98669	2.33735	2.03965	2.32232	1.22671	2.16002	1.82319	2.52113	3.12381	1.37016	1.54211	2.25734	2.47054	2.27804	1.88575	2.25462	2.35758	1.91044	2.94033	2.99565	3.55444
ACH-000771	BICR56	BICR56_UPPER_AERODIGESTIVE_TRACT	2.09018	1.77329	1.16577	4.1453	1.17445	2.23523	1.63951	2.46586	2.13015	1.37846	2.01699	2.31899	3.07649	2.37511	1.71678	2.53574	2.32998	1.53048	2.05017	4.17949	1.59443	2.98907	1.17199	2.0004	3.45265	1.766	2.68044	2.33656	1.67571	2.26933	2.1214	2.34867	0.81172	1.65367	1.86719	2.12194	0.971105	2.88645	1.37294	2.16388	1.72694	2.40706	1.84516	2.40535	1.96897	0.993295	5.11162
ACH-000772	TE441T	TE441T_SOFT_TISSUE	1.33787	1.55511	1.12341	2.52503	1.22942	1.20039	1.44405	1.03781	1.26972	1.25598	1.85221	2.78327	1.3155	4.33552	0.942016	0.449421	0.764665	1.30579	1.04395	1.62388	0.626302	1.99136	0.726203	1.93536	0.839471	1.63513	1.03494	2.11497	1.58687	0.90774	1.80538	0.341381	1.35426	1.02596	0.916184	1.79178	1.12414	0.93029	1.09431	0.728828	1.86102	1.5212	1.16088	1.48527	0.758486	1.19266	0.74932
ACH-000773	KIJK	KIJK_HAEMATOPOIETIC_AND_LYMPHOID_TISSUE	0.0868269	0.122408	0.0924771	0.0608747	0.102863	0.0277104	0.100097	0.0631452	0.0664115	0.0862023	0.110862	0.049989	0.0675668	0.0345672	0.1801	0.0707951	0.0283442	0.0694494	0.100541	0.170236	0.0569917	0.184229	0.0421336	0.149217	0.118014	0.0906769	0.0694361	0.113496	0.214272	0.11422	0.114879	0.0987567	0.0398309	0.0787112	0.0512685	0.156412	0.0595548	0.234819	0.079151	0.0992722	0.035228	0.0817461	0.0393005	0.147664	0.0463936	0.0808532	0.0175095
ACH-000774	RERFLCAD2	RERFLCAD2_LUNG	2.61629	3.58046	2.66446	2.44527	2.35575	1.1967	3.64048	2.69196	1.89639	2.51102	4.01917	3.81439	3.88468	1.76873	2.32088	4.07483	2.76611	2.47696	1.79165	3.37186	1.67901	2.26602	1.70195	2.77991	2.9543	1.79982	1.99191	1.43196	2.30684	2.39068	1.76237	3.17042	3.68421	1.77232	2.90234	1.59489	3.41725	3.58712	3.33457	2.13969	2.07626	3.18605	2.84693	1.07133	3.05539	3.16772	3.95087
ACH-000777	KYSE30	KYSE30_OESOPHAGUS	3.65835	4.75254	3.58405	2.2971	2.65361	4.25727	3.1745	2.67541	6.05472	3.69126	1.5995	2.12483	1.85155	3.31454	2.08718	2.08484	4.17241	6.59906	2.725	0.906358	1.49721	2.63714	5.62848	3.8901	1.66897	10.2903	2.32817	3.7949	3.11684	1.84819	7.84573	1.24841	7.85766	5.86289	3.36801	3.05676	3.62349	1.96829	3.39455	0.937827	5.5029	2.63098	1.8012	2.2214	2.29901	3.19218	3.00359
ACH-000779	PC9	PC9_LUNG	1.84115	2.4817	1.69896	0.842597	1.81982	1.35142	2.80838	2.05864	1.56056	3.34121	1.47701	0.543978	1.13012	0.874664	1.92296	1.94443	1.255	1.01092	1.41783	2.00165	3.45619	1.50487	3.042	1.23415	1.81592	2.96136	1.28401	1.94502	1.35675	2.43592	1.1021	1.84796	3.43858	1.27149	0.806636	1.48637	4.92002	1.3275	3.66991	1.74514	1.73824	1.41569	1.5698	1.65871	1.08631	0.871055	1.43811
ACH-000782	SEM	SEM_HAEMATOPOIETIC_AND_LYMPHOID_TISSUE	0.196634	0.0825333	0.127405	0.435289	0.653878	0.361531	0.1322	0.0959015	0.103498	0.0726849	0.048656	0.507778	0.400625	0.387805	0.0973326	0.0825005	0.404032	0.0667126	0.269475	0.0681624	0.320256	0.0825848	0.148721	0.100732	0.460483	0.129895	0.397934	0.0388791	0.106419	0.155694	0.11813	0.145811	0.155938	0.0837357	0.235742	0.131302	0.124837	0.277441	0.155571	0.127569	0.0865663	0.0864534	0.0605775	0.411087	0.43798	0.380544	0.261586
ACH-000785	NCIH2126	NCIH2126_LUNG	2.56366	1.51623	2.60984	3.5659	3.54047	2.4169	2.2536	2.20519	2.41201	2.49104	1.24335	2.17914	1.94952	3.89036	2.0318	2.19093	3.94821	3.62737	3.83437	2.21655	4.50801	1.94899	2.06555	2.21497	2.23768	1.29223	3.67329	1.75019	3.85834	0.73575	2.79058	2.82944	1.27524	2.40583	4.64123	2.51035	1.65682	1.91658	3.19649	2.66745	2.34585	1.83904	2.06474	2.3546	2.495	2.72902	1.55846
ACH-000791	RERFLCAD1	RERFLCAD1_LUNG	4.37404	4.92385	5.48302	3.11926	5.03704	4.68745	5.10311	3.7766	1.89476	7.67565	2.53381	3.86308	3.36747	3.39698	2.6195	4.17663	3.91819	2.65141	2.62213	3.34473	2.90576	1.96103	7.66657	4.70551	3.85106	8.19012	3.23353	4.0229	7.86532	1.85536	3.34945	4.79368	4.29803	4.14896	7.41397	3.83002	5.32723	3.52654	5.01886	4.6508	2.0264	5.41397	5.822	4.64508	3.51592	5.54207	1.60427
ACH-000796	MCAS	MCAS_OVARY	3.36964	1.78596	2.83948	5.85015	2.1468	3.71561	3.46767	3.20927	1.70704	4.62566	4.44764	3.9207	3.38754	3.78196	2.21611	6.03559	5.81588	2.42659	5.11661	2.95075	2.10766	2.78301	4.04526	5.26053	6.48985	1.8311	3.25633	3.73001	3.8994	1.90129	3.4465	3.62892	2.30544	1.84039	4.48458	3.15169	1.95083	3.55247	2.69858	3.37231	2.16618	5.43909	2.89675	3.60042	3.76275	1.81006	3.68335
ACH-000797	HLFA	HLFA_FIBROBLAST	3.94983	2.41631	2.63102	5.02532	2.78698	3.4511	4.90483	3.00255	1.83851	3.23276	10.9154	3.95212	3.95819	4.15457	3.17305	5.09055	3.67204	2.89886	4.47972	3.52972	3.37559	2.15902	8.44586	3.61995	2.95763	3.11904	4.04448	2.60439	3.96934	4.28291	6.62976	2.81908	5.26466	4.70126	5.35645	3.15975	4.94257	2.86836	3.37147	4.59249	3.02487	5.32162	2.68072	2.32244	2.82551	2.78964	4.30201
ACH-000799	HS695T	HS695T_SKIN	3.017	3.76683	1.89053	3.32011	4.00276	1.0624	1.05483	3.12883	3.21526	2.83544	2.13428	3.45237	2.55486	3.31909	2.75785	1.7442	2.37679	1.71687	3.04515	2.24539	5.32879	3.03494	5.75389	4.5161	2.43374	2.99675	3.00045	3.02612	2.29238	1.93076	1.33473	3.47213	4.54864	2.76002	3.23644	2.43768	4.47747	4.14108	3.8383	2.86942	3.14032	6.17283	3.28346	2.58017	2.16856	4.02026	4.19458
ACH-000801	HS936T	HS936T_SKIN	2.13871	0.790819	2.04061	1.86926	1.12728	5.00506	0.9535	2.29136	2.44492	0.726242	1.35276	2.18739	1.42623	2.63185	1.18101	1.32212	4.20672	6.81689	1.01176	1.0118	1.20167	1.71369	1.8335	2.44104	1.47648	1.3386	0.840665	3.23489	1.48611	0.683059	1.72977	1.20962	2.21276	4.86868	2.79046	2.75289	1.50721	1.36791	2.71481	3.04052	3.93671	2.95736	1.56497	2.04284	1.1004	0.731067	1.97756
ACH-000807	SNU738	SNU738_CENTRAL_NERVOUS_SYSTEM	2.79017	2.60859	2.14684	3.09406	2.70058	2.80376	2.30845	3.04574	4.50788	2.87558	3.8634	2.61432	4.54683	3.83757	3.39252	3.99301	4.00087	3.27697	5.9235	2.52536	2.4817	2.71168	2.6597	3.47165	1.13538	1.72554	2.08304	1.71394	2.45499	2.7563	3.16291	2.28491	2.08044	2.01337	1.96525	1.92585	1.8681	2.55396	3.55768	2.74283	4.65655	3.60948	3.20568	1.96106	1.8971	2.88904	4.21134
ACH-000808	HUH28	HUH28_BILIARY_TRACT	4.0873	2.58715	2.89223	3.05347	4.66712	2.89997	3.82607	3.22406	2.7701	6.5911	5.53306	2.34751	6.98841	3.48539	3.0058	4.31499	4.5563	2.72082	6.76701	4.37229	2.09554	3.55634	4.47608	4.00317	5.03194	4.31709	4.82997	3.73575	3.85582	4.19173	2.3148	4.57139	2.77187	4.43656	4.46339	6.84228	4.32601	5.59168	3.33256	3.89404	3.40932	3.34684	5.87486	5.23701	4.99917	4.22527	3.4237
ACH-000813	T3M10	T3M10_LUNG	2.80321	4.18855	2.90247	2.43854	2.47891	3.18529	4.11999	1.80464	2.09848	1.83594	3.87599	4.26506	1.85392	1.74771	3.70371	1.69534	3.62769	4.68058	3.6971	1.04353	1.51786	2.65301	1.47042	2.71153	2.71972	2.09619	3.67293	3.41374	2.29381	5.13623	2.48473	1.8805	2.01618	3.70836	2.50738	3.08325	2.09094	1.73237	2.21826	2.35913	3.11394	2.23247	1.6827	2.77823	2.39804	4.02923	2.54027
ACH-000820	SW403	SW403_LARGE_INTESTINE	2.23322	2.36376	1.88267	4.23223	1.94444	1.53636	2.78315	0.922894	1.4568	6.43808	2.01721	1.99332	1.49147	3.08189	1.1905	1.75846	1.06199	2.0242	2.4377	2.4447	0.933848	1.33847	2.14057	2.77053	1.94172	2.76559	6.14166	2.69723	3.88912	1.58849	2.65814	1.97497	3.43733	3.2122	2.4137	1.9347	3.63764	1.91502	1.29331	1.32794	1.45217	1.76748	2.63595	1.7713	2.29662	1.9696	1.17894
ACH-000829	HUNS1	HUNS1_HAEMATOPOIETIC_AND_LYMPHOID_TISSUE	0.135583	0.0842018	0.125347	0.0974231	0.163359	0.0950951	0.143253	0.149834	0.0944737	0.0765168	0.0449979	0.0459334	0.254455	0.0806978	0.0905844	0.11167	0.19256	0.129529	0.0445754	0.110145	0.179063	0.0838839	0.260742	0.166556	0.283356	0.0795152	0.16787	0.103611	0.0871814	0.133055	0.202055	0.108101	0.0689906	0.0423472	0.167037	0.117744	0.175069	0.202242	0.129814	0.0483614	0.144156	0.176635	0.0558586	0.125493	0.242321	0.191978	0.0956444
ACH-000831	HEC50B	HEC50B_ENDOMETRIUM	1.51743	1.49399	2.02222	1.09108	1.82403	0.984126	1.32423	2.17302	0.930536	0.915533	2.38432	1.51737	1.24887	1.16307	1.48961	1.8925	1.56793	2.0495	0.997504	1.56335	1.4449	1.49965	1.19756	1.86633	1.61598	1.31341	1.00063	1.86597	2.3975	0.552427	1.09202	1.1437	1.17907	0.789909	2.07968	1.08848	1.42135	2.04605	1.32078	1.17937	1.56427	1.9267	0.893786	1.46187	1.52779	1.24078	2.64452
ACH-000833	RH30	RH30_SOFT_TISSUE	1.72499	0.645838	0.850097	0.97848	0.684579	0.611496	1.12799	2.60518	1.42761	2.11957	1.74984	1.92641	1.1113	0.946177	0.99012	4.76599	1.99029	1.39578	1.96344	2.6109	1.13684	3.38744	2.66771	2.32581	2.7354	2.69832	1.1571	1.69381	3.579	1.62932	0.859099	1.52983	0.810685	0.848902	1.86785	1.56498	2.07393	0.878485	2.25856	1.17905	1.39833	2.33894	1.47347	2.22181	1.34817	1.15232	2.94593
ACH-000834	UMUC1	UMUC1_URINARY_TRACT	1.79538	1.84744	1.51666	1.32344	1.73547	1.73812	1.13736	2.88115	2.61927	1.86094	1.35089	1.36806	1.50833	0.959381	3.69864	1.32344	2.29013	2.33914	1.19427	1.8877	3.08968	1.64074	2.22809	1.39963	2.07076	2.28384	1.41638	1.79408	1.60149	1.74511	0.682926	1.5829	1.12019	2.7809	1.74273	1.68221	1.97851	1.82039	3.55506	2.08439	2.07106	1.58368	1.11216	1.93437	1.38688	1.39381	2.69617
ACH-000836	YD15	YD15_SALIVARY_GLAND	1.30233	1.04189	1.18571	0.997372	2.28563	0.843408	1.05784	1.42019	1.12613	1.09405	0.751126	1.99908	1.50052	1.31218	1.81698	1.74892	1.666	1.11946	1.53096	1.56224	2.35539	1.27694	1.21962	0.716235	1.43124	0.93432	1.18934	0.988436	1.3836	1.78976	1.02164	1.07496	1.22034	0.877531	0.816968	0.672794	1.42872	1.25223	1.43803	1.30357	1.0502	1.01714	1.05572	1.04493	1.68589	1.18501	1.58164
ACH-000837	NCIH322	NCIH322_LUNG	1.86579	2.29855	1.45725	1.26362	2.80542	1.96199	2.95202	1.8905	1.49756	2.52588	0.586945	1.80588	1.08438	1.06012	2.07542	2.05807	1.64668	1.48274	1.26717	1.80053	1.54372	1.42895	2.10421	0.866343	1.69415	1.85397	2.47593	1.53134	2.52531	1.58434	1.83371	1.85849	1.19712	1.9128	2.00255	1.52105	2.43148	1.96771	3.2934	2.19375	1.50284	0.994583	1.3335	1.58834	2.00223	3.02739	2.37199
ACH-000839	SCABER	SCABER_URINARY_TRACT	1.39366	2.27883	1.55767	1.18331	1.76356	0.893427	3.09298	1.74417	1.29212	1.02739	1.82297	1.28653	0.76866	0.866538	1.73989	1.44551	1.19844	1.38787	0.530085	2.46957	2.4258	1.89857	0.833197	1.05077	1.14747	1.68351	0.728245	2.40688	1.06319	1.12089	0.886117	1.31763	1.342	0.664637	0.758719	0.96046	1.32126	1.1232	1.40097	2.00766	1.33691	1.63346	1.01323	1.06183	1.01566	0.668957	1.30799
ACH-000842	SW480	SW480_LARGE_INTESTINE	2.60159	1.94957	2.03762	3.59386	2.3592	2.84723	1.83119	1.5063	2.24281	3.72625	2.6405	2.38401	1.27267	3.32652	1.26178	2.69651	2.10757	2.35284	3.00886	2.32506	2.76964	2.48895	1.44409	2.11807	2.99738	3.35209	2.44751	2.52816	2.0358	2.93842	1.61338	2.33093	1.73582	2.40938	2.8817	3.02068	0.817141	1.64747	1.49029	2.9617	4.82492	2.13195	2.75727	4.83677	3.59994	3.41105	4.19401
ACH-000844	DMS454	DMS454_LUNG	2.46046	2.13675	2.39788	1.50667	2.13232	4.51634	1.02262	2.39084	1.61011	4.25171	2.39075	1.20154	3.85666	2.25075	1.8365	2.39695	2.90725	4.28479	4.11114	2.75416	1.02153	2.81673	2.0822	2.15393	2.53474	1.93789	3.85654	3.72277	1.72768	2.73526	2.4389	2.05077	2.58998	3.78486	2.52087	1.99943	1.68905	2.03507	1.63329	1.76166	4.91296	2.58803	3.95091	1.9587	2.32786	1.63953	2.05606
ACH-000845	NCIH1373	NCIH1373_LUNG	1.65963	1.55831	1.57764	0.792684	2.10861	1.27911	0.727456	3.29915	1.18932	1.71948	0.844447	1.05103	1.09672	0.921124	1.99655	1.65242	1.85539	2.39378	1.03958	1.22697	2.42718	1.05759	2.39966	0.794779	1.86958	0.865316	2.24949	0.909302	1.75672	1.58596	1.79202	2.45491	0.781594	3.65921	1.79617	0.94209	1.63956	1.32724	2.40366	2.71997	2.05838	0.988148	1.45147	0.932869	1.32156	2.54097	1.39047
ACH-000850	HS698T	HS698T_FIBROBLAST	4.02193	3.50209	2.91372	5.59167	4.90192	4.42065	4.74616	3.08598	3.85439	5.49916	4.26384	6.33385	2.70396	4.44421	2.72703	4.5128	3.25777	2.72613	2.63895	3.8454	1.94014	5.2874	7.85458	3.54998	2.49739	2.13025	4.08021	4.9606	5.26782	2.23603	4.17583	2.40056	5.35569	3.16225	6.30221	3.12754	5.93948	1.87109	4.02303	2.58028	2.45271	5.3169	3.78266	2.90044	2.4984	3.2703	4.12098
ACH-000851	MORCPR	MORCPR_LUNG	1.72805	2.4504	1.65752	1.33064	2.21875	1.47788	1.49075	1.74312	1.90886	0.957229	1.0133	1.59011	1.61443	2.3936	1.20684	1.49576	2.20292	2.78195	2.15816	1.16758	1.97879	2.04352	0.867609	2.02816	2.09075	0.824493	2.30302	1.33289	2.13048	1.29087	2.90285	0.827086	0.883551	1.74534	2.39118	0.98929	0.472719	3.05442	1.7043	0.676368	1.86464	1.36384	1.15833	1.6659	1.73798	1.7468	2.09427
ACH-000854	OCIMY5	OCIMY5_HAEMATOPOIETIC_AND_LYMPHOID_TISSUE	0.29308	0.413209	0.102924	0.301841	0.40491	0.275988	0.584083	0.220052	0.0991108	0.566839	0.145496	0.285328	0.169306	0.232936	0.231747	0.388869	0.207138	0.425924	0.286309	0.622011	0.257698	0.914664	0.191634	0.221771	0.237723	0.471261	0.317361	0.365473	0.522963	0.0993314	0.110396	0.125964	0.176076	0.199851	0.164389	0.272684	0.258822	0.298633	0.213577	0.175989	0.504034	0.326012	0.333205	0.136538	0.22244	0.205268	0.487385
ACH-000862	KMBC2	KMBC2_URINARY_TRACT	2.40603	2.1607	1.9399	2.16818	2.69715	4.48065	1.50657	2.8268	2.24429	2.62239	2.24339	1.80168	2.76341	1.57694	1.45968	4.64501	2.98425	1.82534	3.02643	3.3556	3.87773	1.97205	3.74967	1.4406	2.82046	1.24465	1.73722	1.52164	1.03807	2.022	1.41144	2.58092	1.8549	1.96956	1.7665	2.45987	2.47856	1.74561	4.05461	2.6329	1.3379	2.19444	1.75056	2.96674	3.21421	3.42958	3.15284
ACH-000868	HCC1195	HCC1195_LUNG	3.83285	3.39261	2.17626	2.94576	7.25314	3.19877	1.46621	3.53306	2.88862	5.07239	2.71596	4.3793	2.6181	3.93267	4.25857	3.83174	3.79199	2.40924	5.92559	3.68685	1.25754	7.21617	2.90783	4.95249	4.921	4.44598	6.0644	3.16793	8.68821	3.85226	2.26836	5.08356	1.68453	3.46882	5.49018	6.71515	1.65375	5.65131	2.60221	3.3053	2.02046	3.67862	5.52242	6.94101	3.6214	2.58081	4.10863
ACH-000870	NCIH1930	NCIH1930_LUNG	1.02409	1.59943	2.30155	1.01528	1.36724	0.568953	0.890407	0.780854	1.27427	1.27279	0.482677	0.752413	0.347749	0.939132	1.24013	0.556691	0.995578	2.37577	0.565529	0.854125	0.947831	1.05616	0.740547	1.36742	0.701005	0.727018	1.29627	1.10103	1.21257	1.0614	0.791738	0.864465	1.10652	1.4651	1.36479	1.07822	0.695854	1.08417	0.809171	0.806968	1.00258	0.613762	1.19015	1.03862	0.972278	1.8249	0.393829
ACH-000872	HCC515	HCC515_LUNG	2.72072	2.98105	1.7356	4.47863	3.17048	4.42716	1.61589	3.38801	1.89046	1.97829	1.59949	4.90992	3.31261	3.11825	1.70638	2.8456	4.33782	2.84265	2.26483	2.87443	0.712688	3.03417	1.94957	4.54122	5.1096	0.883751	2.22113	2.33522	1.87927	2.00249	2.25357	2.38216	1.09698	2.19625	3.53783	4.05583	1.93291	5.27388	3.27552	1.06313	1.62934	3.68011	1.91357	4.21463	3.35145	3.5154	4.43453
ACH-000877	EB1	EB1_HAEMATOPOIETIC_AND_LYMPHOID_TISSUE	0.223651	0.166506	0.203594	0.330138	0.277159	0.318593	0.284421	0.264298	0.15644	0.30827	0.209269	0.240137	0.201289	0.192147	0.233662	0.153243	0.28232	0.209016	0.0797268	0.213216	0.180096	0.208566	0.199091	0.397699	0.282082	0.179912	0.138598	0.328976	0.0870449	0.153644	0.303525	0.149027	0.280094	0.0667504	0.29992	0.214133	0.16596	0.355792	0.240613	0.0550925	0.199683	0.352055	0.309944	0.227217	0.314451	0.227247	0.218262
ACH-000884	MDAMB435S	MDAMB435S_SKIN	2.3482	5.5487	1.63128	4.0709	3.62412	0.900042	3.37498	2.62503	1.47941	2.54321	1.13448	2.59207	1.17255	1.6267	4.32063	1.29373	2.29833	1.90467	1.8516	1.50726	2.58377	4.01282	2.31076	3.02487	2.25636	4.69883	4.10885	2.53028	2.48634	1.53141	1.33224	1.72309	2.35325	1.01019	2.37857	1.07829	2.2987	3.13553	1.67531	1.7036	1.61792	2.80966	1.25539	2.3733	2.45491	2.74469	2.08174
ACH-000887	SF172	SF172_CENTRAL_NERVOUS_SYSTEM	3.00342	4.02624	2.12775	2.79053	3.10608	3.0115	5.24035	1.68775	2.78393	2.91712	2.77411	3.07493	1.16571	3.42058	1.99996	2.5228	1.76711	2.72569	3.80711	4.41977	1.26934	2.83483	2.44419	2.43999	1.86623	3.80828	3.13744	4.93678	2.6071	1.3925	6.28482	1.59239	4.05081	2.23429	1.80775	1.49407	2.55755	1.99427	2.51862	2.01778	7.81795	1.9551	1.63045	2.52317	2.08468	2.29154	5.10256
ACH-000889	KMM1	KMM1_HAEMATOPOIETIC_AND_LYMPHOID_TISSUE	0.967241	2.50637	0.479063	0.681829	0.776936	0.357373	1.79719	0.820783	2.16276	1.38885	0.76958	0.438852	0.667901	0.242398	1.69381	1.01164	0.717678	2.75782	1.08737	1.79348	0.897166	0.683476	1.00997	0.468134	0.462861	1.41747	1.82292	1.50398	0.355165	1.58591	0.321759	0.243497	2.2214	0.675615	0.320222	0.737392	1.29727	1.0621	0.335741	0.666418	2.28781	0.186212	0.495105	0.307036	0.802015	0.87863	1.93467
ACH-000891	HCC1438	HCC1438_LUNG	2.40177	2.17971	2.83519	2.19272	2.82392	2.68785	4.20181	2.51136	3.29366	2.12345	1.28804	1.4678	1.61331	1.97529	4.10954	1.559	4.09227	2.8514	1.24681	2.22273	2.20995	3.21872	3.40339	3.05473	1.82686	2.20642	1.8522	1.61435	1.83209	2.38011	1.47103	2.11782	4.47668	2.10921	2.19313	1.98598	2.94866	1.70865	2.57492	2.96976	2.00908	2.29648	1.83568	2.00232	2.56331	1.82975	1.85767
ACH-000897	FTC238	FTC238_THYROID	1.42542	1.64068	1.63372	0.943974	1.54716	1.83153	2.47855	2.36212	0.544437	1.53684	1.431	0.977241	0.606107	0.644012	1.92949	1.74713	0.812126	1.76093	0.892398	1.33078	1.54263	1.2877	1.94619	1.06457	0.718309	1.61598	1.13595	1.64846	1.62161	1.2954	2.2606	0.54613	2.56602	1.17445	1.32615	0.543603	1.79232	0.780968	1.37139	0.94465	2.0503	1.68704	1.88087	0.553063	0.746786	0.667372	1.68047
ACH-000898	SNU719	SNU719_STOMACH	2.63069	3.43901	2.34502	2.4993	4.79395	3.55318	2.55841	1.16284	1.03519	3.98407	1.08342	1.20765	1.89978	4.32564	1.10136	4.06446	2.16487	0.792273	2.66211	1.85121	4.22107	2.33342	2.20042	2.04013	3.87223	4.30398	3.65573	1.6911	4.07831	2.07448	1.93252	4.19885	1.75877	1.29613	3.14736	3.04993	1.95313	2.52198	2.8931	2.02369	1.20917	3.02034	3.23262	3.751	5.93163	2.06378	2.29672
ACH-000899	WM88	WM88_SKIN	2.23333	1.91026	0.767275	3.41019	2.56406	1.19934	0.780818	2.25823	2.16597	1.41552	0.969296	2.7546	2.46107	2.87582	2.03721	2.03575	1.6671	2.36148	4.03017	2.07255	2.73064	2.84897	2.09054	1.87729	3.5479	2.13722	5.04441	1.65973	1.53547	2.59974	1.68488	1.78999	0.850424	2.62232	2.16054	1.707	1.75239	2.78886	2.48796	1.19069	2.71014	1.80826	0.924008	2.6555	2.28984	2.91487	3.69383
ACH-000901	HCC1359	HCC1359_LUNG	1.59096	1.36795	1.47969	1.58993	1.48249	1.23347	2.3206	2.11876	1.41916	1.48969	1.51594	0.993791	1.30579	1.42372	1.11275	1.78658	1.72307	1.74617	1.23304	1.78596	1.61929	1.72681	2.99637	1.33657	1.67394	1.22335	1.14642	1.13152	1.81293	1.64912	1.94211	1.71047	2.08602	1.17571	1.72125	1.25367	2.1234	1.30893	2.63945	1.55977	1.96051	1.51362	1.29842	1.23077	1.52674	1.06242	2.52476
ACH-000902	CAL148	CAL148_BREAST	2.1157	1.55574	1.23914	1.31695	1.06515	3.07335	1.66102	2.04605	1.90477	1.51747	1.45732	2.38548	1.62135	3.03768	1.2856	2.90226	2.18239	1.24693	2.22544	1.82443	2.91424	3.37481	2.21353	2.67734	3.91866	2.98927	1.88411	1.20733	1.71622	0.687579	0.679714	2.97414	2.80306	1.74944	1.17069	1.64358	5.70761	1.54238	3.54973	1.5732	1.53334	2.07812	2.61908	1.72269	4.35315	1.6967	2.80331
ACH-000904	NCIH2106	NCIH2106_LUNG	0.919165	1.17366	1.11732	0.246677	0.945281	0.377701	0.520614	1.27764	0.846795	1.04016	0.353244	0.336462	1.12747	0.330697	0.542861	1.08972	0.992532	1.75213	0.546015	0.546425	2.32764	0.704788	1.65226	0.585516	0.696576	0.847283	0.71219	0.355616	0.469701	0.637668	0.986074	0.875874	0.759185	2.59013	0.687298	1.01947	0.922491	1.0185	2.143	0.235746	1.40993	0.856416	1.26835	0.423424	0.651214	1.42083	0.437939
ACH-000907	SNU349	SNU349_KIDNEY	3.88113	3.93873	5.64541	3.63356	1.59908	1.26918	2.6322	1.91328	2.83092	3.70312	13.5522	2.40834	6.67621	1.46453	2.1491	3.23012	2.00889	4.10448	3.11328	7.62166	1.19961	3.39362	1.85947	5.29524	3.28488	3.5345	2.37496	4.15107	3.06529	6.69255	1.64828	12.9188	3.18465	4.04834	2.02156	3.16405	2.38206	4.91938	1.85214	8.26404	1.74867	7.39512	3.09623	3.28638	1.95383	1.59322	1.02949
ACH-000908	SNU520	SNU520_STOMACH	1.63996	1.65188	1.34434	1.08513	0.195476	0.992222	2.56409	1.29349	2.35684	2.76367	0.960752	0.159234	0.908283	0.539777	1.04083	1.0419	0.801426	1.14129	1.8713	1.02912	2.08507	1.14944	0.856572	1.60393	1.12781	3.55859	1.00852	2.12861	1.51539	1.50419	4.41523	1.92487	0.945404	1.14057	1.43077	2.52139	3.72378	0.909827	2.83799	1.61861	1.98211	1.48007	0.410329	2.05612	1.17863	1.90733	0.411978
ACH-000909	JHUEM2	JHUEM2_ENDOMETRIUM	2.05759	1.61791	1.47986	2.6982	1.8117	1.07873	1.77824	1.53508	1.42617	1.89576	2.22305	1.87162	0.982267	2.59177	1.17138	7.12351	1.68052	1.48112	2.09067	1.16669	2.66733	2.2219	1.86694	1.03185	2.92542	1.3595	3.21432	1.09346	2.39817	1.58133	1.57019	2.74685	1.12853	0.849447	2.90297	0.856457	2.08195	1.10519	1.95475	1.26902	1.56282	1.56203	2.05209	1.56868	3.80419	2.63309	1.95182
ACH-000912	NCIH2286	NCIH2286_LUNG	1.64227	1.10602	1.95056	1.94199	0.986545	0.934565	1.97705	2.05679	1.72527	0.600962	4.37375	2.04024	1.49583	2.04525	1.53927	1.53852	3.19957	4.88102	0.940751	1.8567	0.830775	1.563	1.03337	3.63199	1.47589	0.812278	0.847242	1.92034	1.17502	0.609594	1.45629	0.990341	1.34159	1.36856	1.41441	1.67105	1.28969	1.59465	1.66142	0.706063	2.55026	3.23488	0.707263	1.31777	0.967154	1.31219	3.41455
ACH-000921	NCIH1339	NCIH1339_LUNG	1.57823	1.71432	2.0514	1.32986	1.02664	0.503787	1.52293	1.7058	2.67351	1.60707	2.08121	0.748881	1.1597	1.37241	1.37703	2.13572	1.65905	3.70855	0.64853	1.21071	0.985252	1.12794	2.08457	1.4753	0.939399	1.05212	1.91267	0.893459	1.25722	2.0047	2.10469	0.997909	2.46281	1.73388	1.96116	0.898476	1.57318	1.25529	2.2461	0.921788	1.82103	1.24919	1.38362	0.928021	0.946633	1.55741	1.34421
ACH-000923	BCP1	BCP1_HAEMATOPOIETIC_AND_LYMPHOID_TISSUE	0.195205	0.0838971	0.0859704	0.119785	0.499015	0.0956805	0.339961	0.185406	0.138522	0.36162	0.102285	0.363161	0.270704	0.247601	0.183198	0.247615	0.15546	0.111304	0.252508	0.228386	0.216942	0.220855	0.488477	0.148417	0.099891	0.345135	0.148232	0.353486	0.0377444	0.149735	0.335418	0.050029	0.587748	0.071647	0.0696812	0.151736	0.335905	0.282257	0.224263	0.0878979	0.346577	0.301677	0.170169	0.151299	0.124951	0.170146	0.253341
ACH-000925	DV90	DV90_LUNG	1.40093	2.00113	1.42832	0.586982	0.41937	0.695581	2.24268	0.630276	1.42989	1.92708	1.4524	0.256589	0.565435	0.592101	1.67781	2.23519	0.240202	0.963597	1.14065	3.30161	2.10526	1.56414	2.56724	0.677544	0.560715	2.47151	1.25253	1.64043	1.45127	1.4976	1.28409	1.68279	1.66743	0.896359	0.592437	0.478096	2.43473	0.394499	1.66384	1.31692	1.26984	1.26186	1.80882	0.680738	1.32064	0.492396	0.457732
ACH-000928	JHUEM1	JHUEM1_ENDOMETRIUM	2.21472	2.93128	2.08728	1.77012	2.25518	2.65767	1.51869	2.95171	2.22812	2.35484	2.79936	0.901124	2.35431	2.17589	1.84308	3.42164	1.39763	1.82269	1.82361	2.16472	1.8687	1.89961	2.40747	1.62486	2.96975	2.86189	2.24653	1.65675	2.71475	3.44793	2.89522	2.69922	1.87948	2.02682	1.62119	3.39903	2.03317	1.85182	2.75074	1.23444	1.95234	1.24327	2.37803	2.54299	2.85811	0.744347	2.30149
ACH-000931	HMCB	HMCB_SKIN	1.11897	1.05816	1.8363	0.551122	0.737775	0.798244	1.17837	0.81554	0.465655	0.907413	2.0731	1.01615	0.898187	0.562581	0.578424	0.850827	0.85421	0.557932	0.444777	1.08146	2.33661	0.902885	1.20343	1.23639	1.46964	0.905574	0.646888	1.02581	1.32674	1.49843	0.618569	1.55455	1.32724	1.04896	1.39877	1.01418	1.1753	0.32415	1.8259	1.62176	0.468713	1.07386	1.49644	1.30246	1.59012	1.06712	1.05147
ACH-000933	SNU324	SNU324_PANCREAS	2.64779	1.47525	1.49768	1.68496	1.54561	0.838336	2.01952	2.35737	1.65281	6.25731	1.06639	1.73126	1.98587	1.65666	1.81177	2.67459	1.62502	1.94125	2.68916	3.14712	1.15032	3.14889	7.60557	3.78679	3.75123	9.62521	2.60389	3.29096	2.51529	2.25675	1.5119	2.22939	4.89057	3.83659	2.40047	5.73488	4.13149	1.46175	2.36907	2.03141	1.74716	2.73699	2.4562	4.81929	2.95482	1.86682	0.99736
ACH-000937	PF382	PF382_HAEMATOPOIETIC_AND_LYMPHOID_TISSUE	0.101035	0.120103	0.0590453	0.0605314	0.0685938	0.112072	0.0382615	0.0616879	0.105137	0.120815	0.0414288	0.134106	0.0986169	0.0954195	0.13337	0.0919372	0.135207	0.104344	0.146417	0.109222	0.208367	0.151544	0.0676477	0.0827408	0.0719337	0.0821467	0.164351	0.0517007	0.288588	0.112664	0.062352	0.087785	0.0494466	0.14912	0.0786158	0.108228	0.0819632	0.105811	0.0772851	0.0396848	0.144259	0.0402037	0.0478021	0.127755	0.058292	0.091108	0.119393
ACH-000941	HEC1B	HEC1B_ENDOMETRIUM	1.69974	0.788322	1.15024	1.00975	0.530069	1.85466	1.61592	2.85634	1.28953	2.6975	2.39172	0.818914	1.2063	1.01313	1.35127	3.77928	1.20897	1.12474	0.994334	1.99786	3.16492	2.32529	4.68729	1.81233	2.43163	1.90426	0.874948	1.52486	1.73805	1.60067	1.17689	1.84705	2.55691	2.6259	1.43491	2.15147	4.02825	0.862624	3.17864	0.902789	1.09589	1.51501	1.13294	1.44473	1.86264	0.763527	2.35912
ACH-000942	HPBALL	HPBALL_HAEMATOPOIETIC_AND_LYMPHOID_TISSUE	0.212344	0.125973	0.0473258	0.494504	0.368489	0.317152	0.0443744	0.0329775	0.125219	0.119571	0.17047	1.48452	0.222327	0.50606	0.127122	0.0952451	0.243342	0.0589945	0.282771	0.0983989	0.0533462	0.214859	0.0366822	0.197568	0.22527	0.133169	0.646382	0.0796305	0.507956	0.146197	0.183632	0.083559	0.0607802	0.112035	0.241927	0.114935	0.0443575	0.28503	0.0517725	0.170692	0.104545	0.0795354	0.0631812	0.558127	0.366948	0.414955	0.490529
ACH-000946	HEC265	HEC265_ENDOMETRIUM	3.26524	2.77288	3.24644	3.80774	4.24176	3.48662	4.34469	3.05656	1.03294	2.86349	1.23883	3.36171	3.96615	4.53819	2.16532	2.09847	2.47332	1.07908	3.6283	6.35256	3.67712	3.24081	1.93793	3.30254	2.89142	1.83238	2.47888	3.23747	1.36521	2.86581	1.28675	6.99263	1.58596	1.9555	2.9416	6.36532	3.38778	3.87012	1.92594	4.66181	2.65341	3.91322	5.59683	2.85174	6.64394	2.28232	3.30038
ACH-000952	MDAPCA2B	MDAPCA2B_PROSTATE	2.28169	2.35257	0.919654	1.57397	1.52607	2.37864	1.45785	1.72134	1.17453	7.69467	1.30213	3.64915	2.35613	1.64106	1.06475	4.86535	1.73535	1.25109	5.28618	2.24288	1.84254	2.21969	2.32867	2.01224	2.40431	1.8821	4.80855	1.96784	4.22913	0.706382	3.03731	2.30474	1.65578	1.97593	2.65875	1.90225	3.9765	3.42175	2.16972	2.1346	1.45375	1.01584	6.27449	1.84863	2.59194	1.61024	1.17416
ACH-000954	HEC1A	HEC1A_ENDOMETRIUM	1.86662	0.941793	2.21697	1.17189	1.77396	2.83699	2.02838	2.73594	1.12982	1.40085	2.52903	0.909774	3.95319	1.38374	1.42631	2.82575	1.56328	1.38701	1.37144	2.20566	1.18895	1.69978	2.31179	2.52035	3.28717	2.0078	0.826893	1.20863	1.4572	2.01034	0.831226	2.7222	1.96318	2.61577	1.51278	3.66804	2.12879	2.23354	2.64426	1.50804	1.13033	1.73331	2.55148	2.6497	2.80617	1.28249	1.46856
ACH-000959	SNUC4	SNUC4_LARGE_INTESTINE	1.26759	2.30254	1.4451	0.509526	2.29353	1.05498	1.78027	1.16739	1.53782	1.00997	0.799482	1.01229	1.28867	0.998939	2.04852	1.3404	0.909941	1.00208	1.39105	1.26484	0.958608	1.33813	1.40454	1.04041	1.00685	1.53591	1.77526	1.02068	1.4235	1.26866	1.44879	0.948339	1.4563	1.17859	1.33574	1.23767	2.82476	1.89575	1.87762	0.912912	0.474942	0.544398	0.751558	1.09097	1.31952	1.35616	0.502024
ACH-000961	ISHIKAWAHERAKLIO02ER	ISHIKAWAHERAKLIO02ER_ENDOMETRIUM	1.98874	3.28336	1.82838	0.807044	1.63362	0.89385	1.74189	2.46969	1.75457	2.03862	2.07796	2.15188	1.11319	0.938633	1.07595	2.01648	1.11908	1.87602	1.5209	1.92066	2.61822	1.5815	2.75407	1.42365	1.47197	2.8692	1.53054	1.99119	2.67385	1.52432	2.84596	1.31875	1.57015	2.64097	1.9716	1.62201	2.02616	1.22176	2.66924	2.25745	2.2098	1.05934	1.8392	1.66707	1.52701	4.50467	1.43696
ACH-000964	MOLT3	MOLT3_HAEMATOPOIETIC_AND_LYMPHOID_TISSUE	0.100078	0.136294	0.0978756	0.150878	0.0301857	0.0350596	0.0447984	0.100554	0.119661	0.215778	0.0660614	0.0903363	0.141301	0.0274424	0.0530999	0.0767701	0.135571	0.134657	0.104156	0.0731715	0.105592	0.0850169	0.0463142	0.120895	0.137792	0.090503	0.217679	0.138399	0.0958055	0.209824	0.0456458	0.126424	0.0436405	0.0660814	0.0832322	0.203075	0.0496179	0.172598	0.0351753	0.1331	0.0929464	0.0240584	0.0454571	0.248927	0.0441336	0.079807	0.11065
ACH-000967	SNUC2A	SNUC2A_LARGE_INTESTINE	4.26261	2.89809	2.45819	4.7921	3.63145	11.3844	1.46132	2.74718	3.14603	3.72933	2.71869	3.68191	4.2068	3.70102	2.35625	6.50058	5.33299	5.27122	7.56771	2.91158	2.62947	2.94351	8.16413	5.62424	4.03751	5.1326	7.25448	2.51658	2.71264	1.8043	11.7363	2.13658	3.66997	4.44406	7.8929	3.92884	3.60779	4.56074	4.87653	1.80358	6.11904	5.54631	2.89979	3.87596	3.05439	4.37292	5.12605
ACH-000972	HEC151	HEC151_ENDOMETRIUM	1.24042	1.90722	1.4626	0.539898	0.886887	1.04386	2.81963	1.896	0.990959	1.12739	1.96991	0.474814	1.01098	0.794523	1.47259	2.13526	0.386132	0.968495	0.674775	1.23409	3.19254	1.05707	1.72268	0.652047	1.03762	0.726782	0.666565	0.83128	1.35001	1.08714	1.72208	0.907558	1.84029	0.878532	0.911243	0.59075	2.42217	0.916877	2.54336	0.999954	2.27037	0.841641	1.02042	0.751901	0.746876	0.366311	1.96377
ACH-000975	HCC2450	HCC2450_LUNG	4.09614	5.25127	5.47585	5.98504	5.01355	2.12697	4.73641	1.99729	1.40842	2.00523	4.60114	4.5882	5.42598	3.75168	2.67491	3.18528	5.71837	4.03644	8.81337	6.92305	2.42553	1.95441	1.9303	6.068	5.09168	2.51401	4.18789	2.26797	2.15837	4.02318	2.28811	4.9565	3.20704	3.20886	3.11619	2.80131	0.757224	4.48804	1.58976	8.41369	2.92211	6.83335	5.12953	3.48413	6.82425	4.4016	3.03675
ACH-000982	GP2D	GP2D_LARGE_INTESTINE	2.61713	1.61881	2.26579	2.50891	2.56565	2.84624	2.27142	1.92576	1.70166	1.48381	3.97807	2.97896	1.34037	4.41003	1.59853	4.20749	3.21425	2.33113	4.67235	2.33103	2.37208	2.02085	2.45291	5.28648	3.07244	2.31995	3.65747	3.36134	2.96148	1.10886	6.29428	2.23564	3.22688	1.2195	3.06119	1.96558	3.00923	2.04834	2.54947	1.2094	2.61111	4.86081	0.73322	2.16475	2.51691	1.25625	1.69102
ACH-000984	HEC6	HEC6_ENDOMETRIUM	2.45809	1.4843	2.45102	2.87445	3.96359	2.27336	1.60001	3.38117	2.44462	2.33644	2.96572	1.91137	1.15544	2.11656	5.70882	2.31852	1.80374	1.63819	1.18784	7.02116	1.52683	5.38161	2.86444	1.98492	1.24248	3.28574	2.65165	3.32517	2.99434	1.64941	1.05105	2.63913	2.60114	2.32712	1.63408	2.18574	3.42389	3.52963	3.50704	1.4908	1.53586	2.68226	4.74645	2.73324	2.9047	2.06176	2.1023
ACH-000989	SNU175	SNU175_LARGE_INTESTINE	0.959456	1.24917	1.10434	1.03877	1.53104	1.12485	1.17447	0.683979	1.3698	1.73001	0.656395	0.905199	0.754319	0.775962	0.800243	0.821351	0.799201	0.389949	0.722747	0.786307	0.879644	1.33227	0.75174	0.625195	0.706451	1.3009	1.09773	0.847276	0.909298	0.930711	0.905714	0.582149	1.06171	0.844094	1.0617	1.45559	1.43069	0.456576	1.36577	1.00812	0.484801	0.486533	0.951246	1.35493	1.34715	1.05024	0.497001
ACH-000990	HEC108	HEC108_ENDOMETRIUM	1.73632	2.28727	1.86617	0.517888	1.98589	0.72861	1.73263	0.994103	1.23971	2.01976	1.21509	0.432739	0.916272	0.783738	2.23931	1.79188	0.639879	1.71874	1.18013	3.04634	3.51989	2.88151	1.25367	1.59182	1.87632	3.49399	1.38091	1.95989	1.57105	1.15033	0.89366	6.80522	1.42146	1.96153	0.693121	2.71578	1.6745	1.77056	2.25507	1.38298	0.411673	1.9427	3.92098	1.74877	1.24478	1.14536	0.901201
ACH-000993	JHUEM7	JHUEM7_ENDOMETRIUM	2.32875	2.14914	2.09474	2.32069	1.69929	1.60812	2.83095	2.05032	3.21921	1.90953	1.89655	2.03434	2.48038	1.48	2.15922	1.41378	1.28207	3.51109	1.3933	3.72727	1.5804	2.50448	2.56297	1.82923	1.84784	2.77784	1.8117	2.36252	1.70686	2.57014	1.72745	2.36921	2.8364	5.50601	1.53307	2.30987	1.80348	2.01813	2.01137	2.49615	2.60732	1.51144	2.38014	2.1722	1.95435	2.91083	2.14348
ACH-000994	HEC59	HEC59_ENDOMETRIUM	2.27858	2.10473	1.75351	1.60278	2.49826	3.84174	1.34912	2.2019	1.42344	3.54924	2.65556	1.05179	0.99381	2.03425	1.39516	3.35853	1.45892	2.12212	2.37278	2.32443	4.17321	2.68283	2.1524	2.5467	1.78618	2.84365	2.53985	2.37094	3.70975	1.75258	2.31446	2.86965	2.83746	2.30728	2.52321	1.63769	1.90702	1.10577	1.63918	1.44315	2.09418	2.03718	1.84707	1.92779	2.57729	1.32903	3.33496
ACH-000996	HEC251	HEC251_ENDOMETRIUM	2.1102	2.32185	2.03676	1.3973	1.20482	1.31197	1.98819	1.56664	2.39304	2.03337	3.70319	2.84673	1.35485	1.24846	1.55337	1.98176	1.71056	4.08525	2.1646	2.70818	2.09408	1.91824	1.97363	2.69355	1.5991	2.33603	1.2054	3.764	1.7531	1.84453	2.16031	1.71084	2.93129	3.51207	1.34547	1.49032	1.84998	1.24034	1.98682	1.48605	2.33541	1.92747	1.58438	1.78916	1.31158	2.29822	1.69708
ACH-000999	SNU1040	SNU1040_LARGE_INTESTINE	2.07125	3.30857	0.99052	1.7734	2.395	1.25391	2.63347	1.14782	2.39713	1.40894	4.06811	2.38901	0.532156	2.61776	2.07706	5.03331	0.827016	1.74197	6.79301	2.3509	2.83046	2.6687	1.49226	1.30294	1.3924	2.98408	3.84138	2.04659	2.86956	1.33494	2.72833	1.03571	2.22808	1.58007	1.64427	1.27678	0.859994	1.34857	1.25071	1.42998	2.28138	0.807506	1.80555	1.40511	1.65792	1.50728	1.08963
ACH-001001	143B	143B_BONE	1.43169	0.707369	1.11897	2.03432	1.28521	0.37931	0.620951	2.09595	1.63317	1.37361	1.29462	1.65937	1.89512	1.30989	1.68959	2.0875	2.468	0.596352	1.82887	2.71247	0.815798	1.64762	1.75832	1.27346	2.57811	1.23415	1.53978	1.25957	2.08395	1.42543	0.959158	0.646977	0.672781	1.01734	1.19644	2.32505	1.09904	2.42937	1.54425	2.29654	1.32694	0.971736	1.05138	2.84461	1.55549	0.998178	1.03686
ACH-001020	BT16	BT16_SOFT_TISSUE	1.72249	0.744936	0.945879	0.729655	0.458239	4.02041	1.32657	1.53578	2.18015	1.29382	1.75567	0.693498	0.834064	1.48502	0.96375	3.65595	1.11824	1.44057	2.30617	1.03337	1.80995	1.4952	2.73108	1.03075	1.53356	1.33794	1.37678	0.332895	2.00024	1.81455	3.10427	0.901471	2.07291	1.58319	1.41824	1.01767	2.41378	0.518298	2.08693	1.22693	2.79725	0.949154	1.1171	0.93829	2.07615	0.887087	0.872489
ACH-001022	CBAGPN	CBAGPN_BONE	0.529696	0.366188	0.46638	0.582621	0.555017	0.33358	0.359492	0.826519	0.630404	0.132179	1.10141	0.456293	0.500797	0.994391	0.710523	0.563761	0.996488	0.73661	0.322084	0.343652	1.37708	0.207885	0.748321	0.578909	0.574414	0.254512	0.181685	0.103827	0.24172	0.550041	0.467219	0.330122	0.692783	0.454674	0.316072	0.328542	1.55124	0.387494	1.02062	0.500773	0.704938	0.382386	0.275784	0.422032	0.487704	0.3134	0.518393
ACH-001028	CHLA06ATRT	CHLA06ATRT_SOFT_TISSUE	0.939098	1.63195	0.559747	0.596904	1.13606	1.15976	0.794962	1.67829	1.3643	0.543013	0.796182	0.255535	0.235186	0.724302	1.90359	0.991178	0.369696	0.642807	0.533763	1.1728	1.70352	1.40331	1.05708	0.419048	0.58624	1.21021	0.375189	0.804743	0.724081	1.71863	0.831694	0.873242	1.66881	0.444923	0.310049	0.438881	2.0283	0.509702	0.72367	1.50629	0.744463	0.707222	0.586768	0.533714	0.565715	0.262049	0.67368
ACH-001029	CHLA10	CHLA10_BONE	0.884829	0.81045	0.960294	1.10114	0.768853	0.393964	0.713011	0.223333	0.912961	0.485116	2.58168	1.07211	1.1778	0.801099	0.464849	1.23418	0.377411	1.49535	1.36547	1.01668	1.08766	1.23494	0.288868	0.885714	1.58843	0.448151	1.76029	0.814533	0.775525	1.17481	0.47564	1.32269	0.357991	0.814229	0.670141	1.13264	0.337925	0.947852	0.583732	0.601554	0.758285	0.430102	0.748705	1.55836	1.46019	1.10319	0.615651
ACH-001030	CHLA218	CHLA218_BONE	1.29121	1.20815	0.457253	1.02958	0.842896	0.440392	0.549298	1.05133	2.061	0.769594	1.58879	1.21394	0.760104	0.996671	0.850785	1.3328	0.9588	1.82463	1.28246	1.48985	1.56065	2.03631	1.67474	1.82038	1.02656	1.20905	1.66641	1.27634	1.58286	1.94415	0.719173	1.59323	1.47518	1.16513	1.03289	1.29292	1.2849	0.790131	1.21348	1.72325	1.45911	1.16953	1.19863	2.07973	1.53706	1.54271	1.11096
ACH-001031	CHLA266	CHLA266_SOFT_TISSUE	2.80966	1.414	2.74246	1.45718	2.46671	3.17365	1.32917	2.48026	2.62034	1.84212	2.25557	2.58431	1.68971	4.57265	3.18283	2.83616	3.34461	2.50207	4.19094	1.5565	2.16229	1.8597	3.12796	5.10212	4.04448	5.3928	2.35281	3.28901	1.57224	2.97911	4.28333	1.87126	4.25154	1.45811	2.40021	6.17725	2.12796	2.03504	2.62476	0.956039	3.14748	3.30391	2.09367	3.97367	3.69484	3.51153	0.735673
ACH-001032	CHLA32	CHLA32_BONE	0.958349	0.837333	0.739481	1.00864	0.545911	0.124986	0.987181	0.581625	1.4786	0.668712	0.424562	0.863535	0.543792	0.336358	1.47	0.515421	0.635337	2.21244	0.986015	2.06975	0.754075	2.23416	0.531525	0.960709	1.12692	1.37577	1.05013	1.56419	0.759397	1.56439	0.271511	1.14628	0.613251	1.57473	0.774752	1.72336	0.426093	0.817845	0.482806	0.964894	1.0363	0.428016	0.91824	2.34179	0.936277	1.08185	0.900156
ACH-001033	CHLA57	CHLA57_BONE	1.53487	1.5797	1.9605	1.49461	1.49697	1.81389	1.65239	0.828525	2.09819	0.96639	1.36908	0.892538	1.10882	0.764989	2.55581	0.913942	0.747749	1.41591	2.05014	1.35018	1.43539	1.82989	0.680151	3.12515	1.11189	2.62742	1.57226	1.58055	1.23088	1.97274	1.84014	1.10825	1.22721	1.16229	1.12327	1.63294	0.760757	1.69201	0.990902	1.31124	0.928743	0.588902	0.428266	2.72184	1.14094	1.64812	1.27832
ACH-001034	CHLA9	CHLA9_BONE	1.91313	1.50226	1.18559	2.44563	1.20489	0.751415	1.25852	1.10434	1.59235	1.83997	3.39417	1.32085	1.99841	2.42806	1.78637	4.13077	1.40151	1.11203	4.93153	3.37957	0.882754	3.34323	1.36119	2.32345	4.17336	1.44691	3.653	1.40052	2.87984	2.36282	2.38588	1.91781	0.607512	0.788251	1.60156	2.63584	0.686389	1.99565	1.13586	1.77604	1.68625	1.28628	1.09058	4.66459	2.59807	1.13178	1.43544
ACH-001035	CHLA99	CHLA99_BONE	1.05613	1.27049	0.603391	1.32872	0.710936	0.321718	0.978956	0.711922	1.6711	0.709011	1.26774	0.984043	0.72544	0.425535	1.17306	0.87809	0.661339	2.21269	1.38075	1.02733	0.831146	2.65132	0.587855	1.1157	1.52218	1.06237	1.65548	1.24644	0.530726	1.76507	0.403641	1.16448	0.579044	1.20324	0.371208	1.77498	0.72314	0.934015	0.637443	0.780458	1.45548	0.466605	1.02501	2.10926	1.10609	1.04859	1.14685
ACH-001036	CMK115	CMK115_HAEMATOPOIETIC_AND_LYMPHOID_TISSUE	0.149344	0.115796	0.0511708	0.133791	0.29419	0.333319	0.0468625	0.172714	0.136955	0.217373	0.08012	0.182737	0.128602	0.092443	0.0989159	0.236848	0.10355	0.266727	0.237701	0.126271	0.269384	0.188181	0.140407	0.142833	0.168301	0.168093	0.170192	0.177922	0.233632	0.153915	0.112482	0.114838	0.112343	0.111289	0.070876	0.0605465	0.072543	0.133235	0.125541	0.104029	0.34112	0.119095	0.100167	0.070044	0.147324	0.139232	0.163739
ACH-001038	COGE352	COGE352_BONE	0.789457	0.560844	0.494988	1.17084	0.383147	0.462177	0.544679	0.50922	0.519117	0.509085	0.664699	0.755416	0.820719	0.765672	0.584898	0.565214	0.60362	0.946374	2.2283	0.965792	0.642948	0.806084	0.371613	1.59624	1.53877	0.738137	1.10346	0.671895	0.576297	0.979769	0.566891	1.71358	0.425626	0.463816	0.804801	1.09718	0.287645	0.823115	0.457532	0.549589	0.843222	0.803116	0.897249	1.6501	0.965599	0.684509	1.12033
ACH-001041	COLO699	COLO699_LUNG	1.1079	1.95901	1.25945	0.826757	1.96454	1.18085	0.845631	0.448028	1.00226	0.784271	1.29935	1.05441	0.727615	0.747528	0.938065	0.852833	1.21318	0.800954	0.504746	1.15246	1.96561	1.31631	0.857545	0.762133	1.17392	1.29411	0.683009	0.902417	1.02568	1.28112	0.41097	0.735053	0.976466	3.53579	0.822183	0.958209	0.896291	0.995769	1.35409	1.57368	0.900276	0.807729	1.40213	1.49589	0.693981	0.848854	2.16157
ACH-001048	COV504	COV504_OVARY	3.53091	2.53446	5.62625	5.00104	3.86138	3.90689	2.37719	4.34103	2.42957	2.35799	1.4355	2.68432	5.04049	5.57253	2.26745	1.69156	5.1695	3.20836	4.23884	2.74806	3.42388	2.07988	2.44128	2.96629	5.15097	0.799228	1.61978	1.28112	2.11405	6.62521	4.32715	5.8596	2.18832	2.28355	3.36133	3.7159	2.18284	2.45794	2.604	6.04252	3.16488	4.12212	3.89052	3.00272	6.76406	5.41903	2.02955
ACH-001050	CW9019	CW9019_SOFT_TISSUE	3.11828	3.18276	1.61614	2.67966	5.36837	0.663846	3.17019	2.37521	2.39334	4.17271	3.19049	5.09342	1.88038	2.43453	2.42822	4.57102	2.78	2.35499	4.03532	5.05446	1.27915	6.36894	4.85899	2.61082	3.59172	4.40363	4.27915	2.73496	5.55975	3.28285	1.2558	3.2766	3.40822	3.58923	3.47238	2.57	4.05997	2.46323	2.15992	2.75589	2.55538	2.68241	5.00701	3.23125	3.43917	2.21007	3.58381
ACH-001053	D425	D425_CENTRAL_NERVOUS_SYSTEM	0.795812	0.755517	0.828354	0.797663	0.5711	0.576647	0.630216	0.607949	0.18906	0.921636	0.204383	0.947442	1.00083	0.887752	0.467789	0.191725	0.655587	0.561754	0.339036	0.807174	0.731695	0.799548	0.920166	0.923877	0.696213	1.01937	0.225593	1.05594	0.549657	0.284615	0.288956	0.699509	0.541908	0.772365	1.83345	1.64494	0.416042	0.734157	0.840049	0.847065	0.758757	0.787012	1.24495	0.914855	0.589641	0.802524	0.366283
ACH-001054	D458	D458_CENTRAL_NERVOUS_SYSTEM	0.894564	1.1101	1.28707	1.19671	0.666258	0.671819	1.32379	0.693354	0.606411	0.770055	0.65129	1.52341	1.12947	0.647101	0.525992	0.119847	0.827396	0.393552	0.268543	1.95577	0.405059	1.47284	0.594066	1.83852	1.38716	0.848435	0.188997	0.923804	0.933845	0.80855	0.384217	0.706647	0.663614	0.562948	1.41709	0.610309	0.430996	1.19093	0.662468	0.806596	0.329717	1.32564	0.923406	1.69356	0.952852	1.11678	0.845066
ACH-001057	DERL2	DERL2_HAEMATOPOIETIC_AND_LYMPHOID_TISSUE	0.211957	0.129647	0.107861	0.18583	0.520448	0.350338	0.0707964	0.184153	0.0628372	0.0595214	0.102607	0.329775	0.189734	0.347007	0.0489087	0.802189	0.219428	0.5861	0.156865	0.10263	1.04962	0.230448	0.12095	0.15203	0.208292	0.0719192	0.172685	0.040072	0.63212	0.177004	0.119646	0.389898	0.209654	0.0826158	0.132172	0.00904308	0.184786	0.143649	0.113618	0.152346	0.129694	0.184908	0.216064	0.0384492	0.274434	0.123449	0.229549
ACH-001059	DL	DL_SOFT_TISSUE	1.32135	0.965872	0.843747	1.23386	1.76146	3.55783	0.868427	1.50447	1.67248	0.397406	1.58998	1.30276	0.322185	3.40149	0.860222	0.561732	1.10808	1.55588	0.97735	0.776424	1.79538	1.23493	1.27597	1.77456	0.525828	1.7357	0.326968	1.15733	0.77517	0.945034	1.80318	0.939386	3.2931	1.66273	0.301348	1.65473	1.50418	0.637641	1.28158	1.37037	1.53101	0.166923	1.2939	0.945892	0.790377	1.2255	0.123131
ACH-001060	DL40	DL40_HAEMATOPOIETIC_AND_LYMPHOID_TISSUE	0.145346	0.0258359	0.159206	0.0872201	0.181973	0.135294	0.0259305	0.223112	0.175839	0.0264946	0.0820475	0.169876	0.374701	0.185535	0.150792	0.134836	0.518711	0.074487	0.128041	0.0368708	0.146802	0.0914589	0.123626	0.25861	0.3951	0.0756471	0.134227	0.0492866	0.139226	0.218621	0.147289	0.0997264	0.131373	0.047291	0.18241	0.152505	0.0889203	0.0847457	0.428568	0.0521356	0.180442	0.228297	0.0687795	0.184204	0.203179	0.0646408	0.217682
ACH-001061	DLD1	DLD1_LARGE_INTESTINE	1.96183	2.58743	1.99766	2.1129	4.52357	2.69862	3.41017	2.26814	0.637811	1.2074	0.784918	1.80473	1.47788	1.52403	2.30892	1.49686	1.98736	1.24406	1.49171	2.0318	2.46448	2.57733	1.29672	1.53296	2.04172	3.66453	0.997131	1.87918	2.50402	1.6252	0.520876	1.45898	1.16847	1.24114	2.33525	3.11465	1.91535	2.33048	1.73767	1.55207	1.16637	1.35229	1.19006	3.02437	2.96705	2.4677	2.16346
ACH-001067	F5	F5_CENTRAL_NERVOUS_SYSTEM	1.84321	2.08861	1.31129	2.49621	2.42196	1.71333	1.89568	2.02245	1.84034	1.18345	2.73592	3.2285	0.931781	2.05391	1.72838	2.73359	1.49952	2.27424	1.7462	1.39907	0.517744	1.2924	1.46166	1.69665	1.82033	1.29138	1.79442	2.01992	1.14208	2.06125	1.91804	1.21992	2.90234	0.892708	1.10916	0.995557	1.73969	1.54094	1.37149	0.926002	2.47629	1.78508	1.59326	0.977225	2.09159	1.92103	2.66687
ACH-001068	FEPD	FEPD_HAEMATOPOIETIC_AND_LYMPHOID_TISSUE	0.155268	0.112194	0.0854511	0.116694	0.210153	0.0908396	0.0524074	0.316603	0.156296	0.19783	0.117711	0.188885	0.140444	0.0823836	0.19906	0.205547	0.0826094	0.0757347	0.142218	0.165527	0.180846	0.338693	0.0560132	0.14091	0.402466	0.220163	0.0963221	0.156426	0.35695	0.137132	0.169495	0.16523	0.0642217	0.0498328	0.18104	0.211553	0.0856253	0.162917	0.214904	0.0324903	0.150584	0.14226	0.186225	0.301126	0.104886	0.097849	0.246778
ACH-001078	HCC1588	HCC1588_LUNG	2.02988	2.06223	0.937356	2.81513	1.89694	2.15188	2.88414	1.31854	2.1253	2.2875	2.1512	1.47392	1.1653	2.14167	2.11822	3.62327	1.0582	2.09124	1.67301	2.35014	2.39828	2.31173	1.86902	1.12302	1.61346	2.73576	4.17416	2.44845	3.67065	2.16487	2.72502	1.30135	1.84953	2.05956	1.78268	1.13459	2.49866	1.52808	1.37651	1.70607	1.87369	2.20962	1.46365	1.16715	1.72296	0.838861	2.27674
ACH-001096	JR	JR_SOFT_TISSUE	1.50732	1.53863	0.493691	1.87589	1.10229	0.524151	0.91421	1.39077	1.58473	2.27185	2.04748	1.63395	0.500545	0.97819	1.25716	2.68881	0.599708	1.84147	3.16814	2.45648	1.53389	1.98672	0.953982	1.75984	1.7797	1.62693	3.89406	1.701	2.64389	2.39079	0.638816	1.19891	0.699395	1.04228	0.88646	0.335029	1.23223	1.08522	0.584722	2.01437	1.56888	1.26605	1.27866	1.48702	1.11547	0.776557	1.07999
ACH-001097	KARPAS384	KARPAS384_HAEMATOPOIETIC_AND_LYMPHOID_TISSUE	0.110216	0.0408924	0.0491479	0.0262846	0.0848452	0.0928811	0.037582	0.163469	0.105757	0.0718265	0.175014	0.0950483	0.0785224	0.0912647	0.0860662	0.0976958	0.116646	0.140262	0.107298	0.102758	0.340144	0.082958	0.141352	0.103918	0.177298	0.127219	0.139477	0.0717023	0.160468	0.0924212	0.0492437	0.0823494	0.118443	0.0725054	0.0603644	0.0501844	0.179301	0.0883498	0.113825	0.0960541	0.186551	0.0588397	0.0457583	0.105717	0.118593	0.0635735	0.193783
ACH-001098	KCIMOH1	KCIMOH1_PANCREAS	2.43781	1.39288	1.93414	3.84282	2.03405	3.41242	1.40372	1.44878	3.04134	3.36899	1.31036	2.2558	1.77016	2.74132	2.66493	2.22372	4.31034	4.31822	2.05833	1.53638	1.62997	1.55987	5.42676	3.08506	1.51531	7.07716	1.63239	2.84433	2.22707	1.32735	1.16453	0.906881	5.55363	4.23548	1.99648	4.34633	4.36666	1.51027	2.37857	3.12297	2.63744	2.53505	0.708716	3.33915	1.38775	1.02382	2.12629
ACH-001099	KD	KD_SOFT_TISSUE	1.89821	3.287	1.58996	1.82089	3.7102	0.719004	4.10035	1.51649	2.00838	1.12679	4.31541	1.11734	2.76179	1.16617	3.28422	1.2876	1.00183	1.6293	1.94637	2.28514	2.67028	3.34458	0.737261	2.07557	1.80982	3.31698	3.06154	1.28808	1.4233	1.91877	1.51379	2.7121	1.25464	1.26425	1.02335	2.94159	0.704716	2.40486	0.545673	2.10827	0.875227	0.828563	1.28065	2.17564	1.83236	2.29191	0.542506
ACH-001100	KHYG	KHYG_HAEMATOPOIETIC_AND_LYMPHOID_TISSUE	0.173874	0.177998	0.110962	0.0414765	0.289678	0.148271	0.117978	0.058553	0.189085	0.175769	0.318349	0.248114	0.0618078	0.0623467	0.125043	0.27979	0.0718161	0.179298	0.0860885	0.155432	0.350648	0.223954	0.137926	0.177293	0.252239	0.208677	0.135124	0.137239	0.274082	0.326377	0.0749633	0.137788	0.25354	0.108084	0.0863215	0.0511905	0.265348	0.0970314	0.151811	0.140651	0.220435	0.107886	0.132539	0.140151	0.253514	0.152848	0.128372
ACH-001109	KPMRTRY	KPMRTRY_SOFT_TISSUE	2.16239	1.83792	1.40693	2.13323	4.96148	2.96511	1.95938	2.08552	2.44534	2.01125	3.26758	1.5274	0.938312	2.78309	2.70442	1.51928	1.78901	1.56175	1.54418	1.81104	1.99648	3.5082	2.07619	2.61044	1.99844	2.10524	1.86318	1.38855	2.57675	1.22382	1.82462	1.94314	2.26834	1.53817	2.17891	2.18955	1.52648	2.93931	2.47864	2.01564	1.96484	2.77691	2.52619	2.15147	2.30646	1.58949	1.49755
ACH-001111	L82	L82_HAEMATOPOIETIC_AND_LYMPHOID_TISSUE	0.150379	0.0637593	0.103857	0.0758142	0.220313	0.118325	0.0983246	0.132732	0.163741	0.0555705	0.167612	0.20296	0.102097	0.107277	0.0661613	0.155634	0.0978833	0.121975	0.208973	0.172635	0.120575	0.20352	0.149894	0.209627	0.33144	0.131173	0.279669	0.121017	0.142843	0.068972	0.084082	0.0659497	0.101233	0.0586854	0.146652	0.167624	0.136268	0.221573	0.132722	0.124693	0.239413	0.196053	0.0710627	0.234463	0.164563	0.180299	0.0931359
ACH-001113	LC1SQSF	LC1SQSF_LUNG	2.35588	2.32648	4.47719	2.62997	1.69448	2.75051	2.58525	2.44526	4.02118	1.13193	1.10916	2.37247	2.43906	3.10796	1.99171	0.82247	3.37318	2.53364	3.54447	3.54219	0.95588	3.12855	1.70098	2.01331	2.55887	2.1992	2.07291	2.10754	1.54503	5.31315	3.03522	0.807931	2.54464	3.57666	1.14979	2.15651	1.04946	1.44935	2.23917	2.33079	3.34675	2.29382	1.19576	2.08528	2.82032	4.84399	1.10765
ACH-001119	MAC2A	MAC2A_HAEMATOPOIETIC_AND_LYMPHOID_TISSUE	0.166898	0.138433	0.101369	0.134031	0.125258	0.0998138	0.0803175	0.227467	0.155469	0.132214	0.13544	0.218024	0.249381	0.0732272	0.196345	0.106228	0.097522	0.221392	0.121424	0.305485	0.178384	0.392331	0.0331697	0.185174	0.278231	0.131207	0.252844	0.259205	0.400509	0.237724	0.131951	0.27612	0.05313	0.0645591	0.154246	0.176118	0.109099	0.380763	0.132073	0.115016	0.134191	0.0968221	0.13568	0.3081	0.125017	0.128994	0.212837
ACH-001128	MON	MON_SOFT_TISSUE	1.9662	1.32339	1.56469	8.30379	2.20747	4.61631	2.14062	3.56095	1.56115	0.597909	1.33456	2.56129	2.9413	6.68884	1.63526	0.745226	2.39284	1.55156	1.37337	5.27603	1.58902	2.62228	1.32827	3.02768	2.05429	0.937781	0.537276	1.42568	1.05772	2.35776	1.28082	1.28457	1.74154	1.07459	0.896436	1.86355	1.25884	2.80893	1.66834	3.68097	2.91947	3.11456	2.65988	1.69801	1.95138	0.903932	2.48579
ACH-001129	MONOMAC1	MONOMAC1_HAEMATOPOIETIC_AND_LYMPHOID_TISSUE	0.120665	0.109135	0.242253	0.0825815	0.114752	0.0981535	0.0726958	0.0471953	0.141723	0.0660904	0.0518771	0.104524	0.229945	0.111584	0.0418298	0.0851805	0.168094	0.0988392	0.125383	0.0633103	0.078335	0.0389512	0.181279	0.120586	0.157147	0.122957	0.0838601	0.127922	0.106139	0.0890024	0.154678	0.0587545	0.136042	0.272888	0.076172	0.216568	0.0989479	0.0500856	0.219436	0.186966	0.0840274	0.1046	0.100917	0.186849	0.131643	0.227104	0.0711324
ACH-001132	MTA	MTA_HAEMATOPOIETIC_AND_LYMPHOID_TISSUE	0.124193	0.0606097	0.0874279	0.117312	0.254469	0.112444	0.0194958	0.102152	0.140178	0.0601841	0.0675076	0.163542	0.157518	0.0972246	0.164829	0.127541	0.188197	0.052677	0.0665949	0.0984535	0.108357	0.125985	0.218071	0.147073	0.198173	0.0626669	0.097919	0.0716956	0.669002	0.238789	0.148541	0.0556817	0.0896531	0.0665618	0.157312	0.0672375	0.111275	0.121361	0.162906	0.0960171	0.135106	0.167238	0.0498704	0.0796486	0.111141	0.0944114	0.141209
ACH-001134	MYLA	MYLA_HAEMATOPOIETIC_AND_LYMPHOID_TISSUE	0.241873	0.161265	0.0822661	0.185536	0.301243	0.792873	0.165218	0.234066	0.217337	0.0535685	0.398235	0.340012	0.0504986	0.424484	0.200791	0.286465	0.164477	0.254249	0.180598	0.245642	0.155117	0.467188	0.0959649	0.21519	0.169118	0.275519	0.237599	0.257974	0.42466	0.334752	0.18144	0.169577	0.134758	0.112012	0.228685	0.0654869	0.176447	0.148717	0.0657728	0.221447	0.402386	0.234464	0.430908	0.223782	0.101474	0.0852562	0.59904
ACH-001142	NHAHTDD	NHAHTDD_PRIMARY	3.88083	3.6115	3.39062	7.46794	1.27206	3.06633	2.65003	3.17988	2.9146	2.65358	3.55828	4.51628	7.99176	4.78586	2.44899	2.96628	4.07497	5.2144	5.3883	3.86289	1.63114	2.18333	3.62324	3.84142	2.34131	2.21901	5.77861	2.51199	2.78422	6.0264	7.172	5.46875	2.80422	3.98986	3.68131	4.14694	2.24874	5.76671	2.58513	7.064	3.35099	4.02875	2.70158	3.23578	4.05441	4.70569	3.28508
ACH-001145	OC316	OC316_OVARY	1.04601	1.13384	1.80799	0.794375	1.15344	0.838915	1.86169	1.31529	1.05298	0.568685	0.786877	0.961708	2.46423	0.731174	1.42287	0.696507	1.02007	1.37498	1.13404	1.09584	0.980797	0.650463	0.608566	0.721968	0.591629	0.449718	0.710283	0.740384	0.783687	1.77902	0.673278	2.15693	0.419255	1.70946	0.561601	1.87517	0.52921	1.21282	1.15586	1.75379	0.818848	0.361305	1.02591	1.05348	1.43943	1.63125	0.375736
ACH-001147	OCILY12	OCILY12_HAEMATOPOIETIC_AND_LYMPHOID_TISSUE	0.131013	0.0967386	0.0516515	0.108631	0.205005	0.0976428	0.0782138	0.134713	0.14072	0.0730209	0.113633	0.174229	0.0978463	0.144937	0.113806	0.0864614	0.152659	0.11301	0.124532	0.121829	0.201984	0.15737	0.0963489	0.112329	0.250885	0.19684	0.193133	0.0970995	0.152109	0.237368	0.119041	0.09296	0.0795982	0.0535912	0.109032	0.117231	0.143744	0.120447	0.101805	0.151065	0.221324	0.0640729	0.0645939	0.108908	0.181154	0.0981905	0.32042
ACH-001148	OCILY132	OCILY132_HAEMATOPOIETIC_AND_LYMPHOID_TISSUE	0.25186	0.501793	0.132547	0.133378	1.03127	0.169549	0.0705786	0.15161	0.202714	0.208162	0.105102	0.359916	0.122555	0.108625	0.150418	0.209605	0.216746	0.0784276	0.43617	0.1774	0.117029	0.409317	0.166063	0.232826	0.177645	0.163467	0.839503	0.187971	1.21977	0.299659	0.0893667	0.139782	0.203252	0.100823	0.205295	0.171555	0.159756	0.275652	0.0817503	0.094851	0.168606	0.131969	0.25361	0.244392	0.520576	0.357855	0.414321
ACH-001163	CCLFPEDS0001T	PEDS005TSUSP_KIDNEY	0.54875	0.197286	0.113377	0.588482	0.837136	0.396161	0.180698	0.365995	0.114027	0.141744	0.290793	1.95586	0.529132	1.34454	0.124641	0.821512	0.434892	0.372821	1.01308	0.343115	0.181473	0.731505	0.143792	0.986181	1.45702	0.351869	0.563937	0.264614	0.434144	0.176558	0.206412	0.751324	0.109664	0.098189	0.51228	0.721083	0.276139	0.318341	0.365201	0.116014	0.316179	0.840888	0.395578	1.04582	0.916278	0.618046	0.66557
ACH-001164	CCLFPEDS0003T	CCLFPEDS0003T_SOFT_TISSUE	0.645171	0.282138	0.264039	0.754844	0.451577	0.447447	0.242092	0.188376	0.210678	0.270522	0.941454	0.56631	0.276536	0.934536	0.190423	1.17596	0.430911	0.833984	0.547759	0.372799	0.756756	0.610152	0.308279	1.65316	1.01883	0.584426	0.330852	0.449715	0.467298	0.305656	0.465888	1.57702	0.413636	0.13938	0.470187	0.500218	0.72462	0.543304	0.446705	0.25176	0.359892	2.94681	0.457039	0.625815	0.469648	0.226803	0.519101
ACH-001172	R256	R256_CENTRAL_NERVOUS_SYSTEM	1.85906	2.86318	1.38943	1.72096	3.16008	1.94765	2.42744	0.97989	3.21107	1.8678	1.14129	1.45924	1.42189	1.12806	3.84988	1.53029	1.81435	1.39451	1.4063	0.883723	1.4014	2.95221	2.72536	1.50229	1.61704	3.39655	1.62215	1.43473	1.52372	2.87314	0.503792	1.16064	3.24541	2.29517	1.30879	1.43688	4.17741	1.61315	1.29224	0.930726	1.46314	1.20456	2.61197	1.8112	2.08003	2.69179	1.67846
ACH-001173	R262	R262_CENTRAL_NERVOUS_SYSTEM	2.48452	4.44946	1.84721	1.50916	3.29463	1.13158	2.3787	2.10484	3.27096	1.3299	1.33612	1.57689	1.76312	1.68071	3.42071	1.35462	0.802781	1.89668	2.26898	3.18436	2.17611	2.90783	4.39507	1.9647	1.5683	6.98542	1.42236	2.73813	1.21882	2.64647	1.16731	1.46813	6.51312	2.95161	1.30842	2.16857	5.56363	1.74115	2.71556	1.93177	3.10243	1.95036	3.06655	2.08579	2.40895	3.07531	1.67751
ACH-001183	RT11284	RT11284_URINARY_TRACT	1.23385	1.27613	1.43293	0.500715	1.37739	1.03001	1.69958	1.23489	1.14794	2.03626	0.913636	1.25125	0.384185	0.667139	1.49712	1.79758	1.02956	0.958873	0.893014	1.08215	2.17479	1.42563	1.49493	0.543535	1.03439	3.33279	0.779507	1.62577	1.99941	1.75683	0.481594	1.80541	1.48986	1.52477	0.794275	1.15312	1.49912	0.583682	1.96577	2.12791	0.511082	0.591403	1.56565	1.03202	1.31364	0.963985	1.06579
ACH-001184	SCMCRM2	SCMCRM2_SOFT_TISSUE	1.0247	0.686053	0.902473	0.474563	0.888506	0.41875	0.549328	1.11436	0.766765	0.922433	0.790319	1.71142	0.297241	0.8616	0.359753	0.772208	1.96914	0.909482	1.17531	1.11665	1.66409	1.2605	0.835074	1.55419	1.86014	1.33935	0.372026	1.1759	0.75449	1.13507	0.404818	1.32129	0.750723	0.751771	0.535149	1.15232	0.821136	0.650423	0.965032	1.10397	1.59708	0.415806	1.57033	1.67359	1.51491	1.05399	1.18578
ACH-001192	SKNEP1	SKNEP1_BONE	0.721687	1.00624	1.57637	0.701733	0.484564	0.186401	0.917034	0.70897	0.562769	0.513995	0.473544	0.288172	0.578556	0.489785	0.655281	0.355233	0.649315	0.902965	0.755238	0.837686	0.578744	0.535284	0.467254	1.25874	1.12287	0.425417	0.633889	0.716799	0.499136	0.759002	0.627586	0.860331	0.677082	0.553057	0.76437	1.48875	0.541733	0.689804	0.667792	0.838063	0.783127	0.281486	0.229469	1.28835	1.26905	1.47147	0.643139
ACH-001194	SKRC31	SKRC31_KIDNEY	2.64455	1.82838	5.63383	1.90398	1.01769	0.897048	2.97216	2.1503	1.567	3.21415	2.59934	1.66388	2.60625	1.11243	1.22017	2.12635	1.5185	1.48884	1.32059	5.9942	1.62049	3.50638	1.63434	3.16107	2.3994	1.76872	1.12095	3.84337	2.67169	4.49492	1.47917	11.0194	3.16734	2.515	1.92491	2.03703	1.35082	1.78201	1.6803	3.71744	1.32031	5.41732	7.5643	1.35959	1.788	1.7721	0.457466
ACH-001196	SMSCTR	SMSCTR_SOFT_TISSUE	0.902512	0.351106	0.629185	0.811126	0.647018	0.509384	0.52153	1.023	0.731996	0.922181	0.73514	0.945031	0.264037	0.772149	0.720101	1.61749	1.09411	0.675484	0.856267	1.059	1.1052	1.35444	1.18492	1.34582	1.72627	0.737729	0.736854	0.560735	1.10171	1.50774	0.587947	0.984853	0.607023	0.746911	0.741733	0.650765	1.12828	0.537484	0.957563	0.846709	0.945425	0.698905	1.05737	1.00318	1.10692	0.428383	1.0792
ACH-001197	SMZ1	SMZ1_HAEMATOPOIETIC_AND_LYMPHOID_TISSUE	0.119046	0.0998129	0.112473	0.119843	0.142392	0.0610836	0.0705303	0.136471	0.109434	0.142083	0.123596	0.130884	0.0992057	0.0865638	0.0394433	0.132074	0.120871	0.101713	0.132284	0.107219	0.0871313	0.118682	0.0497413	0.215688	0.215234	0.201088	0.2382	0.103545	0.186956	0.0833199	0.127912	0.0944664	0.132825	0.0372499	0.111328	0.120764	0.124415	0.165126	0.0712786	0.0227321	0.0941446	0.0975022	0.0693263	0.175736	0.211318	0.159071	0.17895
ACH-001200	STM9101	STM9101_SOFT_TISSUE	1.8716	0.957389	2.84557	0.83696	1.22309	0.633158	1.34339	1.42331	1.21462	1.18188	1.27803	3.9298	1.71619	1.59566	1.10987	3.45292	1.24346	0.983916	3.80268	1.59591	0.726812	1.21246	1.19759	1.94144	1.80277	1.39921	1.65986	1.90391	2.07138	1.2613	3.6778	1.53385	1.66406	0.811182	1.77189	2.86352	1.23582	0.864217	1.04025	1.98565	1.24628	1.09689	1.36445	2.11049	3.31003	4.0365	0.207707
ACH-001201	SUMB002	SUMB002_CENTRAL_NERVOUS_SYSTEM	0.910888	0.823804	1.28185	1.16533	0.240433	0.731449	0.381716	0.919493	1.04367	0.694029	0.573336	1.29948	1.15351	1.00729	0.308074	0.327975	0.989613	1.40203	0.191306	1.23811	0.688548	1.05336	0.585914	2.14309	1.43771	0.778482	0.473441	1.22725	0.588782	1.06169	0.656681	0.879194	0.698846	0.708552	1.22557	1.11759	0.499412	1.14439	0.819048	0.633968	0.95858	0.978584	0.64838	1.90553	0.866572	1.50672	1.18005
ACH-001207	TIG3TD	TIG3TD_FIBROBLAST	2.61671	1.75824	1.9368	2.70995	2.54323	2.42749	2.36622	2.4941	2.1628	2.46006	4.95936	3.88123	2.27952	3.34568	2.51501	2.63815	2.5594	1.79218	3.20106	2.20819	2.44017	2.39839	5.02558	1.81913	2.21863	2.22282	2.21815	1.95746	2.73048	1.9005	3.49607	1.66198	3.11402	1.92732	3.58132	1.89499	3.50858	1.92166	3.20547	2.21714	2.87017	2.39624	2.39083	1.99132	2.34193	1.23114	3.47274
ACH-001210	TTC1240	TTC1240_SOFT_TISSUE	1.37549	1.7149	1.31166	1.41642	3.25009	1.03841	1.06536	2.12195	1.60862	0.77771	0.899491	0.698336	0.988252	2.27039	1.89395	0.699387	1.2452	1.22556	0.898883	1.12639	0.683571	1.07365	1.36559	1.15166	1.09231	2.01446	0.679312	0.980682	0.726216	0.834443	1.35714	0.635634	1.88703	0.650534	0.78158	1.81576	2.12941	1.31512	2.04672	0.944874	2.45979	0.936232	0.834013	1.42544	1.57094	1.31172	0.616531
ACH-001211	TTC549	TTC549_SOFT_TISSUE	1.95627	1.36	1.6202	6.76608	2.44009	1.56174	1.1849	2.33167	1.58676	1.52026	1.14595	1.25221	1.99351	4.32579	1.64494	1.57377	1.65574	1.63258	3.15994	5.11147	1.7165	1.94342	1.28618	1.85082	2.02349	2.40902	1.63719	1.18194	1.9486	2.77966	1.7259	1.94232	1.30409	1.95618	0.811526	2.97018	1.20495	2.78727	1.06373	2.89121	1.6889	1.45267	2.60389	2.36291	2.08905	1.19419	0.431203
ACH-001212	TTC642	TTC642_SOFT_TISSUE	2.07509	4.73321	1.05265	3.95325	5.08768	3.08915	2.97014	2.16846	1.6684	1.06616	2.20241	1.38889	0.976228	2.45113	1.60159	2.15476	1.18416	2.38167	1.71037	2.98236	4.98583	2.86874	0.996425	1.77883	1.83227	1.88925	3.13132	1.37371	1.36822	1.05239	2.1634	2.2728	1.38746	1.28042	1.81908	1.55041	0.942349	2.61612	1.37558	1.22814	2.5805	1.90786	2.432	1.63643	2.3127	1.79459	1.4475
ACH-001228	UPCISCC152	UPCISCC152_UPPER_AERODIGESTIVE_TRACT	1.66293	0.860985	1.57865	3.0632	1.46148	3.72988	1.35008	1.08214	1.25422	0.468382	1.28568	1.45068	1.78349	3.51786	0.964228	2.17644	1.8882	1.76232	2.63252	1.24698	0.531978	1.31923	1.55722	1.9653	1.94354	1.32804	1.04689	0.99602	1.56871	1.01699	1.52841	1.33603	2.05311	1.52431	1.80273	2.3367	1.41535	0.835259	1.24544	0.988497	1.65404	2.78502	1.21543	1.91221	2.73172	1.18733	1.93541
ACH-001229	UPCISCC154	UPCISCC154_UPPER_AERODIGESTIVE_TRACT	1.97096	3.61036	1.86623	2.28674	2.63712	2.51218	2.05375	1.28156	2.10275	0.923216	1.4863	2.42361	0.410672	1.93341	1.96156	2.2125	0.746257	4.25973	1.45757	3.26489	1.52623	2.49201	1.01573	1.07604	1.3612	1.91217	2.38537	2.09708	2.7854	1.57566	1.90608	0.594177	1.72214	3.45227	1.29003	1.50815	0.807026	1.54119	0.919365	2.39644	2.44102	1.13806	0.916906	1.74726	1.6062	1.57413	2.77987
ACH-001232	UW228	UW228_CENTRAL_NERVOUS_SYSTEM	4.20425	4.03984	3.04537	6.48158	6.9765	4.08482	3.3508	2.69648	2.25845	5.27677	2.50935	6.82269	4.93341	3.30594	3.63626	3.27589	4.90713	3.47781	3.9467	5.8457	2.618	5.3445	3.02242	5.04342	3.48621	6.98347	2.42368	4.54342	3.72684	2.3814	1.53611	3.90596	6.01568	1.58851	5.68037	5.8919	1.99344	5.39449	2.29974	4.01533	2.65596	3.33861	5.11548	5.32567	4.29959	4.12298	5.83021
ACH-001239	WM2664	WM2664_SKIN	2.27275	1.80479	1.56516	2.17629	2.72957	2.25271	1.50788	2.70407	1.1006	2.30005	2.2695	1.1776	2.84602	4.0513	1.80852	1.90276	1.85696	1.29595	2.65989	1.58846	3.6032	1.78078	5.45228	2.04843	1.95883	3.9778	1.51319	2.18491	2.90967	1.18439	3.15171	1.39068	3.65983	2.57503	2.35174	1.5909	2.68851	1.97399	3.5371	3.40287	2.41428	2.84081	2.458	1.77248	1.74949	0.860152	2.13198
ACH-001270	127399	127399_SOFT_TISSUE	2.45626	2.7797	2.14525	3.35671	2.35504	1.02143	2.54764	2.51916	2.17375	2.26264	1.70939	2.28846	2.25424	1.8504	4.57414	1.77449	3.48878	2.34108	3.56002	4.61503	2.13139	2.5145	1.86293	2.5329	2.99254	2.32219	2.40803	2.14966	1.84552	4.30109	1.25323	3.15582	1.82002	1.39485	1.62286	3.58528	1.30363	2.89744	1.44282	3.07783	2.21361	2.62565	1.98414	3.37695	3.09369	2.39148	2.99206
ACH-001275	SYO1	SYO1_SOFT_TISSUE	1.56599	1.68689	1.05686	1.38658	1.90084	0.746564	1.41905	0.844592	1.34427	1.43078	1.68428	1.83943	0.750087	1.55623	2.40208	2.49362	1.09279	0.482898	2.7984	1.22458	2.01857	2.28041	1.6257	1.36033	1.6276	2.7825	1.75325	1.25443	2.34253	1.38964	1.60699	1.79715	1.35928	0.335495	1.93616	1.92654	1.53035	1.42916	1.26996	1.44637	0.914421	1.19306	0.905967	1.98277	1.63541	1.82492	1.34872
ACH-001277	YAMATO	YAMATO_SOFT_TISSUE	1.6031	1.57135	1.21582	2.08601	0.988462	0.484905	1.51051	1.45854	1.48158	0.552358	1.14301	2.81747	0.951302	1.2376	0.882961	1.09449	1.1219	2.06353	0.989663	1.55611	1.39465	2.09434	0.805504	2.2021	2.77831	2.12327	1.2533	1.74927	1.06411	1.07683	0.506791	2.71248	1.5062	0.429602	1.56601	1.61281	1.29884	0.544644	1.15514	1.18376	1.08171	2.76115	1.32728	1.95102	2.78965	3.07201	3.09914
ACH-001278	BIN67	BIN67_OVARY	3.76995	1.16555	3.90765	4.87463	1.64375	4.52654	3.48886	2.11835	3.27318	2.20746	2.05901	4.14461	0.832255	5.84892	1.71505	4.91974	3.90736	3.21573	5.06011	2.90894	1.14866	3.23288	5.10339	7.38449	1.08988	9.5934	2.92988	3.72413	5.22804	2.31335	6.97361	2.2198	10.5708	1.86998	4.01968	2.78137	2.02187	0.932096	1.69867	1.88786	2.0155	4.23696	2.68848	2.48554	3.23099	2.54357	1.12615
ACH-001279	SCCOHT1	SCCOHT1_OVARY	1.93652	2.26955	1.65572	2.00953	1.29006	1.09257	1.48596	2.1037	1.40262	1.59646	1.7656	1.18257	1.97637	3.02897	0.844269	2.94071	1.54925	1.37718	5.92681	2.56243	1.16115	1.76419	1.36538	1.69613	3.17198	1.56226	2.18454	1.27157	2.09349	3.59222	3.20014	2.59802	1.58588	1.21656	1.20425	2.2096	1.06039	1.58336	1.32395	1.89215	2.12194	1.25533	2.32697	2.13156	3.56839	1.75755	1.40229
ACH-001280	SCS214	SCS214_SOFT_TISSUE	1.83773	1.28929	2.09533	3.37843	1.35301	0.786457	1.30047	2.38632	1.31811	1.41323	1.1171	1.50222	1.38526	1.70103	2.70404	2.32038	2.74395	0.947944	1.90396	2.65362	0.855895	1.69068	2.78116	2.34167	2.14122	2.75506	1.2597	0.910867	1.63668	2.85383	0.91983	1.79837	2.28232	1.56706	1.65431	2.47705	0.837781	1.77543	1.34583	4.29409	0.629801	2.92687	1.2138	2.79516	2.24121	1.54335	0.86773
ACH-001283	TC106	TC106_BONE	0.947204	0.85352	0.858198	1.02056	0.584053	0.365229	0.808824	0.938422	1.5016	0.46134	0.81633	1.13937	0.760682	0.750608	0.709416	0.435702	0.928534	0.955843	1.11066	1.60566	0.455602	2.75986	0.533104	1.49521	1.73884	0.56038	0.908026	1.0133	1.07915	1.11777	0.549162	0.781429	0.36959	1.13972	0.926512	1.20817	0.522484	0.863518	0.8751	1.02952	1.41494	0.583077	0.662332	2.0766	0.936653	1.39621	1.11219
ACH-001289	COGAR359	COGAR359_SOFT_TISSUE	1.55891	0.619335	0.725526	1.27524	0.683359	1.16059	0.72489	1.61593	1.97239	1.44948	1.76003	2.15959	1.34697	2.18598	2.03844	1.2837	1.26775	1.42372	1.7967	1.68716	1.87685	2.83757	1.15902	1.59186	1.55636	5.80067	1.5513	2.27956	2.25726	3.2795	1.3985	2.0404	1.32106	1.926	0.797564	3.30468	1.0422	1.55936	0.519373	2.23577	1.02916	0.838892	3.02387	1.98411	0.893679	0.652931	0.527838
ACH-001295	Y79	Y79_AUTONOMIC_GANGLIA	0.638511	0.673766	1.03281	0.333292	0.405593	0.551794	0.894318	0.808461	0.523738	0.483743	0.31991	0.459276	0.552636	0.47043	0.409471	0.302823	0.466063	0.819956	0.397288	1.23236	0.698794	1.3599	0.3551	1.0077	0.525142	0.476376	0.163287	0.628811	0.717277	0.434959	0.804575	0.754164	0.348738	0.599779	0.674891	0.46821	0.41708	0.753088	0.603962	0.477052	1.22824	0.781401	0.559124	0.815474	0.373985	0.844863	0.625817
ACH-001300	CHLA15	CHLA15_AUTONOMIC_GANGLIA	0.774672	0.65775	0.823816	0.734803	0.635301	0.366512	0.680284	1.24515	0.952213	0.544616	0.857179	1.11522	0.713491	0.910282	1.17122	0.705666	0.517865	0.995827	0.60505	0.944931	0.658367	1.87198	0.224297	0.831727	1.12394	0.346233	0.929823	0.577946	1.04512	1.67622	0.482126	0.8606	0.49756	0.74366	0.579311	0.520361	0.633207	0.664744	0.575346	1.08743	0.775946	0.56059	1.18081	0.48657	0.812577	0.548518	0.561229
ACH-001301	COGN278	COGN278_AUTONOMIC_GANGLIA	0.830196	0.48761	0.560564	0.993148	0.67498	0.632455	0.611502	1.14858	1.79739	0.642362	0.949882	1.1542	0.609966	0.778241	1.22356	0.466984	0.690231	1.33221	0.522471	0.819286	1.04007	2.0958	0.83825	0.801775	0.745787	0.679941	0.339576	0.598509	1.12648	1.34923	0.304837	0.438498	0.818499	1.62768	0.563798	0.559408	1.322	0.573957	0.992774	1.27251	0.937579	0.533615	1.31231	0.695315	0.543402	0.535336	0.847211
ACH-001302	COGN305	COGN305_AUTONOMIC_GANGLIA	0.789086	0.970377	0.312616	0.505477	0.655983	0.422043	0.708925	0.981342	0.668765	0.693942	0.803728	0.757374	0.494676	0.89584	0.803697	0.622127	0.369454	0.623516	0.606232	1.5523	0.718156	2.01511	0.652104	1.05641	0.858361	0.718599	0.56232	0.442075	1.24216	0.907225	0.219896	0.928903	0.773948	0.883703	0.439325	0.419991	1.05981	0.708728	0.793126	0.959934	1.20068	0.735382	1.51377	0.621141	0.523947	0.436069	0.827375
ACH-001303	NB1643	NB1643_AUTONOMIC_GANGLIA	0.740312	0.703665	0.877116	0.569321	0.866718	0.336339	0.940739	0.707393	1.28909	0.310496	0.706685	1.18828	0.622065	0.677089	1.00607	0.446976	0.569697	1.03454	0.5112	0.795431	0.737393	1.91176	0.39932	0.646733	0.943217	0.200969	1.07798	0.302264	0.938907	1.35247	0.143161	0.758156	0.524447	1.09587	0.571997	0.170672	0.693531	0.635953	0.612845	0.85728	0.80805	0.446403	0.961079	0.350256	0.904395	0.904175	0.253934
ACH-001310	HA1E	HA1E_KIDNEY	2.8002	2.21088	3.00961	4.98345	2.82522	1.13787	3.80575	1.73195	2.21056	2.23417	7.69248	3.73232	4.53341	2.94348	4.82168	2.53036	2.54857	0.938427	2.2668	3.6751	1.71938	2.52613	2.30094	3.26055	3.26536	1.90547	3.02723	2.43871	2.17611	3.74849	1.35571	4.00349	2.37104	1.34891	2.75968	2.79348	2.5763	3.67087	2.31444	2.97069	1.22857	2.28164	4.14326	3.09505	2.70071	1.76828	2.3128
ACH-001316			2.25046	1.13755	3.67083	3.86202	0.881373	8.6478	1.62537	3.77153	1.90209	0.597441	1.58453	1.31861	2.88267	5.36912	1.80375	2.27428	5.37456	1.37855	3.30843	2.32213	2.10367	1.83377	0.896172	3.46914	5.25764	1.59312	0.600086	0.738657	1.17361	5.5753	1.82405	2.26067	1.20928	1.07933	1.18657	2.54826	0.981178	1.97004	1.89431	3.00306	2.33824	2.96487	1.12256	2.87725	5.79415	1.74602	0.998972
ACH-001318	PLCPRF5	PLCPRF5_LIVER	2.63529	3.80205	1.54187	2.6068	3.61732	0.959638	1.59471	3.82309	1.36996	2.69316	2.03934	1.46358	2.33777	2.43055	2.31392	3.41999	2.26578	1.65556	2.68187	7.73532	1.80388	3.77447	3.87623	2.83205	2.39822	2.60155	1.89768	2.15092	3.18279	1.64396	1.57603	2.18636	2.57715	1.7537	1.81157	3.12121	3.16918	4.54757	2.41459	3.48068	1.90348	4.19436	3.1676	3.70258	2.56371	1.04251	3.29998
ACH-001321	TT	TT_THYROID	2.07803	2.30234	1.7922	0.588068	0.567884	0.482743	2.77918	1.45667	1.35189	5.00648	3.03155	1.2182	1.42458	0.817151	1.14771	1.69339	0.715237	1.49697	1.14107	4.41042	0.778147	3.63424	1.12992	3.33889	1.4171	3.90073	1.76799	4.28046	2.59922	1.99156	1.2016	3.58384	2.60816	5.32145	2.39004	1.22173	2.47057	1.4409	1.56786	2.05491	1.14691	2.12411	3.01803	1.13691	0.673488	0.911858	0.593796
ACH-001322	CME1	CME1_SOFT_TISSUE	1.29779	0.327002	1.21485	1.64246	1.39505	0.584592	1.03503	2.06224	1.3084	0.79054	0.643484	0.922906	1.50843	1.46123	1.57338	1.1434	1.817	1.34126	1.35318	2.69222	1.47455	1.69996	2.10759	1.81807	1.32052	1.46351	0.521864	0.831159	1.19058	1.69152	0.8715	1.26635	1.8426	1.01397	0.680589	1.40221	0.942616	1.47211	1.80962	1.80955	1.03196	1.72869	0.694378	1.56988	1.28478	0.682768	1.26566
ACH-001329	ANGMCSS	ANGMCSS_CENTRAL_NERVOUS_SYSTEM	3.60609	3.22455	3.25615	4.51274	1.96524	4.07657	2.0718	4.81572	2.95294	1.76552	1.70158	4.23086	4.45892	3.38912	4.39846	1.87115	3.87092	2.78362	3.14948	3.8878	1.97686	2.96572	6.81997	3.6899	2.98155	3.84139	1.96377	2.32129	2.51041	4.21772	2.43359	2.17855	7.23204	4.25201	3.04902	3.35484	4.72066	3.85319	3.96943	8.96929	2.91159	5.41026	3.22813	3.1225	3.63478	2.94789	4.5665
ACH-001335	C4II	C4II_CERVIX	4.00607	7.50963	3.29237	4.58627	5.78721	6.59081	3.53764	2.24775	4.10731	4.13233	1.8619	4.35591	4.84446	2.67502	3.01913	2.46198	4.09734	3.66485	8.81897	3.26871	1.62581	3.88709	3.978	4.6459	2.89952	3.85068	3.8037	2.98474	3.54682	4.37689	8.4025	1.39217	5.18451	3.41937	3.04828	3.29669	4.68464	3.46968	3.01636	1.6614	5.96133	2.67803	1.7674	3.87276	4.75461	7.71985	4.92459
ACH-001339	COLO794	COLO794_SKIN	2.01312	2.11553	1.62184	2.19183	2.46659	1.19365	1.83892	2.66231	1.91692	1.59311	1.35169	2.22711	2.06697	1.29015	2.97165	2.47604	1.36316	1.4513	1.63621	2.14224	2.88469	2.20117	4.12862	1.30244	2.26712	2.32769	2.03424	1.8351	1.6132	2.10002	0.935514	1.47236	2.6186	1.65999	2.12012	1.21197	1.37885	1.96846	1.9932	2.78612	1.69937	1.33735	1.80155	1.67077	2.43457	2.42706	2.68888
ACH-001340	COV413A	COV413A_OVARY	3.72716	3.39826	3.01359	3.74339	1.86024	4.15288	2.75531	3.01417	4.55169	2.89892	4.54991	2.52057	3.48677	3.76247	1.35542	2.92678	3.90202	2.06925	3.56845	4.30994	2.75128	2.71263	7.83297	7.18731	4.61032	3.46358	1.81203	3.8323	2.18755	4.48358	2.64831	2.62321	11.3259	2.38853	2.28631	4.58	5.90153	2.10379	4.76541	3.57434	3.35051	4.2178	2.82882	4.11185	4.20749	2.3711	5.36277
ACH-001346	H103	H103_UPPER_AERODIGESTIVE_TRACT	1.90584	1.93982	2.34918	2.73454	2.24912	2.39128	1.46738	2.09346	1.2421	1.16219	1.13536	3.13589	1.96883	2.56844	2.06985	1.7603	3.31619	2.56669	1.88937	2.02434	1.95533	0.83468	1.02265	1.32193	2.06481	1.00837	1.17102	2.25811	1.04202	2.21708	1.86901	1.65002	1.19805	1.94242	1.61638	2.0385	1.46648	1.5191	1.94093	2.15055	2.42997	1.85501	1.64946	1.7485	2.38996	1.80106	3.16447
ACH-001347	H157	H157_UPPER_AERODIGESTIVE_TRACT	3.01775	4.11811	2.20797	4.18814	2.89965	2.58125	1.29263	2.09807	2.50651	4.66009	0.658343	2.47007	3.73316	1.60808	1.51197	2.01403	2.49813	2.47719	4.66395	5.17388	0.512762	1.60337	2.31042	1.44341	2.84775	2.90211	4.38982	2.27531	2.06528	4.97139	2.6194	2.19497	2.81182	6.77019	1.63831	3.36846	1.64364	2.44783	1.45077	3.62646	3.34435	1.8872	5.05016	2.71009	5.0553	3.00733	4.3568
ACH-001353	JOPACA1	JOPACA1_PANCREAS	3.03124	4.15777	1.76596	2.37875	2.11478	1.59813	3.02655	1.89768	3.79553	4.33819	2.57942	1.39169	1.81123	1.16763	0.938603	4.03095	1.4361	3.84282	3.05749	4.02655	3.78426	2.83943	5.69749	2.00636	2.40252	4.23594	3.7576	1.83664	3.87101	2.96522	0.781059	3.53315	4.61462	7.66994	2.39686	1.22389	4.73853	2.15355	2.6979	4.50919	1.57825	1.50337	2.65212	2.6748	2.41195	3.78892	3.11453
ACH-001354	LAN2	LAN2_AUTONOMIC_GANGLIA	0.57078	0.657151	0.323249	0.54831	0.728991	0.549683	0.615578	0.831967	0.70492	0.204758	0.319951	1.0458	0.6741	0.783608	0.83137	0.146512	0.697011	0.304364	0.627142	0.722542	0.4477	0.976631	0.477818	0.611986	0.5516	0.382518	0.466455	0.304847	0.674802	0.960682	0.437339	0.272703	0.780903	0.747138	0.33548	0.0894239	0.881881	0.618885	0.555336	0.892485	0.959918	0.431069	0.554148	0.308566	0.624091	0.581552	0.627394
ACH-001356	MB1	MB1_THYROID	2.17574	1.22495	1.85014	3.69809	1.93589	4.70972	3.05516	2.14308	3.28196	0.861196	2.14392	1.69195	1.30321	2.68934	1.9694	1.61017	4.07428	5.25397	1.30525	1.49006	1.46109	2.83883	2.62415	2.54005	1.48853	1.03636	1.86879	0.679992	1.69463	2.24887	2.09156	1.76064	2.82066	3.08249	3.2939	0.244157	2.18347	1.10214	1.1202	1.78012	2.29085	2.81041	2.14965	0.738552	1.25168	1.13114	3.73482
ACH-001366	NGP	NGP_AUTONOMIC_GANGLIA	0.574076	0.619458	0.75916	0.302296	0.256336	0.611178	0.487173	0.897983	1.32301	0.252738	0.674896	0.420444	0.287294	0.410345	0.814866	0.307726	0.351512	1.4503	0.312854	0.836904	0.628631	1.10164	0.474573	0.268078	0.443043	0.320509	0.31645	0.487154	0.954461	1.04893	0.477035	0.474608	0.576349	1.59725	0.277136	0.106562	1.00185	0.363613	0.71927	0.652779	1.22526	0.719208	0.552797	0.200269	0.213607	0.452907	0.117823
ACH-001367	NMB	NMB_AUTONOMIC_GANGLIA	0.753946	0.837257	1.06292	0.44561	0.857012	0.558495	0.662437	0.835781	1.45008	0.292877	0.939744	1.31187	0.637493	1.72688	1.07309	0.282192	0.817712	1.67587	0.689132	0.712855	0.349291	1.21632	0.484238	0.643739	0.346757	0.079512	0.660471	0.21581	0.986007	1.07252	0.665407	0.507405	0.348774	1.47926	0.489721	0.233859	0.909238	0.636804	0.890666	0.920032	1.58305	0.23663	1.02063	0.343159	0.632351	0.848465	0.697185
ACH-001369	OCIC5X	OCIC5X_OVARY	2.35366	3.36191	2.3021	1.99826	2.75867	1.63599	2.74164	2.26715	1.80453	2.12569	1.71332	1.07183	3.33721	1.84311	2.82191	1.81301	1.29883	2.63437	1.89393	3.13932	2.51154	1.10074	1.75154	1.09583	2.94703	2.61063	2.41305	1.50013	2.20179	5.28176	1.94657	2.60163	1.89849	2.87095	1.74316	2.80088	1.56502	2.16702	1.82325	2.00641	2.49906	1.0512	2.22724	3.14448	4.09172	1.58202	2.82945
ACH-001370	OCIP5X	OCIP5X_OVARY	1.09597	1.38665	0.944726	1.50488	1.36631	0.46926	1.06112	0.61335	0.961642	0.981863	1.54931	1.32281	0.491774	1.3269	1.07842	1.18394	0.78283	0.793351	0.766418	1.53151	1.13862	1.18849	0.712914	0.610752	1.48107	1.61379	1.30181	0.95652	0.748027	1.23045	0.375959	1.15257	1.40111	1.03335	0.840332	0.580429	1.514	1.04315	0.758762	1.56286	0.85527	0.603273	0.982554	1.10544	1.67684	0.699284	2.10791
ACH-001375	PACADD119	PACADD119_PANCREAS	2.51886	2.93581	2.0861	2.23902	4.40685	2.46953	4.6054	1.46599	3.6645	3.00139	2.32306	5.79631	1.55971	2.35959	2.88768	1.83579	2.29838	2.88391	2.19502	2.0472	2.27443	2.65929	2.96824	1.46019	1.14429	1.3792	2.38604	2.62924	2.71384	1.27131	2.67526	0.723826	4.8622	1.47564	2.20649	0.913179	2.41411	2.64494	2.46231	1.53889	2.53683	1.87458	2.34049	0.978632	1.83851	2.77776	5.21152
ACH-001376	PACADD135	PACADD135_PANCREAS	2.3155	1.80124	1.63937	1.35201	1.63942	2.15961	2.2831	1.83218	3.64463	2.25084	3.20057	1.02968	0.727148	1.53941	1.77499	1.6428	1.30087	2.35849	0.876657	1.42027	3.27743	1.89725	3.30688	1.97553	1.93334	3.01759	1.89427	1.76045	1.85347	2.11469	1.36401	2.20917	5.19684	2.35732	1.51935	0.997251	7.70827	0.983936	3.00928	1.83946	2.07308	2.35988	1.56846	1.89378	1.91234	1.48303	3.10491
ACH-001377	PACADD137	PACADD137_PANCREAS	2.61985	3.26382	1.95678	2.26445	1.84603	2.38604	3.61783	1.91779	4.21099	4.29826	3.0929	1.87219	1.56992	1.99753	2.92346	4.63845	1.13835	3.33271	2.74915	3.28809	1.89594	3.15789	2.63723	1.49594	1.6062	1.39555	2.21353	2.90349	2.82361	5.49237	3.56134	3.12723	4.34742	2.43128	1.1381	1.98694	2.34964	1.57227	1.67093	5.86356	2.46073	1.54454	2.67163	1.59466	1.96139	1.62903	1.65103
ACH-001378	PACADD159	PACADD159_PANCREAS	1.82811	1.10407	0.947352	0.907341	0.715495	0.858171	1.62824	1.34332	2.16236	1.97983	2.08674	0.959816	0.953036	1.10866	1.14176	1.58556	1.24363	2.54067	2.22919	2.25849	3.09654	1.67745	1.55963	0.476175	2.14175	3.31644	1.33186	1.40273	1.27846	2.11895	1.55554	1.87958	1.23966	5.40254	0.897188	0.980468	3.88657	0.787843	1.63232	3.02182	1.77555	1.2005	1.27308	2.07928	1.35842	1.12435	2.13301
ACH-001379	PACADD161	PACADD161_PANCREAS	2.37471	1.43476	2.77628	1.90781	2.19037	4.4452	3.15276	2.27069	1.66093	2.36593	1.40271	2.79104	2.83378	1.9819	2.61487	1.29471	3.0947	3.52639	1.59507	1.57543	2.67725	1.7677	2.78867	1.71131	2.09063	2.12282	1.12262	2.52295	1.94826	3.57211	1.57214	1.65095	3.65469	1.79091	1.87375	1.5593	2.77659	0.901209	3.82679	2.71955	3.00055	2.22848	1.27077	2.24196	2.87659	2.26803	3.31869
ACH-001380	PACADD165	PACADD165_PANCREAS	3.11711	3.89226	3.45094	2.498	4.94043	2.12352	5.49633	2.19354	3.40126	1.46252	3.03203	3.77184	2.85011	2.51944	2.50593	2.8162	4.16703	4.73791	2.982	3.66267	1.84883	3.45702	3.11415	5.19947	4.37848	1.65176	1.75213	2.41496	1.46915	2.48041	1.66261	3.01557	5.41896	1.79527	1.64885	1.79477	2.42514	3.52282	3.10719	2.07788	3.81091	4.52873	2.16903	2.2744	4.74547	4.33451	3.57513
ACH-001382	PACADD188	PACADD188_PANCREAS	2.68336	2.07626	2.48225	2.12077	2.04426	3.2531	1.64147	2.02194	4.65017	2.61682	3.17321	1.94142	1.24394	2.24259	3.01816	2.28924	2.63056	4.41981	2.48499	0.389786	3.03955	2.02663	2.00418	2.35156	1.8414	2.20745	2.8019	1.97772	2.35076	4.01602	3.30514	1.71804	3.0244	3.05183	2.3728	1.25083	4.48888	1.38798	2.53034	3.47552	3.18585	2.77332	1.4639	1.3048	1.88265	2.07184	3.91116
ACH-001386	SCLC22H	SCLC22H_LUNG	1.08111	1.34145	2.22721	1.19354	0.602171	0.649789	0.424845	0.934181	1.72355	0.422005	1.63337	1.25846	1.97816	0.666573	1.26691	0.601641	1.33953	2.04451	0.933677	1.24204	0.544932	1.61261	0.583775	1.65743	1.48713	0.587534	1.11712	0.940448	0.922333	2.33168	0.342348	1.28987	0.968399	1.29932	1.13514	0.894758	0.698369	1.3121	0.933729	0.580538	0.861448	0.743366	1.42883	0.840216	1.08808	1.69145	0.678021
ACH-001388	SUM102PT	SUM102PT_BREAST	0.820817	0.794543	0.375289	0.696421	0.22914	0.607723	0.279981	0.900066	0.77052	0.95802	0.442296	0.71904	0.379822	0.67053	0.864969	1.57635	0.486131	0.446127	0.926545	1.13197	0.485943	0.88633	0.402319	0.417812	1.43715	0.906941	0.79405	0.848762	0.419879	1.55709	0.844255	0.445289	0.26888	0.424499	0.566084	0.435967	0.751265	0.580961	0.318739	1.1418	1.11044	0.450193	0.619162	0.825807	1.28184	0.306261	1.92012
ACH-001389	SUM1315MO2	SUM1315MO2_BREAST	1.8556	2.89464	1.67094	1.11706	2.4837	1.67053	1.19394	2.10885	3.24521	1.18997	0.90658	1.26651	0.664028	0.956387	1.65186	0.817847	1.93348	3.04491	1.20181	1.63723	1.54683	2.04189	2.67276	0.915247	1.27031	1.90636	0.72689	1.37148	1.40494	2.46529	0.67116	1.43243	3.23226	3.59452	1.0016	1.37167	1.58119	0.94131	2.37251	1.78179	3.22282	1.10486	1.9506	1.50663	1.74792	2.88453	2.00971
ACH-001390	SUM149PT	SUM149PT_BREAST	1.20337	1.15516	0.623443	1.44621	0.911814	1.09935	1.01714	1.24743	0.978322	1.13097	1.06618	1.95898	0.201914	1.77701	0.850715	1.54086	1.11234	1.3589	1.64695	1.46763	1.80171	1.12315	0.350124	0.520954	1.48745	1.18621	0.499307	1.48872	1.14389	1.41416	0.966681	0.482353	0.912983	0.9806	0.950046	0.770588	1.42305	0.479849	0.365115	1.00613	1.8321	0.829148	0.972075	1.33973	1.56903	0.893444	2.32374
ACH-001391	SUM159PT	SUM159PT_BREAST	1.76691	1.44097	1.10617	4.06269	1.52758	2.144	3.41656	1.82807	1.31061	1.3054	1.41156	3.24415	1.24458	1.90907	1.1511	1.73269	1.38176	0.364897	1.89976	5.56412	0.856183	6.09302	0.822224	1.43961	2.43187	1.909	1.16215	1.83112	1.8903	3.09302	0.401544	1.92512	1.17191	0.924997	1.10654	1.88433	1.12924	1.60796	0.462322	2.46412	0.33361	1.3791	2.55154	2.56203	2.72686	0.908206	4.02484
ACH-001392	SUM185PE	SUM185PE_BREAST	2.28013	1.50466	1.67567	1.31751	0.95782	1.62644	1.96551	2.13933	1.44719	2.81222	1.92449	1.34438	1.01823	1.83164	1.3079	2.11473	3.0398	1.4217	2.5322	3.18543	1.14274	2.31081	2.20994	1.54294	2.93123	2.03946	1.10527	2.2544	2.05587	1.68014	1.85791	2.80489	2.51958	1.49475	2.29945	1.62598	2.80985	1.07683	2.08415	3.58926	1.60871	1.12928	3.34473	2.50931	2.61936	0.708949	1.82524
ACH-001394	SUM229PE	SUM229PE_BREAST	1.73029	1.63537	1.2419	2.16941	0.888606	1.86218	1.09257	2.06778	2.68436	2.05317	1.5163	2.07204	0.946942	1.40645	1.41688	2.12692	1.99732	2.22658	2.22993	1.57753	1.18788	1.81821	0.61702	1.1301	2.19525	1.66145	1.2154	2.22701	0.995872	2.86635	1.43417	1.58738	0.623863	1.90072	1.44243	1.64678	1.01814	1.10248	1.49959	1.3406	2.4223	1.39381	1.81165	2.17968	1.67474	1.98556	3.94304
ACH-001395	SUM44PE	SUM44PE_BREAST	2.07607	1.0133	1.22042	3.13961	0.909784	1.45065	1.41022	1.8805	2.20429	0.816951	1.89601	2.69094	0.817185	3.5354	0.872853	1.36732	3.93634	1.48897	2.71622	3.73776	1.50216	2.82049	1.03665	1.82445	3.94378	2.31883	0.748833	1.51301	1.18833	3.25563	1.02748	2.68943	1.65492	0.941389	1.24538	1.89302	1.96053	1.43446	3.08738	3.734	1.80691	1.7914	1.80452	3.71063	3.34159	1.12568	1.88442
ACH-001396	SUM52PE	SUM52PE_BREAST	2.60199	2.57921	2.51782	1.61996	2.42422	3.24749	1.45478	3.28289	1.16292	1.81212	1.23338	2.66908	4.78445	3.72004	1.08897	1.46326	3.85466	0.942639	3.24214	2.98782	1.66746	2.98472	0.949105	2.67547	6.76204	1.615	0.963291	1.44345	1.46662	2.59617	1.18108	4.49339	1.13458	1.67613	1.85609	2.62122	2.00877	3.73854	2.77587	4.1338	2.22334	2.03188	4.87703	3.83979	6.95139	2.25297	2.30841
ACH-001403	TO14	TO14_OVARY	3.30668	3.60033	3.11752	3.15267	3.19395	4.28395	2.92485	3.21174	2.24572	2.41705	2.77146	5.60906	4.96255	3.702	2.25139	2.2185	4.03406	2.79687	3.39116	4.89681	1.56251	3.73992	2.2876	4.78544	4.09323	3.80043	2.58678	2.05084	3.05801	2.25869	1.84158	5.64144	2.65198	5.20807	2.71867	3.94549	1.2539	4.4478	1.70909	3.77565	1.94363	5.92839	5.49524	4.349	4.37168	4.66039	3.125
ACH-001407	UMUC13	UMUC13_URINARY_TRACT	2.13931	1.67612	2.4863	2.84686	3.10846	2.93124	3.09042	1.43652	1.27089	1.13512	1.0904	5.4171	3.84442	3.53026	1.1769	1.19237	3.46631	0.909913	3.68404	2.45268	1.38405	1.92547	1.91988	1.86903	3.29648	1.28368	1.28555	1.69436	1.46744	5.07046	1.12128	2.54142	2.74206	0.789938	1.58323	2.10094	1.41553	2.08726	1.53586	1.69907	2.59629	2.3212	2.23336	1.07495	4.52351	2.3817	1.67575
ACH-001408	UMUC14	UMUC14_URINARY_TRACT	2.11548	1.57621	3.06358	3.42611	1.49084	2.08958	1.65165	1.97753	1.69521	2.21796	1.99687	1.80664	4.43737	2.45504	2.02721	1.7655	2.38501	1.90306	1.64889	3.84844	2.88305	1.58731	1.29275	2.36112	3.08075	1.79054	0.598199	1.63585	1.60014	4.48979	0.215845	4.31653	1.63724	2.59749	1.04826	4.54871	1.19121	2.79807	1.51544	8.69012	1.14308	1.5299	1.17769	4.33395	3.3608	0.698524	1.81548
ACH-001409	UMUC16	UMUC16_URINARY_TRACT	2.55663	1.9306	1.85179	4.19528	2.2929	2.69919	2.90994	3.58463	2.19754	2.1475	1.69658	3.25809	3.71547	2.73717	2.90395	1.1614	4.75382	2.80743	2.00863	2.65971	0.943709	1.84346	1.74871	1.3747	2.81277	1.33146	1.21606	1.12747	1.55467	4.22594	1.73806	3.99162	2.38228	2.4625	1.99751	2.55393	2.17331	2.47091	2.60384	7.11732	0.992253	1.64232	2.23341	2.69913	3.26234	2.31211	1.82297
ACH-001410	UMUC4	UMUC4_URINARY_TRACT	2.56699	1.90219	1.60177	3.05806	1.59543	1.85844	4.27953	1.38783	2.82232	2.99151	2.85026	2.00127	1.69716	2.3388	3.22358	2.18863	1.15367	3.19103	2.83516	1.79298	2.13733	2.11808	0.77848	4.31523	1.72465	4.93898	3.37428	6.05926	1.9702	1.02695	4.25107	1.84144	2.05492	1.05111	2.08673	4.54245	4.38334	2.13675	1.63675	2.0714	2.78582	3.3594	0.922968	3.45749	2.30244	1.17882	4.02859
ACH-001411	UMUC5	UMUC5_URINARY_TRACT	1.92366	0.806905	2.38773	1.42095	1.91597	1.85919	2.07823	2.027	1.77493	1.27125	1.02077	2.22559	1.09678	1.63397	2.36536	1.00388	3.70902	4.01854	1.74594	1.40018	0.860184	1.56301	0.500646	1.51675	1.4837	2.15297	1.04367	2.05752	1.22403	1.65541	1.74378	1.7915	1.02145	3.64143	1.27736	1.58564	0.398151	0.916847	0.481159	3.3755	2.7599	1.35393	1.00207	1.67256	1.10697	2.18644	1.70015
ACH-001412	UMUC10	UMUC10_URINARY_TRACT	2.62902	4.09676	3.60749	2.15571	2.79639	2.34118	3.29293	1.68658	3.08601	5.66037	2.80369	4.41971	1.42568	1.78654	2.70334	2.66806	1.81207	3.75277	1.12108	2.07027	2.5663	3.32874	0.737981	2.5608	0.730102	4.60501	2.03321	5.20057	3.52733	2.29697	1.37822	2.91666	3.04045	2.56292	2.21514	2.47418	1.96434	1.70695	2.50138	2.17771	1.5626	1.84882	3.02553	3.17	1.74847	3.39644	1.27789
ACH-001413	UMUC11	UMUC11_URINARY_TRACT	1.76781	1.47271	1.72319	1.18335	1.64638	1.35527	2.78515	1.21355	2.30338	1.29269	2.10794	2.80101	1.51913	1.36628	2.48569	2.22331	1.58994	1.3474	1.10637	1.64909	2.30557	2.34675	2.09798	1.18248	1.07035	1.54736	1.41639	1.82891	1.18207	2.48466	1.24423	1.89707	2.91992	1.17234	1.57886	0.763808	1.95502	0.92279	1.75136	2.69528	2.31593	1.59411	2.21603	0.892419	1.29576	0.873174	2.38548
ACH-001414	UMUC6	UMUC6_URINARY_TRACT	1.02885	1.50963	0.727442	0.73999	1.55302	1.0389	1.78381	0.9067	2.33682	0.8689	0.731481	1.18382	0.593683	0.561838	1.85436	1.03964	0.656769	2.5217	0.742047	1.55793	0.761515	1.45037	0.685106	0.352098	0.558766	0.662214	1.00575	1.18598	0.282969	1.27225	0.539524	0.410215	1.25401	1.65026	0.508443	0.417319	0.936306	0.912026	0.800204	0.748774	1.87756	0.568503	0.756112	0.62968	0.900001	0.97321	1.45915
ACH-001415	UMUC7	UMUC7_URINARY_TRACT	3.71933	5.05304	2.38384	5.1041	3.90607	4.55123	3.97224	2.90812	4.18902	5.58265	2.29323	3.71971	2.30559	2.70023	2.29196	2.4445	2.66388	3.4754	3.15116	3.24605	2.74287	3.72839	5.18328	3.31626	2.78049	7.80715	6.36141	2.72201	2.88631	3.77663	2.9619	2.79815	6.26032	3.84465	3.07037	2.70649	5.05597	2.61114	3.64514	3.18314	3.37441	2.50849	2.82084	3.12799	4.97614	5.15276	5.85813
ACH-001416	UMUC9	UMUC9_URINARY_TRACT	3.82369	3.80097	2.00905	3.61794	3.46116	6.13945	2.36693	1.90503	5.01962	7.30498	0.947664	2.66919	2.74692	1.99666	2.8634	1.824	1.3895	2.07509	5.36527	3.67455	1.43753	2.71505	8.24932	2.93439	4.14418	11.0264	5.18634	4.16248	3.10268	3.03299	1.45325	2.71588	8.235	3.80977	2.54379	8.44605	6.08574	2.60404	6.31783	2.38802	2.26001	2.48512	3.44922	8.33097	6.31946	4.74515	3.58832
ACH-001419	VP229	VP229_BREAST	2.54163	2.34981	2.15401	1.43303	2.4834	3.74681	1.91718	2.39622	3.55133	1.83254	1.76995	2.95837	1.25293	3.65246	1.4945	1.75187	3.56154	3.24729	2.49602	2.0381	2.52066	1.96513	2.15391	2.68228	3.15694	2.92804	1.2944	2.51912	1.00497	2.10755	2.49102	1.71024	2.90989	2.23577	1.64896	3.22109	2.53231	1.50782	1.87703	1.84231	4.22869	1.99026	1.19722	4.69617	3.72479	3.17485	4.31564
ACH-001421	WERIRB1	WERIRB1_AUTONOMIC_GANGLIA	0.809547	2.52022	1.6297	0.297962	0.486312	0.367998	0.948083	1.23015	0.799568	0.633674	0.224228	0.29779	0.432813	0.271178	1.07694	0.131083	0.298797	0.807679	0.219436	1.48762	0.659479	1.71782	0.483437	0.877675	0.280769	0.99406	0.151331	1.07177	1.11032	0.548755	1.42301	0.892608	0.460229	1.01339	0.628434	0.715585	0.46458	0.841024	0.7056	1.12095	1.42109	0.57853	1.94467	0.647998	0.0880049	0.939174	0.378484
ACH-001422	WPE1NA22	WPE1NA22_PROSTATE	3.46711	4.22752	3.59032	4.43052	3.10421	6.42261	2.25437	2.78555	2.91521	4.57187	1.30849	3.2497	3.0943	3.14705	2.0664	3.2232	4.57707	4.28204	2.88317	2.8409	2.94705	1.63357	3.83955	3.13437	2.8218	3.26184	3.09583	3.32857	2.35238	3.77468	5.63494	3.83454	4.33006	3.5384	3.97007	2.13883	2.06593	3.05923	3.26226	4.25986	3.14048	3.7181	3.80734	2.35981	3.64565	3.66514	5.26829
ACH-001430	TC138	TC138_BONE	1.20413	1.77444	1.27798	2.023	0.405702	0.0880559	0.976194	0.514865	1.20287	0.553159	1.76496	0.289753	0.884583	0.532288	1.07716	1.57135	0.777113	0.873833	1.01243	2.71219	0.950971	1.56044	1.31105	3.10095	2.78195	1.17895	1.6974	1.04806	0.950413	2.08086	0.886645	2.17106	1.07427	0.434666	0.704025	1.25707	0.863136	1.48774	1.01547	1.81033	0.534526	0.645727	0.446518	1.36154	2.00642	1.09034	1.69203
ACH-001431	TC205	TC205_BONE	1.16884	0.917555	0.641833	0.69827	1.08744	0.668097	0.57256	1.12913	1.23893	0.487005	1.09432	1.27069	0.857308	1.32128	0.728041	0.685973	1.43622	0.781734	2.81896	1.08042	0.938554	2.33808	1.11059	2.34688	1.8275	1.40699	1.0594	0.924245	0.882248	1.93637	0.556888	1.09818	1.12083	0.874193	0.693661	1.77392	1.18036	0.805048	1.25726	0.68771	2.18596	1.40345	1.10574	1.94876	2.59457	0.957088	2.07919
ACH-001433	CCLFPEDS0008T	CCLFPEDS0008T_SOFT_TISSUE	2.14692	2.57844	1.67352	2.72562	2.94684	1.63439	1.95769	2.898	3.56022	1.41725	1.92086	1.11825	0.708163	2.80469	1.94253	1.51795	1.72281	1.84279	2.45086	3.25001	1.49484	3.03191	1.99309	2.70986	2.24214	1.95465	1.34532	0.991428	2.34144	4.17201	1.01271	1.59837	3.15274	1.72351	0.716566	1.88057	2.28297	1.2423	1.69204	4.50768	2.07332	2.65981	2.44052	1.87815	2.92964	1.3134	2.01848
ACH-001441	921	921_UVEA	1.29856	1.06211	1.05978	1.07561	0.602789	0.830742	1.33977	1.22366	1.63516	1.05581	1.69344	1.18519	0.887725	0.992779	1.18671	1.88217	1.045	1.6689	1.80017	1.91685	0.759262	2.29786	0.761385	1.2057	1.86805	0.840537	1.27385	1.64833	1.05838	1.79156	0.776707	1.63158	1.039	1.29613	0.570486	1.46036	0.640387	0.448999	0.353552	1.6269	1.19805	0.66751	1.46809	1.94591	1.4771	1.00111	1.50929
ACH-001450	BLUE1	BLUE1_HAEMATOPOIETIC_AND_LYMPHOID_TISSUE	0.150124	0.197487	0.0889089	0.144574	0.33123	0.392714	0.337419	0.1688	0.0871105	0.0540744	0.258296	0.184474	0.0918419	0.128284	0.184024	0.198301	0.107321	0.0382568	0.0466259	0.211563	0.134605	0.110145	0.100366	0.0818697	0.290497	0.181859	0.161288	0.0868428	0.0806214	0.115503	0.0762421	0.0984325	0.151891	0.0537516	0.0868606	0.0492132	0.134745	0.0925973	0.127246	0.0991993	0.143726	0.190339	0.0638409	0.202751	0.320989	0.114703	0.205951
ACH-001451	BOKU	BOKU_CERVIX	2.13532	2.28022	2.43107	1.60447	2.02792	2.94244	1.45712	2.06824	2.06718	1.04399	1.25755	1.80336	1.57432	2.22427	1.9864	1.41075	3.11563	2.72167	1.00343	1.92731	2.14023	1.92974	2.7892	1.57037	1.53579	2.68965	1.1989	1.87181	1.54678	1.86679	2.55477	0.985344	3.43815	1.81457	1.67698	1.76764	3.01502	1.15742	2.14574	2.10116	2.49505	1.99822	0.709815	1.66389	1.8198	1.88326	3.49138
ACH-001454	C10	C10_LARGE_INTESTINE	5.1267	3.67633	5.75745	4.95224	5.17571	8.05346	2.39631	5.01067	3.99072	5.07246	1.92716	4.59329	5.76243	3.93868	3.11878	4.3754	6.85019	5.23065	3.01666	3.81512	1.95256	5.57351	6.65735	5.18131	8.67355	8.10269	4.07131	4.45204	5.66834	4.75633	2.38124	5.18799	6.1762	7.2447	5.86349	6.0758	5.44349	5.79923	5.66926	3.09648	3.68005	8.17392	4.18292	9.38524	7.18944	6.59887	5.02936
ACH-001456	C125PM	C125PM_LARGE_INTESTINE	2.05555	2.00335	1.35489	2.75195	1.35341	2.17067	1.68273	1.25374	1.67258	3.08987	2.13915	2.3341	1.31428	3.98719	1.15319	1.52576	0.742386	0.671597	3.92524	2.65803	1.33624	1.26291	1.34444	3.17335	2.45522	3.22785	2.10984	3.4467	1.1531	2.66973	3.0714	1.8207	3.64615	1.2429	1.02928	2.46411	2.68283	1.2646	0.83497	2.70259	1.98551	2.01928	1.4685	2.70137	2.54674	0.9616	1.84207
ACH-001458	C75	C75_LARGE_INTESTINE	1.55275	2.43167	0.620296	1.23498	2.15757	1.55098	1.17623	0.822906	1.74882	3.12202	1.00736	1.46873	0.7689	1.49233	2.12521	1.67845	0.484451	1.19527	1.57368	1.98318	0.775676	1.80065	1.25864	0.743999	1.19451	2.70671	4.1265	2.23242	2.06645	2.24125	1.73418	1.16854	1.58417	1.45547	0.90418	1.72625	2.71422	1.12493	0.990718	1.72289	1.80967	0.467546	1.27612	2.06664	1.21278	0.891811	0.721019
ACH-001459	C80	C80_LARGE_INTESTINE	1.87414	0.955574	0.809722	1.34006	2.42338	1.63467	1.66209	1.00469	1.99835	2.31373	1.56554	1.7191	0.640779	3.09359	1.43047	1.71217	0.811331	2.13377	1.75169	1.65273	1.21756	1.61271	2.17172	1.24179	1.44643	3.70145	2.57311	2.31547	1.49308	2.00764	1.93858	1.08097	2.46735	1.90013	0.947494	1.09786	5.46454	0.829579	1.16458	2.00954	1.37497	1.44029	1.45545	1.67451	2.00916	0.883774	2.19263
ACH-001460	C84	C84_LARGE_INTESTINE	2.10623	1.67253	1.59529	3.43115	1.34031	2.51391	2.03781	1.02785	1.37534	2.40747	1.67899	2.75127	1.79949	2.87653	1.09433	2.06328	1.12103	1.319	1.68077	3.50791	2.46742	1.44179	1.54055	2.286	1.97632	2.69476	2.33851	2.58929	2.92882	2.80915	3.00563	2.6265	2.62555	0.961239	1.91861	1.66773	2.89296	1.49054	0.86922	4.11375	1.48519	1.66786	1.54881	2.77209	2.31522	1.30681	2.08775
ACH-001461	C99	C99_LARGE_INTESTINE	1.89886	2.7956	1.47554	2.50888	2.16401	1.49568	1.90255	1.02607	2.23531	2.67706	2.03921	2.05994	0.873069	3.37761	1.43863	1.4337	1.18409	1.91113	2.25094	1.86969	0.403399	1.02552	1.38541	1.84398	2.00732	2.24092	3.53716	2.76571	1.32438	2.50389	2.30381	1.53751	3.64322	0.928259	1.17111	1.52645	2.99789	1.44562	1.07277	2.25821	1.76315	1.43024	1.02271	2.6142	2.36344	1.55045	1.18894
ACH-001484	CI	CI_HAEMATOPOIETIC_AND_LYMPHOID_TISSUE	0.252648	0.114951	0.111443	0.189666	0.141062	0.353997	0.443276	0.311103	0.197496	0.267025	0.247339	0.112374	0.430719	0.076916	0.313074	0.277359	0.381848	0.220839	0.194434	0.277283	0.199516	0.295631	0.222409	0.302741	0.45904	0.227827	0.163365	0.237387	0.289096	0.398687	0.0924656	0.0879865	0.335568	0.0788482	0.221062	0.213904	0.311089	0.279108	0.247474	0.108591	0.262003	0.409765	0.288372	0.290396	0.245812	0.168249	0.230254
ACH-001485	CII	CII_HAEMATOPOIETIC_AND_LYMPHOID_TISSUE	0.191196	0.103508	0.12096	0.0921007	0.288655	0.257289	0.273372	0.173332	0.148341	0.186557	0.260353	0.217744	0.230144	0.109364	0.194607	0.460906	0.197371	0.157173	0.113925	0.103505	0.277268	0.323482	0.190144	0.194037	0.201248	0.0609674	0.1656	0.180877	0.32866	0.35234	0.0715251	0.173099	0.235805	0.0587746	0.148884	0.0935106	0.154507	0.170165	0.0986025	0.0446278	0.171721	0.194487	0.203463	0.0882187	0.383582	0.0895069	0.228383
ACH-001495	EMTOKA	EMTOKA_ENDOMETRIUM	2.29209	2.33238	2.20286	1.76723	1.58274	2.05148	0.800462	2.16966	3.16846	2.08346	3.67067	1.84245	1.03397	2.17841	1.72715	2.61631	2.37725	4.35422	1.81659	2.34395	1.16025	0.828614	2.49199	2.50496	2.00219	2.66432	1.62224	2.97546	1.16777	3.01422	2.00532	1.89116	5.28736	2.28128	1.51535	1.19631	2.60221	1.20444	1.9163	1.82803	4.20159	2.60964	1.8942	1.90473	1.87259	1.89652	2.80914
ACH-001509	H357	H357_UPPER_AERODIGESTIVE_TRACT	1.33094	2.39431	1.6708	1.11828	0.738813	0.924031	1.43997	1.60806	0.928614	0.829525	0.93083	0.755562	0.700247	0.915659	0.731139	1.17703	0.948432	1.7275	0.807397	2.03791	1.31188	0.593781	0.773056	0.850673	1.34979	1.35084	1.01923	1.48873	0.775946	1.31044	1.67379	1.34636	1.10427	2.14798	0.84176	0.590167	1.03051	0.742802	1.14082	1.44266	1.91288	1.36034	0.752734	0.910326	1.49597	1.46421	2.35376
ACH-001510	H376	H376_UPPER_AERODIGESTIVE_TRACT	1.06202	1.44775	0.738603	0.977296	0.835702	0.588892	1.44958	1.22662	0.899097	0.722297	1.01351	1.15009	0.672228	0.734928	1.12022	0.565467	0.36567	0.740842	0.736622	2.38054	1.12996	1.36461	0.553165	0.416074	1.4678	1.16794	0.505765	1.29637	0.695071	2.73542	0.645603	1.28529	0.746373	0.743324	0.265763	0.522969	1.15191	0.638371	0.668407	1.68959	1.23715	0.770526	0.759731	1.1475	1.41785	0.662872	1.91639
ACH-001511	H413	H413_UPPER_AERODIGESTIVE_TRACT	3.85366	5.50476	2.33579	3.23865	3.15167	5.59284	1.86672	2.60492	4.32479	5.05623	1.48272	4.66732	3.17402	3.80804	2.3188	3.30651	2.54931	3.99254	7.6509	5.27824	3.3304	3.44467	2.70064	2.4013	3.60136	3.7613	4.1612	3.40146	4.39444	6.47266	6.90196	3.69492	2.62191	4.57718	2.30919	2.65489	1.95496	2.45628	2.35623	4.70435	5.26272	3.13268	4.07663	3.5777	4.14722	5.39995	7.17156
ACH-001513	HCA1	HCA1_CERVIX	3.20962	2.10784	2.02006	4.03874	5.43936	5.69373	1.54113	2.60787	2.20253	3.58211	1.08516	5.24733	3.14566	7.38865	2.44639	1.81654	3.83848	2.92305	5.65396	1.59831	3.46088	3.52808	0.774115	4.85143	2.55711	3.37245	2.80182	3.25104	3.50012	2.0739	3.18928	3.12752	0.764856	2.09565	1.85477	6.05848	2.33465	4.8527	2.4241	1.05948	3.9774	3.38094	3.02538	7.17085	4.25905	2.99921	4.76779
ACH-001515	HCS2	HCS2_CERVIX	2.97575	5.19289	3.42086	4.96781	3.16774	3.05376	3.23637	3.1161	4.46144	3.00374	1.7906	2.80589	1.91203	2.41449	5.61339	3.05609	4.43798	4.07615	3.54336	2.89779	2.36759	3.28435	1.87972	2.50888	2.94846	1.24072	3.00775	2.60309	2.46576	6.13739	3.20102	1.729	2.08623	2.36136	2.96916	2.02975	1.1417	2.19427	2.58988	1.20196	3.06527	2.07439	2.26707	2.19128	3.53513	4.58036	3.24655
ACH-001516	HCSC1	HCSC1_CERVIX	1.84005	2.01374	2.50976	1.34648	2.7489	3.69751	1.0998	1.53833	1.51397	1.33167	1.66816	1.4164	1.72173	1.96875	2.16571	1.7352	2.26747	2.13953	1.16563	0.836959	1.03028	1.09261	2.99295	2.4792	2.14108	1.868	2.05165	1.42527	1.62312	2.44001	1.89322	0.824659	3.37087	1.54876	2.30926	2.05439	2.9989	1.34841	2.49754	1.23608	2.76501	2.029	1.2003	1.58265	2.67467	1.44349	1.43261
ACH-001518	HEC116	HEC116_ENDOMETRIUM	1.55541	1.7495	1.7022	1.07267	1.70349	1.29261	1.23575	2.14235	1.25279	1.23312	1.35509	1.61084	1.66897	0.869595	1.65113	2.40423	1.12559	1.91905	1.09275	1.98578	0.816445	1.52377	1.35096	0.585983	2.42363	1.44299	1.25211	1.65039	1.88063	1.99599	0.304797	2.1131	1.19833	1.4343	1.4776	1.54963	1.22527	1.82856	1.81699	1.3478	1.16303	0.376466	1.72044	2.17913	2.10305	2.53159	1.20088
ACH-001520	HG3	HG3_HAEMATOPOIETIC_AND_LYMPHOID_TISSUE	0.249883	0.242723	0.0852151	0.160274	0.323172	0.158092	0.70995	0.231702	0.186837	0.211263	0.331305	0.247502	0.0824307	0.133586	0.260604	0.397972	0.221033	0.372102	0.138921	0.3125	0.395086	0.412672	0.0939361	0.230989	0.400539	0.159096	0.201512	0.280984	0.17702	0.307765	0.187622	0.248396	0.268336	0.0709172	0.15645	0.139686	0.211484	0.188571	0.13462	0.100708	0.236147	0.298665	0.234008	0.255595	0.564359	0.224234	0.165875
ACH-001521	HKA1	HKA1_SKIN	1.3475	0.659566	0.785374	1.84487	0.796108	2.2937	1.34833	1.88105	1.37165	0.86643	1.04866	1.57338	1.58629	2.15182	1.43873	0.770684	2.32787	1.60871	1.3315	1.5696	1.44444	1.36983	0.48914	0.915737	1.75869	2.32578	0.447173	1.68368	0.489811	4.01501	1.27622	1.43654	0.84723	1.3367	0.848614	0.80673	0.566354	0.350494	0.94818	1.73958	1.53157	1.33722	1.60477	0.883743	1.93129	0.887831	1.4956
ACH-001522	HMY1	HMY1_SKIN	1.49225	1.86773	1.29787	1.69792	1.02857	1.68286	0.698805	1.29245	2.09561	1.18007	0.68173	0.900403	1.89649	1.51783	2.23454	0.765498	1.00156	2.01824	1.62071	1.4596	0.383468	1.61097	1.23951	1.14113	1.36228	2.10525	1.34223	1.77658	0.76878	2.60892	0.742058	1.1662	1.651	3.15222	0.810824	1.9542	1.18239	1.54445	1.26001	3.16377	2.51143	0.92947	1.56803	1.65764	1.34877	0.547494	1.41755
ACH-001523	HSC1	HSC1_SKIN	2.57526	1.464	4.14897	4.47091	1.68771	3.83337	1.65312	2.80333	3.63998	1.2932	0.756236	2.11078	4.87214	4.74026	2.5534	0.934751	4.94901	3.38657	1.28827	2.1767	0.989815	1.87598	1.49628	2.99773	2.77145	2.45298	0.862396	1.92928	1.31402	5.14917	1.4945	1.47835	2.86683	6.32939	1.24927	3.17097	1.87898	1.58021	1.93709	1.75834	2.77897	3.15749	2.06548	2.65108	3.89426	1.31189	2.99742
ACH-001524	HSC5	HSC5_SKIN	3.65938	5.68273	1.58543	2.87247	2.99805	1.50514	2.28876	2.62724	6.95109	3.50985	1.52902	2.49086	1.97894	0.88097	3.20351	4.97358	3.36492	4.03813	3.48579	3.48701	1.82986	4.36525	6.33086	2.62294	3.61176	6.06735	4.87873	1.87045	3.29846	4.92297	1.34595	4.40899	3.85604	7.02922	3.54087	2.48704	3.87926	2.64603	2.1649	3.47315	1.51409	2.46154	3.56823	3.02899	3.54201	6.04898	6.05416
ACH-001532	JMURTK2	JMURTK2_SOFT_TISSUE	1.45292	2.84057	1.32886	2.15701	3.27077	1.77288	1.85177	1.11869	2.21031	1.05764	2.22788	1.7881	0.299898	2.35207	1.44447	0.750294	0.832005	2.04752	0.714598	1.24283	1.07729	1.69012	0.886493	1.15221	0.728114	1.16802	0.986782	1.58243	1.41492	1.09632	1.14389	0.780457	2.38855	0.873123	0.979766	1.37761	1.27238	1.01556	1.08015	1.23371	1.43562	0.83625	1.7069	0.721393	0.972113	0.808365	0.644708
ACH-001536	KKU100	KKU100_BILIARY_TRACT	2.42841	2.43364	0.970611	2.04603	2.43916	1.95826	2.1716	1.97896	4.91293	1.69439	2.53795	1.47183	1.04302	3.28529	2.38041	2.9584	2.26285	3.13611	2.75696	2.08069	2.37553	4.5574	0.541329	1.37534	4.21661	1.52093	4.51793	1.39137	1.46265	4.01392	0.906178	2.52918	0.406889	2.89064	1.52369	2.54066	1.83985	2.74655	2.24458	2.83813	3.47157	0.670724	3.10093	3.475	2.6658	1.99375	3.08542
ACH-001538	KKU213	KKU213_BILIARY_TRACT	2.00238	1.95167	1.77815	1.77683	2.01791	3.59872	2.90052	1.6117	2.78941	3.43882	1.54936	2.12521	1.12919	1.51186	2.21337	1.85398	1.41395	2.69066	0.545699	1.64225	3.82229	2.14483	1.56706	1.7572	1.51908	2.51261	1.68737	3.30026	2.27616	2.5793	1.29103	1.72576	2.57157	1.59483	1.26706	1.32896	2.19425	0.963683	1.99196	1.7061	2.11939	1.15474	2.50429	1.65994	1.66727	1.60919	3.19665
ACH-001539	KML1	KML1_HAEMATOPOIETIC_AND_LYMPHOID_TISSUE	0.215548	0.202474	0.123078	0.357857	0.379063	0.335379	0.180475	0.254235	0.111464	0.167254	0.211936	0.31684	0.208839	0.282146	0.158715	0.206909	0.0961335	0.193129	0.140321	0.153784	0.265179	0.136004	0.0528261	0.288487	0.479678	0.099735	0.268225	0.237736	0.180426	0.241121	0.204455	0.160931	0.235798	0.106324	0.12516	0.144612	0.0839307	0.24518	0.144949	0.193304	0.216993	0.316369	0.291967	0.321379	0.225244	0.24004	0.264738
ACH-001540	KMLS1	KMLS1_SOFT_TISSUE	2.89273	1.30701	1.22412	3.66116	2.63733	1.6134	2.25822	1.8799	2.84446	1.63389	2.03658	4.00976	3.57036	2.24859	2.08703	1.69795	2.29541	1.92936	5.25007	5.65312	1.29932	3.73886	4.50043	3.2202	3.32438	4.43853	3.17759	2.36644	1.53833	3.76043	2.42406	3.03116	4.91067	2.77107	2.46955	1.95907	3.31518	3.24197	1.45633	6.49754	2.38911	3.81856	2.71049	3.12929	2.41685	1.87126	1.6456
ACH-001541	KMS28PE	KMS28PE_HAEMATOPOIETIC_AND_LYMPHOID_TISSUE	0.476206	0.240877	0.154619	0.881918	0.350849	0.944446	0.436779	0.131666	0.357899	0.318837	0.336317	0.674116	0.50307	0.322881	0.264912	0.387629	0.76264	0.433559	1.23132	0.330626	0.157732	0.27063	0.21828	0.480907	0.62102	0.386343	1.48694	0.392448	0.234123	0.41029	0.883015	0.138069	0.34271	0.19664	0.672637	0.419708	0.253291	0.659183	0.180414	0.222966	0.416196	0.100064	0.15141	0.872871	0.854869	0.393093	1.75549
ACH-001543	KOSC2CL343	KOSC2CL343_UPPER_AERODIGESTIVE_TRACT	1.71251	3.45828	1.92092	1.54042	3.01046	1.33607	1.66911	0.939129	1.9071	2.59423	1.05558	1.62877	0.905701	1.25534	2.76739	1.29385	2.07328	1.98323	0.867148	1.61025	1.34651	1.43202	1.17789	1.3787	1.93647	1.75722	1.42534	1.95986	0.909231	2.77123	1.2757	0.964593	1.79126	1.91172	0.989275	0.593659	1.51409	1.32706	2.22316	1.63372	2.07779	1.22332	1.30648	1.91567	2.41696	1.81209	2.32694
ACH-001548	LS	LS_AUTONOMIC_GANGLIA	0.844738	1.10919	0.781203	0.874345	1.03325	0.213312	0.992982	0.785472	1.65634	0.342289	1.51594	1.70164	0.493664	0.840239	1.52976	0.786213	0.778704	1.54442	1.06397	1.17743	0.636949	1.76967	0.600363	0.824933	0.927596	0.401529	1.22885	0.425134	0.840105	1.18335	0.51235	0.575847	0.84025	1.26866	0.467456	0.279401	1.03743	0.774256	0.852757	0.915634	1.08566	0.505142	0.641315	0.50938	0.777393	1.27014	0.657488
ACH-001550	MCC13	MCC13_SKIN	2.57094	1.36525	2.47936	4.94563	3.05712	2.10058	1.36593	3.90549	1.7896	2.26979	1.80445	4.31884	6.71593	2.78609	3.90268	2.41194	5.19935	2.10835	2.27833	4.81842	1.37949	3.5595	3.20693	3.01469	3.74473	2.40329	1.50445	2.63422	2.26837	3.20064	1.12609	2.29021	0.93785	1.67472	2.34822	3.77902	2.06343	4.97571	2.86663	2.23612	1.68416	1.85475	3.04086	3.95768	2.90705	1.64698	2.34843
ACH-001551	MCC142	MCC142_SKIN	1.62076	1.86969	1.36366	2.20632	1.80217	0.837515	1.21767	1.49295	1.39355	1.38187	1.56682	1.84638	1.45681	0.935838	3.75592	1.85185	1.18412	1.48276	1.24429	2.32918	1.8311	2.09213	1.51637	1.56185	0.882273	2.83783	1.45046	1.3155	1.5007	3.22864	0.69265	2.23423	1.93797	1.30421	1.60163	0.562303	1.91674	2.07004	1.05864	1.67858	0.98785	1.56224	1.50292	2.02333	1.8401	1.177	1.84096
ACH-001552	MCC26	MCC26_SKIN	2.41404	2.14357	2.40515	1.27983	2.7166	0.92855	2.63236	2.48261	1.76554	2.28917	2.60007	3.01229	1.99973	1.58845	3.87636	2.60637	2.5322	2.55515	1.72222	2.96943	1.94081	2.31941	2.95999	2.29403	2.05188	2.55929	2.10963	2.20658	2.61403	3.12586	1.34271	2.84309	3.20206	2.17111	2.39538	2.55954	2.34053	1.61021	1.68701	3.45464	1.86904	2.7427	2.14663	2.16639	2.61661	1.80426	3.18542
ACH-001554	MEL202	MEL202_UVEA	1.56286	1.29735	1.2872	1.08134	1.12603	1.2872	1.54837	1.62669	1.34542	1.28153	1.05234	1.34399	1.18803	0.884732	0.911238	1.59254	0.996818	1.41087	1.80889	2.30958	1.03655	3.29487	1.39362	1.4713	2.11673	1.95092	1.52065	1.63501	2.22707	2.1039	0.613418	1.82808	1.17857	3.46438	1.41745	2.06412	0.821512	1.30221	1.22585	2.09284	1.20439	0.812924	2.28731	2.77482	1.83678	1.14692	1.65146
ACH-001555	MERO14	MERO14_PLEURA	2.71595	1.52705	1.6135	4.73185	1.01418	1.43767	3.16791	2.03691	3.56644	3.34314	2.59372	1.59806	2.33282	0.658444	2.5581	4.2477	2.2288	2.66739	3.06718	6.89615	1.22148	4.60722	3.87887	3.90751	1.81354	3.2187	2.37832	2.06168	0.825225	4.58375	3.21056	1.34633	1.77536	1.80631	4.44285	3.31689	1.29211	3.26702	2.28093	2.5883	1.63398	2.39193	1.53357	3.845	1.83095	1.92285	5.57304
ACH-001556	MERO25	MERO25_PLEURA	2.48475	2.25922	2.21646	7.88144	2.67201	1.14301	4.57782	1.78008	1.39443	2.17945	2.67796	4.87459	2.62555	1.79312	2.26612	3.53395	1.58931	1.82046	2.11284	11.5693	0.383309	7.86239	0.401815	3.11605	3.22126	1.74928	3.05973	2.46245	2.40746	3.64203	0.599973	4.33673	0.597906	2.25799	0.967639	4.69823	0.387467	5.13394	0.590448	5.04752	0.61691	1.26011	2.4214	5.33334	2.69738	2.20749	2.07222
ACH-001557	MERO41	MERO41_PLEURA	3.24061	2.70351	2.24306	3.39257	4.26412	2.74231	4.18806	2.73274	2.4486	3.43253	4.63258	6.24053	2.40689	3.10774	3.65069	2.73542	3.3749	2.75682	4.53197	4.62551	2.79898	4.6899	2.69382	2.98512	2.78331	3.82455	1.55469	4.45505	2.82723	3.74528	1.83552	3.42041	4.29422	2.8165	2.05994	2.7754	2.75927	2.24047	1.66745	5.02381	2.60734	5.08071	3.50995	2.95468	3.23492	1.57852	6.44902
ACH-001558	MERO48A	MERO48A_PLEURA	3.95409	2.98399	3.78195	4.68806	5.65188	5.04548	5.13762	3.93114	2.14546	3.81403	2.25152	9.615	4.22965	3.28542	3.08287	4.9356	5.36335	4.06555	2.6954	3.75349	1.9511	4.82944	3.39851	3.9654	4.15277	2.96861	5.24299	3.83229	4.45444	2.81961	2.09075	4.80821	3.3146	4.47627	6.36115	3.37462	2.38478	4.09584	2.7844	3.22993	2.65179	4.99201	5.11773	3.56347	4.904	3.53925	7.32264
ACH-001559	MERO82	MERO82_PLEURA	3.24746	2.78522	3.10888	3.22833	3.56418	2.28147	5.90635	2.94298	2.11831	4.77263	3.35793	4.25685	3.20611	1.9462	4.14157	3.33304	3.74454	2.68053	2.15091	4.39956	3.05121	4.37896	2.46274	3.75342	3.49214	3.40643	2.24435	3.28129	2.22391	4.51005	1.28056	5.37408	3.56334	2.05908	2.90963	3.46235	1.30792	2.91688	1.65603	6.60479	2.12088	4.04833	4.03155	3.38896	4.48954	2.366	5.77763
ACH-001560	MERO83	MERO83_PLEURA	2.66846	2.47265	1.84752	5.11392	3.07301	1.88935	2.14272	1.88753	2.69261	3.94595	2.37305	3.21902	2.55893	1.76751	2.99981	3.72379	2.52139	2.86873	4.26967	5.25968	0.831544	1.40212	2.2091	3.34498	3.80162	2.9376	4.53022	2.2299	2.36465	2.07131	1.27288	2.76854	1.56639	3.6877	1.99991	4.81281	1.15338	3.66607	1.51939	1.25627	1.4578	2.04073	2.63551	4.21788	2.65741	2.60444	2.28294
ACH-001561	MERO84	MERO84_PLEURA	3.25795	1.94782	2.41776	5.60383	2.74956	3.12457	3.78408	2.67032	2.41521	5.06388	2.48884	3.71035	1.77917	2.88053	3.72747	5.12989	2.81711	3.35547	5.00257	5.01552	1.43336	5.37135	2.48105	4.44705	3.81068	3.72204	4.43841	2.89143	4.10527	3.84209	3.32444	3.26164	1.72573	4.41591	4.4275	4.03375	1.29634	2.6027	1.69371	2.00966	2.47627	4.67712	3.61089	4.45408	2.88812	2.067	3.6092
ACH-001562	MERO95	MERO95_PLEURA	3.91311	4.30895	3.26283	6.2971	5.12887	3.75438	5.91002	3.59866	2.21059	3.74037	9.1525	1.89843	2.87527	4.08847	5.22674	5.65328	4.44793	3.19496	2.94651	7.12149	2.22766	6.68402	1.72063	4.06553	5.18137	3.11041	3.15413	3.19186	3.56941	5.0307	1.46892	5.34578	2.47665	3.44944	3.07764	4.17233	1.41173	4.14748	1.90476	4.3493	2.55531	6.21605	2.42022	5.06063	5.39728	1.53003	8.47208
ACH-001563	MM127	MM127_SKIN	2.57473	1.89393	2.54841	5.88733	2.97701	1.30185	2.72987	1.87731	1.78486	2.74743	0.752669	0.535987	8.00723	3.07628	4.44224	2.02579	3.57933	1.05653	3.65008	4.11837	1.47729	2.68852	4.68612	2.74445	4.70922	1.24568	2.50207	0.607214	2.70337	5.6411	1.23135	1.96573	2.25695	1.15267	1.46945	2.04246	2.23649	5.17524	2.2992	4.99482	1.35329	2.44824	1.13106	3.04845	4.4646	0.685667	1.71507
ACH-001566	MM370	MM370_SKIN	1.92694	2.03775	1.2777	1.66885	2.05313	2.10607	0.511664	0.989154	2.34017	1.08727	1.89909	1.24901	1.35828	1.73293	1.38017	1.82011	1.36753	1.65954	3.95936	1.6475	3.32485	1.91913	1.66075	0.878784	1.69941	1.29481	1.8326	1.78231	0.543343	2.76855	1.08527	1.60612	2.6572	2.05461	1.2574	1.16523	1.65894	0.953776	1.40797	4.12032	5.02806	0.956656	2.28559	1.62788	2.28262	1.09247	2.08474
ACH-001567	MM383	MM383_SKIN	2.58271	2.73772	1.01266	3.60134	2.42558	1.07068	1.02627	1.38347	1.68026	3.56272	1.17616	2.16944	1.57609	2.22199	1.67982	2.22043	1.38083	0.914182	2.35278	2.76616	3.32497	3.30762	2.48049	2.22987	4.08871	6.44879	3.15469	2.88967	2.60621	1.41941	1.66177	3.15526	1.0194	2.73036	3.08346	3.94099	2.35579	3.14251	1.97796	2.32363	2.20365	2.97545	3.08411	4.40571	2.00061	2.11385	3.50375
ACH-001568	MM386	MM386_SKIN	1.66428	1.99162	1.2601	0.985112	1.45007	0.781529	2.576	1.43526	1.14969	1.09664	1.67393	1.16857	0.897638	0.957657	0.50974	1.01884	1.18305	1.16688	1.42977	2.59379	1.74263	3.14264	0.751146	0.817273	2.36673	1.88428	1.15837	1.71615	0.837844	2.4345	0.494457	1.44778	0.753157	1.79883	0.856421	1.30245	0.809389	0.480222	0.75231	4.35743	0.707809	0.613281	1.78613	2.66275	3.53944	1.07917	2.46007
ACH-001569	MM415	MM415_SKIN	2.20991	2.11492	1.52989	0.945967	2.29115	1.66355	1.75535	1.36589	2.39444	1.4617	1.60284	1.77764	1.20718	1.92121	2.17824	1.79127	1.82358	2.8911	2.29825	1.53139	3.22848	1.46477	2.7894	1.22016	1.43692	1.87458	1.99208	2.67292	1.07044	2.41895	1.44387	1.3615	5.26144	1.90281	1.48867	0.953752	2.18306	1.38678	1.60805	3.6074	2.94875	1.3792	2.05887	1.3232	2.15299	1.21808	2.96586
ACH-001570	MM426	MM426_SKIN	3.19111	3.37428	2.01981	2.87719	2.81171	1.96026	4.16873	2.27094	3.50695	2.48912	1.74489	4.82554	1.12143	2.84917	1.98579	0.860372	3.31941	5.84605	1.53295	2.33469	1.53737	3.81516	2.28125	3.33465	2.21156	2.4225	1.58661	5.03439	2.05134	3.36306	1.74132	2.25736	7.67037	3.41931	2.56131	2.3571	1.72827	1.59122	2.24571	5.41367	3.54571	3.75946	2.81756	3.50779	3.53435	2.81151	4.9039
ACH-001573	MOLM1	MOLM1_HAEMATOPOIETIC_AND_LYMPHOID_TISSUE	0.242932	0.128729	0.185349	0.243776	0.261773	0.537743	0.192946	0.471265	0.12007	0.422493	0.179354	0.165429	0.156309	0.274794	0.0686166	0.464918	0.141372	0.624564	0.0927056	0.126305	0.53773	0.103291	0.309125	0.133757	0.438803	0.142132	0.0686863	0.227341	0.202796	0.22773	0.124335	0.279399	0.287423	0.170466	0.0752207	0.223028	0.261502	0.122153	0.321955	0.127958	0.414941	0.189749	0.262557	0.227859	0.406578	0.173983	0.257184
ACH-001574	MOLM14	MOLM14_HAEMATOPOIETIC_AND_LYMPHOID_TISSUE	0.113764	0.110299	0.154227	0.128268	0.193741	0.0964671	0.0934977	0.0783024	0.147262	0.11163	0.140918	0.185801	0.0938459	0.0803513	0.0818771	0.109795	0.195859	0.122873	0.051735	0.0830308	0.154728	0.114957	0.0376023	0.1503	0.151	0.0389806	0.0684327	0.100182	0.0662389	0.203306	0.0662421	0.0985785	0.182146	0.0799745	0.0840543	0.0767095	0.034248	0.109466	0.0924929	0.109302	0.0793549	0.0943855	0.0387893	0.145382	0.198127	0.16929	0.168434
ACH-001577	MUTZ8	MUTZ8_HAEMATOPOIETIC_AND_LYMPHOID_TISSUE	0.156194	0.0429545	0.16947	0.181973	0.0774738	0.101802	0.10308	0.244189	0.136666	0.307092	0.0889555	0.0354793	0.150879	0.0865743	0.0914493	0.13504	0.224722	0.221981	0.0893419	0.112504	0.189666	0.0795424	0.267882	0.188123	0.270855	0.21057	0.0689188	0.201162	0.056192	0.239181	0.076889	0.083616	0.347186	0.104129	0.0892275	0.534617	0.206796	0.116838	0.219825	0.160843	0.152523	0.121459	0.0663718	0.306678	0.119832	0.0853684	0.096759
ACH-001578	NCCIT	NCCIT_TESTIS	1.27303	0.835462	0.792666	1.34566	1.06331	0.90247	0.454139	0.735904	1.77519	0.793658	1.62041	1.82343	0.760072	2.28483	1.05345	1.26151	0.79608	3.14148	1.41891	0.995261	1.10766	1.09512	0.256146	1.12403	0.926216	1.29074	1.12714	1.46635	0.763254	1.84168	0.876347	0.513109	2.047	0.877105	0.35331	0.547633	0.791895	0.546446	0.421371	0.899362	3.31764	0.795238	1.78807	0.898199	1.40287	0.812695	1.43153
ACH-001607	NOZ	NOZ_LIVER	2.44355	2.12738	2.30858	6.1196	3.34438	6.61691	2.61094	1.39198	2.37601	4.11188	1.41418	2.27631	1.39187	2.58404	2.82373	1.56516	3.36369	1.39137	1.42618	1.81613	2.12121	2.34613	2.38753	2.3573	2.4845	8.02441	2.23078	2.4834	2.17141	2.96474	0.291355	1.81338	2.50046	1.97482	1.4883	2.62959	2.31998	2.40974	1.8544	3.29743	1.79749	2.11069	1.65461	4.25322	2.54424	1.79302	4.5451
ACH-001608	NP2	NP2_CENTRAL_NERVOUS_SYSTEM	2.1122	2.28401	1.71963	1.00459	4.79679	1.63384	1.60011	2.34191	2.13341	1.35453	0.829308	1.39918	1.48636	1.88984	2.3844	0.567369	1.7495	1.15853	1.74548	1.56828	1.17536	1.81721	2.77118	1.85096	2.42899	2.39129	2.58224	1.06652	1.93621	1.63028	1.55701	1.54269	4.76918	1.50842	2.43881	2.19022	5.48392	1.10079	3.81491	1.17354	1.92	2.46608	1.05846	2.19216	2.77584	2.1735	2.35937
ACH-001609	NP3	NP3_CENTRAL_NERVOUS_SYSTEM	2.52165	1.84274	1.72006	0.850883	3.81149	1.07808	1.51017	3.37567	3.7354	2.1828	0.67478	1.97526	1.92995	1.60723	4.92777	0.838506	1.89328	1.67694	1.59766	2.17402	2.16813	2.8233	5.80121	1.16855	2.53304	2.60535	2.00896	0.585956	1.66168	2.60653	0.996833	3.50566	4.68583	1.87325	2.14625	1.36323	4.96006	2.18265	5.50377	3.75026	2.02664	1.97886	3.22078	2.42928	2.86292	3.67579	2.60743
ACH-001610	NP5	NP5_CENTRAL_NERVOUS_SYSTEM	2.20488	1.9009	1.77364	2.41798	3.73887	0.677293	3.10533	1.87159	1.76047	0.962171	1.66465	3.8699	2.13546	1.38539	2.73173	1.61062	1.86529	0.465087	0.605096	2.7761	0.982983	3.29662	7.54919	1.89511	1.99124	1.36327	1.13514	1.74889	2.33432	1.52055	0.561431	1.43119	5.239	1.27673	3.15449	2.11405	6.25881	2.66996	4.21977	1.82765	0.777692	2.82079	1.96318	2.45143	1.29392	2.62811	2.27678
ACH-001611	NP8	NP8_CENTRAL_NERVOUS_SYSTEM	2.99757	2.52814	2.55127	5.30852	5.35736	4.68293	3.35858	2.05493	2.86196	2.20479	3.06644	4.51128	2.88589	6.05843	4.41168	0.937705	3.83843	2.48048	1.34699	2.41499	1.65289	1.26314	4.75849	2.86385	2.09841	2.07747	2.02176	2.42638	3.0677	2.50295	2.40819	1.89987	4.02966	1.51967	4.07497	2.05699	3.34737	3.17678	3.32896	2.6538	2.14728	4.19195	3.97334	2.5522	1.98443	2.59276	3.12087
ACH-001613	OCIAML4	OCIAML4_HAEMATOPOIETIC_AND_LYMPHOID_TISSUE	0.127535	0.0246179	0.0413479	0.131375	0.208036	0.494726	0.0783818	0.110687	0.0634423	0.311522	0.0468277	0.205091	0.0408665	0.173579	0.0663831	0.192523	0.141527	0.033699	0.116003	0.0749937	0.193649	0.165361	0.0953154	0.118992	0.298044	0.189897	0.0809443	0.213269	0.217507	0.164567	0.0208848	0.133142	0.12141	0.0765311	0.0705784	0.268451	0.13763	0.105761	0.155689	0.0756932	0.09878	0.210913	0.130142	0.201063	0.159101	0.0517769	0.298753
ACH-001616	OCILY18	OCILY18_HAEMATOPOIETIC_AND_LYMPHOID_TISSUE	0.222375	0.235212	0.0800643	0.219751	0.434169	0.22339	0.387502	0.184246	0.149394	0.167718	0.209661	0.311437	0.10036	0.303552	0.179152	0.289719	0.145099	0.178573	0.152208	0.208358	0.329961	0.31203	0.0969538	0.172868	0.257075	0.256907	0.19498	0.207801	0.222776	0.27055	0.129274	0.428393	0.244767	0.104394	0.235888	0.0857773	0.157263	0.0637338	0.105828	0.230287	0.185662	0.213653	0.623618	0.194842	0.3467	0.0749779	0.181018
ACH-001618	OCIM2	OCIM2_HAEMATOPOIETIC_AND_LYMPHOID_TISSUE	0.770759	1.63036	0.172069	1.28322	1.45957	1.38817	0.322104	0.515701	0.937468	0.70009	0.468832	0.900987	0.310371	1.07023	0.462055	0.476685	0.595062	1.8434	1.77811	0.536831	0.310747	0.559932	0.286735	0.464245	0.594859	0.372455	2.08575	0.707254	0.494177	1.7007	0.537974	0.207891	0.905144	0.635208	0.392569	0.676611	0.283588	0.262529	0.175029	0.318438	1.84425	0.115341	0.463913	0.641738	0.597394	0.511384	0.460557
ACH-001619	OCUG1	OCUG1_BILIARY_TRACT	2.17171	1.04828	1.96209	2.20792	2.07329	2.13202	3.02881	1.68594	1.82673	2.02085	1.13916	3.46462	0.850406	2.11525	1.18394	0.680688	3.54183	1.63151	1.0983	3.03946	1.86559	3.24952	3.30079	2.52034	1.90909	4.66227	0.781536	4.38465	1.47602	2.04916	1.10247	1.3239	6.37746	1.25013	1.76548	2.45948	2.88521	1.24763	2.15511	2.02449	1.8288	2.92135	1.54225	3.47208	2.23067	1.30033	3.3248
ACH-001622	ONDA7	ONDA7_CENTRAL_NERVOUS_SYSTEM	2.60141	2.54285	1.12044	1.83472	4.23682	2.65003	0.900226	2.55273	2.44138	2.44783	1.25601	2.9545	2.3027	2.69402	2.02692	2.25195	2.20367	1.90972	3.06657	1.00053	1.45818	2.49153	4.35747	0.803443	2.50477	4.05886	3.45603	2.10699	2.13293	1.83632	2.41929	2.06702	2.53759	2.02743	3.09234	2.30263	3.30748	2.15772	1.97542	3.22591	3.01262	1.55381	3.30865	2.8578	2.01969	3.75685	2.26207
ACH-001623	ONDA8	ONDA8_CENTRAL_NERVOUS_SYSTEM	3.36512	2.45776	4.25619	2.85809	3.75235	3.84961	2.58993	4.21774	3.17764	1.89573	1.32863	2.47433	3.61114	4.93242	6.17468	2.55189	5.73998	2.19574	2.41025	2.26814	1.66362	2.79694	4.77496	3.12843	2.47123	3.10969	2.04381	2.01357	1.63606	2.64366	3.90664	2.34651	6.10911	3.19709	3.19597	3.02592	3.12172	3.17589	3.39926	4.62761	7.31127	4.29654	1.93416	2.40398	3.16997	3.2378	1.82317
ACH-001624	ONDA9	ONDA9_CENTRAL_NERVOUS_SYSTEM	3.4108	2.39391	2.92479	3.17593	4.05456	6.18972	3.77598	4.64225	2.58733	2.34455	1.44351	2.21187	4.4441	3.58641	2.09353	1.12004	4.98578	0.943717	7.55315	4.33199	1.59525	3.64369	4.09281	2.46989	4.17764	6.79055	2.72968	1.72454	1.88166	4.81322	1.7452	2.55746	4.37165	3.12655	1.98464	4.88998	2.77765	2.72815	1.92265	4.99166	4.26851	2.27578	3.02223	4.71241	5.8544	3.78547	3.01264
ACH-001627	P4E6	P4E6_PROSTATE	1.57706	1.62702	2.01	0.37285	1.33665	1.05217	1.25967	1.91449	1.42906	2.08106	0.884465	1.2944	0.941644	1.1759	1.24108	1.06724	1.46055	1.73317	0.864504	1.58531	3.61814	0.849034	1.56922	0.768999	1.33205	1.43049	0.747474	2.02383	1.01255	1.32716	1.26515	1.35221	1.9601	1.54722	1.25265	1.54367	1.54066	0.848781	2.08025	2.92946	1.9963	0.825328	1.24528	1.6113	1.82745	1.72684	2.26202
ACH-001628	PEA1	PEA1_OVARY	3.52802	4.35631	3.42164	3.70508	2.99348	3.02431	3.36922	1.28101	4.2405	2.0403	3.70885	6.25663	4.06184	3.66492	2.91254	2.95736	3.5227	6.35236	2.87172	3.11582	1.24945	2.77575	3.07227	4.96332	3.66559	2.92552	2.6835	3.60074	2.52419	4.92432	3.51706	4.39009	5.05294	2.89871	3.01245	3.26993	2.18641	3.06987	1.95514	2.4252	3.08354	2.2247	2.70057	3.43951	3.41753	5.63641	4.30736
ACH-001632	PEO4	PEO4_OVARY	2.06506	1.43935	1.90219	1.12437	1.93539	1.51785	3.00832	1.72811	2.03828	1.28978	4.11315	1.5955	1.03636	1.62926	1.31285	1.28414	2.52714	2.92384	1.18808	1.95657	2.29343	1.70889	1.52382	2.29385	2.99115	1.7473	1.16054	2.14693	0.964541	1.46762	0.664142	1.81386	4.068	1.91737	1.3373	1.71151	2.87183	1.09493	2.35852	2.12706	2.99941	1.93302	1.51367	2.77883	2.96292	1.06778	4.4869
ACH-001634	PGA1	PGA1_HAEMATOPOIETIC_AND_LYMPHOID_TISSUE	0.213547	0.114203	0.227079	0.156285	0.166941	0.153158	0.246483	0.341543	0.108228	0.20237	0.170525	0.114507	0.247783	0.0891855	0.0576641	0.214921	0.522398	0.353173	0.179984	0.143106	0.126284	0.0559278	0.174976	0.239329	0.371255	0.111112	0.116446	0.164407	0.0886887	0.174764	0.23241	0.158609	0.245077	0.0476644	0.23333	0.249158	0.18243	0.190436	0.188929	0.13712	0.242615	0.262807	0.0996148	0.276784	0.517228	0.295772	0.256599
ACH-001636	RAMOS	RAMOS_HAEMATOPOIETIC_AND_LYMPHOID_TISSUE	0.1476	0.158799	0.0557979	0.110253	0.396387	0.367586	0.138932	0.15882	0.0587623	0.130485	0.118241	0.0968597	0.107454	0.110451	0.10509	0.372312	0.121197	0.169776	0.189862	0.12943	0.273623	0.121912	0.11481	0.0535123	0.218095	0.0780086	0.218819	0.105851	0.115829	0.112332	0.182591	0.132599	0.140525	0.0786934	0.105957	0.0606307	0.0819542	0.106051	0.0823255	0.116965	0.221277	0.0647713	0.167614	0.0589794	0.137591	0.103888	0.126827
ACH-001642	SCC3	SCC3_HAEMATOPOIETIC_AND_LYMPHOID_TISSUE	0.403458	0.757649	0.507789	0.303458	0.449351	0.0925804	0.170152	0.481715	0.442006	0.176992	0.541667	0.433272	0.122718	0.352062	1.28615	0.221164	0.483149	0.27206	0.259057	0.229848	0.347413	0.570608	0.10734	0.311447	0.699376	0.290937	0.40407	0.406064	0.376593	0.530914	0.388677	0.317812	0.0753	0.544929	0.301391	0.260277	0.224243	0.264456	0.408564	0.404971	0.853471	0.18288	0.0656527	0.595389	0.322917	1.00604	0.26254
ACH-001645	SEKI	SEKI_SKIN	1.88874	2.60987	1.20022	2.53733	2.94689	0.619279	2.34027	0.463831	0.922165	2.90115	1.64647	1.68333	1.29692	1.23238	2.44347	1.37272	1.16513	0.411625	1.03137	2.3115	2.77486	3.82181	2.1495	1.42529	2.19443	3.79069	2.57799	2.35923	1.8622	2.03778	0.373779	1.95178	1.8341	0.610117	3.12911	1.94095	1.8828	2.1329	1.88139	1.63886	0.794846	1.36547	4.73262	3.40322	2.52962	1.45522	3.98835
ACH-001647	SHI1	SHI1_HAEMATOPOIETIC_AND_LYMPHOID_TISSUE	0.108952	0.0819059	0.158627	0.194802	0.0742432	0.280652	0.0451775	0.0833994	0.0959363	0.120842	0.0902918	0.116072	0.154379	0.141916	0.079985	0.0770424	0.0851423	0.0718018	0.0338067	0.111915	0.0989209	0.197105	0.0492586	0.263767	0.183928	0.0841393	0.0569833	0.126795	0.237259	0.151465	0.0801598	0.138713	0.0635033	0.135805	0.101089	0.161757	0.0544037	0.177612	0.111274	0.101666	0.0570713	0.233206	0.0549586	0.194738	0.0507831	0.140015	0.165338
ACH-001648	SHMAC4	SHMAC4_PROSTATE	2.19706	2.47822	2.93211	1.95389	1.51474	2.58955	1.64256	1.99358	1.52774	2.98127	0.849816	2.16455	2.76837	1.98532	1.11684	3.004	2.57439	2.10555	2.6886	2.24847	1.38061	1.0613	1.70113	0.856305	2.15637	1.47873	1.66769	2.43537	1.72914	2.59854	4.16668	1.96878	1.66169	2.11685	2.0657	2.8791	1.24603	1.46094	1.87774	2.00428	2.06468	1.30497	3.10804	1.7976	2.99131	3.03971	1.8762
ACH-001649	SHMAC5	SHMAC5_PROSTATE	2.72006	2.89239	3.49615	1.64937	2.54461	1.42791	1.39953	2.90727	1.739	4.00502	1.05537	3.78859	2.74294	3.40701	2.53512	1.33042	4.13282	3.17353	2.26723	3.15589	2.73268	1.35628	1.77118	1.90371	3.16399	2.68205	1.6668	4.20296	1.43686	1.84488	2.21542	2.80653	1.72395	1.67611	2.6	5.12869	1.65709	2.19939	2.9493	2.77525	2.6612	2.66734	3.0881	4.74177	3.94929	4.46447	4.02305
ACH-001651	SKGI	SKGI_ENDOMETRIUM	1.71559	1.83938	1.67817	1.74375	1.4212	1.97589	1.46543	2.00837	2.7783	1.23433	1.34534	1.26623	1.73717	1.66927	2.90234	1.40643	1.50386	3.62857	2.49883	1.6047	2.60544	1.12006	0.959505	0.611772	1.43441	1.04521	1.60416	1.19768	1.03361	1.60382	2.6072	1.71139	1.05754	2.14435	1.14027	1.44766	1.14725	1.25832	1.10264	2.89719	3.92	0.767576	0.874816	1.44806	1.7081	2.65126	1.36561
ACH-001652	SKGII	SKGII_ENDOMETRIUM	2.45952	4.90357	3.26418	2.37559	2.90471	2.15268	3.32836	3.28647	3.33915	1.37197	1.87937	1.99477	1.48	1.72506	2.49758	1.65167	3.57488	3.73414	1.99729	3.34666	2.4202	2.03382	1.92146	1.69787	2.33862	1.66571	2.22981	2.57173	1.68729	3.50514	2.98864	1.74552	2.23355	2.66221	1.77759	2.57542	2.17448	2.13551	2.50087	3.52091	3.48347	2.68868	0.917457	2.73199	2.47278	3.45616	3.33029
ACH-001656	SKNO1	SKNO1_HAEMATOPOIETIC_AND_LYMPHOID_TISSUE	0.121885	0.108215	0.0777015	0.0716056	0.248603	0.283024	0.116087	0.174631	0.116206	0.0516836	0.0534933	0.198023	0.0755913	0.0672101	0.0948765	0.100619	0.10822	0.16281	0.0542868	0.0787374	0.170699	0.147912	0.137255	0.0913185	0.0675506	0.0719152	0.0449779	0.0649573	0.265779	0.108744	0.094975	0.0293068	0.171322	0.119851	0.0623485	0.0169117	0.141446	0.0738309	0.0685762	0.0854395	0.0780671	0.192806	0.0846607	0.0685619	0.0836974	0.102662	0.190037
ACH-001664	SNU638	SNU638_STOMACH	1.74978	1.11456	1.43539	1.62922	2.71345	3.54285	1.26376	1.98635	0.532803	3.222	0.712078	0.842363	0.953904	1.44705	1.26081	2.54017	1.61897	0.970568	1.41015	1.16501	1.69109	1.19629	2.60881	0.974558	2.01933	1.81325	2.55287	1.18199	2.50685	1.36083	1.38098	1.70416	1.59583	1.07827	2.67968	2.62745	1.73139	1.20005	1.65385	1.77723	1.09639	1.04551	0.842964	2.36665	3.09918	1.25538	1.47458
ACH-001668	SUSA	SUSA_TESTIS	1.07064	1.5283	1.09012	0.811364	1.2514	0.527385	2.5475	0.967782	0.442923	0.690962	1.70464	0.896306	0.637905	1.3235	0.438968	1.10552	0.709295	0.447236	0.758451	1.44506	1.19468	0.653218	0.572376	0.836567	1.60246	2.17216	0.771293	0.986236	0.189951	1.36654	0.762079	0.886282	2.0294	0.289159	0.2467	0.491022	0.974838	0.55863	0.474538	0.928851	1.24835	0.47763	0.982238	1.23604	3.17013	0.805626	1.48343
ACH-001670	TASK1	TASK1_CENTRAL_NERVOUS_SYSTEM	0.838602	0.982448	0.682493	0.58266	0.736229	0.294488	0.596864	0.767048	0.881411	0.500131	0.514624	0.789025	0.566208	0.587103	0.514881	0.74374	0.632604	1.43296	0.895402	0.859516	0.772927	0.778189	0.666675	0.847135	1.36658	0.776045	1.03259	0.67459	0.607736	0.940672	0.549807	0.798101	0.844992	0.696486	0.625993	1.06194	0.961125	0.540599	0.733502	0.498154	1.21977	0.527934	0.647649	1.26854	1.48296	1.19724	1.02574
ACH-001673	TFK1	TFK1_BILIARY_TRACT	1.67943	2.2149	2.63624	1.25657	1.36427	1.11782	1.4116	2.10612	3.8607	0.818302	1.79368	1.01262	1.44929	1.09047	2.50711	1.21067	1.02461	3.20188	1.5664	1.82301	2.58005	1.6431	0.778015	1.397	1.36105	0.705251	1.59576	1.44368	1.73074	3.53359	1.94284	2.49231	1.41055	2.35356	1.04854	1.03439	0.542865	1.69848	1.75269	1.99139	1.28916	0.753935	1.01258	1.00967	1.11772	1.81908	0.930691
ACH-001677	U2904	U2904_HAEMATOPOIETIC_AND_LYMPHOID_TISSUE	0.163565	0.190141	0.114821	0.228289	0.596616	0.273708	0.302871	0.0868534	0.106088	0.0513046	0.0802884	0.281151	0.116621	0.305257	0.1606	0.0817751	0.141894	0.111163	0.0629386	0.196645	0.150264	0.288844	0.180032	0.157097	0.0898789	0.219645	0.0863605	0.0714033	0.286774	0.166058	0.126659	0.0585236	0.252247	0.175429	0.116246	0.0484891	0.201602	0.125909	0.126109	0.119854	0.216667	0.153013	0.124686	0.17483	0.286158	0.0754341	0.155847
ACH-001685	UHO1	UHO1_HAEMATOPOIETIC_AND_LYMPHOID_TISSUE	0.437268	0.116401	0.385514	0.260202	0.216619	0.41894	0.230235	0.401226	0.586761	0.325146	0.46369	0.474722	0.473603	0.346996	0.384035	0.142488	0.380968	0.25752	0.294871	0.216288	0.042013	0.634574	0.379927	1.27667	0.40859	0.703625	0.493109	0.570176	0.227543	0.381869	1.30097	0.314039	0.262597	0.183787	0.684339	0.846081	0.164198	0.694503	0.49707	0.0625648	0.29478	0.337619	0.178888	1.16257	0.277797	0.303414	0.313506
ACH-001687	UMRC3	UMRC3_KIDNEY	1.78934	0.486625	1.78864	1.21034	1.32371	1.85627	3.05249	1.16114	0.981354	1.62166	2.07619	2.43434	0.809251	2.13544	0.706357	1.62749	1.05415	1.50229	0.925804	2.61653	2.14523	2.39896	1.03793	1.11726	2.74714	1.20958	0.930723	1.92379	0.900284	1.14277	1.27041	1.90193	2.34714	1.78283	1.27489	0.959303	0.853849	0.382381	0.936936	1.6568	1.89217	1.47741	1.6519	1.83228	3.68679	1.23423	3.73228
ACH-001688	UMRC7	UMRC7_KIDNEY	1.69391	1.32602	2.77115	0.58083	0.612607	0.604619	1.954	1.6219	1.11564	1.49607	1.97288	0.448457	0.872716	0.42401	0.972743	1.51847	0.532397	1.38526	0.589972	3.161	1.00242	1.62655	0.89098	1.03399	2.09568	2.46624	0.685557	1.78751	1.5737	2.17483	1.0112	4.20878	1.51795	1.66029	0.672811	0.862609	0.952468	0.42124	0.939049	3.2009	1.2838	1.63576	2.39742	1.48853	1.5509	0.923827	0.710063
ACH-001690	UPCISCC026	UPCISCC026_UPPER_AERODIGESTIVE_TRACT	1.54638	1.46303	1.29014	1.41262	2.25701	1.27375	1.86018	1.70293	2.09179	1.90836	0.886327	1.90602	1.01069	1.09562	1.61703	0.741672	1.62273	2.0123	1.35033	1.72206	2.08066	1.42206	1.40507	0.910136	1.93508	1.57267	1.85058	1.71589	1.12954	2.19723	0.978758	1.36564	1.68798	1.26907	1.25553	1.3484	1.05506	1.1109	1.3588	1.61237	1.84849	0.9812	1.12351	2.01353	2.4532	1.8035	1.84158
ACH-001692	UPCISCC040	UPCISCC040_UPPER_AERODIGESTIVE_TRACT	1.62549	2.54495	1.21584	1.23017	1.8707	1.78416	1.11175	1.63457	2.34916	2.50284	0.706058	0.876361	1.2048	1.33581	2.06612	1.10071	1.43212	0.767287	1.22328	1.99852	0.525284	1.59094	1.05407	0.640683	1.73175	2.38501	1.25463	1.59461	0.861843	3.53904	0.954767	1.57776	0.630233	2.08824	0.810769	2.34538	1.11724	1.12648	1.27889	1.92166	1.83298	0.964659	3.60671	1.94915	1.94532	1.55135	1.88265
ACH-001694	UPCISCC074	UPCISCC074_UPPER_AERODIGESTIVE_TRACT	2.99533	2.35812	2.31873	3.42843	1.28045	3.022	2.87181	2.20782	7.10627	1.52007	1.44946	1.29007	2.76266	1.6165	2.70226	2.43808	3.45016	6.39531	2.59942	3.49408	1.34338	2.4288	5.76868	1.8683	2.33888	1.7535	2.98044	1.82332	2.24536	4.91784	3.80063	1.47949	3.99802	6.26919	2.98889	1.63482	1.59282	2.02609	3.34761	1.81576	4.68682	0.725814	1.09489	1.71086	2.38679	3.03316	4.67514
ACH-001698	UPCISCC116	UPCISCC116_UPPER_AERODIGESTIVE_TRACT	0.769026	0.570169	0.554751	0.625321	0.689154	0.389539	0.724111	0.943261	1.26556	0.819826	0.832551	0.473513	0.505994	0.497927	0.867554	0.964858	0.626416	0.615789	0.736229	1.21584	0.568758	0.411758	0.504535	0.310549	1.28932	0.751063	0.658945	0.640425	0.328065	2.99035	0.615298	0.767313	0.684409	0.57528	0.383938	0.379407	0.287152	0.619367	0.470324	0.99576	0.528065	1.02647	0.449552	0.750775	1.34491	0.466695	0.911476
ACH-001699	UPCISCC131	UPCISCC131_UPPER_AERODIGESTIVE_TRACT	2.84206	3.19545	2.62666	2.55119	1.91253	1.70663	1.50967	2.9927	3.39783	3.28365	0.929763	1.9261	2.44668	1.92182	2.01011	1.96769	2.78883	3.39345	2.76417	2.1898	1.20111	2.63467	2.96995	2.64524	4.06137	2.30715	2.34546	2.91845	1.81298	6.73478	2.58432	3.03235	2.51861	5.12521	1.8584	4.15921	0.668363	2.10342	2.45908	2.83986	2.94904	2.17845	3.17337	4.14159	3.46368	3.32693	3.13769
ACH-001712	HS860T	HS860T_BONE	3.93326	2.25974	1.93272	7.38229	3.32429	3.8131	4.16462	2.50308	2.85279	4.21917	4.79627	7.47286	2.74581	3.24601	4.74507	5.2406	2.83966	1.86975	2.79846	5.35912	3.23442	8.96393	9.67731	4.04361	3.53127	6.68969	2.89575	4.50907	3.24341	2.56528	2.28157	3.393	7.3048	3.01927	5.36346	4.20041	5.38218	2.48983	1.65891	3.52561	1.83909	5.21774	3.87951	3.61681	2.86859	2.41326	3.73789
ACH-001719	OCIC4P	OCIC4P_OVARY	1.64033	2.2417	1.7649	1.75703	2.02005	1.36889	0.428898	1.98629	1.46269	1.06323	1.44178	1.47031	1.63895	1.70149	2.48785	1.71941	2.48275	2.25256	1.16266	1.89351	1.40504	1.30719	1.27408	2.21218	1.89116	1.26244	0.337167	1.65702	0.765056	2.78879	1.38938	2.3958	2.43255	0.600849	1.00926	1.64431	1.42926	1.54479	1.18386	2.22903	1.52451	1.95245	1.25097	2.0148	1.66568	0.54317	1.67218
ACH-001735	SEMK2	SEMK2_HAEMATOPOIETIC_AND_LYMPHOID_TISSUE	0.179323	0.0412384	0.142892	0.389911	0.57103	0.312403	0.103485	0.0788912	0.103531	0.0619366	0.0694991	0.527495	0.294397	0.174869	0.0483565	0.0628178	0.329314	0.0484629	0.299673	0.0774967	0.17809	0.139563	0.0687726	0.0944764	0.486192	0.0718239	0.323941	0.0424744	0.114805	0.193266	0.103286	0.137363	0.101643	0.087887	0.179469	0.0596193	0.087848	0.212844	0.0533006	0.117716	0.136704	0.0621181	0.0607901	0.464854	0.879351	0.168972	0.182572
ACH-001736	HB1119	HB1119_HAEMATOPOIETIC_AND_LYMPHOID_TISSUE	0.0688688	0.0567396	0.0487056	0.149793	0.147057	0.0828655	0.0918423	0.0641194	0.0766124	0.0442254	0.0378152	0.124184	0.11071	0.0894127	0.0807841	0.0364387	0.0742107	0.049237	0.0337451	0.0201718	0.0788107	0.0753118	0.0213486	0.0737123	0.0763183	0.0343964	0.0795775	0.0255319	0.116724	0.134704	0.0403399	0.0828599	0.0383238	0.120847	0.0565032	0.0642801	0.0345108	0.102722	0.0508585	0.0378512	0.0567128	0.0141622	0.0252866	0.12166	0.0433417	0.142679	0.0517517
ACH-001737	HSB2	HSB2_HAEMATOPOIETIC_AND_LYMPHOID_TISSUE	0.143131	0.0571905	0.0857026	0.120381	0.155303	0.175097	0.131498	0.232023	0.0611744	0.0448724	0.221548	0.0943903	0.0771122	0.0499066	0.0860533	0.199478	0.181913	0.179943	0.131919	0.145764	0.267268	0.0833372	0.0904146	0.151474	0.265274	0.110973	0.130747	0.0349592	0.126013	0.135229	0.0823676	0.0873752	0.252968	0.0899355	0.0909472	0.0501843	0.184956	0.0703918	0.124301	0.172615	0.259135	0.205185	0.0297751	0.180378	0.327947	0.0835295	0.172992
ACH-001740	RH28	RH28_SOFT_TISSUE	1.54591	1.08692	1.55701	0.526556	0.827979	0.622924	0.797709	1.26588	1.61703	0.917023	1.24708	1.16703	1.00894	0.721484	0.353198	1.89404	1.59018	1.39906	2.57852	1.37479	1.97604	1.48086	2.41154	3.40444	2.47693	1.51552	1.01181	0.782498	1.07079	1.88102	1.44022	2.50735	2.01899	1.10833	1.55785	1.19742	1.52838	0.797094	1.75871	2.28008	2.3555	1.24197	1.49022	1.86852	1.96435	2.41418	1.24676
ACH-001741	RMS13	RMS13_SOFT_TISSUE	1.43036	1.26412	1.01371	0.956048	1.02621	0.634971	1.25302	1.17374	0.297696	1.88023	1.23779	1.381	0.721057	1.68113	0.492459	2.21676	1.83544	0.955163	4.23308	1.81695	2.02666	0.569815	1.58397	1.3242	2.19909	1.98562	1.47774	1.23498	1.57804	1.1686	2.23145	1.46207	0.921528	0.838983	2.62918	0.915249	0.901143	0.511764	1.05973	0.884585	2.76281	1.05844	1.89828	1.58693	1.97953	1.40192	2.08295
ACH-001743	RC2	RC2_SOFT_TISSUE	2.0499	1.52996	1.48772	1.13331	1.44885	1.41732	1.58644	1.02838	0.351109	3.90989	1.67387	2.3506	2.7792	1.92675	0.641765	4.02491	1.27644	1.2356	3.61389	2.00646	1.6179	1.23783	2.86744	2.03466	2.05262	2.62932	2.0897	1.98728	2.17443	1.11746	4.08615	2.00596	1.79412	1.54755	3.47954	2.4426	1.3566	1.47437	1.31085	1.47349	2.93549	1.05437	2.38203	2.37451	2.47013	2.44766	1.86688
ACH-001745	RHJT	RHJT_SOFT_TISSUE	1.19343	1.08686	1.27975	0.690937	0.396488	0.697902	0.913633	0.868801	0.695589	1.42366	1.1481	1.32155	0.788686	0.570844	0.59377	1.89475	1.39222	0.916978	1.41972	0.715671	1.36878	1.14719	1.25374	2.25172	2.51557	0.951268	0.851433	0.558643	1.18017	1.38198	0.720839	1.55281	0.996546	1.16951	1.4775	1.34128	1.03044	0.948059	1.02579	1.09586	1.12589	1.01408	0.748985	2.22424	2.29842	1.83276	1.15197
ACH-001750	TTC442	TTC442_SOFT_TISSUE	2.89009	4.18613	1.76813	4.04224	4.50677	0.83548	2.43993	2.735	1.19316	3.04561	2.20143	3.39907	1.24422	1.5743	2.15172	3.87691	1.47625	2.4907	2.32145	6.12221	2.18082	3.28829	3.138	2.95365	3.27371	7.25189	4.05869	2.45191	3.53938	2.47648	0.610777	3.67399	2.88266	2.9728	2.43316	2.20172	2.29336	1.98531	1.40461	4.00038	1.82867	2.90362	3.89383	4.35344	3.7016	2.98306	4.49233
ACH-001751	RH36	RH36_SOFT_TISSUE	1.71634	1.3784	0.98193	2.84437	1.35392	2.27131	0.603625	1.19936	0.621166	2.65927	1.44461	1.72754	1.60803	1.69123	1.11224	2.5144	1.26166	0.397393	2.79459	2.66682	1.65021	1.49884	1.60787	4.21333	3.45153	2.53719	2.64017	1.29069	1.49177	1.67408	1.55948	3.40736	0.603996	1.24044	2.9321	3.08436	1.10886	2.67945	0.831775	1.7112	0.647365	1.5581	2.06675	2.01251	1.65619	1.03079	0.665736
ACH-001765	RH4	RH4_SOFT_TISSUE	1.02732	0.525594	0.735728	0.986933	0.357062	0.95916	0.59894	0.920205	1.00813	1.47671	0.512989	0.798319	0.835546	0.846061	0.929583	1.11741	0.903088	0.648938	0.837632	1.57845	1.30933	1.57901	1.85124	1.30956	1.7494	1.38234	0.875648	0.887582	1.51206	1.4603	0.676327	1.2926	0.95908	0.995562	1.18281	0.778176	1.53529	1.09769	1.54102	1.31505	0.907779	0.933023	1.08533	1.5682	1.04845	0.457419	1.52419
ACH-001786	SNU1544	SNU1544_LARGE_INTESTINE	1.62722	4.08088	0.524557	1.9523	3.46056	1.55561	1.73268	1.085	2.62464	0.804619	1.24498	2.35597	1.2243	1.40149	3.43684	2.40738	0.931436	1.13209	1.83363	1.98867	2.43066	1.83617	1.03375	1.0167	1.27907	1.9311	4.46063	1.31816	1.97658	1.34978	1.42988	1.08582	1.22071	1.60956	1.12425	1.3487	1.34588	2.51056	1.12972	1.74343	1.12542	0.70211	0.791086	1.7159	1.62372	2.78897	1.19018
ACH-001790	RH18DM	RH18DM_SOFT_TISSUE	0.962055	1.26753	0.65524	1.00923	1.04704	0.677484	1.70928	1.06395	0.828906	1.15845	0.881868	1.73462	0.718413	0.580423	0.512532	0.905759	0.672328	0.634828	0.585815	1.42832	0.906858	2.16381	0.466185	0.859776	0.995673	0.78226	0.758213	1.40584	2.04503	1.47863	0.384854	1.26881	0.750371	0.586508	1.01725	1.69821	0.56981	1.19266	0.584998	1.53191	0.351906	0.769423	1.57121	1.42666	1.34144	1.15658	0.731394
ACH-001791	LPS6	LPS6_SOFT_TISSUE	1.40781	1.40774	1.05489	0.883798	1.7667	1.07269	1.49773	0.922672	0.903456	0.708489	2.01553	1.09229	1.22231	1.48731	1.45112	0.895499	1.32313	0.667807	1.19509	1.31089	1.31964	1.13567	1.40564	0.799585	1.46742	3.29394	0.972084	0.984375	0.915806	1.69379	1.32504	0.59646	2.44246	0.826668	1.57419	0.591559	1.9943	1.00147	1.0518	1.56652	1.92262	1.27867	1.1518	1.22463	1.59714	0.458334	2.28118
ACH-001793	LPS27	LPS27_SOFT_TISSUE	1.41082	0.837314	0.940252	2.90533	1.42941	0.6009	0.790213	1.20469	0.988813	0.850536	1.09834	1.72455	2.96753	1.08332	1.40615	0.722273	1.88522	2.34681	1.62678	1.45489	0.98631	1.23879	1.16257	1.29128	1.62172	1.11642	1.30792	0.799631	0.814356	1.80516	0.303937	3.42774	0.783456	0.746241	1.64591	1.30085	0.890257	2.05359	1.30746	1.02571	0.770329	3.18935	2.11154	1.27419	1.14821	1.53252	1.68996
ACH-001794	93T449	93T449_SOFT_TISSUE	4.24139	2.85774	3.2656	3.898	3.26569	3.6424	3.20991	3.21334	3.70014	2.53954	4.59748	11.0105	5.72104	3.84396	3.77623	4.13222	3.84963	3.49317	3.79231	4.22492	1.5901	5.93292	4.80786	7.17271	4.65958	5.28593	4.80769	4.40556	3.64185	6.08159	4.85544	4.17071	5.11511	5.03896	4.71331	4.39527	3.01523	3.7395	2.50566	4.23947	2.31416	7.56231	4.93123	3.74121	3.15562	4.68461	5.82973
ACH-001795	94T778	94T778_SOFT_TISSUE	3.68015	2.92332	4.1319	3.50987	3.87355	3.61167	3.47962	4.75778	2.56428	1.86676	4.80633	5.00229	6.03584	3.08932	3.95821	2.43865	4.02528	3.25778	1.37917	3.68312	2.25294	3.64039	3.45282	4.44041	5.34902	3.4126	2.69212	2.80241	2.63353	2.27075	1.8518	2.73556	3.32952	3.30903	3.33361	4.18276	4.40405	4.09571	3.44128	4.97107	2.6909	4.88269	4.60487	3.52718	4.56214	4.22477	6.77652
ACH-001796	95T1000	95T1000_SOFT_TISSUE	2.72409	2.02411	2.47917	2.04781	2.49426	2.40536	1.46186	2.18917	2.76937	2.67258	1.0138	2.54814	2.97198	2.23274	2.29611	2.39169	2.4528	1.46536	1.95334	2.57523	1.75576	2.65394	4.59825	2.35602	3.51452	2.46924	1.94768	1.63098	1.81074	4.38599	2.2501	2.49995	3.57677	2.82586	2.33319	3.13353	4.79196	2.26673	3.40622	3.52373	2.81347	2.9438	2.43097	3.17237	3.83139	2.59841	4.24195
ACH-001799	LPS141	LPS141_SOFT_TISSUE	2.79834	3.28459	2.69366	3.54065	3.65502	0.675321	3.62112	0.808795	1.82136	1.92319	1.29171	4.28328	3.35664	0.987449	1.95224	3.29101	3.04245	0.775843	3.18462	3.73701	2.02211	3.07488	4.88744	1.71854	3.34304	1.72583	2.33971	1.37515	2.88482	2.25832	1.07798	5.38805	4.09804	1.09705	2.43962	1.3035	3.30808	3.34341	4.42207	3.13143	1.63482	4.66535	4.17741	2.20174	5.05665	3.51717	3.47916
ACH-001802	LPS853	LPS853_SOFT_TISSUE	3.03868	3.28653	1.26192	3.10188	4.665	2.23414	1.37822	3.23967	1.15103	2.95002	0.762481	3.7415	5.34693	1.97861	2.04192	4.83277	2.48728	1.02072	3.8119	4.0619	1.26671	2.00687	4.42601	3.07247	5.37141	3.15831	3.21134	1.53241	6.04258	1.23115	0.541818	4.30986	1.53153	1.97594	8.33469	2.0828	2.1841	4.49162	2.25873	2.29083	0.939097	3.57972	9.05351	3.19212	4.03782	1.7741	7.31916
ACH-001804	LPS510	LPS510_SOFT_TISSUE	2.68779	1.56952	2.08975	2.24261	3.06124	4.67932	1.05871	2.29983	1.94913	1.58178	1.68373	1.81555	2.4004	2.79501	3.70749	2.58796	2.89859	1.17804	3.63652	1.79859	1.65019	2.25127	5.93028	2.10806	3.64483	2.7847	1.57616	1.40699	1.92727	3.65685	1.91494	3.43154	4.0095	1.61444	3.29583	3.46766	3.42757	1.97996	3.62082	3.79306	2.16438	3.11617	3.54566	2.47666	3.41471	1.47004	2.76268
ACH-001807	LPS067	LPS067_SOFT_TISSUE	4.22216	4.625	2.03117	4.02084	4.64814	3.40726	2.87549	2.58964	4.43401	5.01162	5.56403	5.12722	2.43945	2.48968	5.73911	4.23948	1.89374	2.27202	2.96157	3.78529	1.73025	3.97866	9.11505	5.16968	3.55823	9.34947	5.68617	4.47677	5.0172	3.09681	2.347	4.79421	7.71793	2.98696	6.86223	4.79668	6.36367	3.23673	4.49543	3.60074	1.46043	4.54019	7.05968	4.45968	2.45469	2.35687	6.4151
ACH-001814	OS252	OS252_BONE	3.61116	2.22472	2.39214	2.14784	3.39167	3.26289	2.49779	2.41959	3.19935	3.5104	1.93155	3.38839	1.90947	2.03585	2.84766	3.21607	3.47123	2.55987	4.50518	2.70247	2.63305	2.89082	12.4124	2.5539	2.96635	5.06876	4.19894	3.11217	2.73945	3.05789	2.69169	3.14655	11.093	2.50502	5.21059	2.10845	5.97528	1.9213	4.9583	4.33539	3.06453	4.05178	3.07415	3.02087	2.94701	1.99023	3.30109
ACH-001818	C396	C396_BONE	5.00699	3.18223	2.36466	6.63038	4.9351	6.18074	3.08163	2.71714	2.04752	4.60689	8.53654	14.1229	3.56191	6.73664	5.97152	7.30568	3.61052	1.89329	6.41419	3.80112	4.13898	7.66973	7.05795	4.52093	4.17083	4.08358	4.99765	5.54938	5.24785	2.97298	5.26262	3.11757	5.1715	3.81981	7.229	2.43952	5.28462	2.8419	4.54655	2.86521	4.52247	6.84295	4.56039	3.57967	3.41367	3.92739	10.0142
ACH-001819	MFM223	MFM223_BREAST	2.33631	0.777535	0.729942	1.82221	1.98862	6.46145	0.574718	2.08235	2.21362	2.37002	0.67194	3.17625	2.24022	3.94122	0.929723	1.72537	3.03038	2.05146	11.3227	1.13068	1.49305	1.93731	1.88189	2.18601	3.48196	1.3435	3.40602	1.40931	2.13435	1.71707	3.11705	2.97492	1.08507	1.62116	1.92831	3.58077	5.77758	1.78195	3.32054	1.57156	2.09769	1.08964	2.49061	3.24193	2.50513	3.15576	1.78483
ACH-001820	COLO824	COLO824_BREAST	1.51296	0.605623	2.26522	1.0276	1.01168	4.14347	0.722818	2.15684	1.79677	0.528114	0.950039	1.65184	3.71839	3.73764	1.39791	0.782205	2.95323	0.678712	2.42002	0.82037	0.486952	0.892596	1.41959	1.06216	1.84493	0.884087	0.394968	1.19979	0.605997	3.17877	1.68531	0.782153	1.9363	2.38003	0.877706	1.23549	2.30361	0.772955	2.01344	1.66048	2.45204	1.04623	1.42451	1.39695	2.35836	1.09104	1.37641
ACH-001834	ICC10	ICC10_BILIARY_TRACT	3.4566	4.97347	4.82644	2.72785	2.79563	2.51295	3.18303	1.88119	2.85497	3.95865	1.52379	5.57464	5.94028	1.03456	4.17869	2.73785	2.61932	3.33579	4.60429	9.4432	1.01306	5.14387	0.827507	3.72669	4.21711	1.83095	3.73586	4.31946	3.35903	5.86804	2.05031	6.97444	1.86837	1.7804	2.42238	4.26027	1.10295	6.14494	1.91099	3.43352	1.57535	2.4978	5.39304	4.35887	3.29888	5.56739	1.82169
ACH-001835	ICC106	ICC106_BILIARY_TRACT	3.02901	4.31309	4.64057	3.76892	3.71537	2.95643	5.52638	2.52729	2.18303	2.38539	3.67852	5.08578	3.94057	2.57925	3.6377	2.60145	2.63376	2.11172	1.60344	5.1606	0.842155	4.94215	1.83457	2.07366	3.60753	1.9161	2.09089	3.54515	3.87268	4.66414	2.28353	3.27028	2.75407	2.74301	2.90319	2.78983	1.26611	5.85558	2.0321	3.13216	1.35045	2.38924	3.68599	3.21976	3.42944	3.6884	2.56732
ACH-001836	ICC108	ICC108_BILIARY_TRACT	4.06334	3.69661	3.43693	3.86017	3.65319	3.69714	2.02004	4.05912	2.27862	3.88618	1.48721	4.59108	8.46896	2.67564	4.08414	3.13595	5.83783	3.27731	2.87094	4.22983	2.05807	2.71338	2.83394	4.63824	6.98654	1.82763	3.01716	4.00695	3.8443	7.73342	2.60409	8.66784	2.44326	3.73118	1.9486	6.56941	1.92312	7.66577	3.59793	6.97153	1.8535	5.1189	6.70269	4.36337	5.35789	6.71179	3.12612
ACH-001838	ICC12	ICC12_BILIARY_TRACT	2.2683	3.05435	3.51823	4.28769	2.14407	2.23569	3.06035	2.2159	1.87763	1.90309	1.37757	2.50847	2.19545	2.30896	2.66143	1.78508	2.32974	2.1437	1.72339	3.11558	2.08156	2.04175	1.33245	1.99981	3.15945	1.23348	1.95177	1.68388	1.61436	4.64843	1.60296	2.67053	2.01453	2.13353	1.96366	1.25457	1.31555	2.47496	1.79791	3.29768	1.74822	1.73081	1.42392	2.59572	1.91077	3.16049	2.42346
ACH-001839	ICC137	ICC137_BILIARY_TRACT	2.50356	1.70914	2.13623	2.2179	1.94353	4.43663	0.983878	3.47212	1.8395	2.5702	1.37452	2.87114	1.08751	2.70439	1.52464	2.39515	2.63697	1.24939	2.27294	2.16931	1.45413	3.52371	2.03368	4.06085	3.96668	2.52322	1.43121	2.73232	2.86172	2.87846	1.96488	2.52855	3.70439	1.58594	2.99459	1.65259	4.80367	2.08002	2.41437	3.15378	2.01072	4.29928	3.35737	2.29725	3.05335	0.610009	1.63089
ACH-001841	ICC15	ICC15_BILIARY_TRACT	2.14222	2.0442	2.11065	4.54414	1.57457	1.02366	3.25653	2.53552	0.81337	1.42857	1.65112	3.03708	2.48059	1.52892	1.63336	2.7512	2.82501	1.66555	1.50989	5.38331	1.18805	3.24668	1.82757	2.87102	3.54112	2.20188	3.07014	2.67748	2.81375	1.86607	1.79508	2.15955	1.11834	0.97965	2.33826	1.90344	1.40636	3.0518	2.36307	1.68254	1.02258	2.72368	1.3698	2.95781	2.34403	1.90153	3.48454
ACH-001842	ICC2	ICC2_BILIARY_TRACT	3.76106	6.46133	2.85225	2.84307	3.07832	3.54042	4.44665	1.88996	5.56837	4.85031	3.57781	2.88991	1.52909	2.61477	2.34646	4.96936	2.83345	8.94691	2.9285	3.99049	2.18658	3.53609	1.5658	3.67557	2.92151	3.52317	4.96622	3.71188	2.52918	2.83302	4.50613	2.20133	4.96654	5.16741	2.50167	2.89001	2.21312	2.25178	2.58164	1.27093	5.17204	3.39798	3.61984	3.27379	3.41323	2.5492	2.97272
ACH-001843	ICC3	ICC3_BILIARY_TRACT	1.6043	2.47029	1.04627	4.65822	1.74079	0.701082	0.784501	1.16211	2.13821	1.71332	1.50897	1.39258	1.60211	2.0848	1.21135	1.30745	0.898923	1.09667	0.983176	3.24437	0.634994	3.27013	0.702842	0.513015	1.66741	2.16818	2.38907	1.60138	2.60163	2.18804	0.421163	1.47526	0.681055	1.40478	1.27943	2.10087	0.711452	3.12512	0.854734	3.40449	0.859581	0.887102	1.92808	3.57745	1.36464	1.07557	1.88143
ACH-001844	ICC4	ICC4_BILIARY_TRACT	3.36146	2.58343	4.3231	3.72241	1.71209	3.27028	3.39489	3.71708	3.34672	3.32871	2.3837	1.95625	4.18342	2.06139	2.12198	2.39404	3.62662	3.26724	4.5916	6.67606	1.134	4.39642	2.8758	7.62175	6.23329	3.50346	2.82093	3.1921	3.22243	5.77448	2.912	4.81654	2.65058	3.12689	2.75517	6.46706	1.12417	4.34047	2.6327	3.5514	1.67838	2.72822	3.33639	5.61832	3.61667	2.99706	2.94232
ACH-001845	ICC5	ICC5_BILIARY_TRACT	5.94184	4.46241	7.32546	5.09185	6.18529	8.09669	8.54507	4.59089	5.33933	3.22006	5.83218	6.22348	3.47714	6.61129	3.59554	4.13131	7.53433	10.1246	7.09285	7.1358	4.39965	6.24	5.22997	9.43779	7.40975	3.01316	4.70667	4.97238	2.99886	5.95733	4.77632	8.67823	6.75132	24.0682	3.90105	4.15241	3.47168	4.51582	4.17934	6.219	8.20913	16.6986	7.25833	4.21317	6.32394	7.49866	6.53703
ACH-001846	ICC6	ICC6_BILIARY_TRACT	3.4633	2.6839	5.55914	8.13515	1.02359	2.18537	4.47419	3.36276	4.09231	2.22506	1.86848	1.07678	5.07033	2.65321	4.08066	1.5256	3.44987	4.5616	2.79512	7.86217	1.66165	4.89519	2.35678	7.73457	3.97837	2.2168	2.4028	2.60294	2.31249	5.45233	2.21809	7.50715	3.12476	4.2393	2.43478	5.10919	2.32144	5.97367	2.70325	7.45149	1.33819	4.73698	3.22834	3.86984	2.54375	3.08827	1.91903
ACH-001848	ICC8	ICC8_BILIARY_TRACT	3.11109	3.2404	3.51785	2.96121	3.32683	6.39117	1.06342	2.00082	1.1389	2.57297	0.901978	5.42026	4.47444	2.93808	2.6159	2.279	3.223	3.02985	3.04647	2.61296	2.11293	1.62482	2.74875	4.60434	3.42687	2.92445	2.87881	2.69057	2.2043	3.34994	3.52617	2.24358	3.57097	3.98626	3.20216	1.9678	2.82699	3.42844	2.23456	3.20889	3.31585	2.91502	2.42959	2.99789	3.6118	4.95275	3.92612
ACH-001849	ICC9	ICC9_BILIARY_TRACT	1.40207	1.77956	0.862028	1.69368	1.42012	2.13149	0.896869	0.831152	1.38706	0.840997	1.2078	2.86451	1.18005	2.13914	1.49793	1.20405	0.930012	1.82056	2.21889	1.94292	1.18401	1.78408	0.685419	1.24399	1.77727	0.644622	2.45209	1.5675	2.39482	1.59583	1.70292	1.2025	0.557754	2.48742	1.26702	0.792456	0.785964	1.59735	0.936438	1.44829	1.84932	0.701041	0.675022	1.53248	0.903371	0.971562	2.51625
ACH-001850	G415	G415_BILIARY_TRACT	2.31737	1.89731	3.30631	3.03082	1.80921	3.31625	1.61856	1.04449	3.00883	2.10388	2.27119	1.73786	5.36128	2.22372	5.39719	1.25867	4.58116	1.81713	4.69404	2.0766	1.35648	1.26846	1.39924	2.57196	3.01417	1.37518	1.90849	2.13758	1.47505	7.98459	2.3183	1.56728	1.63798	2.07853	1.27204	3.14223	1.19617	2.68268	1.38636	5.36788	3.13972	2.08176	0.990596	2.74642	2.58264	1.18249	2.44485
ACH-001852	HKGZCC	HKGZCC_BILIARY_TRACT	1.96839	2.96259	2.42327	2.50259	2.48549	4.93329	2.70933	2.05206	2.01815	1.24473	1.5969	3.33958	1.34302	1.73175	2.68122	1.73964	1.77684	2.20553	0.906473	1.92792	1.68291	2.47086	1.15278	1.68859	1.78469	3.21231	1.32374	2.73138	2.08499	1.70595	0.725303	1.34029	1.44947	1.94808	2.2449	1.89767	1.49137	2.29486	1.93315	1.25124	1.42615	1.57385	0.876862	2.32006	1.73958	2.38423	3.09665
ACH-001853	KMCH1	KMCH1_BILIARY_TRACT	2.53406	2.20768	4.02337	1.48614	1.18514	2.33757	3.89154	1.6906	2.94212	1.93053	7.2917	2.15524	1.48374	2.08773	1.59053	3.41817	1.8718	1.96986	2.72848	3.27758	1.63149	2.98461	1.71328	7.21251	2.89645	2.01974	2.66668	2.05143	2.79	5.08018	4.39503	3.01568	3.71078	1.80836	2.05553	2.18463	1.62718	1.24941	1.67682	3.35475	1.12117	3.36025	1.39832	2.77947	2.76657	2.28991	2.84581
ACH-001856	RBE	RBE_BILIARY_TRACT	2.92572	2.63888	3.47972	3.86313	3.01462	3.25251	3.91808	4.50286	1.90004	1.74083	4.56907	3.08118	3.21057	2.95912	2.64967	2.58712	4.08648	2.97238	0.783284	4.23323	1.61298	3.11706	3.04548	6.35518	5.40362	2.11845	1.372	2.7857	2.12656	1.83215	1.52399	3.0426	4.35314	7.06305	2.08371	1.54352	4.00113	3.9018	3.07521	3.28017	2.97779	3.16168	2.10568	2.90347	3.75814	1.34225	3.81327
ACH-001857	SG231	SG231_BILIARY_TRACT	1.83722	2.59636	1.99656	1.05171	1.30827	1.16006	1.69113	1.979	2.23661	1.66554	1.14472	1.31186	1.59176	0.892662	1.31401	0.649113	1.06239	2.82692	0.955254	3.64919	1.44503	3.35329	1.90832	2.33822	1.87737	1.71289	2.00947	2.30834	2.30064	2.48591	2.35141	1.63417	2.1627	1.514	2.03485	0.818135	1.22	2.06183	1.6492	1.56081	1.61619	1.52193	1.37404	1.54642	1.44029	1.59778	2.12485
ACH-001858	SSP25	SSP25_BILIARY_TRACT	3.6023	3.53783	3.40438	4.9001	4.71997	3.94554	3.54175	2.33471	2.72118	2.20091	2.13514	6.69044	4.64593	3.51795	3.56289	2.24639	5.34441	1.67733	4.42248	4.09918	2.47568	3.39896	4.20947	5.65938	4.86052	2.33435	3.82644	3.46466	2.57316	4.5434	2.00302	4.50447	4.65338	2.01941	3.6071	4.47427	3.38023	4.71196	2.88875	4.35897	2.11844	5.88679	3.75409	4.13162	4.36834	3.99046	5.22121
ACH-001861	TGBC1TKB	TGBC1TKB_BILIARY_TRACT	4.35369	10.8615	7.23859	3.45892	5.38918	4.6018	6.08132	2.40575	1.9641	2.48296	4.85823	7.6126	5.55895	3.05995	6.14657	4.28822	4.0064	4.32439	4.34429	4.48154	2.91139	3.77057	1.46471	7.84294	4.04747	1.96597	2.17432	4.20222	3.33677	4.7638	5.21553	4.71817	2.60634	2.41579	4.47565	3.21358	1.11887	8.30405	2.18725	3.43935	2.93594	4.20682	2.64786	4.54364	4.42023	12.0425	4.2361
ACH-001862	TGBC52TKB	TGBC52TKB_BILIARY_TRACT	2.75794	1.89468	2.15661	2.93529	2.43305	4.57425	2.22984	2.56726	4.78472	1.57482	0.951319	2.3756	2.45306	2.67944	3.58635	1.6596	2.54963	5.21726	1.29222	1.38586	2.87494	2.00536	6.1498	2.82665	1.82543	3.09784	3.24933	2.39535	2.55971	2.83581	3.9665	1.21848	2.107	5.36583	2.4401	1.71985	2.09224	2.13664	3.31278	2.55257	3.84622	2.73249	1.36346	1.75614	1.62777	2.47161	4.10747
ACH-001863	TKKK	TKKK_BILIARY_TRACT	3.14863	4.60901	5.10927	3.52715	1.91128	3.91281	7.03727	1.53904	3.54743	6.26306	6.50239	2.45586	2.06841	3.68472	3.10494	3.84078	1.63243	4.93127	3.03038	1.57133	1.30033	2.25009	0.43385	3.52004	1.68244	2.98268	3.03139	5.44951	4.5763	4.98178	9.76512	2.6052	1.09794	2.76622	1.75283	3.92023	1.64209	2.01124	1.63663	5.20012	2.89796	4.08179	2.38288	2.54551	1.86481	3.4799	2.40002
ACH-001864	YSCCC	YSCCC_BILIARY_TRACT	4.00139	5.75686	3.60224	4.6971	4.73907	3.81658	5.88983	3.60844	2.16977	3.64931	1.48719	3.99674	3.70814	3.3592	2.13052	1.75893	8.66187	5.5669	3.64554	4.41678	2.5621	7.10613	2.35097	6.19134	4.62775	2.3419	2.19153	2.85341	3.1252	4.33233	2.0373	4.36338	3.5935	2.93921	3.84388	2.60371	1.57944	5.29982	3.59694	3.04591	3.20096	3.98089	7.29822	4.20074	5.4132	6.70971	8.67428
ACH-001959	CCLP1	CCLP1_BILIARY_TRACT	1.2691	0.6057	2.30091	1.92632	0.662311	0.423828	1.82911	1.42058	1.04213	0.544431	0.909344	0.849764	2.2187	1.26344	0.692879	0.98485	1.10633	1.06352	1.22304	2.85451	0.541378	1.77166	0.789333	2.18987	2.31463	1.21432	0.757665	0.801522	1.58282	1.24918	1.31291	0.745848	0.961516	1.11498	0.859989	2.55367	0.588878	1.92552	0.824973	2.3911	0.65408	0.860015	0.257833	3.2111	2.23129	1.25407	0.560769
ACH-001960	CCSW1	CCSW1_BILIARY_TRACT	1.93724	2.03723	3.02916	1.12924	3.11389	2.7516	1.29067	2.17877	2.26148	0.881335	1.47293	1.33885	1.3732	2.31569	3.40821	1.3459	3.43208	3.0161	0.828999	0.808474	1.76609	0.757678	1.54479	1.2595	1.41717	2.15357	0.865448	2.26082	1.59472	4.11967	2.0053	0.921035	3.75764	1.78918	1.20056	1.35002	2.07564	0.990782	2.29844	1.84532	2.05091	2.26044	1.24336	1.33856	2.18036	1.06257	2.63385
ACH-001961	GB2	GB2_BILIARY_TRACT	3.83825	2.60257	4.01979	3.49202	2.68288	2.23456	5.30522	4.41269	3.66325	3.60492	2.32878	3.63007	5.8083	2.61849	1.35125	2.79542	5.1828	5.13942	4.39695	8.52858	2.12021	6.92164	3.8687	10.1497	5.27024	4.61214	2.53159	3.73102	3.26216	5.42742	1.33449	2.01453	4.35475	4.28378	3.01948	3.97859	3.35249	5.13797	2.50916	4.59573	3.78789	6.24428	4.12373	4.53308	3.65745	2.98833	3.21619
ACH-001991	NZOV9	NZOV9_OVARY	1.7187	1.405	1.56397	1.36304	1.31313	1.35445	1.285	0.697783	1.36312	3.2229	1.50555	1.25019	1.46745	0.421422	1.37182	1.45291	2.22281	1.09791	1.32446	1.19811	1.37082	1.64869	2.94277	1.84948	1.97969	1.70639	1.2048	1.42241	2.58241	1.88533	0.806497	1.76329	2.04261	1.20902	2.62425	2.24582	2.30089	1.44612	2.31417	2.1156	0.94043	1.27414	1.98987	2.17006	2.33907	1.11608	0.697402
ACH-001993	NALM16	NALM16_HAEMATOPOIETIC_AND_LYMPHOID_TISSUE	0.153447	0.0282537	0.149293	0.317761	0.249797	0.309007	0.150586	0.0815874	0.0421234	0.135283	0.064051	0.170328	0.275515	0.214154	0.0989905	0.195651	0.156032	0.0504125	0.145342	0.138875	0.112465	0.204823	0.104893	0.148345	0.294154	0.379701	0.117403	0.0510072	0.171763	0.242003	0.0291566	0.170689	0.144739	0.347966	0.0933776	0.176677	0.101763	0.182022	0.132921	0.0757474	0.0735868	0.0802771	0.113027	0.375044	0.327857	0.0917495	0.112182
ACH-001997	ECC2	ECC2_BILIARY_TRACT	4.95817	6.78053	6.34273	7.45058	3.16911	4.83465	3.91447	2.57309	2.73967	9.82442	3.85527	7.0758	5.13965	4.94258	2.41131	3.49181	6.4918	3.26907	4.14816	2.56012	4.34866	3.03839	3.30458	12.1863	7.17066	7.83105	3.8893	7.5642	1.96145	6.82703	7.57496	5.17085	4.49009	2.49807	5.08645	7.5183	1.67551	5.69719	2.71102	6.0279	1.7732	6.40246	2.12931	12.7481	6.02996	3.9985	7.96099
ACH-001999	9505BIK	9505BIK_PANCREAS	2.27122	1.68512	2.60042	3.44675	1.28146	3.58248	1.44794	1.7901	2.68266	1.15729	2.09642	1.56629	2.41022	2.70267	2.35699	3.21317	2.49954	3.80562	1.64575	1.75325	3.22385	1.95098	1.50491	3.02108	1.861	1.96237	2.37819	1.72524	3.7581	1.83706	4.43533	1.73469	1.15115	2.31532	3.29613	1.05255	2.22784	2.51312	1.96596	4.30552	1.91998	3.15419	1.33396	1.70434	1.11169	1.03011	2.51957
ACH-002001	A375SKINCJ1	A375_SKIN_CJ1_RESISTANT	1.39097	1.84861	1.19798	2.10436	1.57681	0.322728	2.17832	2.02823	1.05248	1.37063	0.974261	1.17032	0.95287	1.21435	1.33379	1.38021	1.36313	0.706264	0.845389	1.51838	3.58905	2.14389	1.24914	1.09881	2.08889	2.73009	1.07321	1.1725	1.51536	1.94314	0.351094	1.37611	1.1919	0.350923	1.53686	1.03578	1.6881	1.39566	1.60475	1.3539	0.856965	1.00346	1.52314	1.95368	2.26736	1.10325	2.29425
ACH-002002	A375SKINCJ2	A375_SKIN_CJ2_RESISTANT	1.6784	3.19647	1.57586	1.56356	2.05243	1.04571	2.66031	1.44642	1.95143	1.28674	1.25216	1.4582	1.30596	0.911374	1.94633	1.63327	1.79909	1.1564	1.59941	1.63375	2.84225	1.59302	1.56629	0.772723	1.79685	1.33345	1.94123	1.20099	1.47604	3.48116	0.364987	1.6776	1.58208	1.14651	1.37582	0.886273	1.78912	1.65648	1.97837	2.61479	1.14604	1.19332	1.91157	1.31544	2.40664	2.19292	2.25056
ACH-002003	A375SKINCJ3	A375_SKIN_CJ3_RESISTANT	1.56423	2.90762	1.23527	2.88186	2.43573	0.684381	2.9687	1.9964	0.986135	1.45729	0.796672	1.28514	0.868117	1.07559	1.34733	1.1082	1.40044	0.356209	1.04775	2.15163	4.75802	2.2882	1.32933	1.30723	2.23727	2.61428	1.55186	1.42939	1.28782	1.91888	0.34537	1.83303	1.47302	0.769046	1.37275	1.15793	1.48344	1.92597	1.48149	2.45181	0.732199	1.10713	1.59323	2.01476	2.66883	1.44193	2.88451
ACH-002004	UACC62SKINCJ1	UACC62_SKIN_CJ1_RESISTANT	1.70815	3.08263	1.34684	2.33695	1.11845	0.760386	2.81716	2.18055	1.95215	1.07984	1.09346	0.533153	1.27105	0.489707	1.81729	1.49459	1.52231	0.77416	1.63075	2.1644	1.35025	1.65161	1.08855	0.798594	2.07289	3.23479	1.33144	1.48383	0.446561	4.27577	0.234433	2.13232	1.98861	1.294	0.908887	1.25888	1.37356	2.11797	1.49398	3.18725	1.24841	1.68103	1.48139	1.89524	3.02154	1.65645	2.73339
ACH-002005	SKMEL19	SKMEL19_SKIN	2.07583	2.08013	2.5451	2.03782	1.3028	2.97692	2.69826	1.78954	2.06144	1.27233	1.58129	1.44434	0.908327	1.17905	1.74172	0.722006	2.18885	4.15814	1.02273	2.07477	0.699432	1.8882	1.40729	3.01226	1.84145	2.80191	0.504724	3.3963	0.900023	1.44722	1.05123	1.5737	3.44307	2.01626	2.17016	2.44633	1.32933	1.69742	1.94919	2.73814	2.47431	2.27625	1.69838	2.52029	2.16372	1.11261	4.89231
ACH-002011	MP46	MP46_UVEA	1.55031	1.04017	1.15787	1.07662	0.567674	1.23637	1.8405	1.78067	1.68959	1.73567	1.41921	1.25579	0.908123	1.32373	1.04264	1.48211	1.44555	2.80233	1.39408	0.878908	1.33946	1.64403	2.66572	0.866953	1.05389	1.3268	0.961198	1.8173	1.36438	1.51765	1.15265	0.646127	2.6438	1.56968	1.19464	1.60816	2.16424	0.914915	1.81557	1.53028	3.03619	1.22822	2.03936	1.20644	1.44651	0.999528	2.6557
ACH-002015	MEL285	MEL285_UVEA	1.78159	3.46417	1.38472	1.60951	2.45411	1.91953	2.07435	1.50158	1.98504	1.75067	2.21234	1.63505	2.85876	0.906067	4.61533	2.91109	0.911621	1.39369	1.02477	2.02907	1.21975	3.80272	0.616858	1.2959	2.05504	1.47271	2.55129	1.4772	1.55082	1.54175	0.657425	1.54826	1.3471	2.63044	1.29544	2.12049	1.43891	3.48524	1.88564	1.79621	0.500726	0.755233	1.40109	2.28732	1.68121	1.32617	2.29724
ACH-002016	MEL290	MEL290_UVEA	3.50001	5.52596	3.26355	4.25702	3.69561	4.23027	4.14129	1.60644	2.81985	4.02607	5.15137	5.32182	3.9453	2.943	5.40364	3.42276	2.08825	3.21758	2.78168	2.63678	1.90406	3.45839	2.3544	8.03021	2.5674	3.7857	4.41655	4.87688	2.76605	2.95656	2.99511	2.50725	5.60985	4.0736	2.45254	4.84824	1.81717	6.19469	1.79696	2.70714	1.59156	2.47921	1.6398	4.43646	2.17125	2.49218	3.49888
ACH-002017	OMM1	OMM1_UVEA	2.84369	0.994029	1.75884	1.52474	0.94125	4.16751	1.36043	1.79954	3.29758	3.53365	4.42326	3.826	0.985447	2.19894	0.871389	2.29262	2.62656	7.45287	1.27857	2.72291	0.891451	3.36805	2.88511	3.88537	2.47242	2.89113	0.853182	6.26039	3.16654	3.37757	0.974649	2.57699	4.20354	2.57138	3.50967	1.93559	1.67523	1.29639	1.94925	3.3793	4.14222	4.71579	7.37871	3.05353	1.50696	0.782563	5.15777
ACH-002018	OMM25	OMM25_UVEA	2.12061	3.9585	2.11771	1.64714	2.50229	1.41176	4.5505	1.20141	2.21425	1.04754	3.09991	2.03808	1.55217	1.75016	3.28009	1.5875	1.26317	2.07527	1.47814	2.85601	1.29383	3.53259	1.08275	2.20516	1.58608	3.40648	1.10233	3.34826	1.21201	2.52013	1.28263	1.81259	2.39745	0.906079	1.06796	1.31192	1.47353	1.75788	1.20392	2.55095	1.55646	1.54671	2.95731	2.09352	2.08582	0.83872	2.65534
ACH-002019	HOKUG	HOKUG_CERVIX	2.10074	2.67577	2.62035	3.35438	2.79653	4.29889	1.73869	1.86389	2.51308	1.36311	1.92979	3.40556	1.43053	3.03331	2.74189	2.1357	2.4646	3.72149	1.58677	0.95747	2.27835	1.52121	0.689289	2.00448	1.6035	0.765284	2.18734	1.60888	1.32265	2.87847	2.4732	1.63643	1.2084	1.64585	2.62648	1.15859	0.869927	2.14269	1.70983	1.15678	1.97521	1.24261	1.69301	1.27615	1.77613	2.45244	1.50239
ACH-002022	PMFKO14	PMFKO14_LARGE_INTESTINE	1.5072	1.76908	1.42151	1.57484	1.99252	1.33065	1.5228	1.04479	1.21674	1.33877	0.556033	1.07348	0.800427	0.830684	2.1437	1.64992	1.10262	0.826449	1.52865	1.85794	0.875791	2.66743	1.02679	1.71278	2.3516	1.78735	2.04652	1.23456	1.91009	1.62671	1.00263	2.60689	0.886908	0.976675	2.5155	2.57477	0.814181	1.55295	1.18867	0.932321	0.585686	1.50956	1.04992	2.89327	2.50266	1.56206	1.12586
ACH-002023	TGBC18TKB	TGBC18TKB_LARGE_INTESTINE	3.79312	2.74307	3.25766	4.6381	2.00175	2.22159	3.00771	1.77012	3.61855	4.95394	3.56278	4.63739	5.32338	2.53153	2.58276	2.9808	2.14399	3.76258	3.98959	5.0097	1.92973	3.34546	1.13201	9.10131	5.96055	4.00633	3.08799	4.84111	2.61055	3.49463	2.29695	9.41485	2.56933	4.26598	3.40517	9.01373	1.41626	5.15783	2.80206	8.45294	1.83927	3.72744	2.21298	10.0235	1.88774	5.7891	3.02561
ACH-002024	ECC4	ECC4_LARGE_INTESTINE	1.74238	2.32244	2.89462	0.651311	1.64672	1.70415	0.899859	2.36822	1.22494	1.86701	1.07565	1.04626	2.37138	1.13368	2.77143	1.07829	1.65856	1.71314	0.972416	0.866483	0.98946	0.945089	1.64999	1.71391	2.15679	0.926406	1.75989	1.21721	1.07373	3.3718	1.2413	2.13403	1.92823	1.87849	2.08023	0.860265	1.37352	1.78315	1.57473	2.62001	1.44255	2.27425	1.97017	1.13116	2.37247	1.71769	1.96607
ACH-002025	TT1TKB	TT1TKB_LARGE_INTESTINE	2.92301	3.8225	1.90174	3.46593	4.11377	3.29287	2.97006	0.874961	1.8538	4.47647	4.13128	2.30448	1.75192	3.38671	3.05204	5.02451	1.70325	1.95056	4.26156	4.99615	1.39446	2.51488	2.74041	2.94412	2.66885	4.89559	7.25217	3.13552	3.93937	3.47761	3.65501	2.60048	3.73912	1.51255	2.60043	1.59878	1.8833	2.8223	1.11049	2.70125	2.78147	3.79577	2.68196	2.47803	2.67777	1.16316	4.27135
ACH-002026	HHUA	HHUA_ENDOMETRIUM	2.23852	0.836357	1.69053	5.11956	2.11174	2.67358	1.16184	3.05963	0.611137	0.643396	0.360677	2.14868	3.64331	2.35065	1.35749	1.44316	2.79399	1.32277	1.16034	2.42463	2.03313	1.95991	1.24498	3.05393	8.17993	1.3277	1.18287	0.717244	0.916282	1.86354	0.297874	4.59522	1.22658	0.756125	1.69405	3.61897	1.93488	4.8894	2.9687	1.61736	0.85113	1.30665	2.32086	4.81164	8.7517	1.83311	5.48461
ACH-002027	HOUAI	HOUAI_ENDOMETRIUM	1.88677	1.33895	2.12862	0.996074	0.698424	1.84044	1.18341	2.57976	2.20626	2.25337	1.06988	0.388548	1.50315	0.954884	0.897933	2.13597	0.731952	2.60861	1.01114	1.94961	2.96528	1.56806	1.49284	0.978225	2.11687	2.26414	0.688367	0.991459	2.36034	3.9295	1.60536	2.07641	1.76012	2.73931	0.725972	1.10814	1.9575	0.581967	2.43899	4.1786	2.52788	1.26126	2.22723	1.60269	2.40667	0.89905	1.77185
ACH-002029	SAS	SAS_UPPER_AERODIGESTIVE_TRACT	1.61434	1.50408	1.23671	2.34351	1.95618	1.68323	2.64128	2.32875	1.12751	1.05122	1.28558	4.54961	0.796351	1.57768	2.23326	1.44589	1.73923	1.77353	0.678024	2.13196	2.21531	2.46992	0.737743	1.41526	1.89903	1.67094	1.35306	3.86219	1.51513	1.60915	0.782041	1.15814	0.94148	0.947365	1.47601	1.37163	1.0794	1.21471	1.398	1.36716	1.45089	1.32282	1.01678	2.34826	1.67543	1.15631	4.17195
ACH-002038	HSKTC	HSKTC_OVARY	4.95627	2.89926	2.92994	8.22633	5.13527	7.24676	1.96006	3.52094	3.2639	1.63699	0.962875	4.43982	4.93471	4.67043	4.27976	2.11471	4.16048	1.98862	3.91591	5.1305	3.3857	3.52015	5.12123	16.4152	9.98374	4.84622	6.55512	3.76579	3.6589	5.50197	1.44832	9.4614	5.02553	3.30337	4.57842	6.5069	5.37427	9.762	4.7932	8.24928	1.91362	8.30235	2.37056	8.76555	9.6176	7.66426	4.12066
ACH-002039	PK8	PK8_PANCREAS	2.01506	2.27287	2.87966	1.47385	2.17068	3.35699	1.87739	2.37468	2.69272	2.42178	1.60516	2.49376	1.46652	1.31008	2.68075	1.60799	1.92269	2.29621	0.830762	1.42032	1.77363	1.76839	1.54361	1.23951	1.62223	3.79486	0.904496	2.88502	1.61804	3.2285	0.684185	1.98289	3.24758	1.45776	1.12436	1.96084	1.96176	1.51146	2.65205	3.8581	1.47324	0.953548	1.38568	2.20644	2.32768	1.64703	1.67849
ACH-002041	HOTHC	HOTHC_THYROID	3.09224	3.61701	2.17101	5.14936	2.75524	4.50565	1.88071	1.47226	2.54731	2.03374	2.84308	4.63022	3.53328	2.71206	3.32121	2.95785	3.61991	1.86844	2.41446	3.97385	1.86133	5.21768	2.43857	4.07373	3.86742	4.14131	2.76196	2.97799	1.88983	2.99113	1.16762	2.56128	3.51628	7.45481	3.26396	2.4461	2.85037	4.08522	2.73664	2.03958	2.37462	5.07787	2.06496	4.14511	3.14617	1.73104	8.37948
ACH-002042	T3M5	T3M5_THYROID	1.17564	1.95779	1.64797	1.07693	1.17688	1.58101	1.62559	0.869146	1.4163	1.08257	0.471745	1.08315	1.56608	0.804442	1.92534	0.973727	0.768268	0.545786	0.230266	1.53181	0.678135	1.17681	1.29093	0.366116	1.0972	0.962212	0.581118	0.849199	0.873733	3.90581	0.818023	0.997613	1.60461	1.58062	0.55961	0.244254	1.28954	0.993527	1.41191	2.15299	0.962287	0.422691	0.974994	0.720132	1.51446	1.42426	1.18903
ACH-002044	HSQ89	HSQ89_UPPER_AERODIGESTIVE_TRACT	1.44379	1.41364	1.41679	1.50515	2.12686	2.97586	1.31706	1.2789	0.8818	0.86171	0.759196	1.41031	1.3306	1.3379	1.46327	1.24659	1.73253	0.902524	1.49595	1.33008	1.15182	2.22994	1.02674	1.36791	1.09004	1.08345	1.40078	0.521116	2.27429	1.76036	0.98122	1.46963	0.724432	1.01109	2.17179	1.12223	1.04241	1.47417	1.28319	1.32592	1.1037	1.53888	2.04208	1.69886	1.29279	1.24924	1.38469
ACH-002045	HO1U1	HO1U1_UPPER_AERODIGESTIVE_TRACT	1.609	1.23756	1.51055	1.49596	1.45228	1.53624	0.700872	2.78799	1.45526	1.31725	1.47783	1.98559	1.42502	1.49377	2.57968	1.90397	1.8448	1.14589	1.18471	1.4869	0.779892	1.45901	1.20501	1.83196	2.13132	2.73522	1.09697	1.7039	1.88999	2.3793	1.26898	1.78327	0.71922	0.332954	2.17023	1.5859	1.34215	1.35218	1.99072	1.55457	1.22459	1.64944	1.43714	2.45031	1.45598	1.17496	1.69827
ACH-002046	HTMMT	HTMMT_ENDOMETRIUM	4.34202	3.9396	4.19029	8.75634	4.39301	3.27637	1.45806	4.02325	2.38102	4.39013	2.58943	4.85661	7.35701	3.00558	4.74652	3.28429	5.96822	2.75644	4.15383	6.45116	1.52971	3.49355	4.1313	6.29274	5.21534	4.66417	3.88513	3.40909	3.12091	2.88844	1.69025	7.86647	3.38015	1.23405	5.83539	4.46596	4.12245	7.73489	2.72609	8.4286	1.78266	7.04078	6.35515	6.10188	5.03713	2.9673	5.56902
ACH-002059	P30OHK	P30OHK_HAEMATOPOIETIC_AND_LYMPHOID_TISSUE	0.0943037	0.0719706	0.0933139	0.0704603	0.206031	0.0984314	0.180031	0.101587	0.104838	0.0777508	0.0726298	0.118138	0.100322	0.121422	0.131872	0.0829607	0.0417768	0.0672653	0.108315	0.075178	0.0730691	0.144466	0.082235	0.0603104	0.09649	0.0592515	0.0808789	0.0276339	0.165268	0.200213	0.111064	0.0396387	0.108556	0.0778201	0.0551324	0.0220411	0.109178	0.0701716	0.0850859	0.121882	0.117815	0.0413945	0.0654571	0.0702266	0.123968	0.0690013	0.0893958
ACH-002062	SLVL	SLVL_HAEMATOPOIETIC_AND_LYMPHOID_TISSUE	0.282145	0.190319	0.205562	0.297185	0.0659651	0.486384	0.950936	0.498337	0.482165	0.481483	0.260288	0.0532829	0.28087	0.0826641	0.517165	0.250996	0.221786	0.399045	0.197618	0.380289	0.193839	0.340952	0.390005	0.101879	0.207585	0.209611	0.179609	0.378253	0.18559	0.563479	0.184476	0.130979	0.711028	0.0932139	0.235831	0.150813	0.2772	0.179593	0.228704	0.117253	0.45073	0.19022	0.264616	0.153386	0.267962	0.126019	0.0898262
ACH-002065	HSPSS	HSPSS_CENTRAL_NERVOUS_SYSTEM	2.55897	2.08141	1.66074	2.18591	2.35334	3.27442	1.8521	2.32887	2.85156	3.81188	1.95104	3.05331	1.80294	1.94691	2.64627	2.06409	2.66628	1.7504	2.19663	2.17601	1.17306	2.69238	7.02091	1.84688	1.96384	3.00645	3.53721	2.89006	2.91478	2.76264	3.76276	1.64188	4.48221	2.20399	3.57883	2.51579	2.952	1.87795	2.78204	2.63823	2.29193	2.48314	2.80308	1.84421	1.94419	2.05462	3.82664
ACH-002066	HSSCH2	HSSCH2_CENTRAL_NERVOUS_SYSTEM	2.49745	4.65111	3.04889	1.69577	1.53046	1.12046	1.36793	1.82538	5.08509	1.91798	3.14011	2.19312	1.25045	1.11759	2.30321	2.10117	2.12736	2.09562	1.07367	2.57078	5.36148	2.59924	4.5344	2.0547	1.85767	2.00159	1.42425	3.14417	1.81084	4.50234	0.926689	2.67562	4.24592	2.6787	2.62948	0.898645	2.1806	2.01048	5.04122	3.22514	2.31318	3.73938	2.46619	1.58774	1.51485	3.37543	3.68817
ACH-002067	NOS1	NOS1_BONE	2.33466	2.35239	1.43287	1.55804	1.93617	1.06913	1.64909	1.024	1.43198	4.72194	1.45047	3.66614	1.34469	1.08919	1.77733	3.02136	0.861936	1.27685	3.14158	2.48735	1.0564	1.88799	2.72402	2.68993	2.2294	3.84587	3.13374	2.10392	6.19577	1.79485	1.13207	2.85011	1.93107	1.43422	4.62614	2.00508	1.08488	2.0552	1.30652	1.49923	1.05029	1.61222	3.23004	2.66054	2.08134	2.78065	2.4517
ACH-002069	HSOS1	HSOS1_BONE	1.32516	1.26392	1.45542	1.47133	1.32665	0.415033	1.55396	0.950577	1.20321	1.71551	1.37539	2.81453	0.802599	0.669418	1.43486	1.44248	0.879268	0.563487	1.32607	0.877097	1.87282	2.31494	1.77403	1.19457	1.3026	2.34506	0.81961	1.58865	1.17892	0.708419	0.422559	1.80333	1.37792	0.585104	2.52527	1.22976	1.01415	1.31436	1.22638	1.82527	0.528511	0.886391	1.73506	1.91565	1.37612	2.08227	1.1496
ACH-002446	CCLFUPGI0005T	CCLFUPGI0005T_STOMACH	3.06093	3.91289	1.81448	2.25048	2.21257	1.12181	1.87999	2.67483	2.36247	2.12008	1.78826	1.6807	3.40974	1.63803	1.49331	3.1074	2.87308	0.965948	7.40116	4.07089	2.63264	1.69888	3.79684	3.54899	4.76878	2.77138	5.61965	1.35994	1.83469	6.30898	2.70224	3.19886	3.13415	2.51131	1.95178	2.22973	3.85166	3.36618	1.75229	7.19518	2.50692	2.98187	1.83558	3.20655	5.00592	3.63092	3.33258
ACH-002458	HT144SKINFV1	HT144_SKIN_FV1_RESISTANT	3.07941	2.69522	1.49909	3.80171	3.25942	0.928593	2.79356	1.90261	3.64403	4.436	2.00052	2.39784	2.39653	1.61322	2.54889	2.37372	1.75791	1.76014	4.02582	4.31801	4.3062	3.98619	5.25651	2.82827	3.57931	6.22706	4.06737	2.66381	2.23957	4.06896	2.23668	2.92769	3.03442	3.17792	2.94497	2.69646	2.819	3.11529	2.96499	2.86763	2.25611	1.44192	3.07878	3.65764	3.4641	4.06371	4.84006
ACH-002459	HT144SKINFV3	HT144_SKIN_FV3_RESISTANT	2.99976	1.96825	1.40348	2.11788	2.27588	1.40666	2.05593	2.18601	5.10134	4.13602	1.38627	2.23671	1.68698	2.00568	2.73311	2.19607	1.27967	1.722	4.03286	4.47566	3.86908	5.90337	7.56959	1.85795	2.40565	5.29707	2.48446	2.35736	2.58584	3.76072	3.17386	2.72314	2.35993	3.77753	2.40234	1.54511	3.77526	1.84795	3.67871	3.37425	3.72137	2.6727	3.89444	2.04206	2.21504	3.19454	4.57515
ACH-002460	HT144SKINFV2	HT144_SKIN_FV2_RESISTANT	2.731	2.07222	1.35773	2.83238	3.02077	1.13317	3.17931	2.55402	3.79322	3.39094	1.88707	2.04153	2.05514	1.35664	2.30687	2.07226	1.8094	1.6569	2.47512	3.645	4.4113	5.18624	6.8021	2.48788	2.81567	6.85356	2.82606	2.17654	2.08927	3.75151	1.35531	2.48679	4.36758	2.99525	1.38814	1.95934	3.54204	2.42214	3.72949	2.66592	1.84858	2.89451	3.40575	2.67959	2.7218	2.5934	5.20949
ACH-002461	RVH421SKINFV1	RVH421_SKIN_FV1_RESISTANT	2.95347	4.34837	1.81347	3.64006	2.77178	1.89727	2.4636	2.83739	3.38188	3.3011	1.76418	2.4564	1.18549	1.96078	2.02605	2.58158	2.0984	2.71927	4.86516	3.02103	2.75416	2.44455	4.81554	1.33774	2.72854	2.34984	4.06553	1.98404	1.77943	4.18366	3.66265	2.60786	3.07307	2.07892	3.19324	1.25184	2.19436	2.35173	2.5266	3.39579	3.34092	1.88248	1.2622	1.76644	3.01048	3.82432	3.79514
ACH-002462	RPE1SS48	RPE1SS48_ENGINEERED	3.20824	1.42905	2.03339	3.52751	4.38236	3.16701	1.44641	2.97042	2.87531	6.15337	1.16534	3.40864	6.13179	2.79576	4.9181	5.16574	3.65149	1.54828	4.54839	1.50081	1.91901	3.61551	7.42755	2.49705	4.27313	3.17751	3.76619	2.75668	3.92671	4.43149	1.82905	2.35684	2.58863	3.84272	3.40429	6.78166	3.21583	5.36474	4.39651	3.24961	1.69686	2.03951	3.22045	4.21512	3.31898	2.26536	3.17996
ACH-002463	RPE1SS77	RPE1SS77_ENGINEERED	3.71577	2.82223	1.50486	2.57066	4.9338	2.92199	1.21618	2.7365	2.30623	7.22179	1.52086	6.08335	7.13185	2.94554	4.37917	4.24656	2.86991	1.26162	4.12373	4.85669	1.92923	5.43716	5.96231	3.80363	6.23616	5.12047	4.85806	4.38178	4.66877	3.41903	1.4519	3.89856	1.75644	1.7476	4.70078	9.52167	3.373	8.35926	4.52388	2.55975	1.3967	2.99227	5.33581	7.40176	3.24603	1.90967	4.56774
ACH-002464	RPE1SS6	RPE1SS6_ENGINEERED	3.43959	2.8461	1.6428	3.54205	4.46763	3.0889	1.22726	3.28967	2.77365	6.8867	1.20949	4.47244	5.90316	2.35984	4.67488	4.97173	3.11531	1.27643	3.94592	3.68373	1.88663	4.44334	11.0824	3.23515	4.69183	6.11846	4.10295	3.8649	3.974	1.92599	1.75179	2.59722	3.41909	3.73613	4.04664	8.2633	4.20615	5.97673	2.78155	3.43228	1.43539	3.10124	3.71193	5.51737	1.48399	2.21965	3.88111
ACH-002466	RPE1SS111	RPE1SS111_ENGINEERED	3.0601	2.8006	1.49686	3.42275	3.643	2.7308	1.0601	2.61474	2.46125	6.72388	1.15864	1.562	5.80104	2.11139	3.88559	4.17889	2.2688	1.2283	3.53101	1.89264	1.44595	3.4131	6.8707	2.66726	4.40145	4.40524	2.82721	3.30007	3.80089	3.88878	2.10391	2.81508	2.16345	3.1597	3.77259	8.11614	2.4765	5.85756	3.52858	2.76343	1.25982	2.0338	3.60112	2.54335	2.82601	1.72462	3.12738
ACH-002467	RPE1SS51	RPE1SS51_ENGINEERED	3.17597	2.24789	1.60138	3.36873	3.809	2.36703	1.19375	2.81523	2.17684	6.38395	1.17036	4.369	5.85448	1.99986	4.16714	3.71508	2.48509	1.34938	4.09328	4.127	1.58334	3.41323	6.54243	2.62153	4.48626	3.72273	4.11544	3.87941	3.82729	3.74967	1.47243	2.95872	2.25917	2.60739	3.7241	7.5463	2.84563	5.59413	3.9001	3.33084	1.53728	2.24998	4.21656	5.11829	3.10479	1.8811	3.22848
ACH-002475	HAP1	HAP1_ENGINEERED	0.451671	0.547574	0.398319	0.104399	0.211218	0.11	0.402932	0.887879	0.445063	0.851163	0.47101	0.186378	0.156777	0.140406	0.812089	1.01786	0.174619	0.540356	0.117741	0.745944	0.905265	0.466419	0.232901	0.312116	0.236316	1.04731	0.205403	0.620648	1.14403	0.677613	0.747767	0.741662	0.309769	0.426423	0.330418	0.230448	0.581376	0.179714	0.226119	0.684477	0.451456	0.468373	0.687283	0.339905	0.124886	0.0571986	0.209412
ACH-002508	WM3211	WM3211_SKIN	2.92258	3.14347	2.46081	2.69083	2.3633	1.96912	1.90471	3.0171	4.54341	2.37396	0.891796	2.2618	1.14441	1.72682	4.31977	1.3912	3.14713	4.84006	2.33331	1.9497	1.56893	1.75325	4.82298	2.18304	2.8068	1.66078	2.89214	2.47917	1.16576	4.37641	2.40808	2.62433	5.21779	1.74361	2.73835	1.4917	2.93978	1.90648	2.50277	3.68905	3.92238	3.08582	1.89468	2.03005	2.63424	3.38472	3.49165
ACH-002509	WM4235	WM4235_SKIN	1.99986	2.00326	1.21617	2.90143	2.02226	0.761618	1.06676	1.08454	2.44805	1.3643	2.22178	2.47608	1.282	2.03878	1.57133	2.54274	1.55881	0.780563	2.12695	2.73851	4.45162	3.85415	4.58608	1.86815	3.03832	1.65773	2.08664	1.44674	2.0687	2.12829	0.411317	2.05119	2.59972	1.886	2.18694	1.08505	2.80046	1.49392	3.59172	1.7201	1.71126	2.24327	2.13532	2.01345	2.6768	2.6669	3.9196
ACH-002510	M040416	M040416_SKIN	1.9376	2.73196	1.03363	1.67176	3.69346	3.23584	1.44108	2.0242	1.3638	1.29199	0.785065	1.99519	1.39899	1.58828	2.84814	1.32694	0.959283	0.705385	1.13181	2.48633	1.17378	1.88902	2.71604	0.871094	1.82467	4.5314	0.678409	1.38091	2.01502	1.76419	0.418756	1.23637	1.05525	3.23505	1.72599	2.06421	1.03366	2.47038	2.0629	4.22298	1.89111	1.56652	2.51165	2.44791	1.86516	0.781097	2.42271
ACH-002511	M140325	M140325_SKIN	3.12504	5.49291	2.64218	5.54285	5.06844	1.71061	3.998	2.62496	3.06794	2.48746	2.39698	3.5061	4.58638	2.79894	3.09966	2.76488	3.22385	1.33514	2.1589	4.06435	4.23004	5.14745	4.12432	5.36218	3.71805	2.88428	3.33018	2.52284	0.990604	3.99455	0.982796	3.43822	3.15378	3.93359	2.40159	3.77557	3.1099	5.1815	3.9318	2.80752	2.20974	3.42388	3.91036	2.63756	3.29065	3.83888	3.64484
[truncated: 54 more columns]
