# Supplementary material for: BOSO: A novel feature selection algorithm for linear regression with high-dimensional data
Source: PLoS Comput Biol. 2022 May 31;18(5):e1010180. doi: 10.1371/journal.pcbi.1010180 (PMC9187084; doi:10.1371/journal.pcbi.1010180)
Supplement: S12 Table — Genes annotated to Methotrexate in DrugBank. The type of interaction is described in the column Mechanism. (XLSX) [file pcbi.1010180.s013.xlsx]

## Sheet: S12 Table
DrugBank
Mechanism	Gene Symbol
Target	DHFR
	TYMS
	ATIC
Enzyme	DHFR
	AOX1
	MTHFR
	PGD
	FPGS
	TYMS
	ATIC
	GGH
	CYP3A4
Carriers	ALB
Transporters	ABCC3
	ABCC4
	ABCC1
	SLC22A6
	ABCC10
	SLC22A8
	ABCC2
	ABCB1
	SLCO1A2
	SLC16A1
	ABCC11
	SLCO1B3
	SLC22A11
	SLCO1C1
	SLCO3A1
	ABCG2
	SLC22A7
	SLC46A1
	SLCO1B1
	SLCO4C1
	SLC19A1
	FOLR1
	FOLR2
	SLC15A1
	SLC36A1
